# Supplementary material for: Identification of Small RNAs in Streptomyces clavuligerus Using High-Resolution Transcriptomics and Expression Profiling During Clavulanic Acid Production
Source: Int J Mol Sci. 2024 Dec 16;25(24):13472. doi: 10.3390/ijms252413472 (PMC11678152; doi:10.3390/ijms252413472)
Supplement: Supplementary file 1 [file ijms-25-13472-s001.zip]

Archive with 7 entries (7 files):
- Supplementary_Figures_Tables_ijms-3303072.pdf
- Supplementary_File_1.xlsx
- Supplementary_File_2.xlsx
- Supplementary_File_3.xlsx
- Supplementary_File_4.xlsx
- Supplementary_File_5.xlsx
- Supplementary_File_6.xlsx
