# Supplementary material for: Identification of Small RNAs in Streptomyces clavuligerus Using High-Resolution Transcriptomics and Expression Profiling During Clavulanic Acid Production
Source: Int J Mol Sci. 2024 Dec 16;25(24):13472. doi: 10.3390/ijms252413472 (PMC11678152; doi:10.3390/ijms252413472)
Supplement: Supplementary file 1 [file ijms-25-13472-s001.zip › Supplementary_File_1.xlsx]

## Sheet: Summary
	Promoter1	Terminator1	number_of_genomes	RNAz	Coding Potential	subject	target_name	Rockhopper_1	Rockhopper_2	Rockhopper_3	APERO_1	APERO_2	APERO_3	APERO_4	APERO_5	APERO_6	APERO_7	APERO_8	APERO_9	APERO_10	APERO_11
NZ_CP027858.1++CRV15_RS12760-CRV15_RS12765++3055935-3056260++DP	(nan, nan, nan, nan)		37		noncoding
NZ_CP027858.1++CRV15_RS12865-CRV15_RS12870++3083948-3084163++CO_R	(nan, nan, nan, nan)		37	True	noncoding
NZ_CP027858.1++CRV15_RS12240-CRV15_RS12245++2943118-2943282++CO_F	(nan, nan, nan, nan)		37		noncoding
NZ_CP027858.1++CRV15_RS25140-CRV15_RS25145++5949287-5949340++CO_F	(nan, nan, nan, nan)	(5949287, 5949332, 1)	37		noncoding			(5949297.0, 5949340.0, '+', 'predicted_RNA_786', 'NZ_CP027858.1')
NZ_CP027858.1++CRV15_RS08000-CRV15_RS08005++2005040-2005360++CO_F	(2005149.0, 2005188.0, '+', 'GGGGTTGTATCCGTCGCCGAGGTTTGCGAGTCTCTTCATG')		37	True	noncoding			(2005126.0, 2005345.0, '+', 'predicted_RNA_214', 'NZ_CP027858.1')			(2005265, 2005659, '+', 'putative_sRNA', 'NZ_CP027858.1')
NZ_CP027858.1++CRV15_RS06915-CRV15_RS06920++1748097-1748171++CO_F	(nan, nan, nan, nan)		37		noncoding
NZ_CP027858.1++CRV15_RS13945-CRV15_RS13950++3329575-3329820++CO_R	(nan, nan, nan, nan)		37		noncoding
NZ_CP027858.1++CRV15_RS14010-CRV15_RS14015++3340936-3341060++CO_R	(nan, nan, nan, nan)		37		noncoding
NZ_CP027858.1++CRV15_RS14030-CRV15_RS14035++3346931-3346976++CO_R	(nan, nan, nan, nan)		37		noncoding
NZ_CP027858.1++CRV15_RS19605-CRV15_RS19610++4662750-4663030++CO_F	(nan, nan, nan, nan)		37	True	noncoding			(4662872.0, 4662920.0, '+', 'predicted_RNA_600', 'NZ_CP027858.1')
NZ_CP027858.1++CRV15_RS16520-CRV15_RS16525++3924587-3924752++CO_F	(nan, nan, nan, nan)	(3924692, 3924730, 1)	37		noncoding			(3924737.0, 3924749.0, '+', 'predicted_RNA_507', 'NZ_CP027858.1')
NZ_CP027858.1++CRV15_RS16530-CRV15_RS16535++3925423-3925509++DP	(nan, nan, nan, nan)		37		noncoding
NZ_CP027858.1++CRV15_RS14090-CRV15_RS14095++3362826-3362900++CO_F	(nan, nan, nan, nan)		37	True	noncoding			(3362876.0, 3362900.0, '+', 'predicted_RNA_435', 'NZ_CP027858.1')
NZ_CP027858.1++CRV15_RS16700-CRV15_RS16705++3968788-3968883++CO_F	(nan, nan, nan, nan)		37		noncoding
NZ_CP027858.1++CRV15_RS19530-CRV15_RS19535++4641441-4641586++CO_F	(nan, nan, nan, nan)		37	True	noncoding
NZ_CP027858.1++CRV15_RS21885-CRV15_RS21890++5194086-5194153++CO_F	(nan, nan, nan, nan)		37		noncoding			(5194090.0, 5194153.0, '+', 'predicted_RNA_686', 'NZ_CP027858.1')			(5194029, 5194562, '+', 'putative_sRNA', 'NZ_CP027858.1')	(5194120, 5194562, '+', 'putative_sRNA', 'NZ_CP027858.1')
NZ_CP027858.1++CRV15_RS24930-CRV15_RS24935++5889548-5889815++CO_R	(5889761.0, 5889800.0, '+', 'AACGGTCCGCCTGGCAGGCCAAACGCGTACACTACCGGCC')		37	True	noncoding			(5889770.0, 5889565.0, '-', 'predicted_RNA_780', 'NZ_CP027858.1')
NZ_CP027858.1++CRV15_RS25160-CRV15_RS25165++5952495-5952894++DP	(5952566.0, 5952605.0, '+', 'TGAGCGATCGTCGAAGGGGTCCGCTGGTAGGCTGACATTG')		37	True	noncoding	CM000913.1/796972-796875	Glycine riboswitch
NZ_CP027858.1++CRV15_RS07220-CRV15_RS07225++1812626-1812854++CO_R	(nan, nan, nan, nan)		37	True	noncoding			(1812752.0, 1812643.0, '-', 'predicted_RNA_177', 'NZ_CP027858.1')
NZ_CP027858.1++CRV15_RS21860-CRV15_RS21865++5190123-5190248++DP	(nan, nan, nan, nan)		37	True	noncoding
NZ_CP027858.1++CRV15_RS10300-CRV15_RS10305++2519179-2519333++CO_R	(nan, nan, nan, nan)		37	True	noncoding						(2518358, 2518501, '-', 'putative_sRNA', 'NZ_CP027858.1')	(2518761, 2519307, '-', 'putative_sRNA', 'NZ_CP027858.1')
NZ_CP027858.1++CRV15_RS10720-CRV15_RS10725++2608776-2608851++CO_F	(nan, nan, nan, nan)		37		noncoding
NZ_CP027858.1++CRV15_RS06045-CRV15_RS06050++1519590-1519744++CO_R	(nan, nan, nan, nan)		37		noncoding
NZ_CP027858.1++CRV15_RS23740-CRV15_RS23745++5624639-5624686++DP	(5624639.0, 5624678.0, '-', 'ACGCTATCCGTACCGGGCCGGTGCCCGCACAATAGATGCG')		37		noncoding
NZ_CP027858.1++CRV15_RS12955-CRV15_RS12960++3100415-3100695++CO_F	(nan, nan, nan, nan)		37	True	noncoding			(3100444.0, 3100622.0, '+', 'predicted_RNA_388', 'NZ_CP027858.1')			(3100599, 3101057, '+', 'putative_sRNA', 'NZ_CP027858.1')	(3100644, 3101055, '+', 'putative_sRNA', 'NZ_CP027858.1')
NZ_CP027858.1++CRV15_RS05320-CRV15_RS05325++1340967-1341076++CO_R	(1341004.0, 1341043.0, '-', 'CCCCGCACGGCCGCAGCACAAGGCGGTACGGTGGGGCGTG')		37		noncoding			(1340998.0, 1340971.0, '-', 'predicted_RNA_103', 'NZ_CP027858.1')			(1340648, 1340935, '-', 'putative_sRNA', 'NZ_CP027858.1')
NZ_CP027858.1++CRV15_RS05030-CRV15_RS05035++1269571-1270008++DP	(1269634.0, 1269673.0, '-', 'CGTGACAACGGCTCTACCAGGGCTCGGTACCCTCTCACCG')		37	True	noncoding			(1269650.0, 1269807.0, '+', 'predicted_RNA_91', 'NZ_CP027858.1')	(1269671.0, 1269575.0, '-', 'predicted_RNA_92', 'NZ_CP027858.1')	(1269884.0, 1269805.0, '-', 'predicted_RNA_93', 'NZ_CP027858.1')	(1269942, 1270342, '+', 'putative_sRNA', 'NZ_CP027858.1')	(1269991, 1270342, '+', 'putative_sRNA', 'NZ_CP027858.1')	(1270005, 1270342, '+', 'putative_sRNA', 'NZ_CP027858.1')
NZ_CP027858.1++CRV15_RS10235-CRV15_RS10240++2509416-2509513++CO_R	(nan, nan, nan, nan)		37		noncoding						(2509435, 2509889, '-', 'putative_sRNA', 'NZ_CP027858.1')
NZ_CP027858.1++CRV15_RS09965-CRV15_RS09970++2463368-2463794++DP	(2463613.0, 2463652.0, '+', 'TTCTTCACTTTGGGTGGTGTCTATGGCTAGATTCGCAATG')		36	True	noncoding
NZ_CP027858.1++CRV15_RS08190-CRV15_RS08195++2046549-2046739++DP	(2046644.0, 2046683.0, '+', 'CCGAGCCCATCAGCGGGCGCGGATGTCTACGCTGGTGGTG')		36		noncoding
NZ_CP027858.1++CRV15_RS12945-CRV15_RS12950++3097831-3098307++CO_R	(nan, nan, nan, nan)		36	True	coding			(3098131.0, 3097898.0, '-', 'predicted_RNA_386', 'NZ_CP027858.1')	(3097331.0, 3097403.0, '+', 'predicted_RNA_387', 'NZ_CP027858.1')
NZ_CP027858.1++CRV15_RS10215-CRV15_RS10220++2507863-2507975++DT	(nan, nan, nan, nan)		36	True	noncoding
NZ_CP027858.1++CRV15_RS05565-CRV15_RS05570++1409032-1409185++DP	(1409113.0, 1409152.0, '+', 'CCGTCCACCCGGGCCGTGCCCGCGGGTACGCTCGCCTGCG')		36		noncoding
NZ_CP027858.1++CRV15_RS23075-CRV15_RS23080++5472901-5473038++CO_R	(nan, nan, nan, nan)	(5472965, 5472924, 0)	36	True	noncoding			(5473026.0, 5473011.0, '-', 'predicted_RNA_715', 'NZ_CP027858.1')			(5472952, 5473045, '-', 'putative_sRNA', 'NZ_CP027858.1')	(5472990, 5473192, '-', 'putative_sRNA', 'NZ_CP027858.1')
NZ_CP027858.1++CRV15_RS12890-CRV15_RS12895++3088447-3088543++CO_F	(3088465.0, 3088504.0, '+', 'GTTTTGGCGATACCTCCTGCCATCCCATATGCTTCTCACG')		36		noncoding
NZ_CP027858.1++CRV15_RS24500-CRV15_RS24505++5793772-5793935++CO_F	(5793815.0, 5793854.0, '+', 'GCGTTGTTCCAATGATGCGGACTCGCTTAGACTCCGCCGA')		36		noncoding			(5793841.0, 5793924.0, '+', 'predicted_RNA_763', 'NZ_CP027858.1')
NZ_CP027858.1++CRV15_RS21875-CRV15_RS21880++5192973-5193112++CO_F	(nan, nan, nan, nan)		36	True	noncoding			(5192994.0, 5193041.0, '+', 'predicted_RNA_684', 'NZ_CP027858.1')
NZ_CP027858.1++CRV15_RS05845-CRV15_RS05850++1474853-1474983++CO_R	(nan, nan, nan, nan)		36	True	noncoding
NZ_CP027858.1++CRV15_RS06050-CRV15_RS06055++1519972-1520076++CO_R	(nan, nan, nan, nan)	(1520061, 1520025, 0)	36		noncoding
NZ_CP027858.1++CRV15_RS05550-CRV15_RS05555++1406779-1406925++CO_R	(nan, nan, nan, nan)		36	True	noncoding						(1405305, 1405515, '-', 'putative_sRNA', 'NZ_CP027858.1')
NZ_CP027858.1++CRV15_RS10360-CRV15_RS10365++2535127-2535228++CO_R	(nan, nan, nan, nan)		36	True	noncoding						(2535196, 2535792, '-', 'putative_sRNA', 'NZ_CP027858.1')	(2535222, 2535818, '-', 'putative_sRNA', 'NZ_CP027858.1')
NZ_CP027858.1++CRV15_RS15740-CRV15_RS15745++3760746-3761084++DT	(nan, nan, nan, nan)		36	True	noncoding			(3761012.0, 3760784.0, '-', 'predicted_RNA_484', 'NZ_CP027858.1')
NZ_CP027858.1++CRV15_RS04205-CRV15_RS04210++1039577-1039683++CO_R	(nan, nan, nan, nan)		36		noncoding
NZ_CP027858.1++CRV15_RS21685-CRV15_RS21690++5149016-5149173++DP	(5149055.0, 5149094.0, '-', 'TTACTGGACGGCTTCCGGTGGCGGTGCGAGGATGCGCGCA')		36		noncoding
NZ_CP027858.1++CRV15_RS05060-CRV15_RS05065++1277581-1277622++CO_R	(nan, nan, nan, nan)		36		noncoding
NZ_CP027858.1++CRV15_RS15745-CRV15_RS15750++3761984-3762529++DP	(3762007.0, 3762046.0, '+', 'GGTTTGCCTGAGAAGGCTCTCGGGTACACCATGGAAGTCA')		36	True	noncoding	CM000913.1/2994838-2994763	6C RNA				(3762053, 3762195, '+', 'putative_sRNA', 'NZ_CP027858.1')	(3762063, 3762195, '+', 'putative_sRNA', 'NZ_CP027858.1')	(3762081, 3762195, '+', 'putative_sRNA', 'NZ_CP027858.1')	(3762091, 3762195, '+', 'putative_sRNA', 'NZ_CP027858.1')
NZ_CP027858.1++CRV15_RS20310-CRV15_RS20315++4828605-4828694++CO_R	(nan, nan, nan, nan)		36		noncoding
NZ_CP027858.1++CRV15_RS24535-CRV15_RS24540++5804149-5804312++CO_R	(5804235.0, 5804274.0, '-', 'GTGCGGACAGGCGGGCGACCGGTCGCCTAGATTGGCGTTG')		36	True	noncoding			(5804224.0, 5804151.0, '-', 'predicted_RNA_765', 'NZ_CP027858.1')
NZ_CP027858.1++CRV15_RS16850-CRV15_RS16855++4001221-4001289++CO_R	(nan, nan, nan, nan)		35	True	noncoding			(4001251.0, 4001237.0, '-', 'predicted_RNA_519', 'NZ_CP027858.1')
NZ_CP027858.1++CRV15_RS08140-CRV15_RS08145++2035533-2035651++DP	(2035557.0, 2035596.0, '-', 'TTCACTTGACTTAGACAAAGTCCATCGTAGGATCGGATCG')		35		noncoding						(2034113, 2034281, '-', 'putative_sRNA', 'NZ_CP027858.1')
NZ_CP027858.1++CRV15_RS08235-CRV15_RS08240++2054310-2054501++CO_R	(nan, nan, nan, nan)		35	True	noncoding			(2054432.0, 2054358.0, '-', 'predicted_RNA_224', 'NZ_CP027858.1')			(2054039, 2054151, '-', 'putative_sRNA', 'NZ_CP027858.1')	(2054216, 2054504, '-', 'putative_sRNA', 'NZ_CP027858.1')	(2054407, 2054905, '-', 'putative_sRNA', 'NZ_CP027858.1')
NZ_CP027858.1++CRV15_RS09605-CRV15_RS09610++2373821-2373953++DP	(2373833.0, 2373872.0, '+', 'GGCGCGAACGAACCGACAAGTCGTCGCTACGATGGCCGGG')		35		noncoding
NZ_CP027858.1++CRV15_RS10350-CRV15_RS10355++2533669-2533845++CO_R	(2533732.0, 2533771.0, '-', 'GGTTTTTAACCCCGCACCTCTACCCGTTATCGTGGTGCGG')	(2533814, 2533771, 0)	35	True	noncoding			(2533816.0, 2533696.0, '-', 'predicted_RNA_301', 'NZ_CP027858.1')
NZ_CP027858.1++CRV15_RS15390-CRV15_RS15395++3673737-3673889++DP	(nan, nan, nan, nan)		35	True	noncoding			(3673838.0, 3673813.0, '-', 'predicted_RNA_478', 'NZ_CP027858.1')
NZ_CP027858.1++CRV15_RS05870-CRV15_RS05875++1478122-1478204++CO_R	(nan, nan, nan, nan)		35		noncoding
NZ_CP027858.1++CRV15_RS27380-CRV15_RS27385++6521391-6521623++DP	(6521561.0, 6521600.0, '+', 'ATAGTCGCCACCCCCCTGACGGGGGGTTACTGTCAACTCA')		35	True	noncoding
NZ_CP027858.1++CRV15_RS13740-CRV15_RS13745++3280356-3280440++CO_F	(nan, nan, nan, nan)		34		noncoding
NZ_CP027858.1++CRV15_RS22375-CRV15_RS22380++5314569-5314950++DP	(5314688.0, 5314727.0, '+', 'CGCATTGACCGTCTCCGGCTGCCCCCGTATGCTACAAGTT')		34		noncoding
NZ_CP027858.1++CRV15_RS13620-CRV15_RS13625++3255992-3256115++DP	(3256034.0, 3256073.0, '+', 'CCCCCTTGTACCGACCGATCGTTCGGTTACTCTAACTCTG')		34		noncoding			(3256082.0, 3256098.0, '+', 'predicted_RNA_411', 'NZ_CP027858.1')
NZ_CP027858.1++CRV15_RS17795-CRV15_RS17800++4214380-4214598++CO_R	(nan, nan, nan, nan)		34		noncoding			(4214502.0, 4214397.0, '-', 'predicted_RNA_555', 'NZ_CP027858.1')
NZ_CP027858.1++CRV15_RS08835-CRV15_RS08840++2200035-2200451++CO_R	(nan, nan, nan, nan)		34	True	noncoding			(2200417.0, 2200200.0, '-', 'predicted_RNA_244', 'NZ_CP027858.1')			(2199932, 2200452, '-', 'putative_sRNA', 'NZ_CP027858.1')
NZ_CP027858.1++CRV15_RS08520-CRV15_RS08525++2124859-2124973++DP	(2124917.0, 2124956.0, '-', 'CCTGTTCGGATCGTCCTCAGGAACGGAGATACTAGGTGCG')		34		noncoding
NZ_CP027858.1++CRV15_RS17980-CRV15_RS17985++4261755-4261992++DP	(nan, nan, nan, nan)		34		noncoding
NZ_CP027858.1++CRV15_RS14190-CRV15_RS14195++3382937-3383111++CO_R	(3383008.0, 3383047.0, '-', 'TGCGTCACAGAGCGCGGACCTCGTTCCTATGATGGGCGCA')		34		noncoding
NZ_CP027858.1++CRV15_RS12220-CRV15_RS12225++2939990-2940310++DP	(nan, nan, nan, nan)		34		noncoding	ABJH01000081.1/1215-1362	SAM riboswitch (S box
NZ_CP027858.1++CRV15_RS10115-CRV15_RS10120++2493600-2493641++CO_R	(nan, nan, nan, nan)		34		noncoding			(2493629.0, 2493601.0, '-', 'predicted_RNA_289', 'NZ_CP027858.1')			(2493221, 2493438, '-', 'putative_sRNA', 'NZ_CP027858.1')	(2493624, 2493709, '-', 'putative_sRNA', 'NZ_CP027858.1')
NZ_CP027858.1++CRV15_RS08035-CRV15_RS08040++2013802-2014106++DP	(nan, nan, nan, nan)		34	True	noncoding			(2013835.0, 2013808.0, '-', 'predicted_RNA_216', 'NZ_CP027858.1')
NZ_CP027858.1++CRV15_RS12230-CRV15_RS12235++2942027-2942474++CO_F	(2942304.0, 2942343.0, '+', 'CCTGTTGCAGAGGGCAGTTGGGCAGATACATTCAGCCGCG')	(2942057, 2942090, 1)	33	True	noncoding			(2942144.0, 2942263.0, '+', 'predicted_RNA_355', 'NZ_CP027858.1')	(2942349.0, 2942375.0, '+', 'predicted_RNA_356', 'NZ_CP027858.1')		(2942385, 2942841, '+', 'putative_sRNA', 'NZ_CP027858.1')
NZ_CP027858.1++CRV15_RS03300-CRV15_RS03305++819153-819321++CO_F	(819230.0, 819269.0, '+', 'GCTTTCCCAGTTACCGCTTGCACCCGATAGCATCGATGGA')		33	True	noncoding
NZ_CP027858.1++CRV15_RS13955-CRV15_RS13960++3332354-3332739++DP	(3332538.0, 3332577.0, '+', 'GGTTTGACCGGATGGCGTAGCCGCGCGTACCGTAACCAGG')		33	True	noncoding			(3332402.0, 3332615.0, '+', 'predicted_RNA_426', 'NZ_CP027858.1')			(3332632, 3333120, '+', 'putative_sRNA', 'NZ_CP027858.1')
NZ_CP027858.1++CRV15_RS19200-CRV15_RS19205++4557021-4557322++DP	(nan, nan, nan, nan)		33	True	noncoding
NZ_CP027858.1++CRV15_RS14055-CRV15_RS14060++3354489-3354603++CO_R	(nan, nan, nan, nan)		33	True	noncoding
NZ_CP027858.1++CRV15_RS19565-CRV15_RS19570++4650994-4651246++CO_F	(nan, nan, nan, nan)	(4651026, 4651052, 1)	32	True	noncoding			(4651137.0, 4651172.0, '+', 'predicted_RNA_597', 'NZ_CP027858.1')
NZ_CP027858.1++CRV15_RS07275-CRV15_RS07280++1826115-1826662++CO_R	(1826462.0, 1826501.0, '-', 'GGGAATGTTTGTTGGAGCCGGTAGTGTTAACCTCAAGTCT')		32	True	noncoding			(1826559.0, 1826393.0, '-', 'predicted_RNA_180', 'NZ_CP027858.1')
NZ_CP027858.1++CRV15_RS08735-CRV15_RS08740++2174992-2175126++DP	(2175034.0, 2175073.0, '+', 'CCTGTGCTCATTCTTTCGATGTAGGGATAGAGTCGAATCA')		31		noncoding
NZ_CP027858.1++CRV15_RS10305-CRV15_RS10310++2521460-2521498++CO_R	(nan, nan, nan, nan)		31		noncoding			(2521498.0, 2521484.0, '-', 'predicted_RNA_299', 'NZ_CP027858.1')			(2520034, 2520159, '-', 'putative_sRNA', 'NZ_CP027858.1')	(2520273, 2520637, '-', 'putative_sRNA', 'NZ_CP027858.1')
NZ_CP027858.1++CRV15_RS04300-CRV15_RS04305++1060797-1060874++CO_F	(1060835.0, 1060874.0, '+', 'CGTCGTCAGGCGCGCTCCGTTCACGGATACCCTTGACACG')		31		noncoding
NZ_CP027858.1++CRV15_RS06275-CRV15_RS06280++1582732-1582969++CO_R	(1582824.0, 1582863.0, '-', 'CTGTTTCTTGCGCCGAGGCATTCGAGCGATAATCGAACCG')	(1582951, 1582925, 0)	31	True	noncoding			(1582820.0, 1582746.0, '-', 'predicted_RNA_140', 'NZ_CP027858.1')
NZ_CP027858.1++CRV15_RS05175-CRV15_RS05180++1309678-1309811++CO_R	(nan, nan, nan, nan)		31		noncoding
NZ_CP027858.1++CRV15_RS09800-CRV15_RS09805++2413409-2413525++DP	(nan, nan, nan, nan)		30		noncoding
NZ_CP027858.1++CRV15_RS15785-CRV15_RS15790++3770238-3770317++DP	(nan, nan, nan, nan)		30		noncoding
NZ_CP027858.1++CRV15_RS14085-CRV15_RS14090++3362254-3362535++DP	(nan, nan, nan, nan)		30	True	noncoding
NZ_CP027858.1++CRV15_RS21780-CRV15_RS21785++5169551-5169798++CO_F	(5169584.0, 5169623.0, '+', 'GACCACCCGATCGGGTCGTTCGCCCCGTATGATCGAGGGA')		30	True	noncoding			(5169636.0, 5169772.0, '+', 'predicted_RNA_680', 'NZ_CP027858.1')
NZ_CP027858.1++CRV15_RS19765-CRV15_RS19770++4703608-4703821++DP	(nan, nan, nan, nan)		30		noncoding						(4703592, 4703726, '-', 'putative_sRNA', 'NZ_CP027858.1')
NZ_CP027858.1++CRV15_RS13790-CRV15_RS13795++3291894-3292035++DP	(nan, nan, nan, nan)		30		noncoding			(3291921.0, 3291948.0, '+', 'predicted_RNA_414', 'NZ_CP027858.1')
NZ_CP027858.1++CRV15_RS23125-CRV15_RS23130++5483036-5483324++CO_F	(5483243.0, 5483282.0, '+', 'CGGATGGGCCCACCCGCCGGTGGCCCGTAGCGTCGAGACA')		30		noncoding
NZ_CP027858.1++CRV15_RS10155-CRV15_RS10160++2500966-2501180++CO_R	(nan, nan, nan, nan)		30		noncoding			(2501120.0, 2500976.0, '-', 'predicted_RNA_292', 'NZ_CP027858.1')
NZ_CP027858.1++CRV15_RS06125-CRV15_RS06130++1533241-1533591++CO_F	(nan, nan, nan, nan)	(1533282, 1533321, 1)	30	True	noncoding
NZ_CP027858.1++CRV15_RS04595-CRV15_RS04600++1139587-1139984++CO_F	(1139782.0, 1139821.0, '+', 'CCGTGAGCTGCGGGATTGGGATCGTGTACGGTCCCCATCG')		30	True	noncoding			(1139792.0, 1139981.0, '+', 'predicted_RNA_79', 'NZ_CP027858.1')
NZ_CP027858.1++CRV15_RS23235-CRV15_RS23240++5506748-5506847++CO_F	(nan, nan, nan, nan)		30		noncoding						(5506402, 5507002, '+', 'putative_sRNA', 'NZ_CP027858.1')	(5506444, 5507017, '+', 'putative_sRNA', 'NZ_CP027858.1')	(5506501, 5507017, '+', 'putative_sRNA', 'NZ_CP027858.1')	(5506549, 5507017, '+', 'putative_sRNA', 'NZ_CP027858.1')	(5506599, 5507017, '+', 'putative_sRNA', 'NZ_CP027858.1')	(5506636, 5507017, '+', 'putative_sRNA', 'NZ_CP027858.1')	(5506694, 5507017, '+', 'putative_sRNA', 'NZ_CP027858.1')	(5506786, 5507012, '+', 'putative_sRNA', 'NZ_CP027858.1')	(5506846, 5507012, '+', 'putative_sRNA', 'NZ_CP027858.1')
NZ_CP027858.1++CRV15_RS04345-CRV15_RS04350++1074040-1074132++CO_R	(nan, nan, nan, nan)		30	True	noncoding
NZ_CP027858.1++CRV15_RS07260-CRV15_RS07265++1820341-1820478++CO_R	(nan, nan, nan, nan)		30		noncoding	URS0001A23EE4_1901/1-47	L31-Actinobacteria ribosomal protein leader	(1820395.0, 1820360.0, '-', 'predicted_RNA_179', 'NZ_CP027858.1')
NZ_CP027858.1++CRV15_RS16705-CRV15_RS16710++3969129-3969250++CO_F	(3969150.0, 3969189.0, '+', 'GGATTACGAACTCGATGCTCTGGCGGGTAGGCTGGACCGA')		29		noncoding			(3969132.0, 3969179.0, '+', 'predicted_RNA_512', 'NZ_CP027858.1')			(3969161, 3969404, '+', 'putative_sRNA', 'NZ_CP027858.1')	(3969220, 3969421, '+', 'putative_sRNA', 'NZ_CP027858.1')	(3969249, 3969411, '+', 'putative_sRNA', 'NZ_CP027858.1')
NZ_CP027858.1++CRV15_RS05260-CRV15_RS05265++1326344-1326583++CO_R	(nan, nan, nan, nan)		29		noncoding
NZ_CP027858.1++CRV15_RS05995-CRV15_RS06000++1511183-1511438++DP	(1511261.0, 1511300.0, '+', 'CCGGGTGGGGGTGGGGCCCGGCCGTGGTAGTTTCGTACTG')		29	True	noncoding						(1511404, 1511698, '+', 'putative_sRNA', 'NZ_CP027858.1')
NZ_CP027858.1++CRV15_RS12375-CRV15_RS12380++2973559-2973757++DP	(nan, nan, nan, nan)		29		noncoding			(2973711.0, 2973748.0, '+', 'predicted_RNA_362', 'NZ_CP027858.1')			(2973559, 2973666, '-', 'putative_sRNA', 'NZ_CP027858.1')
NZ_CP027858.1++CRV15_RS22225-CRV15_RS22230++5274258-5274312++DP	(nan, nan, nan, nan)		28		noncoding
NZ_CP027858.1++CRV15_RS17375-CRV15_RS17380++4132070-4132543++CO_F	(nan, nan, nan, nan)		28	True	noncoding	CM000913.1/2623844-2623634	ydaO/yuaA leader	(4132275.0, 4132539.0, '+', 'predicted_RNA_530', 'NZ_CP027858.1')
NZ_CP027858.1++CRV15_RS21440-CRV15_RS21445++5092853-5093141++DP	(5092884.0, 5092923.0, '+', 'GACGCAGACTTTTCGTCTATTTGACGCTATTATCATAACG')		28	True	noncoding			(5093035.0, 5093131.0, '+', 'predicted_RNA_668', 'NZ_CP027858.1')
NZ_CP027858.1++CRV15_RS04370-CRV15_RS04375++1079103-1079136++DP	(nan, nan, nan, nan)		28		noncoding
NZ_CP027858.1++CRV15_RS08230-CRV15_RS08235++2053799-2053989++CO_R	(nan, nan, nan, nan)	(2053971, 2053930, 0)	27	True	noncoding			(2053989.0, 2053910.0, '-', 'predicted_RNA_223', 'NZ_CP027858.1')
NZ_CP027858.1++CRV15_RS05710-CRV15_RS05715++1448254-1448433++DP	(nan, nan, nan, nan)		27		noncoding			(1448302.0, 1448279.0, '-', 'predicted_RNA_116', 'NZ_CP027858.1')
NZ_CP027858.1++CRV15_RS07015-CRV15_RS07020++1767589-1767756++CO_F	(nan, nan, nan, nan)		27		noncoding
NZ_CP027858.1++CRV15_RS13890-CRV15_RS13895++3316748-3316927++DP	(3316791.0, 3316830.0, '-', 'TTTGGAGGATCACCGGGAACACCCGGTACTCTGGTCTGCG')		27		noncoding
NZ_CP027858.1++CRV15_RS05780-CRV15_RS05785++1463513-1463774++DP	(1463653.0, 1463692.0, '-', 'CCGTCACCCACAGCCGTGACGGTCCCGTACACTTCTTCTG')		27	True	noncoding			(1463647.0, 1463555.0, '-', 'predicted_RNA_121', 'NZ_CP027858.1')
NZ_CP027858.1++CRV15_RS24105-CRV15_RS24110++5711625-5711752++CO_F	(nan, nan, nan, nan)		27	True	noncoding
NZ_CP027858.1++CRV15_RS24600-CRV15_RS24605++5818200-5818347++CO_F	(nan, nan, nan, nan)		27		noncoding
NZ_CP027858.1++CRV15_RS05400-CRV15_RS05405++1367610-1367708++CO_F	(nan, nan, nan, nan)		26		noncoding			(1367616.0, 1367708.0, '+', 'predicted_RNA_106', 'NZ_CP027858.1')			(1367674, 1367737, '+', 'putative_sRNA', 'NZ_CP027858.1')
NZ_CP027858.1++CRV15_RS22480-CRV15_RS22485++5340762-5341042++CO_F	(nan, nan, nan, nan)		26	True	noncoding
NZ_CP027858.1++CRV15_RS10845-CRV15_RS10850++2634548-2634720++DP	(nan, nan, nan, nan)		26	True	noncoding
NZ_CP027858.1++CRV15_RS16675-CRV15_RS16680++3962754-3963014++CO_F	(nan, nan, nan, nan)		26	True	noncoding
NZ_CP027858.1++CRV15_RS21905-CRV15_RS21910++5200316-5200378++CO_F	(nan, nan, nan, nan)		26		noncoding
NZ_CP027858.1++CRV15_RS07795-CRV15_RS07800++1959899-1960273++DP	(nan, nan, nan, nan)		26	True	noncoding
NZ_CP027859.1++CRV15_RS32580-CRV15_RS32585++991034-991562++CO_F	(991121.0, 991160.0, '-', 'CGGTTTGCCGGTGTGCCGCAACTTGTCCAGAATCCGGACG')		26	True	noncoding	CM000914.1/991868-992093	Cobalamin riboswitch	(991035.0, 991560.0, '+', 'predicted_RNA_978', 'NZ_CP027859.1')
NZ_CP027858.1++CRV15_RS24565-CRV15_RS24570++5810396-5810587++DP	(5810545.0, 5810584.0, '-', 'TCTCCAGACCTCCGAAATAGGTTAGGTTAGGCTCACCTTA')		25		noncoding						(5810366, 5810784, '+', 'putative_sRNA', 'NZ_CP027858.1')	(5810464, 5810784, '+', 'putative_sRNA', 'NZ_CP027858.1')	(5810483, 5810784, '+', 'putative_sRNA', 'NZ_CP027858.1')	(5810565, 5810784, '+', 'putative_sRNA', 'NZ_CP027858.1')
NZ_CP027858.1++CRV15_RS17620-CRV15_RS17625++4180834-4181336++DP	(nan, nan, nan, nan)		25	True	noncoding
NZ_CP027858.1++CRV15_RS05935-CRV15_RS05940++1499687-1499801++CO_R	(nan, nan, nan, nan)		25		noncoding
NZ_CP027858.1++CRV15_RS23325-CRV15_RS23330++5530102-5530617++CO_F	(nan, nan, nan, nan)	(5530146, 5530185, 1)	25	True	noncoding			(5530105.0, 5530147.0, '+', 'predicted_RNA_727', 'NZ_CP027858.1')	(5530400.0, 5530409.0, '+', 'predicted_RNA_728', 'NZ_CP027858.1')
NZ_CP027858.1++CRV15_RS18285-CRV15_RS18290++4346791-4346913++CO_F	(nan, nan, nan, nan)	(4346813, 4346855, 1)	25	True	noncoding			(4346792.0, 4346891.0, '+', 'predicted_RNA_573', 'NZ_CP027858.1')
NZ_CP027858.1++CRV15_RS04385-CRV15_RS04390++1086353-1086561++CO_R	(1086492.0, 1086531.0, '-', 'GCGCATGACCGGACCGCACCGATGTACTAGAGTTATCTCG')		25	True	noncoding						(1084487, 1084581, '-', 'putative_sRNA', 'NZ_CP027858.1')
NZ_CP027858.1++CRV15_RS07225-CRV15_RS07230++1813292-1813559++CO_R	(1813419.0, 1813458.0, '-', 'GTAAAGGTCTCTTCAAATAGTTTGTGATACGGTTCACGAG')		25	True	noncoding
NZ_CP027858.1++CRV15_RS25110-CRV15_RS25115++5942648-5942759++CO_F	(nan, nan, nan, nan)		25		noncoding			(5942649.0, 5942711.0, '+', 'predicted_RNA_785', 'NZ_CP027858.1')
NZ_CP027858.1++CRV15_RS22570-CRV15_RS22575++5364624-5364743++CO_F	(nan, nan, nan, nan)		24	True	noncoding			(5364696.0, 5364726.0, '+', 'predicted_RNA_698', 'NZ_CP027858.1')
NZ_CP027858.1++CRV15_RS13755-CRV15_RS13760++3284853-3285021++CO_F	(3284918.0, 3284957.0, '+', 'CGGGCCGGTCGGGCCGTGCGAGCCCGGTAGCGTAGTCGCG')		24	True	noncoding
NZ_CP027858.1++CRV15_RS05070-CRV15_RS05075++1281338-1281572++CO_F	(nan, nan, nan, nan)		24		noncoding			(1281424.0, 1281502.0, '+', 'predicted_RNA_96', 'NZ_CP027858.1')
NZ_CP027858.1++CRV15_RS13640-CRV15_RS13645++3260842-3260969++DP	(nan, nan, nan, nan)		24		noncoding
NZ_CP027858.1++CRV15_RS24020-CRV15_RS24025++5692308-5692470++DP	(nan, nan, nan, nan)		24		noncoding			(5692359.0, 5692434.0, '+', 'predicted_RNA_748', 'NZ_CP027858.1')
NZ_CP027858.1++CRV15_RS05240-CRV15_RS05245++1323158-1323353++CO_F	(nan, nan, nan, nan)		24	True	noncoding			(1323215.0, 1323343.0, '+', 'predicted_RNA_100', 'NZ_CP027858.1')
NZ_CP027859.1++CRV15_RS30800-CRV15_RS30805++570468-570569++DP	(570503.0, 570542.0, '-', 'GTTCTTCCAGGTCAGCCCTCACTCTCCTACAGTTTCCCAG')		24		noncoding
NZ_CP027858.1++CRV15_RS24505-CRV15_RS24510++5794379-5794525++CO_F	(nan, nan, nan, nan)	(5794380, 5794434, 1)	24		noncoding			(5794380.0, 5794518.0, '+', 'predicted_RNA_764', 'NZ_CP027858.1')
NZ_CP027858.1++CRV15_RS09900-CRV15_RS09905++2441133-2441437++DP	(2441160.0, 2441199.0, '-', 'GAGACAGGGGACACATTCCGGCCCCGGTAGAATCGGAAGA')		24	True	noncoding			(2441197.0, 2441342.0, '+', 'predicted_RNA_280', 'NZ_CP027858.1')
NZ_CP027858.1++CRV15_RS20285-CRV15_RS20290++4823951-4824215++DP	(nan, nan, nan, nan)		24		noncoding
NZ_CP027858.1++CRV15_RS24690-CRV15_RS24695++5837300-5837338++CO_F	(nan, nan, nan, nan)		23		noncoding
NZ_CP027858.1++CRV15_RS18420-CRV15_RS18425++4367869-4368006++DP	(4367890.0, 4367929.0, '+', 'TCACCACCCCCCGCGCCCCCGCTTTGCTACGGTGGGGACA')		23		noncoding	ABJH01000172.1/10128-10201	Guanidine-III riboswitch
NZ_CP027858.1++CRV15_RS08475-CRV15_RS08480++2116988-2117251++DP	(2117015.0, 2117054.0, '-', 'TGTTGGTCATCGGGTCCCGCGATGCGGGATAATGACCTGG')		23		noncoding
NZ_CP027858.1++CRV15_RS05350-CRV15_RS05355++1348764-1349028++CO_R	(1348868.0, 1348907.0, '-', 'GGGTGTGGCGACAGGCGGGGTGCGGCTACCATGACCGGCA')		23		noncoding			(1348910.0, 1348784.0, '-', 'predicted_RNA_105', 'NZ_CP027858.1')
NZ_CP027858.1++CRV15_RS14110-CRV15_RS14115++3365780-3366205++DP	(nan, nan, nan, nan)		23		noncoding
NZ_CP027858.1++CRV15_RS19790-CRV15_RS19795++4710880-4711055++DP	(4710935.0, 4710974.0, '+', 'CCTTGCTAGGGGTGTACCCCACGGCCGTACACTGGCACGG')		23	True	noncoding
NZ_CP027858.1++CRV15_RS20610-CRV15_RS20615++4895946-4896264++CO_R	(nan, nan, nan, nan)		23	True	noncoding	CM000913.1/1857925-1858013	Cobalamin riboswitch
NZ_CP027858.1++CRV15_RS23535-CRV15_RS23540++5580924-5581051++DP	(5580926.0, 5580965.0, '-', 'GACGTTGTGGTCATTGTGGTCGCGCCTTAGCGTGTGCCCG')		23		noncoding
NZ_CP027858.1++CRV15_RS10690-CRV15_RS10695++2604108-2604206++DP	(2604156.0, 2604195.0, '-', 'TTCGGTCGGTGGATCAGTACGTCCCCATAGACTGCACACG')		23		noncoding			(2604137.0, 2604117.0, '-', 'predicted_RNA_313', 'NZ_CP027858.1')
NZ_CP027858.1++CRV15_RS21770-CRV15_RS21775++5167769-5167924++DP	(nan, nan, nan, nan)		23	True	noncoding
NZ_CP027858.1++CRV15_RS16860-CRV15_RS16865++4004391-4004613++DP	(nan, nan, nan, nan)		23		noncoding
NZ_CP027858.1++CRV15_RS08410-CRV15_RS08415++2102808-2102885++CO_F	(nan, nan, nan, nan)		23		noncoding
NZ_CP027858.1++CRV15_RS21895-CRV15_RS21900++5198600-5199394++CO_R	(5198855.0, 5198894.0, '-', 'CGGTCGGAAGACAGCCGTCCGGGCCCTTACACTGGGCGGA')		23	True	noncoding			(5198839.0, 5198811.0, '-', 'predicted_RNA_687', 'NZ_CP027858.1')
NZ_CP027858.1++CRV15_RS17965-CRV15_RS17970++4258875-4259099++CO_F	(nan, nan, nan, nan)		22		noncoding			(4258921.0, 4259097.0, '+', 'predicted_RNA_560', 'NZ_CP027858.1')	(4250679.0, 4250632.0, '-', 'predicted_RNA_561', 'NZ_CP027858.1')		(4258235, 4258391, '+', 'putative_sRNA', 'NZ_CP027858.1')
NZ_CP027858.1++CRV15_RS23130-CRV15_RS23135++5483528-5483586++CO_F	(nan, nan, nan, nan)		22		noncoding
NZ_CP027858.1++CRV15_RS17960-CRV15_RS17965++4257819-4258182++CO_F	(nan, nan, nan, nan)		22	True	noncoding	URS0000D678E3_443255/1-48	raiA-hairpin RNA	(4257875.0, 4258091.0, '+', 'predicted_RNA_559', 'NZ_CP027858.1')			(4258055, 4258391, '+', 'putative_sRNA', 'NZ_CP027858.1')
NZ_CP027858.1++CRV15_RS24630-CRV15_RS24635++5824130-5824187++CO_F	(nan, nan, nan, nan)		22		noncoding
NZ_CP027858.1++CRV15_RS23150-CRV15_RS23155++5489345-5489610++CO_R	(nan, nan, nan, nan)		22		noncoding			(5489610.0, 5489499.0, '-', 'predicted_RNA_719', 'NZ_CP027858.1')
NZ_CP027858.1++CRV15_RS23845-CRV15_RS23850++5650779-5651029++DP	(5650929.0, 5650968.0, '+', 'CCCCGGCCGCCCCGCGCGCGGCCCGGTTAGGCTGGGGCCG')		22		noncoding	URS0000D68BDF_443255/1-122	Streptomyces-metH RNA
NZ_CP027858.1++CRV15_RS10395-CRV15_RS10400++2540431-2540527++CO_R	(nan, nan, nan, nan)		22	True	noncoding						(2540476, 2540848, '-', 'putative_sRNA', 'NZ_CP027858.1')
NZ_CP027858.1++CRV15_RS14185-CRV15_RS14190++3381344-3381497++CO_R	(nan, nan, nan, nan)	(3381492, 3381481, 0)	21		noncoding
NZ_CP027858.1++CRV15_RS13515-CRV15_RS13520++3228269-3228638++DP	(3228438.0, 3228477.0, '-', 'GGTTTCGCAGGAATGGTTCGTTCTGGGTAACGTGCTTTTG')		21	True	noncoding
NZ_CP027858.1++CRV15_RS10345-CRV15_RS10350++2533123-2533234++CO_R	(nan, nan, nan, nan)		20		noncoding
NZ_CP027858.1++CRV15_RS10990-CRV15_RS10995++2670803-2671034++DP	(nan, nan, nan, nan)		20		noncoding
NZ_CP027858.1++CRV15_RS08655-CRV15_RS08660++2160455-2160602++CO_R	(nan, nan, nan, nan)		20		noncoding
NZ_CP027858.1++CRV15_RS26630-CRV15_RS26635++6332619-6332657++CO_R	(nan, nan, nan, nan)		20		noncoding
NZ_CP027858.1++CRV15_RS05050-CRV15_RS05055++1274274-1274427++CO_R	(nan, nan, nan, nan)		20		noncoding
NZ_CP027858.1++CRV15_RS04290-CRV15_RS04295++1058924-1059015++DP	(nan, nan, nan, nan)		20		noncoding
NZ_CP027858.1++CRV15_RS07925-CRV15_RS07930++1991909-1992060++DP	(nan, nan, nan, nan)		20		noncoding
NZ_CP027858.1++CRV15_RS10335-CRV15_RS10340++2531252-2531362++CO_R	(nan, nan, nan, nan)		19	True	noncoding						(2531278, 2531759, '-', 'putative_sRNA', 'NZ_CP027858.1')
NZ_CP027858.1++CRV15_RS23040-CRV15_RS23045++5465647-5465759++CO_F	(nan, nan, nan, nan)		19		noncoding
NZ_CP027858.1++CRV15_RS16770-CRV15_RS16775++3984867-3985120++DP	(nan, nan, nan, nan)		19	True	noncoding
NZ_CP027858.1++CRV15_RS15735-CRV15_RS15740++3759795-3759897++DP	(nan, nan, nan, nan)		19		noncoding
NZ_CP027858.1++CRV15_RS05360-CRV15_RS05365++1357374-1357422++DT	(nan, nan, nan, nan)	(1357414, 1357380, 0)	19		noncoding
NZ_CP027858.1++CRV15_RS17385-CRV15_RS17390++4133562-4133618++CO_F	(nan, nan, nan, nan)		19		noncoding
NZ_CP027858.1++CRV15_RS20445-CRV15_RS20450++4858804-4858872++DT	(nan, nan, nan, nan)	(4858838, 4858812, 0)	19		noncoding						(4858730, 4858850, '+', 'putative_sRNA', 'NZ_CP027858.1')	(4858758, 4858850, '+', 'putative_sRNA', 'NZ_CP027858.1')
NZ_CP027858.1++CRV15_RS13285-CRV15_RS13290++3175776-3175814++DP	(nan, nan, nan, nan)		19		noncoding
NZ_CP027858.1++CRV15_RS05390-CRV15_RS05395++1366210-1366426++CO_R	(nan, nan, nan, nan)		19	True	noncoding
NZ_CP027858.1++CRV15_RS13795-CRV15_RS13800++3292293-3292524++DT	(nan, nan, nan, nan)		19	True	noncoding			(3292409.0, 3292329.0, '-', 'predicted_RNA_415', 'NZ_CP027858.1')			(3292331, 3292560, '+', 'putative_sRNA', 'NZ_CP027858.1')
NZ_CP027858.1++CRV15_RS08340-CRV15_RS08345++2088526-2088677++CO_F	(2088587.0, 2088626.0, '+', 'GGCGGCTTCCTGCGGCTTCGGCCCGGCTAGGGTGTGCGGG')		18		noncoding			(2088660.0, 2088676.0, '+', 'predicted_RNA_228', 'NZ_CP027858.1')
NZ_CP027858.1++CRV15_RS24905-CRV15_RS24910++5884636-5884839++DP	(nan, nan, nan, nan)		18		noncoding
NZ_CP027858.1++CRV15_RS17245-CRV15_RS17250++4097099-4097214++CO_R	(nan, nan, nan, nan)		18		noncoding			(4097150.0, 4097135.0, '-', 'predicted_RNA_529', 'NZ_CP027858.1')
NZ_CP027858.1++CRV15_RS20255-CRV15_RS20260++4815625-4815717++DP	(nan, nan, nan, nan)		18		noncoding
NZ_CP027858.1++CRV15_RS18695-CRV15_RS18700++4430745-4431131++CO_R	(nan, nan, nan, nan)		18		noncoding			(4428583.0, 4428693.0, '+', 'predicted_RNA_578', 'NZ_CP027858.1')			(4430017, 4430279, '-', 'putative_sRNA', 'NZ_CP027858.1')	(4430393, 4430635, '-', 'putative_sRNA', 'NZ_CP027858.1')	(4430573, 4430971, '-', 'putative_sRNA', 'NZ_CP027858.1')
NZ_CP027858.1++CRV15_RS10180-CRV15_RS10185++2504849-2505106++CO_R	(2504994.0, 2505033.0, '-', 'CGTTCCAAGGGGGGCACCGTCGCCGGTAAGGTGGCGTGCA')	(2505075, 2505036, 0)	18	True	noncoding
NZ_CP027858.1++CRV15_RS18765-CRV15_RS18770++4448884-4448976++DP	(4448928.0, 4448967.0, '-', 'ATTCTAGACAAGCCTGTTAGCGATCGTTAACCTGAAGAGG')		18		noncoding
NZ_CP027858.1++CRV15_RS24675-CRV15_RS24680++5834559-5834618++CO_F	(nan, nan, nan, nan)		17		noncoding
NZ_CP027858.1++CRV15_RS16325-CRV15_RS16330++3882424-3882781++DP	(nan, nan, nan, nan)		17		noncoding
NZ_CP027858.1++CRV15_RS04000-CRV15_RS04005++992650-992888++DP	(nan, nan, nan, nan)		17		noncoding	AORZ01000004.1/1099-1240
NZ_CP027858.1++CRV15_RS21490-CRV15_RS21495++5103629-5103822++DP	(nan, nan, nan, nan)		17		noncoding
NZ_CP027858.1++CRV15_RS18935-CRV15_RS18940++4500822-4501049++CO_F	(nan, nan, nan, nan)		17	True	noncoding
NZ_CP027858.1++CRV15_RS07300-CRV15_RS07305++1832959-1833014++CO_R	(nan, nan, nan, nan)		17		noncoding
NZ_CP027858.1++CRV15_RS12740-CRV15_RS12745++3050194-3050418++DT	(nan, nan, nan, nan)		16	True	noncoding
NZ_CP027858.1++CRV15_RS16430-CRV15_RS16435++3905175-3905302++DP	(nan, nan, nan, nan)		16		noncoding			(3905214.0, 3905294.0, '+', 'predicted_RNA_505', 'NZ_CP027858.1')
NZ_CP027858.1++CRV15_RS07290-CRV15_RS07295++1830450-1830549++CO_R	(nan, nan, nan, nan)		16	True	noncoding			(1830534.0, 1830480.0, '-', 'predicted_RNA_181', 'NZ_CP027858.1')
NZ_CP027858.1++CRV15_RS07895-CRV15_RS07900++1986539-1987070++DP	(nan, nan, nan, nan)		16	True	noncoding			(1986890.0, 1986731.0, '-', 'predicted_RNA_210', 'NZ_CP027858.1')
NZ_CP027858.1++CRV15_RS13985-CRV15_RS13990++3336225-3336523++CO_F	(nan, nan, nan, nan)		16		noncoding			(3336279.0, 3336510.0, '+', 'predicted_RNA_427', 'NZ_CP027858.1')
NZ_CP027858.1++CRV15_RS23170-CRV15_RS23175++5493607-5493756++CO_F	(nan, nan, nan, nan)		16	True	noncoding
NZ_CP027858.1++CRV15_RS20115-CRV15_RS20120++4788089-4788264++CO_F	(4788191.0, 4788230.0, '+', 'TCCGGAGCAGGAGATCGTATGAGCGGCTATGCTGCGGCAG')		15	True	noncoding						(4788041, 4788094, '+', 'putative_sRNA', 'NZ_CP027858.1')	(4788265, 4788434, '+', 'putative_sRNA', 'NZ_CP027858.1')
NZ_CP027858.1++CRV15_RS18685-CRV15_RS18690++4428819-4428933++CO_R	(nan, nan, nan, nan)		15	True	noncoding						(4428791, 4428903, '-', 'putative_sRNA', 'NZ_CP027858.1')	(4428820, 4428961, '-', 'putative_sRNA', 'NZ_CP027858.1')
NZ_CP027858.1++CRV15_RS20105-CRV15_RS20110++4787754-4787935++DP	(4787835.0, 4787874.0, '+', 'TTGGCGGAGCACCCCCCTGCTTGCGCTAATGTATGTGTCG')		15	True	noncoding						(4787935, 4788163, '+', 'putative_sRNA', 'NZ_CP027858.1')
NZ_CP027858.1++CRV15_RS22330-CRV15_RS22335++5299819-5299920++CO_R	(nan, nan, nan, nan)		15		noncoding			(5299893.0, 5299843.0, '-', 'predicted_RNA_692', 'NZ_CP027858.1')
NZ_CP027858.1++CRV15_RS23220-CRV15_RS23225++5501225-5501371++DT	(5501238.0, 5501277.0, '-', 'GCACTGCCCGGCTCATGCGGCTCGGGCTACGTTAGGCGTC')		15	True	noncoding
NZ_CP027858.1++CRV15_RS13015-CRV15_RS13020++3111711-3111791++CO_F	(3111719.0, 3111758.0, '+', 'CTTACCGACCACCGATGTGGATCAGGTAGAGTGGTGGACG')		15	True	noncoding						(3111671, 3111923, '+', 'putative_sRNA', 'NZ_CP027858.1')	(3111713, 3111923, '+', 'putative_sRNA', 'NZ_CP027858.1')	(3111729, 3111923, '+', 'putative_sRNA', 'NZ_CP027858.1')	(3111758, 3111923, '+', 'putative_sRNA', 'NZ_CP027858.1')
NZ_CP027858.1++CRV15_RS17250-CRV15_RS17255++4098660-4098763++CO_R	(4098689.0, 4098728.0, '-', 'CCATATTTCGCTGGTGAAACCCCCCGGTATCCTTCGGATG')		15	True	noncoding
NZ_CP027858.1++CRV15_RS09180-CRV15_RS09185++2279538-2279719++CO_F	(nan, nan, nan, nan)		15		noncoding
NZ_CP027858.1++CRV15_RS05010-CRV15_RS05015++1262867-1262970++DP	(nan, nan, nan, nan)		15	True	noncoding
NZ_CP027858.1++CRV15_RS12745-CRV15_RS12750++3050994-3051144++DP	(nan, nan, nan, nan)		15		noncoding
NZ_CP027858.1++CRV15_RS10160-CRV15_RS10165++2501294-2501348++CO_R	(nan, nan, nan, nan)		15	True	noncoding			(2501305.0, 2501296.0, '-', 'predicted_RNA_293', 'NZ_CP027858.1')
NZ_CP027858.1++CRV15_RS10000-CRV15_RS10005++2470238-2470499++CO_R	(nan, nan, nan, nan)		15	True	noncoding			(2470356.0, 2470334.0, '-', 'predicted_RNA_286', 'NZ_CP027858.1')	(2470278.0, 2470347.0, '+', 'predicted_RNA_287', 'NZ_CP027858.1')
NZ_CP027858.1++CRV15_RS17460-CRV15_RS17465++4150118-4150225++CO_R	(nan, nan, nan, nan)		14		noncoding
NZ_CP027858.1++CRV15_RS25095-CRV15_RS25100++5938276-5938538++CO_F	(nan, nan, nan, nan)		14	True	noncoding						(5937651, 5938243, '+', 'putative_sRNA', 'NZ_CP027858.1')	(5937751, 5938243, '+', 'putative_sRNA', 'NZ_CP027858.1')	(5937854, 5938243, '+', 'putative_sRNA', 'NZ_CP027858.1')	(5937893, 5938243, '+', 'putative_sRNA', 'NZ_CP027858.1')	(5937934, 5938243, '+', 'putative_sRNA', 'NZ_CP027858.1')	(5938048, 5938243, '+', 'putative_sRNA', 'NZ_CP027858.1')	(5938175, 5938243, '+', 'putative_sRNA', 'NZ_CP027858.1')
NZ_CP027858.1++CRV15_RS16595-CRV15_RS16600++3942753-3942797++CO_R	(nan, nan, nan, nan)		14		noncoding
NZ_CP027858.1++CRV15_RS04585-CRV15_RS04590++1137048-1137683++CO_F	(nan, nan, nan, nan)		14	True	noncoding
NZ_CP027858.1++CRV15_RS12655-CRV15_RS12660++3031875-3032114++DP	(3032002.0, 3032041.0, '+', 'CTGCCGCCCCCTTCGCCCGGGGTTCGGTACCATATACCCA')		14		noncoding
NZ_CP027858.1++CRV15_RS24305-CRV15_RS24310++5758368-5758714++CO_F	(nan, nan, nan, nan)		14		noncoding			(5758442.0, 5758514.0, '+', 'predicted_RNA_758', 'NZ_CP027858.1')
NZ_CP027858.1++CRV15_RS22575-CRV15_RS22580++5364971-5365118++CO_F	(nan, nan, nan, nan)		14		noncoding			(5364984.0, 5365075.0, '+', 'predicted_RNA_699', 'NZ_CP027858.1')
NZ_CP027858.1++CRV15_RS10150-CRV15_RS10155++2500487-2500585++CO_R	(nan, nan, nan, nan)		14	True	noncoding
NZ_CP027858.1++CRV15_RS17370-CRV15_RS17375++4130871-4130963++CO_F	(4130895.0, 4130934.0, '+', 'GACTTGTGACTGATGTTCGACTGCCGCTACGTTCACCCCG')		14		noncoding
NZ_CP027858.1++CRV15_RS12800-CRV15_RS12805++3070426-3070921++CO_R	(nan, nan, nan, nan)		14		noncoding	CM000913.1/3687159-3687315	ydaO/yuaA leader	(3070866.0, 3070445.0, '-', 'predicted_RNA_383', 'NZ_CP027858.1')
NZ_CP027858.1++CRV15_RS08335-CRV15_RS08340++2087716-2087863++CO_F	(nan, nan, nan, nan)		14		noncoding
NZ_CP027858.1++CRV15_RS20910-CRV15_RS20915++4963942-4964001++DP	(nan, nan, nan, nan)		14		noncoding
NZ_CP027858.1++CRV15_RS17920-CRV15_RS17925++4247463-4247533++CO_F	(nan, nan, nan, nan)		14		noncoding						(4247068, 4247667, '+', 'putative_sRNA', 'NZ_CP027858.1')	(4247083, 4247672, '+', 'putative_sRNA', 'NZ_CP027858.1')	(4247117, 4247683, '+', 'putative_sRNA', 'NZ_CP027858.1')	(4247159, 4247683, '+', 'putative_sRNA', 'NZ_CP027858.1')	(4247213, 4247683, '+', 'putative_sRNA', 'NZ_CP027858.1')	(4247268, 4247683, '+', 'putative_sRNA', 'NZ_CP027858.1')	(4247313, 4247683, '+', 'putative_sRNA', 'NZ_CP027858.1')	(4247351, 4247683, '+', 'putative_sRNA', 'NZ_CP027858.1')	(4247409, 4247683, '+', 'putative_sRNA', 'NZ_CP027858.1')	(4247531, 4247683, '+', 'putative_sRNA', 'NZ_CP027858.1')
NZ_CP027858.1++CRV15_RS08560-CRV15_RS08565++2134074-2134243++DT	(nan, nan, nan, nan)		14		noncoding
NZ_CP027858.1++CRV15_RS24400-CRV15_RS24405++5774736-5774790++CO_F	(5774745.0, 5774784.0, '+', 'GGTCTCAGGCACCCGCTGACATGGGGTAATGTTTGCGGTG')		14		noncoding
NZ_CP027858.1++CRV15_RS17220-CRV15_RS17225++4090894-4091115++DP	(4090963.0, 4091002.0, '-', 'GGCCCTTGCCGCGCGGCCGGGCGCTGCCATACTGACGTCG')		13		noncoding
NZ_CP027858.1++CRV15_RS08290-CRV15_RS08295++2075754-2075817++CO_R	(nan, nan, nan, nan)		13		noncoding			(2075772.0, 2075756.0, '-', 'predicted_RNA_226', 'NZ_CP027858.1')			(2075304, 2075489, '-', 'putative_sRNA', 'NZ_CP027858.1')
NZ_CP027858.1++CRV15_RS07320-CRV15_RS07325++1835548-1836015++CO_R	(nan, nan, nan, nan)	(1835991, 1835955, 0)	13	True	noncoding
NZ_CP027858.1++CRV15_RS08405-CRV15_RS08410++2102316-2102409++DP	(nan, nan, nan, nan)		13		noncoding
NZ_CP027858.1++CRV15_RS05810-CRV15_RS05815++1469985-1470079++CO_R	(nan, nan, nan, nan)		13		noncoding			(1470060.0, 1469986.0, '-', 'predicted_RNA_122', 'NZ_CP027858.1')
NZ_CP027858.1++CRV15_RS07215-CRV15_RS07220++1811732-1811813++CO_R	(nan, nan, nan, nan)		13		noncoding
NZ_CP027858.1++CRV15_RS10430-CRV15_RS10435++2544571-2544770++DP	(2544624.0, 2544663.0, '-', 'GTGGCGTAGCACCCCCGTACATCAGGTATTGTTTACGTCG')		13		noncoding						(2544533, 2544635, '-', 'putative_sRNA', 'NZ_CP027858.1')	(2544577, 2544723, '-', 'putative_sRNA', 'NZ_CP027858.1')
NZ_CP027858.1++CRV15_RS14155-CRV15_RS14160++3375043-3375094++DP	(nan, nan, nan, nan)		12		noncoding
NZ_CP027858.1++CRV15_RS11090-CRV15_RS11095++2698823-2698937++CO_R	(nan, nan, nan, nan)		12		noncoding
NZ_CP027858.1++CRV15_RS03385-CRV15_RS03390++837092-837309++CO_R	(nan, nan, nan, nan)		12	True	noncoding
NZ_CP027858.1++CRV15_RS01980-CRV15_RS01985++502871-502957++DP	(nan, nan, nan, nan)		12		noncoding
NZ_CP027858.1++CRV15_RS23205-CRV15_RS23210++5498900-5499096++CO_R	(nan, nan, nan, nan)	(5499067, 5499030, 0)	12	True	noncoding			(5499009.0, 5498991.0, '-', 'predicted_RNA_722', 'NZ_CP027858.1')
NZ_CP027858.1++CRV15_RS10330-CRV15_RS10335++2530453-2530865++DT	(nan, nan, nan, nan)	(2530772, 2530748, 0)	12	True	noncoding
NZ_CP027858.1++CRV15_RS24150-CRV15_RS24155++5722169-5722346++DP	(nan, nan, nan, nan)		12		noncoding
NZ_CP027858.1++CRV15_RS20575-CRV15_RS20580++4887088-4887405++DP	(nan, nan, nan, nan)		12		noncoding
NZ_CP027858.1++CRV15_RS17900-CRV15_RS17905++4239575-4239643++DP	(nan, nan, nan, nan)		12		noncoding
NZ_CP027858.1++CRV15_RS05975-CRV15_RS05980++1505773-1505912++CO_R	(nan, nan, nan, nan)		12		noncoding
NZ_CP027858.1++CRV15_RS24390-CRV15_RS24395++5773446-5773655++CO_R	(5773487.0, 5773526.0, '-', 'GCGCCTATGCGTGTTCGCCCGAACCGCTAGAGTCAGCGCA')		12	True	noncoding			(5773654.0, 5773583.0, '-', 'predicted_RNA_761', 'NZ_CP027858.1')
NZ_CP027858.1++CRV15_RS23685-CRV15_RS23690++5613443-5613596++DP	(5613557.0, 5613596.0, '+', 'TACTTTTTCTTCCCGGAGGCCGCCCCGTACCCTTGATCCA')		12		noncoding
NZ_CP027858.1++CRV15_RS10120-CRV15_RS10125++2494085-2494375++CO_R	(nan, nan, nan, nan)	(2494374, 2494330, 0)	12	True	noncoding			(2494251.0, 2494123.0, '-', 'predicted_RNA_290', 'NZ_CP027858.1')
NZ_CP027858.1++CRV15_RS06980-CRV15_RS06985++1760755-1760901++CO_F	(1760771.0, 1760810.0, '+', 'TGTGACGTCGAACGTCTGCGCCCCCAGTACGCTGCGGACA')		12	True	noncoding
NZ_CP027858.1++CRV15_RS09480-CRV15_RS09485++2343589-2343709++CO_R	(nan, nan, nan, nan)		12	True	noncoding
NZ_CP027858.1++CRV15_RS16665-CRV15_RS16670++3960336-3960733++CO_R	(3960496.0, 3960535.0, '-', 'CCCTGTCAACCCGGGGCCGGGTCCCGTACGCTCCCCTCCA')	(3960427, 3960408, 0)	12	True	noncoding
NZ_CP027858.1++CRV15_RS28130-CRV15_RS28135++6747946-6748008++CO_R	(nan, nan, nan, nan)		11		noncoding
NZ_CP027858.1++CRV15_RS10465-CRV15_RS10470++2551582-2551609++CO_R	(nan, nan, nan, nan)		11		noncoding
NZ_CP027858.1++CRV15_RS18320-CRV15_RS18325++4353063-4353244++CO_F	(nan, nan, nan, nan)		11	True	noncoding	CM000913.1/2402160-2402025	AdoCbl riboswitch	(4353066.0, 4353243.0, '+', 'predicted_RNA_574', 'NZ_CP027858.1')
NZ_CP027858.1++CRV15_RS08165-CRV15_RS08170++2042412-2042498++DP	(nan, nan, nan, nan)		11		noncoding
NZ_CP027858.1++CRV15_RS05970-CRV15_RS05975++1504312-1504525++CO_R	(nan, nan, nan, nan)		11		noncoding
NZ_CP027858.1++CRV15_RS13920-CRV15_RS13925++3323139-3323180++CO_R	(nan, nan, nan, nan)		11		noncoding
NZ_CP027858.1++CRV15_RS13305-CRV15_RS13310++3177882-3178061++CO_F	(nan, nan, nan, nan)		11		noncoding			(3178039.0, 3178060.0, '+', 'predicted_RNA_400', 'NZ_CP027858.1')
NZ_CP027858.1++CRV15_RS14080-CRV15_RS14085++3361806-3361942++CO_R	(nan, nan, nan, nan)	(3361930, 3361888, 0)	11	True	noncoding			(3361942.0, 3361931.0, '-', 'predicted_RNA_434', 'NZ_CP027858.1')
NZ_CP027858.1++CRV15_RS14145-CRV15_RS14150++3373216-3373431++CO_R	(3373228.0, 3373267.0, '-', 'CTTATTTATGGTTGTCCGGTCCGTGGATATAGTCGGCCGG')		11	True	noncoding	CM000913.1/3383004-3382878	Streptomyces RNA 3920
NZ_CP027858.1++CRV15_RS05430-CRV15_RS05435++1373914-1374150++CO_R	(1374045.0, 1374084.0, '-', 'CGACCGGACACGGCGACCGGGGCTGGTACGCTGTGTGACG')		11	True	noncoding
NZ_CP027858.1++CRV15_RS24480-CRV15_RS24485++5790323-5790395++CO_F	(nan, nan, nan, nan)		11		noncoding
NZ_CP027858.1++CRV15_RS07010-CRV15_RS07015++1767013-1767160++DP	(1767061.0, 1767100.0, '-', 'CCGGTGACCCCCGGCGGTACCGCTCAGTACATTTGAAGTA')		11		noncoding
NZ_CP027858.1++CRV15_RS02585-CRV15_RS02590++641659-641876++DP	(nan, nan, nan, nan)		11		noncoding
NZ_CP027858.1++CRV15_RS12540-CRV15_RS12545++3005357-3005381++CO_F	(nan, nan, nan, nan)		11		noncoding
NZ_CP027858.1++CRV15_RS21740-CRV15_RS21745++5159644-5159694++CO_F	(nan, nan, nan, nan)		11		noncoding
NZ_CP027858.1++CRV15_RS25225-CRV15_RS25230++5966458-5966493++DP	(nan, nan, nan, nan)		11		noncoding
NZ_CP027858.1++CRV15_RS23180-CRV15_RS23185++5494875-5495013++DP	(nan, nan, nan, nan)		11		noncoding
NZ_CP027858.1++CRV15_RS06105-CRV15_RS06110++1526797-1527650++DP	(nan, nan, nan, nan)		10	True	noncoding
NZ_CP027858.1++CRV15_RS18080-CRV15_RS18085++4294909-4294955++DT	(nan, nan, nan, nan)	(4294950, 4294926, 0)	10		noncoding						(4294529, 4294961, '+', 'putative_sRNA', 'NZ_CP027858.1')	(4294558, 4294961, '+', 'putative_sRNA', 'NZ_CP027858.1')	(4294595, 4294958, '+', 'putative_sRNA', 'NZ_CP027858.1')	(4294608, 4294961, '+', 'putative_sRNA', 'NZ_CP027858.1')	(4294620, 4294961, '+', 'putative_sRNA', 'NZ_CP027858.1')	(4294650, 4294961, '+', 'putative_sRNA', 'NZ_CP027858.1')	(4294675, 4294961, '+', 'putative_sRNA', 'NZ_CP027858.1')	(4294701, 4294961, '+', 'putative_sRNA', 'NZ_CP027858.1')	(4294721, 4294961, '+', 'putative_sRNA', 'NZ_CP027858.1')	(4294750, 4294961, '+', 'putative_sRNA', 'NZ_CP027858.1')	(4294861, 4294958, '+', 'putative_sRNA', 'NZ_CP027858.1')
NZ_CP027858.1++CRV15_RS16725-CRV15_RS16730++3973218-3973529++CO_R	(nan, nan, nan, nan)		10		noncoding			(3973449.0, 3973233.0, '-', 'predicted_RNA_514', 'NZ_CP027858.1')
NZ_CP027858.1++CRV15_RS18185-CRV15_RS18190++4321554-4321737++DP	(4321567.0, 4321606.0, '-', 'CCCTTGAACCGCCCGCCGCCCGCCGCCTACGGTCGGATCA')		10		noncoding
NZ_CP027858.1++CRV15_RS09830-CRV15_RS09835++2423914-2424041++DP	(nan, nan, nan, nan)		10	True	noncoding
NZ_CP027858.1++CRV15_RS06995-CRV15_RS07000++1763627-1763746++DP	(nan, nan, nan, nan)		10		noncoding
NZ_CP027858.1++CRV15_RS21495-CRV15_RS21500++5104440-5104515++CO_F	(nan, nan, nan, nan)		10		noncoding
NZ_CP027858.1++CRV15_RS21255-CRV15_RS21260++5048605-5048828++DP	(nan, nan, nan, nan)		10		noncoding						(5048033, 5048373, '-', 'putative_sRNA', 'NZ_CP027858.1')	(5048541, 5048681, '-', 'putative_sRNA', 'NZ_CP027858.1')
NZ_CP027858.1++CRV15_RS03435-CRV15_RS03440++847517-847648++CO_R	(nan, nan, nan, nan)		10		noncoding
NZ_CP027858.1++CRV15_RS24100-CRV15_RS24105++5710604-5710932++DP	(5710672.0, 5710711.0, '+', 'CGGTTGGTCCCTTCCGGACGGAGCTGCTAACCTTGTGTGA')		10	True	noncoding	CM000913.1/1038707-1038500	Streptomyces RNA 1601				(5710724, 5711072, '+', 'putative_sRNA', 'NZ_CP027858.1')	(5710823, 5711244, '+', 'putative_sRNA', 'NZ_CP027858.1')
NZ_CP027858.1++CRV15_RS10455-CRV15_RS10460++2548076-2548304++CO_R	(nan, nan, nan, nan)		10		noncoding
NZ_CP027858.1++CRV15_RS21405-CRV15_RS21410++5083779-5084083++DP	(5083996.0, 5084035.0, '+', 'CAGTGCGGTAATGGATGCAGGGCCCGTACTGTGGGTCTTG')		10	True	noncoding			(5083893.0, 5084008.0, '+', 'predicted_RNA_664', 'NZ_CP027858.1')
NZ_CP027858.1++CRV15_RS21365-CRV15_RS21370++5075239-5075335++DP	(5075260.0, 5075299.0, '+', 'CGCCGCCGCGTGCCGTGCGCGCCCGGCTACGCTGCGGGCA')		10		noncoding
NZ_CP027858.1++CRV15_RS24395-CRV15_RS24400++5774069-5774259++DP	(nan, nan, nan, nan)		10		noncoding
NZ_CP027858.1++CRV15_RS23910-CRV15_RS23915++5669078-5669229++CO_F	(nan, nan, nan, nan)		9	True	noncoding			(5669140.0, 5669205.0, '+', 'predicted_RNA_744', 'NZ_CP027858.1')
NZ_CP027858.1++CRV15_RS23725-CRV15_RS23730++5622972-5623150++CO_F	(nan, nan, nan, nan)		9	True	noncoding			(5622973.0, 5623028.0, '+', 'predicted_RNA_735', 'NZ_CP027858.1')	(5623096.0, 5623129.0, '+', 'predicted_RNA_736', 'NZ_CP027858.1')
NZ_CP027858.1++CRV15_RS13330-CRV15_RS13335++3182796-3183429++CO_F	(3183105.0, 3183144.0, '+', 'AGGGCCCTTGGTCCTTAAAGACTCGGTTAGACTTCCGCGA')	(3182845, 3182877, 1)	9	True	noncoding
NZ_CP027858.1++CRV15_RS19540-CRV15_RS19545++4644117-4644253++DP	(4644214.0, 4644253.0, '+', 'TGTTTCAGTACGGCGCCGTGACACCTCTAAAATGTGCGCG')		9		noncoding
NZ_CP027858.1++CRV15_RS19335-CRV15_RS19340++4595911-4596166++DP	(nan, nan, nan, nan)		9		noncoding
NZ_CP027858.1++CRV15_RS18205-CRV15_RS18210++4325793-4326094++CO_F	(nan, nan, nan, nan)		9	True	noncoding
NZ_CP027858.1++CRV15_RS07200-CRV15_RS07205++1809933-1810090++CO_R	(nan, nan, nan, nan)		9	True	noncoding
NZ_CP027858.1++CRV15_RS12950-CRV15_RS12955++3099147-3099323++DP	(nan, nan, nan, nan)		9		noncoding
NZ_CP027858.1++CRV15_RS05355-CRV15_RS05360++1354443-1354713++DP	(nan, nan, nan, nan)		9		noncoding
NZ_CP027858.1++CRV15_RS23320-CRV15_RS23325++5528818-5528986++CO_F	(5528826.0, 5528865.0, '+', 'AAGGCTAGACACCGAGTCTTCCTTCATTAAACTGGCTCCA')		9	True	noncoding			(5528819.0, 5528901.0, '+', 'predicted_RNA_726', 'NZ_CP027858.1')
NZ_CP027858.1++CRV15_RS21195-CRV15_RS21200++5038159-5038293++DP	(nan, nan, nan, nan)		9		noncoding
NZ_CP027858.1++CRV15_RS18220-CRV15_RS18225++4328524-4328645++DP	(nan, nan, nan, nan)		9		noncoding
NZ_CP027858.1++CRV15_RS16395-CRV15_RS16400++3900010-3900137++CO_F	(nan, nan, nan, nan)	(3900054, 3900094, 1)	9	True	noncoding
NZ_CP027858.1++CRV15_RS06060-CRV15_RS06065++1522104-1522246++DP	(nan, nan, nan, nan)		9	True	noncoding
NZ_CP027858.1++CRV15_RS07230-CRV15_RS07235++1814945-1815051++CO_R	(1814979.0, 1815018.0, '-', 'CGTCCTCGACCATGGGCCCGTCGCGGCTAGGGTGTGGGGA')		9		noncoding
NZ_CP027858.1++CRV15_RS25100-CRV15_RS25105++5941690-5941760++CO_F	(nan, nan, nan, nan)		9		noncoding						(5941310, 5941905, '+', 'putative_sRNA', 'NZ_CP027858.1')	(5941344, 5941924, '+', 'putative_sRNA', 'NZ_CP027858.1')	(5941359, 5941924, '+', 'putative_sRNA', 'NZ_CP027858.1')	(5941386, 5941881, '+', 'putative_sRNA', 'NZ_CP027858.1')	(5941441, 5941924, '+', 'putative_sRNA', 'NZ_CP027858.1')	(5941495, 5941924, '+', 'putative_sRNA', 'NZ_CP027858.1')	(5941528, 5941924, '+', 'putative_sRNA', 'NZ_CP027858.1')	(5941540, 5941924, '+', 'putative_sRNA', 'NZ_CP027858.1')	(5941578, 5941924, '+', 'putative_sRNA', 'NZ_CP027858.1')	(5941636, 5941924, '+', 'putative_sRNA', 'NZ_CP027858.1')	(5941759, 5941924, '+', 'putative_sRNA', 'NZ_CP027858.1')
NZ_CP027858.1++CRV15_RS24945-CRV15_RS24950++5892975-5893097++DP	(nan, nan, nan, nan)		9		noncoding
NZ_CP027858.1++CRV15_RS24440-CRV15_RS24445++5782039-5782122++CO_R	(nan, nan, nan, nan)		9		noncoding
NZ_CP027858.1++CRV15_RS24355-CRV15_RS24360++5768064-5768096++CO_R	(nan, nan, nan, nan)		9		noncoding						(5767992, 5768345, '-', 'putative_sRNA', 'NZ_CP027858.1')	(5768064, 5768489, '-', 'putative_sRNA', 'NZ_CP027858.1')
NZ_CP027858.1++CRV15_RS13910-CRV15_RS13915++3319766-3319847++CO_R	(3319783.0, 3319822.0, '-', 'GATTTGGGAACAGCGCGTCACGTGCGCTAATCTTCAGAGG')		9		noncoding						(3319766, 3319907, '-', 'putative_sRNA', 'NZ_CP027858.1')
NZ_CP027858.1++CRV15_RS27310-CRV15_RS27315++6502268-6502446++DP	(nan, nan, nan, nan)		9		noncoding
NZ_CP027858.1++CRV15_RS11345-CRV15_RS11350++2752718-2752874++DP	(2752768.0, 2752807.0, '-', 'CCGCTTGTCGGTCCAGGGGTGCGCGGCTAGCCTGCGTCCG')		8	True	noncoding
NZ_CP027858.1++CRV15_RS09960-CRV15_RS09965++2462431-2462756++CO_R	(2462634.0, 2462673.0, '-', 'CAGCGCCCCCCGGACCCCGCCCGCCCGTACGGTGGGCGGG')		8		noncoding			(2462756.0, 2462700.0, '-', 'predicted_RNA_284', 'NZ_CP027858.1')
NZ_CP027858.1++CRV15_RS08465-CRV15_RS08470++2115618-2115839++DP	(2115720.0, 2115759.0, '-', 'TTATCCGGAGCTAACGGGCGAGGTGGCTATGGTAGGGGCT')		8	True	noncoding			(2115809.0, 2115745.0, '-', 'predicted_RNA_233', 'NZ_CP027858.1')
NZ_CP027858.1++CRV15_RS16730-CRV15_RS16735++3974381-3974636++CO_R	(3974463.0, 3974502.0, '-', 'GGGCGTAGCACTGCCTTTACGAAGCGTTATTCTCCTCAGA')		8	True	noncoding			(3971915.0, 3971966.0, '+', 'predicted_RNA_515', 'NZ_CP027858.1')
NZ_CP027858.1++CRV15_RS23905-CRV15_RS23910++5667308-5667566++CO_F	(nan, nan, nan, nan)	(5667310, 5667356, 1)	8	True	noncoding			(5667309.0, 5667374.0, '+', 'predicted_RNA_743', 'NZ_CP027858.1')			(5665914, 5666010, '+', 'putative_sRNA', 'NZ_CP027858.1')	(5666910, 5667108, '+', 'putative_sRNA', 'NZ_CP027858.1')
NZ_CP027858.1++CRV15_RS15680-CRV15_RS15685++3745038-3745338++DP	(3745254.0, 3745293.0, '+', 'GCCGGAGCGGATGTCAGTGCTGCGCCGTAGGCTGGCCGGG')		8	True	noncoding			(3745174.0, 3745075.0, '-', 'predicted_RNA_483', 'NZ_CP027858.1')			(3745185, 3745351, '-', 'putative_sRNA', 'NZ_CP027858.1')
NZ_CP027858.1++CRV15_RS21425-CRV15_RS21430++5087418-5087596++CO_F	(5087547.0, 5087586.0, '-', 'CTTCTGTGGCTTGTGCGGCAGGGCGGGTACGGTGCCCGCC')		8	True	noncoding			(5085018.0, 5084918.0, '-', 'predicted_RNA_667', 'NZ_CP027858.1')
NZ_CP027858.1++CRV15_RS19990-CRV15_RS19995++4757484-4757870++CO_F	(4757793.0, 4757832.0, '+', 'GACGTACCCAGACGCCTTCGATCTGGGTATGTTCCTCGCC')		8	True	noncoding
NZ_CP027858.1++CRV15_RS11000-CRV15_RS11005++2672953-2673160++CO_F	(nan, nan, nan, nan)		8	True	noncoding			(2672959.0, 2673155.0, '+', 'predicted_RNA_325', 'NZ_CP027858.1')
NZ_CP027858.1++CRV15_RS11320-CRV15_RS11325++2747311-2747380++DP	(nan, nan, nan, nan)		8		noncoding
NZ_CP027858.1++CRV15_RS07090-CRV15_RS07095++1787506-1787687++DP	(nan, nan, nan, nan)		8		noncoding
NZ_CP027858.1++CRV15_RS17445-CRV15_RS17450++4146933-4147032++DP	(nan, nan, nan, nan)		8		noncoding						(4146739, 4146851, '-', 'putative_sRNA', 'NZ_CP027858.1')	(4146868, 4147138, '-', 'putative_sRNA', 'NZ_CP027858.1')
NZ_CP027858.1++CRV15_RS16895-CRV15_RS16900++4012812-4012918++CO_F	(nan, nan, nan, nan)		8		noncoding
NZ_CP027858.1++CRV15_RS07330-CRV15_RS07335++1838336-1838430++CO_R	(nan, nan, nan, nan)		8	True	noncoding						(1838352, 1838453, '+', 'putative_sRNA', 'NZ_CP027858.1')
NZ_CP027859.1++CRV15_RS34030-CRV15_RS34035++1350903-1351110++DP	(1350969.0, 1351008.0, '-', 'AGAGCAGTGCAATCGTTGCAACGTCCTTAAATTCAACGCA')		8		noncoding
NZ_CP027858.1++CRV15_RS05340-CRV15_RS05345++1344727-1344968++CO_R	(nan, nan, nan, nan)		8		noncoding			(1344945.0, 1344747.0, '-', 'predicted_RNA_104', 'NZ_CP027858.1')
NZ_CP027858.1++CRV15_RS02150-CRV15_RS02155++536790-536909++DP	(nan, nan, nan, nan)		8		noncoding
NZ_CP027858.1++CRV15_RS15725-CRV15_RS15730++3757004-3757317++DP	(nan, nan, nan, nan)		8	True	noncoding
NZ_CP027858.1++CRV15_RS15610-CRV15_RS15615++3729958-3730035++DT	(nan, nan, nan, nan)	(3730021, 3729981, 0)	8		noncoding
NZ_CP027858.1++CRV15_RS22515-CRV15_RS22520++5350832-5351101++DP	(nan, nan, nan, nan)		8	True	noncoding
NZ_CP027858.1++CRV15_RS24875-CRV15_RS24880++5878724-5879127++CO_R	(nan, nan, nan, nan)	(5879026, 5878990, 0)	8	True	noncoding			(5878859.0, 5878771.0, '-', 'predicted_RNA_777', 'NZ_CP027858.1')			(5879036, 5879120, '-', 'putative_sRNA', 'NZ_CP027858.1')
NZ_CP027858.1++CRV15_RS24590-CRV15_RS24595++5815353-5815454++CO_F	(nan, nan, nan, nan)		8		noncoding
NZ_CP027858.1++CRV15_RS13290-CRV15_RS13295++3176111-3176225++CO_F	(3176186.0, 3176225.0, '+', 'CTTGTAGGGATGGGCACCGGGCCGCACTACGCTGCGCCCA')		8		noncoding			(3176112.0, 3176208.0, '+', 'predicted_RNA_399', 'NZ_CP027858.1')
NZ_CP027858.1++CRV15_RS22355-CRV15_RS22360++5309608-5309762++CO_F	(nan, nan, nan, nan)	(5309624, 5309673, 1)	7	True	noncoding
NZ_CP027858.1++CRV15_RS21755-CRV15_RS21760++5163699-5164112++CO_R	(nan, nan, nan, nan)	(5164007, 5163957, 0)	7	True	noncoding			(5163895.0, 5163795.0, '-', 'predicted_RNA_677', 'NZ_CP027858.1')
NZ_CP027858.1++CRV15_RS21965-CRV15_RS21970++5217276-5217375++CO_F	(nan, nan, nan, nan)		7	True	noncoding
NZ_CP027858.1++CRV15_RS22800-CRV15_RS22805++5411956-5412199++DP	(5412089.0, 5412128.0, '+', 'GTCTTGACCCGTCCCCGGCGGCTGTCTTAGCGTGACGGCG')		7	True	noncoding
NZ_CP027858.1++CRV15_RS19510-CRV15_RS19515++4637806-4638020++DP	(4637855.0, 4637894.0, '-', 'GTGTGCGACCGCCGCCCGCGACCCGCTACGATGCTCCTCG')		7		noncoding						(4637778, 4637817, '-', 'putative_sRNA', 'NZ_CP027858.1')	(4637806, 4637946, '-', 'putative_sRNA', 'NZ_CP027858.1')	(4638021, 4638337, '+', 'putative_sRNA', 'NZ_CP027858.1')
NZ_CP027858.1++CRV15_RS06765-CRV15_RS06770++1695553-1695601++DP	(nan, nan, nan, nan)		7		noncoding
NZ_CP027858.1++CRV15_RS03890-CRV15_RS03895++964520-964754++CO_F	(nan, nan, nan, nan)		7	True	noncoding
NZ_CP027858.1++CRV15_RS05045-CRV15_RS05050++1273024-1273386++CO_R	(nan, nan, nan, nan)		7	True	noncoding			(1273273.0, 1273068.0, '-', 'predicted_RNA_95', 'NZ_CP027858.1')			(1272169, 1272259, '-', 'putative_sRNA', 'NZ_CP027858.1')
NZ_CP027858.1++CRV15_RS07050-CRV15_RS07055++1777973-1778194++DP	(nan, nan, nan, nan)		7		noncoding
NZ_CP027858.1++CRV15_RS02385-CRV15_RS02390++591638-591676++CO_R	(nan, nan, nan, nan)		7		noncoding
NZ_CP027858.1++CRV15_RS07180-CRV15_RS07185++1805242-1805375++CO_R	(nan, nan, nan, nan)		7	True	noncoding
NZ_CP027858.1++CRV15_RS12350-CRV15_RS12355++2968813-2969086++CO_R	(nan, nan, nan, nan)		7	True	noncoding
NZ_CP027858.1++CRV15_RS19625-CRV15_RS19630++4670536-4670663++CO_F	(nan, nan, nan, nan)	(4670542, 4670555, 1)	7	True	noncoding			(4670552.0, 4670656.0, '+', 'predicted_RNA_602', 'NZ_CP027858.1')
NZ_CP027858.1++CRV15_RS06090-CRV15_RS06095++1523642-1523729++CO_R	(nan, nan, nan, nan)	(1523686, 1523697, 1)	7		noncoding						(1523605, 1524141, '-', 'putative_sRNA', 'NZ_CP027858.1')	(1523642, 1524215, '-', 'putative_sRNA', 'NZ_CP027858.1')
NZ_CP027858.1++CRV15_RS02815-CRV15_RS02820++698427-698664++DP	(698578.0, 698617.0, '+', 'GACCTGGCTGTGCGCCCGAGGAACGGTTACTCTCCGGGCA')		7	True	noncoding			(698564.0, 698632.0, '+', 'predicted_RNA_43', 'NZ_CP027858.1')
NZ_CP027858.1++CRV15_RS24410-CRV15_RS24415++5775517-5775619++CO_F	(nan, nan, nan, nan)		7		noncoding
NZ_CP027858.1++CRV15_RS24415-CRV15_RS24420++5775694-5775754++DT	(nan, nan, nan, nan)	(5775730, 5775697, 0)	7		noncoding
NZ_CP027858.1++CRV15_RS03485-CRV15_RS03490++857581-857718++DP	(857616.0, 857655.0, '-', 'GGACTTCCCGTCAACATCGGCGGCGACTACGCTCGCACCG')		7		noncoding
NZ_CP027858.1++CRV15_RS23080-CRV15_RS23085++5473401-5473615++DP	(nan, nan, nan, nan)		7	True	noncoding
NZ_CP027858.1++CRV15_RS13075-CRV15_RS13080++3125269-3125341++DP	(nan, nan, nan, nan)		7		noncoding						(3125210, 3125245, '-', 'putative_sRNA', 'NZ_CP027858.1')	(3125221, 3125268, '-', 'putative_sRNA', 'NZ_CP027858.1')	(3125267, 3125376, '-', 'putative_sRNA', 'NZ_CP027858.1')	(3125342, 3125513, '+', 'putative_sRNA', 'NZ_CP027858.1')
NZ_CP027858.1++CRV15_RS08840-CRV15_RS08845++2201774-2202126++CO_R	(nan, nan, nan, nan)		7	True	noncoding			(2202021.0, 2201843.0, '-', 'predicted_RNA_245', 'NZ_CP027858.1')
NZ_CP027858.1++CRV15_RS17240-CRV15_RS17245++4095862-4096124++CO_R	(4095989.0, 4096028.0, '-', 'CGATTGGGGCCTGTCGGCGGCATTGCGTAGACTGGCGAGG')		7	True	noncoding			(4096013.0, 4095928.0, '-', 'predicted_RNA_528', 'NZ_CP027858.1')
NZ_CP027858.1++CRV15_RS23730-CRV15_RS23735++5623384-5623520++CO_F	(nan, nan, nan, nan)	(5623417, 5623465, 1)	7	True	noncoding
NZ_CP027858.1++CRV15_RS09880-CRV15_RS09885++2436847-2436993++DP	(nan, nan, nan, nan)		7	True	noncoding
NZ_CP027858.1++CRV15_RS25475-CRV15_RS25480++6023034-6023111++DP	(nan, nan, nan, nan)		7		noncoding
NZ_CP027858.1++CRV15_RS15815-CRV15_RS15820++3777401-3777644++CO_F	(3777431.0, 3777470.0, '+', 'GGGCGGCAGGAATGCCCGGACTCGGGTTACCGTTCGAGTG')		7	True	noncoding			(3777479.0, 3777639.0, '+', 'predicted_RNA_487', 'NZ_CP027858.1')
NZ_CP027858.1++CRV15_RS10400-CRV15_RS10405++2540600-2540646++CO_R	(nan, nan, nan, nan)		7		noncoding						(2540572, 2540956, '-', 'putative_sRNA', 'NZ_CP027858.1')	(2540604, 2541104, '-', 'putative_sRNA', 'NZ_CP027858.1')	(2540645, 2541186, '-', 'putative_sRNA', 'NZ_CP027858.1')
NZ_CP027858.1++CRV15_RS10800-CRV15_RS10805++2624424-2624790++DP	(nan, nan, nan, nan)		7	True	noncoding			(2624578.0, 2624667.0, '+', 'predicted_RNA_320', 'NZ_CP027858.1')
NZ_CP027858.1++CRV15_RS00645-CRV15_RS00650++171344-171469++CO_R	(171367.0, 171406.0, '+', 'AAATGCCAGATTTGCGGCATTCGGCGGTAGTCTGACGCAG')		7	True	noncoding
NZ_CP027858.1++CRV15_RS26815-CRV15_RS26820++6374658-6374873++CO_R	(nan, nan, nan, nan)	(6374870, 6374842, 0)	7		noncoding
NZ_CP027858.1++CRV15_RS05585-CRV15_RS05590++1414069-1414137++CO_R	(nan, nan, nan, nan)		6		noncoding
NZ_CP027858.1++CRV15_RS05300-CRV15_RS05305++1338249-1338281++CO_F	(nan, nan, nan, nan)		6		noncoding
NZ_CP027858.1++CRV15_RS24965-CRV15_RS24970++5897630-5897958++CO_F	(nan, nan, nan, nan)		6		noncoding			(5897794.0, 5897804.0, '+', 'predicted_RNA_781', 'NZ_CP027858.1')
NZ_CP027858.1++CRV15_RS06085-CRV15_RS06090++1523549-1523570++CO_R	(nan, nan, nan, nan)		6		noncoding						(1523549, 1524029, '-', 'putative_sRNA', 'NZ_CP027858.1')
NZ_CP027858.1++CRV15_RS19635-CRV15_RS19640++4674351-4674576++CO_F	(nan, nan, nan, nan)		6	True	noncoding			(4674535.0, 4674575.0, '+', 'predicted_RNA_603', 'NZ_CP027858.1')
NZ_CP027858.1++CRV15_RS17910-CRV15_RS17915++4241878-4242516++CO_F	(4241934.0, 4241973.0, '+', 'CCCGTTGACACGGGTGGAGCGGGGAGGTAGATTCGAACGG')		6	True	noncoding
NZ_CP027858.1++CRV15_RS15075-CRV15_RS15080++3592860-3593198++DP	(3593024.0, 3593063.0, '+', 'CGTGGGATGGCGCGAGCCCCGGTTCGATACGATGGCGTGG')		6	True	noncoding			(3593081.0, 3593155.0, '+', 'predicted_RNA_463', 'NZ_CP027858.1')
NZ_CP027858.1++CRV15_RS05770-CRV15_RS05775++1461395-1461589++CO_R	(nan, nan, nan, nan)		6	True	noncoding			(1461576.0, 1461448.0, '-', 'predicted_RNA_119', 'NZ_CP027858.1')
NZ_CP027858.1++CRV15_RS18310-CRV15_RS18315++4350571-4350983++CO_F	(nan, nan, nan, nan)	(4350580, 4350611, 1)	6	True	noncoding
NZ_CP027858.1++CRV15_RS13110-CRV15_RS13115++3130063-3130143++CO_F	(nan, nan, nan, nan)		6		noncoding
NZ_CP027858.1++CRV15_RS24860-CRV15_RS24865++5874009-5874262++CO_F	(5874072.0, 5874111.0, '+', 'CCCTGCCCCGCTCCCCCCGCCCGTGCTTAATCTGGTGGCG')		6		noncoding
NZ_CP027858.1++CRV15_RS25090-CRV15_RS25095++5936146-5936743++DP	(5936427.0, 5936466.0, '+', 'GTGGTCAGGAAGCCGGAAAAAGCCTGATAAGGTTTGAACA')		6	True	noncoding
NZ_CP027858.1++CRV15_RS15185-CRV15_RS15190++3618882-3619027++DT	(nan, nan, nan, nan)	(3618923, 3618970, 1)	6		noncoding						(3618696, 3618987, '+', 'putative_sRNA', 'NZ_CP027858.1')	(3618940, 3618988, '+', 'putative_sRNA', 'NZ_CP027858.1')
NZ_CP027858.1++CRV15_RS25070-CRV15_RS25075++5930392-5930610++DP	(nan, nan, nan, nan)		6		noncoding
NZ_CP027858.1++CRV15_RS09465-CRV15_RS09470++2341534-2341605++CO_F	(nan, nan, nan, nan)		6		noncoding
NZ_CP027858.1++CRV15_RS11890-CRV15_RS11895++2866559-2866710++DP	(nan, nan, nan, nan)		6		noncoding
NZ_CP027858.1++CRV15_RS06935-CRV15_RS06940++1752657-1753315++CO_R	(1753166.0, 1753205.0, '-', 'GCCTGGCCTATCTTTGCTAAATGTTGGTAAAGTCATGCCG')		6	True	coding	URS0000D68210_443255/1-100	che1 RNA	(1753138.0, 1752756.0, '-', 'predicted_RNA_164', 'NZ_CP027858.1')	(1749604.0, 1749640.0, '+', 'predicted_RNA_165', 'NZ_CP027858.1')	(1753146.0, 1753245.0, '+', 'predicted_RNA_166', 'NZ_CP027858.1')
NZ_CP027858.1++CRV15_RS10100-CRV15_RS10105++2490330-2490402++DP	(nan, nan, nan, nan)		6		noncoding
NZ_CP027858.1++CRV15_RS25455-CRV15_RS25460++6014956-6015032++CO_R	(nan, nan, nan, nan)		6		noncoding
NZ_CP027858.1++CRV15_RS05425-CRV15_RS05430++1373258-1373623++CO_R	(1373449.0, 1373488.0, '-', 'TACGTGCGCGGGCGGCCGGACGCCATTTAGTCTGGTCGCA')	(1373610, 1373582, 0)	6	True	noncoding	CM000913.1/5387491-5387551	Actino-pnp RNA	(1373623.0, 1373329.0, '-', 'predicted_RNA_108', 'NZ_CP027858.1')			(1372469, 1372629, '-', 'putative_sRNA', 'NZ_CP027858.1')
NZ_CP027858.1++CRV15_RS10675-CRV15_RS10680++2600408-2601214++DP	(2600511.0, 2600550.0, '-', 'TGTCGCAGATCACAGACCGGCGGGCATAGGATGCGGGGCA')		6	True	noncoding			(2600629.0, 2600513.0, '-', 'predicted_RNA_311', 'NZ_CP027858.1')
NZ_CP027858.1++CRV15_RS13005-CRV15_RS13010++3110815-3111197++DP	(3110848.0, 3110887.0, '-', 'TCTACGCGAGTAGATTTCTGGGCCGGGTACGCTGAGCGAA')		6	True	noncoding
NZ_CP027858.1++CRV15_RS18375-CRV15_RS18380++4363435-4363570++CO_F	(nan, nan, nan, nan)		6	True	noncoding
NZ_CP027858.1++CRV15_RS08220-CRV15_RS08225++2053015-2053110++CO_R	(nan, nan, nan, nan)	(2053093, 2053060, 0)	6		noncoding
NZ_CP027858.1++CRV15_RS10320-CRV15_RS10325++2526680-2526784++CO_R	(nan, nan, nan, nan)		6	True	noncoding
NZ_CP027858.1++CRV15_RS22000-CRV15_RS22005++5225302-5225491++DP	(nan, nan, nan, nan)		6		noncoding
NZ_CP027858.1++CRV15_RS22095-CRV15_RS22100++5242071-5242195++CO_F	(nan, nan, nan, nan)		6		noncoding
NZ_CP027858.1++CRV15_RS02250-CRV15_RS02255++558173-558258++DT	(nan, nan, nan, nan)		6	True	noncoding
NZ_CP027858.1++CRV15_RS02600-CRV15_RS02605++647675-647728++DP	(nan, nan, nan, nan)		6		noncoding
NZ_CP027858.1++CRV15_RS27840-CRV15_RS27845++6624952-6625017++DT	(nan, nan, nan, nan)		6		noncoding
NZ_CP027858.1++CRV15_RS00395-CRV15_RS00400++93278-93570++DP	(93530.0, 93569.0, '-', 'CCCCTCTTCATAGCGGCCGCGATGGTCTAGATTGACCGTG')		6	True	noncoding
NZ_CP027859.1++CRV15_RS31675-CRV15_RS31680++788052-788121++DP	(nan, nan, nan, nan)		6		noncoding
NZ_CP027858.1++CRV15_RS26750-CRV15_RS26755++6358082-6358191++DP	(nan, nan, nan, nan)		6		noncoding
NZ_CP027858.1++CRV15_RS22305-CRV15_RS22310++5294617-5294716++DP	(5294648.0, 5294687.0, '+', 'TCGTGTCCCCACCTTACAGGAGCTGGGTAGGCTCGTGGTG')		6	True	noncoding
NZ_CP027858.1++CRV15_RS07185-CRV15_RS07190++1805759-1805951++CO_R	(nan, nan, nan, nan)		6	True	noncoding			(1805951.0, 1805772.0, '-', 'predicted_RNA_175', 'NZ_CP027858.1')
NZ_CP027858.1++CRV15_RS23940-CRV15_RS23945++5674175-5674257++CO_F	(5674218.0, 5674257.0, '+', 'CCCGGTTTCAGCTCTGGTTCTGAGGCGTAATGTTCAGACA')		6		noncoding
NZ_CP027858.1++CRV15_RS20465-CRV15_RS20470++4862296-4862615++CO_R	(nan, nan, nan, nan)		6	True	noncoding
NZ_CP027858.1++CRV15_RS20295-CRV15_RS20300++4826170-4826266++CO_R	(nan, nan, nan, nan)		6		noncoding			(4826254.0, 4826171.0, '-', 'predicted_RNA_625', 'NZ_CP027858.1')
NZ_CP027858.1++CRV15_RS08770-CRV15_RS08775++2183764-2184098++CO_F	(nan, nan, nan, nan)		6		noncoding
NZ_CP027858.1++CRV15_RS17665-CRV15_RS17670++4190048-4190242++DP	(nan, nan, nan, nan)		6		noncoding
NZ_CP027858.1++CRV15_RS11300-CRV15_RS11305++2742699-2742737++DP	(nan, nan, nan, nan)		6		noncoding
NZ_CP027858.1++CRV15_RS13340-CRV15_RS13345++3184993-3185163++CO_F	(nan, nan, nan, nan)		6		noncoding			(3185081.0, 3185188.0, '+', 'predicted_RNA_403', 'NZ_CP027858.1')	(3183188.0, 3182863.0, '-', 'predicted_RNA_404', 'NZ_CP027858.1')
NZ_CP027858.1++CRV15_RS13080-CRV15_RS13085++3125429-3125518++CO_F	(nan, nan, nan, nan)		6		noncoding
NZ_CP027858.1++CRV15_RS07875-CRV15_RS07880++1982526-1982603++DP	(nan, nan, nan, nan)		6		noncoding
NZ_CP027858.1++CRV15_RS18130-CRV15_RS18135++4308333-4308598++DP	(nan, nan, nan, nan)		6		noncoding
NZ_CP027858.1++CRV15_RS13105-CRV15_RS13110++3129146-3129553++DP	(nan, nan, nan, nan)		6	True	noncoding			(3129331.0, 3129533.0, '+', 'predicted_RNA_392', 'NZ_CP027858.1')
NZ_CP027859.1++CRV15_RS33020-CRV15_RS33025++1095968-1096078++CO_R	(nan, nan, nan, nan)		6	True	noncoding
NZ_CP027858.1++CRV15_RS06465-CRV15_RS06470++1628245-1628561++CO_R	(1628348.0, 1628387.0, '-', 'CGCTGCCCGTCGGAGCCCAACGCCGCCTACTGTTGAGATG')		5		noncoding			(1628492.0, 1628257.0, '-', 'predicted_RNA_148', 'NZ_CP027858.1')
NZ_CP027858.1++CRV15_RS23720-CRV15_RS23725++5621420-5621646++DP	(nan, nan, nan, nan)		5		noncoding						(5621374, 5621478, '-', 'putative_sRNA', 'NZ_CP027858.1')	(5621420, 5621603, '-', 'putative_sRNA', 'NZ_CP027858.1')
NZ_CP027858.1++CRV15_RS10510-CRV15_RS10515++2560245-2560358++CO_F	(nan, nan, nan, nan)		5		noncoding
NZ_CP027858.1++CRV15_RS11380-CRV15_RS11385++2759902-2759975++CO_R	(nan, nan, nan, nan)		5		noncoding
NZ_CP027858.1++CRV15_RS11540-CRV15_RS11545++2797315-2797429++DP	(nan, nan, nan, nan)		5	True	noncoding
NZ_CP027858.1++CRV15_RS18005-CRV15_RS18010++4268528-4269110++DP	(4268833.0, 4268872.0, '+', 'TCATGACGGTCCCCCGGGGCGGGGCGATAGCCTGGAGCCG')		5	True	noncoding			(4268557.0, 4268659.0, '+', 'predicted_RNA_564', 'NZ_CP027858.1')
NZ_CP027858.1++CRV15_RS18250-CRV15_RS18255++4336615-4336723++DP	(4336684.0, 4336723.0, '+', 'CGGGTTCACACCGATGGCCCCGGGTGCCAGGCTGGCCCCA')		5		noncoding
NZ_CP027858.1++CRV15_RS16655-CRV15_RS16660++3958325-3958466++CO_F	(3958396.0, 3958435.0, '+', 'ACCACGGCACCACCGCGCCCACGGTGCGAGGATGGCCCCA')		5		noncoding
NZ_CP027858.1++CRV15_RS16785-CRV15_RS16790++3988346-3988434++DP	(3988364.0, 3988403.0, '+', 'GTCCTTGAATGTTGAACTACATAGGTCTAGGGTGAGGGGA')		5		noncoding
NZ_CP027858.1++CRV15_RS06080-CRV15_RS06085++1523391-1523476++CO_R	(nan, nan, nan, nan)		5	True	noncoding						(1523354, 1523639, '-', 'putative_sRNA', 'NZ_CP027858.1')	(1523391, 1523713, '-', 'putative_sRNA', 'NZ_CP027858.1')
NZ_CP027858.1++CRV15_RS19755-CRV15_RS19760++4701749-4701793++DP	(nan, nan, nan, nan)		5		noncoding
NZ_CP027858.1++CRV15_RS01280-CRV15_RS01285++335379-335439++CO_F	(nan, nan, nan, nan)	(335383, 335418, 1)	5		noncoding
NZ_CP027858.1++CRV15_RS01610-CRV15_RS01615++413208-413324++CO_F	(nan, nan, nan, nan)		5		noncoding
NZ_CP027858.1++CRV15_RS18385-CRV15_RS18390++4364652-4364699++DT	(nan, nan, nan, nan)	(4364694, 4364661, 0)	5		noncoding
NZ_CP027859.1++CRV15_RS32690-CRV15_RS32695++1016093-1016196++DP	(1016101.0, 1016140.0, '+', 'TGTGCTTTCTCTGCCGATCGGCTCTGCCATACTTTGGCGG')		5	True	noncoding
NZ_CP027858.1++CRV15_RS00025-CRV15_RS00030++4250-4360++CO_R	(nan, nan, nan, nan)		5		noncoding
NZ_CP027858.1++CRV15_RS05225-CRV15_RS05230++1319610-1319685++CO_F	(nan, nan, nan, nan)		5		noncoding
NZ_CP027858.1++CRV15_RS05750-CRV15_RS05755++1457034-1457337++CO_R	(nan, nan, nan, nan)		5	True	noncoding	CP009438.1/5501593-5501699		(1457228.0, 1457087.0, '-', 'predicted_RNA_117', 'NZ_CP027858.1')
NZ_CP027858.1++CRV15_RS05790-CRV15_RS05795++1465523-1465593++CO_R	(nan, nan, nan, nan)		5		noncoding
NZ_CP027858.1++CRV15_RS13090-CRV15_RS13095++3126080-3126442++DP	(nan, nan, nan, nan)		5	True	noncoding
NZ_CP027858.1++CRV15_RS13115-CRV15_RS13120++3130443-3130601++CO_F	(nan, nan, nan, nan)		5	True	noncoding			(3130457.0, 3130504.0, '+', 'predicted_RNA_393', 'NZ_CP027858.1')
NZ_CP027858.1++CRV15_RS13120-CRV15_RS13125++3131186-3131217++CO_F	(nan, nan, nan, nan)		5		noncoding
NZ_CP027858.1++CRV15_RS07210-CRV15_RS07215++1811448-1811489++CO_R	(nan, nan, nan, nan)		5		noncoding			(1811488.0, 1811449.0, '-', 'predicted_RNA_176', 'NZ_CP027858.1')
NZ_CP027858.1++CRV15_RS07805-CRV15_RS07810++1961576-1961831++DP	(nan, nan, nan, nan)		5	True	noncoding
NZ_CP027858.1++CRV15_RS07845-CRV15_RS07850++1973977-1974074++DT	(nan, nan, nan, nan)		5		noncoding
NZ_CP027858.1++CRV15_RS18100-CRV15_RS18105++4299762-4299935++CO_F	(nan, nan, nan, nan)		5		noncoding
NZ_CP027858.1++CRV15_RS06930-CRV15_RS06935++1751910-1752003++CO_R	(nan, nan, nan, nan)		5	True	noncoding
NZ_CP027858.1++CRV15_RS13820-CRV15_RS13825++3296384-3296578++DP	(nan, nan, nan, nan)		5		noncoding			(3296575.0, 3296688.0, '+', 'predicted_RNA_418', 'NZ_CP027858.1')
NZ_CP027858.1++CRV15_RS13980-CRV15_RS13985++3335401-3335478++CO_F	(nan, nan, nan, nan)	(3335414, 3335449, 1)	5		noncoding
NZ_CP027858.1++CRV15_RS14050-CRV15_RS14055++3353722-3353772++CO_R	(nan, nan, nan, nan)		5	True	noncoding
NZ_CP027858.1++CRV15_RS16815-CRV15_RS16820++3995055-3995200++CO_R	(nan, nan, nan, nan)		5		noncoding
NZ_CP027858.1++CRV15_RS17535-CRV15_RS17540++4161643-4161745++DP	(nan, nan, nan, nan)		5		noncoding
NZ_CP027858.1++CRV15_RS04025-CRV15_RS04030++996905-997010++DP	(nan, nan, nan, nan)		5		noncoding
NZ_CP027858.1++CRV15_RS04885-CRV15_RS04890++1232207-1232311++DP	(nan, nan, nan, nan)		5		noncoding
NZ_CP027858.1++CRV15_RS16610-CRV15_RS16615++3947277-3947373++DP	(nan, nan, nan, nan)		5		noncoding
NZ_CP027858.1++CRV15_RS19515-CRV15_RS19520++4638097-4638305++CO_F	(4638125.0, 4638164.0, '+', 'CGTTGTGGGGCTCCTTCCGCATGCGGCTACTATGCAAACT')		5		noncoding						(4638096, 4638507, '+', 'putative_sRNA', 'NZ_CP027858.1')
NZ_CP027858.1++CRV15_RS06365-CRV15_RS06370++1598381-1598570++DP	(nan, nan, nan, nan)		5	True	noncoding
NZ_CP027858.1++CRV15_RS22140-CRV15_RS22145++5252419-5252622++DP	(nan, nan, nan, nan)		5	True	noncoding
NZ_CP027858.1++CRV15_RS22455-CRV15_RS22460++5333107-5333177++CO_R	(nan, nan, nan, nan)		5		noncoding
NZ_CP027858.1++CRV15_RS14035-CRV15_RS14040++3349376-3349589++DP	(3349449.0, 3349488.0, '-', 'GCGGCACCTCCGCGGGGCGCACCTCGTTACCATGCGTGGA')		5	True	noncoding
NZ_CP027858.1++CRV15_RS20905-CRV15_RS20910++4962952-4963084++CO_R	(nan, nan, nan, nan)		5	True	noncoding
NZ_CP027858.1++CRV15_RS03395-CRV15_RS03400++838084-838116++DP	(nan, nan, nan, nan)		5		noncoding
NZ_CP027859.1++CRV15_RS31790-CRV15_RS31795++816275-816450++DP	(nan, nan, nan, nan)		5	True	noncoding
NZ_CP027858.1++CRV15_RS08400-CRV15_RS08405++2101493-2101599++CO_R	(nan, nan, nan, nan)		5		noncoding
NZ_CP027858.1++CRV15_RS08555-CRV15_RS08560++2131764-2132004++DP	(nan, nan, nan, nan)		5	True	noncoding						(2131793, 2132377, '-', 'putative_sRNA', 'NZ_CP027858.1')	(2131880, 2132307, '-', 'putative_sRNA', 'NZ_CP027858.1')
NZ_CP027858.1++CRV15_RS10270-CRV15_RS10275++2512809-2512848++CO_R	(nan, nan, nan, nan)		5		noncoding
NZ_CP027858.1++CRV15_RS08155-CRV15_RS08160++2039101-2039310++CO_R	(nan, nan, nan, nan)	(2039302, 2039261, 0)	5	True	noncoding
NZ_CP027858.1++CRV15_RS26715-CRV15_RS26720++6350950-6351218++DP	(nan, nan, nan, nan)		5		noncoding			(6350970.0, 6351218.0, '+', 'predicted_RNA_831', 'NZ_CP027858.1')
NZ_CP027858.1++CRV15_RS26080-CRV15_RS26085++6178136-6178379++DT	(nan, nan, nan, nan)		5		noncoding
NZ_CP027858.1++CRV15_RS23980-CRV15_RS23985++5680661-5680722++CO_F	(nan, nan, nan, nan)		5		noncoding
NZ_CP027858.1++CRV15_RS10005-CRV15_RS10010++2471390-2471528++DP	(nan, nan, nan, nan)		5		noncoding
NZ_CP027858.1++CRV15_RS10125-CRV15_RS10130++2495998-2496054++DP	(nan, nan, nan, nan)		5		noncoding
NZ_CP027858.1++CRV15_RS24800-CRV15_RS24805++5860469-5860541++CO_R	(nan, nan, nan, nan)		5		noncoding
NZ_CP027859.1++CRV15_RS33575-CRV15_RS33580++1236718-1236866++CO_R	(nan, nan, nan, nan)		5	True	noncoding
NZ_CP027858.1++CRV15_RS05600-CRV15_RS05605++1417012-1417177++CO_R	(1417135.0, 1417174.0, '-', 'GCCACGGCGGCCTCCGGCGGCCGGGTGTACTTTGTGCCCG')	(1417160, 1417129, 0)	5	True	noncoding
NZ_CP027858.1++CRV15_RS06030-CRV15_RS06035++1517465-1517616++DP	(1517528.0, 1517567.0, '+', 'CAGGCACCTGGTCTGTCGAGGACACCGTACGCTCCGCGCA')		5		noncoding
NZ_CP027858.1++CRV15_RS22725-CRV15_RS22730++5396721-5396792++DP	(nan, nan, nan, nan)		5		noncoding
NZ_CP027858.1++CRV15_RS08355-CRV15_RS08360++2090619-2091172++DP	(2090718.0, 2090757.0, '+', 'GCCCAACACACATGCGCGAATCCGGGGTACAGTGGTAATG')		5	True	noncoding
NZ_CP027858.1++CRV15_RS10145-CRV15_RS10150++2499834-2500082++CO_R	(2499885.0, 2499924.0, '-', 'CGACCCCCTCGTGGGCCGTGCCGCCCGTACCCTTGCACCA')		5	True	noncoding
NZ_CP027858.1++CRV15_RS25115-CRV15_RS25120++5945255-5945425++CO_F	(nan, nan, nan, nan)		5	True	noncoding
NZ_CP027858.1++CRV15_RS25150-CRV15_RS25155++5950650-5950714++CO_F	(nan, nan, nan, nan)		5		noncoding
NZ_CP027858.1++CRV15_RS25175-CRV15_RS25180++5957063-5957565++DP	(5957180.0, 5957219.0, '-', 'GGAATCACTGGGAGAACACAGGTCGTATAAACTCTGTACA')		5	True	noncoding			(5957432.0, 5957555.0, '+', 'predicted_RNA_791', 'NZ_CP027858.1')	(5957423.0, 5957204.0, '-', 'predicted_RNA_792', 'NZ_CP027858.1')
NZ_CP027858.1++CRV15_RS14360-CRV15_RS14365++3427145-3427213++DT	(nan, nan, nan, nan)		5		noncoding
NZ_CP027858.1++CRV15_RS15615-CRV15_RS15620++3730109-3730221++CO_R	(nan, nan, nan, nan)		5	True	noncoding						(3730109, 3730177, '-', 'putative_sRNA', 'NZ_CP027858.1')
NZ_CP027858.1++CRV15_RS05865-CRV15_RS05870++1477313-1477528++CO_R	(nan, nan, nan, nan)		5	True	noncoding			(1477455.0, 1477413.0, '-', 'predicted_RNA_125', 'NZ_CP027858.1')
NZ_CP027859.1++CRV15_RS33850-CRV15_RS33855++1314087-1314158++CO_R	(nan, nan, nan, nan)		4		noncoding
NZ_CP027858.1++CRV15_RS05380-CRV15_RS05385++1362874-1363449++CO_R	(1363267.0, 1363306.0, '-', 'CGGGAAATTCCGACTCAGAATCTCTGATAAGGTCGGAGCA')	(1363419, 1363372, 0)	4	True	noncoding
NZ_CP027858.1++CRV15_RS05465-CRV15_RS05470++1384576-1384635++CO_R	(1384578.0, 1384617.0, '-', 'TCACTTGGGACTGTCATAGGCAGTGGATAGAGTGGTCGCA')		4		noncoding
NZ_CP027858.1++CRV15_RS05545-CRV15_RS05550++1403489-1403683++CO_R	(1403549.0, 1403588.0, '-', 'TCCGTCGAACGGCCCCGGCCCTGCGTGTACGGTTCAGATG')		4	True	noncoding			(1403675.0, 1403560.0, '-', 'predicted_RNA_112', 'NZ_CP027858.1')
NZ_CP027858.1++CRV15_RS06840-CRV15_RS06845++1730197-1730376++CO_R	(1730220.0, 1730259.0, '+', 'CGGTTGACAATTCGACTCCTGCCGCGATAAGGTGAGATTG')		4	True	noncoding
NZ_CP027858.1++CRV15_RS16390-CRV15_RS16395++3897750-3897991++CO_F	(3897885.0, 3897924.0, '+', 'CGTGCGGTCAGCGCCGCGATGCTGGGGTACCGTCCGAAGA')		4	True	noncoding						(3897944, 3898251, '+', 'putative_sRNA', 'NZ_CP027858.1')
NZ_CP027858.1++CRV15_RS17405-CRV15_RS17410++4137394-4137760++CO_F	(4137676.0, 4137715.0, '-', 'CTTCACATGTTGTTGGGTGACCCGTGCTAAACTGCGCCGC')		4	True	noncoding			(4137546.0, 4137760.0, '+', 'predicted_RNA_536', 'NZ_CP027858.1')
NZ_CP027858.1++CRV15_RS18075-CRV15_RS18080++4294385-4294513++CO_F	(4294437.0, 4294476.0, '+', 'GGCTGGCACGCGGCCCCGCCGGTCACGTACGATGGCAACG')		4	True	noncoding						(4294514, 4294961, '+', 'putative_sRNA', 'NZ_CP027858.1')
NZ_CP027858.1++CRV15_RS18115-CRV15_RS18120++4304027-4304543++CO_F	(4304113.0, 4304152.0, '+', 'GGGGAATCGCTTGCCGGGGTGGTTTGTTAGCCTGGGTGTG')	(4304255, 4304290, 1)	4	True	noncoding			(4304152.0, 4304342.0, '+', 'predicted_RNA_569', 'NZ_CP027858.1')	(4304430.0, 4304518.0, '+', 'predicted_RNA_570', 'NZ_CP027858.1')		(4304161, 4304273, '+', 'putative_sRNA', 'NZ_CP027858.1')
NZ_CP027858.1++CRV15_RS18120-CRV15_RS18125++4305974-4306509++CO_F	(4306427.0, 4306466.0, '+', 'GTCCGGGGAGTGTCAGAGGGCCCTGGCAGCATCGGCTTCG')		4	True	noncoding			(4306156.0, 4306276.0, '+', 'predicted_RNA_571', 'NZ_CP027858.1')
NZ_CP027858.1++CRV15_RS09215-CRV15_RS09220++2285843-2285999++DP	(2285924.0, 2285963.0, '+', 'CTCGTCCGGACCGCCCCAGGGCCGCGTACTGTGTCCCCCA')		4		noncoding
NZ_CP027858.1++CRV15_RS10595-CRV15_RS10600++2580479-2580718++DP	(2580537.0, 2580576.0, '-', 'GCTCACGGTGATCGAAACGCGACCGGATACGCTGACTTGA')		4	True	noncoding
NZ_CP027858.1++CRV15_RS13535-CRV15_RS13540++3232992-3233244++DP	(3233029.0, 3233068.0, '-', 'TCCTGCGGGGGTGTCCGAGGAAGGCTGTAGCGTGAGGCCA')		4	True	noncoding						(3232230, 3232353, '-', 'putative_sRNA', 'NZ_CP027858.1')
NZ_CP027858.1++CRV15_RS10205-CRV15_RS10210++2507344-2507365++CO_R	(nan, nan, nan, nan)		4		noncoding
NZ_CP027858.1++CRV15_RS23430-CRV15_RS23435++5552726-5553196++DP	(nan, nan, nan, nan)		4		noncoding
NZ_CP027858.1++CRV15_RS23495-CRV15_RS23500++5569661-5569870++CO_F	(nan, nan, nan, nan)	(5569790, 5569813, 1)	4		noncoding
NZ_CP027858.1++CRV15_RS23645-CRV15_RS23650++5605424-5605480++DT	(nan, nan, nan, nan)		4		noncoding
NZ_CP027858.1++CRV15_RS24005-CRV15_RS24010++5688492-5688595++DP	(nan, nan, nan, nan)		4		noncoding
NZ_CP027858.1++CRV15_RS25560-CRV15_RS25565++6041510-6042013++CO_R	(nan, nan, nan, nan)		4		noncoding	CM000913.1/707920-708075	ydaO/yuaA leader	(6041733.0, 6041600.0, '-', 'predicted_RNA_806', 'NZ_CP027858.1')
NZ_CP027858.1++CRV15_RS25715-CRV15_RS25720++6072645-6072794++DP	(nan, nan, nan, nan)		4		noncoding
NZ_CP027858.1++CRV15_RS25990-CRV15_RS25995++6155885-6156139++CO_F	(nan, nan, nan, nan)		4		noncoding
NZ_CP027858.1++CRV15_RS26070-CRV15_RS26075++6177227-6177294++DP	(nan, nan, nan, nan)		4		noncoding
NZ_CP027858.1++CRV15_RS26620-CRV15_RS26625++6330085-6330274++DP	(nan, nan, nan, nan)		4	True	noncoding			(6330215.0, 6330239.0, '+', 'predicted_RNA_826', 'NZ_CP027858.1')
NZ_CP027858.1++CRV15_RS00920-CRV15_RS00925++239733-239791++DP	(239752.0, 239791.0, '+', 'GCGGCCGGTGGCTCTGACCACGCACGGTAATCTGGCCTTG')		4		noncoding
NZ_CP027858.1++CRV15_RS26730-CRV15_RS26735++6354466-6354567++CO_F	(nan, nan, nan, nan)		4	True	noncoding
NZ_CP027858.1++CRV15_RS27320-CRV15_RS27325++6505104-6505192++CO_F	(nan, nan, nan, nan)		4		noncoding
NZ_CP027858.1++CRV15_RS27365-CRV15_RS27370++6514788-6514863++DT	(nan, nan, nan, nan)		4		noncoding
NZ_CP027858.1++CRV15_RS27695-CRV15_RS27700++6590974-6591038++DT	(nan, nan, nan, nan)	(6591017, 6590987, 0)	4		noncoding
NZ_CP027859.1++CRV15_RS31025-CRV15_RS31030++622455-622522++CO_F	(nan, nan, nan, nan)		4		noncoding
NZ_CP027859.1++CRV15_RS32725-CRV15_RS32730++1024114-1024155++DT	(nan, nan, nan, nan)		4		noncoding
NZ_CP027858.1++CRV15_RS04225-CRV15_RS04230++1042837-1042977++DP	(1042938.0, 1042977.0, '+', 'CTCAGTGGCGCGCGACAGGTGCGCGGATACACTGGGGCCA')		4		noncoding
NZ_CP027858.1++CRV15_RS01935-CRV15_RS01940++492612-492799++DP	(nan, nan, nan, nan)		4		noncoding
NZ_CP027858.1++CRV15_RS02930-CRV15_RS02935++727711-727745++CO_R	(nan, nan, nan, nan)		4		noncoding
NZ_CP027858.1++CRV15_RS03090-CRV15_RS03095++765926-765975++DT	(nan, nan, nan, nan)		4		noncoding
NZ_CP027858.1++CRV15_RS03490-CRV15_RS03495++858738-858786++DT	(nan, nan, nan, nan)		4		noncoding
NZ_CP027858.1++CRV15_RS04500-CRV15_RS04505++1115765-1115960++CO_R	(nan, nan, nan, nan)		4		noncoding
NZ_CP027858.1++CRV15_RS04675-CRV15_RS04680++1159712-1159913++DP	(nan, nan, nan, nan)		4		noncoding
NZ_CP027858.1++CRV15_RS04830-CRV15_RS04835++1225067-1225110++DT	(nan, nan, nan, nan)		4		noncoding
NZ_CP027858.1++CRV15_RS05180-CRV15_RS05185++1310750-1310908++DP	(nan, nan, nan, nan)		4	True	noncoding
NZ_CP027858.1++CRV15_RS16740-CRV15_RS16745++3976090-3976462++CO_F	(nan, nan, nan, nan)		4	True	noncoding			(3976261.0, 3976414.0, '+', 'predicted_RNA_516', 'NZ_CP027858.1')	(3976264.0, 3976106.0, '-', 'predicted_RNA_517', 'NZ_CP027858.1')
NZ_CP027858.1++CRV15_RS17505-CRV15_RS17510++4157447-4157496++DT	(nan, nan, nan, nan)	(4157456, 4157494, 1)	4		noncoding
NZ_CP027858.1++CRV15_RS17525-CRV15_RS17530++4159790-4159850++DT	(nan, nan, nan, nan)	(4159846, 4159800, 0)	4		noncoding
NZ_CP027858.1++CRV15_RS17660-CRV15_RS17665++4188608-4188710++DT	(nan, nan, nan, nan)		4		noncoding
NZ_CP027858.1++CRV15_RS17670-CRV15_RS17675++4191409-4191609++DT	(nan, nan, nan, nan)	(4191597, 4191563, 0)	4	True	noncoding			(4191458.0, 4191608.0, '+', 'predicted_RNA_549', 'NZ_CP027858.1')
NZ_CP027858.1++CRV15_RS17690-CRV15_RS17695++4194343-4194688++CO_F	(nan, nan, nan, nan)	(4194527, 4194586, 1)	4	True	noncoding
NZ_CP027858.1++CRV15_RS17715-CRV15_RS17720++4199048-4199111++DT	(nan, nan, nan, nan)	(4199094, 4199058, 0)	4		noncoding
NZ_CP027858.1++CRV15_RS17785-CRV15_RS17790++4210550-4210636++DT	(nan, nan, nan, nan)		4		noncoding
NZ_CP027858.1++CRV15_RS17870-CRV15_RS17875++4233429-4233481++CO_F	(nan, nan, nan, nan)		4		noncoding
NZ_CP027858.1++CRV15_RS24210-CRV15_RS24215++5738483-5738636++CO_F	(5738581.0, 5738620.0, '+', 'CTCATTGCATAAAAGTGCAGTGATTTGTATAGTCATGCCT')		4	True	noncoding
NZ_CP027858.1++CRV15_RS07735-CRV15_RS07740++1946865-1946924++DT	(nan, nan, nan, nan)		4		noncoding
NZ_CP027858.1++CRV15_RS07910-CRV15_RS07915++1989917-1990005++DT	(nan, nan, nan, nan)		4		noncoding
NZ_CP027858.1++CRV15_RS05620-CRV15_RS05625++1423603-1423716++CO_R	(nan, nan, nan, nan)		4		noncoding
NZ_CP027858.1++CRV15_RS05765-CRV15_RS05770++1460428-1460600++CO_R	(nan, nan, nan, nan)		4	True	noncoding			(1460597.0, 1460450.0, '-', 'predicted_RNA_118', 'NZ_CP027858.1')
NZ_CP027858.1++CRV15_RS06115-CRV15_RS06120++1532138-1532268++CO_F	(nan, nan, nan, nan)		4		noncoding			(1532155.0, 1532268.0, '+', 'predicted_RNA_133', 'NZ_CP027858.1')
NZ_CP027858.1++CRV15_RS14075-CRV15_RS14080++3360541-3360687++CO_R	(nan, nan, nan, nan)		4	True	noncoding			(3360687.0, 3360584.0, '-', 'predicted_RNA_433', 'NZ_CP027858.1')
NZ_CP027858.1++CRV15_RS14095-CRV15_RS14100++3363494-3363557++CO_F	(nan, nan, nan, nan)		4	True	noncoding			(3363495.0, 3363554.0, '+', 'predicted_RNA_436', 'NZ_CP027858.1')	(3362300.0, 3362260.0, '-', 'predicted_RNA_437', 'NZ_CP027858.1')
NZ_CP027858.1++CRV15_RS14325-CRV15_RS14330++3418964-3419774++DP	(nan, nan, nan, nan)		4	True	noncoding			(3419157.0, 3419261.0, '+', 'predicted_RNA_444', 'NZ_CP027858.1')
NZ_CP027858.1++CRV15_RS14375-CRV15_RS14380++3428132-3428195++DP	(nan, nan, nan, nan)		4		noncoding
NZ_CP027858.1++CRV15_RS14685-CRV15_RS14690++3498840-3498915++DT	(nan, nan, nan, nan)		4		noncoding
NZ_CP027858.1++CRV15_RS15440-CRV15_RS15445++3683606-3683654++CO_R	(nan, nan, nan, nan)		4		noncoding
NZ_CP027858.1++CRV15_RS16010-CRV15_RS16015++3826410-3827145++CO_F	(nan, nan, nan, nan)		4	True	noncoding
NZ_CP027858.1++CRV15_RS16540-CRV15_RS16545++3928291-3928386++DT	(nan, nan, nan, nan)	(3928369, 3928319, 0)	4		noncoding
NZ_CP027858.1++CRV15_RS24330-CRV15_RS24335++5766539-5767245++DP	(5767138.0, 5767177.0, '+', 'CATGACGTGAGGCGCGCCGAAGGTCCCTAGGCTTGGGACA')		4	True	noncoding			(5767185.0, 5767241.0, '+', 'predicted_RNA_759', 'NZ_CP027858.1')
NZ_CP027858.1++CRV15_RS24360-CRV15_RS24365++5768172-5768394++DP	(5768206.0, 5768245.0, '-', 'GTTTTTGTACTGGCTCAGGAATCCGCTAGAGTTCAACACG')		4		noncoding						(5768142, 5768645, '-', 'putative_sRNA', 'NZ_CP027858.1')	(5768172, 5768705, '-', 'putative_sRNA', 'NZ_CP027858.1')
NZ_CP027858.1++CRV15_RS24570-CRV15_RS24575++5811205-5811411++CO_F	(5811328.0, 5811367.0, '+', 'CGTGCCGGGACGCCCCGGCGGGCGCGATAGGCTCGGTGGA')		4	True	noncoding
NZ_CP027858.1++CRV15_RS25190-CRV15_RS25195++5960978-5961133++DP	(5961054.0, 5961093.0, '+', 'ACGCTTGTCGGACGAGCTATTCCGATATATCTTTGAGGTA')		4		noncoding
NZ_CP027858.1++CRV15_RS25485-CRV15_RS25490++6025101-6025346++CO_F	(6025233.0, 6025272.0, '+', 'GGTCTTGACCAAGGTGCCGCGCCGCCCTATGGTCGGCAGA')		4	True	noncoding			(6025144.0, 6025308.0, '+', 'predicted_RNA_805', 'NZ_CP027858.1')
NZ_CP027858.1++CRV15_RS25985-CRV15_RS25990++6154517-6154889++DP	(6154541.0, 6154580.0, '-', 'AGCGCTGCGCAGCCGGCGACCCCGCGCTACGGTCTGCCTG')		4	True	noncoding			(6154752.0, 6154865.0, '+', 'predicted_RNA_813', 'NZ_CP027858.1')
NZ_CP027859.1++CRV15_RS32565-CRV15_RS32570++986719-987097++DP	(986836.0, 986875.0, '+', 'ACGGTTGTTGGCACTCGGTGCCAGTGTCAGAGTCTGAGCA')		4		noncoding			(986884.0, 987097.0, '+', 'predicted_RNA_977', 'NZ_CP027859.1')
NZ_CP027859.1++CRV15_RS33370-CRV15_RS33375++1182512-1182719++CO_R	(1182576.0, 1182615.0, '+', 'CCTTGCCGCAAGCCCCCCGGTGCGCTATACGTTGAGAGTG')		4	True	noncoding
NZ_CP027858.1++CRV15_RS00175-CRV15_RS00180++38722-38761++DT	(nan, nan, nan, nan)		4		noncoding
NZ_CP027858.1++CRV15_RS00840-CRV15_RS00845++211952-211998++DT	(nan, nan, nan, nan)		4		noncoding
NZ_CP027858.1++CRV15_RS01235-CRV15_RS01240++324201-324243++DT	(nan, nan, nan, nan)		4		noncoding
NZ_CP027858.1++CRV15_RS01660-CRV15_RS01665++424689-424901++DP	(nan, nan, nan, nan)		4	True	noncoding
NZ_CP027858.1++CRV15_RS01920-CRV15_RS01925++488878-489220++DP	(nan, nan, nan, nan)		4		noncoding
NZ_CP027858.1++CRV15_RS18450-CRV15_RS18455++4374949-4375042++CO_F	(nan, nan, nan, nan)		4		noncoding
NZ_CP027858.1++CRV15_RS18865-CRV15_RS18870++4477527-4477632++CO_F	(nan, nan, nan, nan)	(4477529, 4477544, 1)	4	True	noncoding			(4477528.0, 4477611.0, '+', 'predicted_RNA_582', 'NZ_CP027858.1')
NZ_CP027858.1++CRV15_RS19435-CRV15_RS19440++4622932-4623015++DT	(nan, nan, nan, nan)		4		noncoding
NZ_CP027858.1++CRV15_RS19570-CRV15_RS19575++4652266-4652423++CO_F	(nan, nan, nan, nan)		4	True	noncoding			(4652267.0, 4652385.0, '+', 'predicted_RNA_598', 'NZ_CP027858.1')
NZ_CP027858.1++CRV15_RS19950-CRV15_RS19955++4745186-4745376++DP	(nan, nan, nan, nan)		4		noncoding
NZ_CP027858.1++CRV15_RS20080-CRV15_RS20085++4780347-4780627++CO_F	(nan, nan, nan, nan)		4		noncoding
NZ_CP027858.1++CRV15_RS11945-CRV15_RS11950++2883533-2883722++DP	(nan, nan, nan, nan)		4		noncoding
NZ_CP027858.1++CRV15_RS12495-CRV15_RS12500++2997715-2997925++DP	(nan, nan, nan, nan)		4	True	noncoding
NZ_CP027858.1++CRV15_RS12515-CRV15_RS12520++3000087-3000668++DP	(nan, nan, nan, nan)		4		noncoding			(3000516.0, 3000312.0, '-', 'predicted_RNA_370', 'NZ_CP027858.1')
NZ_CP027858.1++CRV15_RS12895-CRV15_RS12900++3088616-3088654++CO_F	(nan, nan, nan, nan)		4		noncoding						(3088544, 3088933, '+', 'putative_sRNA', 'NZ_CP027858.1')	(3088574, 3088933, '+', 'putative_sRNA', 'NZ_CP027858.1')	(3088618, 3088933, '+', 'putative_sRNA', 'NZ_CP027858.1')	(3088646, 3088933, '+', 'putative_sRNA', 'NZ_CP027858.1')
NZ_CP027858.1++CRV15_RS12930-CRV15_RS12935++3096334-3096428++CO_F	(nan, nan, nan, nan)		4		noncoding						(3096428, 3096552, '+', 'putative_sRNA', 'NZ_CP027858.1')
NZ_CP027858.1++CRV15_RS12940-CRV15_RS12945++3097207-3097624++DT	(nan, nan, nan, nan)	(3097526, 3097498, 0)	4	True	noncoding			(3097565.0, 3097483.0, '-', 'predicted_RNA_385', 'NZ_CP027858.1')
NZ_CP027858.1++CRV15_RS13070-CRV15_RS13075++3125072-3125170++CO_R	(nan, nan, nan, nan)		4		noncoding
NZ_CP027858.1++CRV15_RS13130-CRV15_RS13135++3133379-3133442++CO_F	(nan, nan, nan, nan)		4	True	noncoding
NZ_CP027858.1++CRV15_RS13625-CRV15_RS13630++3257792-3257835++DT	(nan, nan, nan, nan)		4		noncoding
NZ_CP027858.1++CRV15_RS13800-CRV15_RS13805++3293430-3293535++CO_R	(nan, nan, nan, nan)	(3293502, 3293466, 0)	4	True	noncoding			(3293535.0, 3293440.0, '-', 'predicted_RNA_416', 'NZ_CP027858.1')
NZ_CP027858.1++CRV15_RS13940-CRV15_RS13945++3328310-3328444++CO_R	(nan, nan, nan, nan)		4	True	noncoding
NZ_CP027858.1++CRV15_RS14060-CRV15_RS14065++3355128-3355209++DP	(nan, nan, nan, nan)		4		noncoding
NZ_CP027858.1++CRV15_RS06155-CRV15_RS06160++1540833-1540987++CO_R	(nan, nan, nan, nan)		4	True	noncoding			(1538757.0, 1538780.0, '+', 'predicted_RNA_136', 'NZ_CP027858.1')
NZ_CP027858.1++CRV15_RS06435-CRV15_RS06440++1620731-1620978++DP	(nan, nan, nan, nan)		4	True	noncoding
NZ_CP027858.1++CRV15_RS06495-CRV15_RS06500++1635508-1635567++DP	(nan, nan, nan, nan)		4		noncoding
NZ_CP027858.1++CRV15_RS06940-CRV15_RS06945++1754290-1754501++DP	(nan, nan, nan, nan)		4		noncoding			(1754400.0, 1754331.0, '-', 'predicted_RNA_167', 'NZ_CP027858.1')			(1753657, 1753751, '-', 'putative_sRNA', 'NZ_CP027858.1')
NZ_CP027858.1++CRV15_RS20200-CRV15_RS20205++4804320-4804406++CO_F	(nan, nan, nan, nan)		4	True	noncoding
NZ_CP027858.1++CRV15_RS20405-CRV15_RS20410++4848783-4848965++DP	(nan, nan, nan, nan)		4		noncoding
NZ_CP027858.1++CRV15_RS20435-CRV15_RS20440++4857646-4857762++CO_R	(nan, nan, nan, nan)		4		noncoding
NZ_CP027858.1++CRV15_RS18930-CRV15_RS18935++4498520-4498614++CO_F	(4498575.0, 4498614.0, '+', 'CTCCGCCGGGTGTCCGAGGGCGGAGGTAGCGTCGGGGGCA')		4		noncoding
NZ_CP027858.1++CRV15_RS20745-CRV15_RS20750++4927495-4927579++DP	(4927532.0, 4927571.0, '+', 'CGTCTCATCCGTCCCGGCCCGCCAGGTACCATGGTCGACA')		4		noncoding
NZ_CP027858.1++CRV15_RS21280-CRV15_RS21285++5052741-5053022++DP	(5052782.0, 5052821.0, '-', 'CGCCCGTCACCTGCGGGCCGACGGCCGTACAGTGGCGGGG')		4		noncoding
NZ_CP027858.1++CRV15_RS22065-CRV15_RS22070++5236791-5236886++CO_F	(5236847.0, 5236886.0, '+', 'GGGCTGCGCCTCTTCGCGTTCCCGGGGGAGAATCGCCGCG')		4		noncoding
NZ_CP027858.1++CRV15_RS23240-CRV15_RS23245++5506964-5507793++CO_F	(5507029.0, 5507068.0, '+', 'CGAAGCGCGTCCGGGGGCCGGCTGCGCGAGAATGACCGCA')		4	True	noncoding
NZ_CP027858.1++CRV15_RS23445-CRV15_RS23450++5556693-5557022++DP	(5556932.0, 5556971.0, '+', 'CGGCGCACGGCGGCGCGGAGCGGCCGCTACGATGCCTGCC')		4		noncoding
NZ_CP027858.1++CRV15_RS20715-CRV15_RS20720++4921756-4921866++DT	(nan, nan, nan, nan)		4		noncoding
NZ_CP027858.1++CRV15_RS20965-CRV15_RS20970++4978985-4979145++CO_R	(nan, nan, nan, nan)		4		noncoding
NZ_CP027858.1++CRV15_RS21150-CRV15_RS21155++5027133-5027181++DT	(nan, nan, nan, nan)		4		noncoding
NZ_CP027858.1++CRV15_RS21335-CRV15_RS21340++5067300-5067392++CO_R	(nan, nan, nan, nan)		4		noncoding			(5067366.0, 5067311.0, '-', 'predicted_RNA_662', 'NZ_CP027858.1')			(5066747, 5067190, '-', 'putative_sRNA', 'NZ_CP027858.1')
NZ_CP027858.1++CRV15_RS21560-CRV15_RS21565++5118776-5118810++CO_F	(nan, nan, nan, nan)		4		noncoding
NZ_CP027858.1++CRV15_RS22015-CRV15_RS22020++5228534-5228777++CO_F	(nan, nan, nan, nan)		4		noncoding
NZ_CP027858.1++CRV15_RS22070-CRV15_RS22075++5237321-5237480++CO_F	(nan, nan, nan, nan)		4	True	noncoding
NZ_CP027858.1++CRV15_RS10260-CRV15_RS10265++2511627-2511678++CO_R	(nan, nan, nan, nan)		4		noncoding
NZ_CP027858.1++CRV15_RS08005-CRV15_RS08010++2005618-2005825++DT	(nan, nan, nan, nan)	(2005746, 2005707, 0)	4	True	noncoding
NZ_CP027858.1++CRV15_RS08090-CRV15_RS08095++2025994-2026065++CO_R	(nan, nan, nan, nan)		4		noncoding			(2026020.0, 2025830.0, '-', 'predicted_RNA_219', 'NZ_CP027858.1')	(2019478.0, 2019501.0, '+', 'predicted_RNA_220', 'NZ_CP027858.1')
NZ_CP027858.1++CRV15_RS08100-CRV15_RS08105++2027605-2027654++DP	(nan, nan, nan, nan)		4		noncoding
NZ_CP027858.1++CRV15_RS08130-CRV15_RS08135++2033341-2033519++CO_F	(nan, nan, nan, nan)		4	True	noncoding			(2033372.0, 2033414.0, '+', 'predicted_RNA_221', 'NZ_CP027858.1')
NZ_CP027858.1++CRV15_RS08175-CRV15_RS08180++2044410-2044517++CO_R	(nan, nan, nan, nan)		4		noncoding
NZ_CP027858.1++CRV15_RS08180-CRV15_RS08185++2044745-2044888++CO_R	(nan, nan, nan, nan)		4	True	noncoding
NZ_CP027858.1++CRV15_RS08205-CRV15_RS08210++2049802-2049989++DP	(nan, nan, nan, nan)		4		noncoding
NZ_CP027858.1++CRV15_RS08210-CRV15_RS08215++2051165-2051232++CO_F	(nan, nan, nan, nan)		4		noncoding
NZ_CP027858.1++CRV15_RS08260-CRV15_RS08265++2063378-2063513++CO_R	(nan, nan, nan, nan)	(2063457, 2063409, 0)	4	True	noncoding
NZ_CP027858.1++CRV15_RS08605-CRV15_RS08610++2144726-2144845++CO_R	(nan, nan, nan, nan)		4	True	noncoding
NZ_CP027858.1++CRV15_RS08610-CRV15_RS08615++2146639-2146738++CO_R	(nan, nan, nan, nan)		4	True	noncoding
NZ_CP027858.1++CRV15_RS08660-CRV15_RS08665++2161049-2161213++CO_R	(nan, nan, nan, nan)		4		noncoding
NZ_CP027858.1++CRV15_RS08710-CRV15_RS08715++2170349-2170435++DP	(nan, nan, nan, nan)		4		noncoding
NZ_CP027858.1++CRV15_RS08780-CRV15_RS08785++2187677-2187743++DT	(nan, nan, nan, nan)	(2187742, 2187702, 0)	4		noncoding
NZ_CP027858.1++CRV15_RS09100-CRV15_RS09105++2261394-2261499++CO_F	(nan, nan, nan, nan)		4		noncoding
NZ_CP027858.1++CRV15_RS11400-CRV15_RS11405++2766345-2766658++DP	(nan, nan, nan, nan)		4	True	noncoding
NZ_CP027858.1++CRV15_RS15110-CRV15_RS15115++3600868-3601138++DP	(3601071.0, 3601110.0, '+', 'GGCCCTACGCCGCTGGTCAGACCGCCCTACGCTGTTACCG')		4		noncoding
NZ_CP027858.1++CRV15_RS16230-CRV15_RS16235++3860121-3860211++DP	(3860172.0, 3860211.0, '+', 'ATGTTGTGGCAACGTTTTTTAGCGCCGTAATCTGTCACCA')		4		noncoding
NZ_CP027858.1++CRV15_RS16375-CRV15_RS16380++3894436-3894523++CO_F	(3894484.0, 3894523.0, '+', 'ACCCCACCGCCGCGCGGGCCCAGCACGTACGGTTGACGCA')		4		noncoding
NZ_CP027858.1++CRV15_RS22460-CRV15_RS22465++5334140-5334409++DP	(nan, nan, nan, nan)		4		noncoding
NZ_CP027858.1++CRV15_RS22555-CRV15_RS22560++5361255-5361475++CO_F	(nan, nan, nan, nan)		4	True	noncoding			(5361417.0, 5361462.0, '+', 'predicted_RNA_696', 'NZ_CP027858.1')
NZ_CP027858.1++CRV15_RS23055-CRV15_RS23060++5469076-5469360++DP	(nan, nan, nan, nan)		4	True	noncoding
NZ_CP027858.1++CRV15_RS23225-CRV15_RS23230++5501659-5501801++DP	(nan, nan, nan, nan)		4	True	noncoding
NZ_CP027858.1++CRV15_RS23245-CRV15_RS23250++5508312-5508438++CO_F	(nan, nan, nan, nan)		4		noncoding
NZ_CP027858.1++CRV15_RS23390-CRV15_RS23395++5543440-5543527++DT	(nan, nan, nan, nan)		4		noncoding
NZ_CP027858.1++CRV15_RS23400-CRV15_RS23405++5544939-5545482++DP	(nan, nan, nan, nan)		4		noncoding
NZ_CP027858.1++CRV15_RS07405-CRV15_RS07410++1847102-1847581++DP	(1847496.0, 1847535.0, '-', 'TCTCTTGACCTGCCTAAGCAGGTTCTCTATGTTGAGCATG')		4	True	noncoding	URS0000D66BB4_443255/1-157	gntR-DTE RNA
NZ_CP027858.1++CRV15_RS07950-CRV15_RS07955++1995784-1995833++CO_R	(1995784.0, 1995823.0, '-', 'GCTGTTCAGCGAAGGGCCGGGTAGCGCTACAGTCCGCGCC')		4		noncoding
NZ_CP027858.1++CRV15_RS24280-CRV15_RS24285++5752855-5753402++DP	(nan, nan, nan, nan)		4	True	noncoding
NZ_CP027858.1++CRV15_RS24485-CRV15_RS24490++5791145-5791288++CO_F	(nan, nan, nan, nan)		4	True	noncoding
NZ_CP027858.1++CRV15_RS25130-CRV15_RS25135++5947457-5947527++CO_F	(nan, nan, nan, nan)		4		noncoding
NZ_CP027858.1++CRV15_RS09535-CRV15_RS09540++2358047-2358224++DP	(nan, nan, nan, nan)		4		noncoding
NZ_CP027858.1++CRV15_RS09940-CRV15_RS09945++2457172-2457490++DP	(nan, nan, nan, nan)		4	True	noncoding			(2457469.0, 2457204.0, '-', 'predicted_RNA_282', 'NZ_CP027858.1')
NZ_CP027858.1++CRV15_RS09955-CRV15_RS09960++2461692-2461855++CO_R	(nan, nan, nan, nan)		4		noncoding			(2461712.0, 2461696.0, '-', 'predicted_RNA_283', 'NZ_CP027858.1')
NZ_CP027858.1++CRV15_RS10140-CRV15_RS10145++2498644-2498811++CO_R	(nan, nan, nan, nan)		4		noncoding	URS0001A237E2_1901/1-56	L17-Actino-Proteobacteria ribosomal protein leader	(2498707.0, 2498674.0, '-', 'predicted_RNA_291', 'NZ_CP027858.1')
NZ_CP027858.1++CRV15_RS00010-CRV15_RS00015++1114-1646++DP	(1177.0, 1216.0, '+', 'CTCTAGAGCGGGGATATCCGGAACGGCTAGCCTCCGAACA')				noncoding
NZ_CP027858.1++CRV15_RS00045-CRV15_RS00050++9955-10337++DP	(10096.0, 10135.0, '-', 'GCTTGTCGGACCGGAACCCCACAGGGATATGCTGCCTGCG')				noncoding
NZ_CP027858.1++CRV15_RS00070-CRV15_RS00075++14647-15202++CO_R	(15090.0, 15129.0, '-', 'GTCATGGGTAATCTGGCCTTTTCCTCGTACGATACGGGTG')				noncoding
NZ_CP027858.1++CRV15_RS00190-CRV15_RS00195++43717-44603++CO_F	(44249.0, 44288.0, '+', 'CTCCTTCCCGCCGCCCCGCCACGGCCGTACGGTGGTGCCG')				noncoding
NZ_CP027858.1++CRV15_RS00235-CRV15_RS00240++53979-54733++DP	(54350.0, 54389.0, '-', 'GCAGTGATGGCCAAAACGAACCCTTGCTATGATCGCGGTG')				noncoding
NZ_CP027858.1++CRV15_RS00415-CRV15_RS00420++96761-97560++DT	(97480.0, 97519.0, '-', 'CCGTCCGGGCCCGGACGGCTCACCGCGTACGGTGCGGGCG')				noncoding
NZ_CP027858.1++CRV15_RS00455-CRV15_RS00460++106089-106287++CO_F	(106218.0, 106257.0, '-', 'GCGGGGCCGGGGCCCCGCATGAGCGCCTACCCTTCCGCCG')				noncoding
NZ_CP027858.1++CRV15_RS00505-CRV15_RS00510++120475-120704++DP	(120521.0, 120560.0, '+', 'GTCATGTCCCGCCACGGACCCGGCCGGTACCGTCCGGTCG')				noncoding
NZ_CP027858.1++CRV15_RS00630-CRV15_RS00635++169576-170136++CO_R	(170023.0, 170062.0, '-', 'GGTGCGGGCGTTCAGTGAACACCGCGGTACGTTGCGAGCG')	(170110, 170054, 0)			noncoding
NZ_CP027858.1++CRV15_RS00695-CRV15_RS00700++182459-182665++DP	(182490.0, 182529.0, '-', 'GGGTTTCCCCAGAGGCAAGCGACCGCTTAGTATGCGCGCA')				noncoding
NZ_CP027858.1++CRV15_RS00715-CRV15_RS00720++187250-187441++DP	(187402.0, 187441.0, '+', 'CCGTGTGCGGGCGGCGGGCCCCCCTCCTAGCGTGGGGACA')				noncoding
NZ_CP027858.1++CRV15_RS00720-CRV15_RS00725++188605-188926++CO_F	(188827.0, 188866.0, '+', 'CCACTGACTTTCCGTCAGCCCCTGGGGCACAATGTCCCCG')				noncoding
NZ_CP027858.1++CRV15_RS00725-CRV15_RS00730++189898-190055++CO_F	(189991.0, 190030.0, '-', 'CGTCCCCCGGTGTGCGGTTTCACTCCGTACGGTGCGGCCG')				noncoding
NZ_CP027858.1++CRV15_RS00765-CRV15_RS00770++196627-196829++DP	(196737.0, 196776.0, '+', 'TGCCTTTACACAGGGTACTGAGTGCCATAGCCTCGCGCCA')				noncoding
NZ_CP027858.1++CRV15_RS00875-CRV15_RS00880++225660-225834++DP	(225697.0, 225736.0, '-', 'CCCCGACGCCGGCCCCCTGCGCGGGCGTACGATGAACGCC')				noncoding
NZ_CP027858.1++CRV15_RS00955-CRV15_RS00960++249962-250239++DP	(250131.0, 250170.0, '+', 'TGACCAGGACATAAGCGCCCAATTTGGTAAAATGATGAGT')				noncoding
NZ_CP027858.1++CRV15_RS01000-CRV15_RS01005++259795-260344++DP	(260265.0, 260304.0, '+', 'CGGGGCGCCGTCCGGGCGCGGGCTGGCTACGATGGACCGC')				noncoding			(260076.0, 259990.0, '-', 'predicted_RNA_15', 'NZ_CP027858.1')
NZ_CP027858.1++CRV15_RS01075-CRV15_RS01080++277960-278430++CO_R	(278006.0, 278045.0, '-', 'GTTTGAATCATCAAAGTGGCCTGTGGTTAACATATGAGCG')	(278370, 278335, 0)			noncoding			(278241.0, 278141.0, '-', 'predicted_RNA_17', 'NZ_CP027858.1')	(278428.0, 278373.0, '-', 'predicted_RNA_18', 'NZ_CP027858.1')
NZ_CP027858.1++CRV15_RS01095-CRV15_RS01100++284223-284375++DP	(284290.0, 284329.0, '+', 'GCCTTGTGTGCCGACCGACCATTCGGTTAGCTTCGGCACG')				noncoding
NZ_CP027858.1++CRV15_RS01240-CRV15_RS01245++326877-327251++DP	(327070.0, 327109.0, '+', 'CTGTTTGGCAATTCACGGGCGATCTGCCAATCTTCCAACA')				noncoding
NZ_CP027858.1++CRV15_RS01275-CRV15_RS01280++334153-334950++CO_F	(334237.0, 334276.0, '+', 'ACCTTGGGGTGCCCGTGCCCGGGAACCTACAGTGGAGATG')				noncoding
NZ_CP027858.1++CRV15_RS01305-CRV15_RS01310++340803-340990++DP	(340883.0, 340922.0, '-', 'CTCTGACGGGCCGCTGCGTCTGCTGGATACGCTAGTGGGA')				noncoding
NZ_CP027858.1++CRV15_RS01340-CRV15_RS01345++348656-348785++CO_F	(348746.0, 348785.0, '+', 'TTCTTGACTGATCGTTCCTGAAAGGCGTACCGTCGTGCCA')	(348681, 348728, 1)			noncoding
NZ_CP027858.1++CRV15_RS01435-CRV15_RS01440++371501-371642++CO_R	(371510.0, 371549.0, '-', 'GGGCGCGGGCGGCGGCGGAACGGCGGTTAGGCTGGCCGCT')				noncoding
NZ_CP027858.1++CRV15_RS01440-CRV15_RS01445++372629-372993++DP	(372675.0, 372714.0, '-', 'CGCCGCGCACGCCGCGAGCGGCCCTCGTACGCTCGAACCG')				noncoding
NZ_CP027858.1++CRV15_RS01460-CRV15_RS01465++378177-378656++CO_R	(378493.0, 378532.0, '-', 'AGCATGGTCAACTGCCGTATGACCGGGTACGTTTGACGCA')				noncoding			(378273.0, 378178.0, '-', 'predicted_RNA_21', 'NZ_CP027858.1')	(378437.0, 378338.0, '-', 'predicted_RNA_22', 'NZ_CP027858.1')
NZ_CP027858.1++CRV15_RS01465-CRV15_RS01470++378998-379459++CO_R	(379308.0, 379347.0, '+', 'TCCCCCCTTTCACCTGCCGGTTTCCCGTATGCTCCGCGCA')				noncoding
NZ_CP027858.1++CRV15_RS01500-CRV15_RS01505++386223-386323++DP	(386252.0, 386291.0, '+', 'CCATCAGACTTACAGCGTAAGTAACGGTAGACTTACGTCG')				noncoding
NZ_CP027858.1++CRV15_RS01510-CRV15_RS01515++387777-388057++DP	(387777.0, 387816.0, '-', 'AGGTCCGGTCGTGGAGGAAGATCCCGGTAGAGTGCGCGCC')				noncoding
NZ_CP027858.1++CRV15_RS01755-CRV15_RS01760++444615-444708++DP	(444643.0, 444682.0, '-', 'CGATTGCTCATGATGAAAACGATCGTATAGCATCCGATCG')				noncoding
NZ_CP027858.1++CRV15_RS01765-CRV15_RS01770++446868-447064++CO_F	(446907.0, 446946.0, '+', 'GACCGGCCCGCCCCGGGGCGCCGAAGGTACCCTTTGCCGA')				noncoding
NZ_CP027858.1++CRV15_RS01775-CRV15_RS01780++448354-448459++DP	(448387.0, 448426.0, '-', 'CGTGCCGGACCACCCCGGAAGTGCGGTAATGTTGCCCCTG')				noncoding						(448354, 448472, '-', 'putative_sRNA', 'NZ_CP027858.1')
NZ_CP027858.1++CRV15_RS01815-CRV15_RS01820++455576-455701++CO_R	(455610.0, 455649.0, '-', 'CCGTGTTGAGGCAAGGGAATCAAGGGATAGTCTCCGGCTG')				noncoding			(455701.0, 455634.0, '-', 'predicted_RNA_24', 'NZ_CP027858.1')
NZ_CP027858.1++CRV15_RS01855-CRV15_RS01860++465175-465659++DP	(465247.0, 465286.0, '-', 'GGCCCTCGCCACGGGCGCCGCCCTCGGTATCGTGGCCCTG')				noncoding
NZ_CP027858.1++CRV15_RS02065-CRV15_RS02070++522739-523062++CO_R	(522791.0, 522830.0, '+', 'CCTCGCTTCATAGATCACCCCTAATGATATGATTTATCCC')				noncoding
NZ_CP027858.1++CRV15_RS02165-CRV15_RS02170++540722-540866++DP	(540816.0, 540855.0, '-', 'ACAACCGTGTGCGACCGCGCGACGTGTTAGCGTCCGGACA')				noncoding
NZ_CP027858.1++CRV15_RS02240-CRV15_RS02245++557019-557566++DP	(557376.0, 557415.0, '+', 'GTGGTTGCCGTTGCCGCGTCCTCCCGAGAAAATCAGTCCA')				noncoding
NZ_CP027858.1++CRV15_RS02255-CRV15_RS02260++558335-558547++DP	(558374.0, 558413.0, '-', 'GGTTCGTGACCACCGGTCGAAGTGCGGTATTGTTCTCATG')				noncoding						(558260, 558302, '-', 'putative_sRNA', 'NZ_CP027858.1')	(558335, 558491, '-', 'putative_sRNA', 'NZ_CP027858.1')
NZ_CP027858.1++CRV15_RS02320-CRV15_RS02325++575546-576049++DP	(575846.0, 575885.0, '+', 'GTCCCCGGGGCGGGGCTACCGCGCGGTACAGTCCACGCCA')				noncoding
NZ_CP027858.1++CRV15_RS02430-CRV15_RS02435++601758-602669++DP	(601841.0, 601880.0, '-', 'CGTGGGTTCCCGCCCCAGCGCATCCGATAGCCTCTGCCGA')				coding
NZ_CP027858.1++CRV15_RS02485-CRV15_RS02490++614447-614512++DP	(614473.0, 614512.0, '+', 'GTTCCGAACGCGCGGCGCGGCGTTCGCTACGGTCTCGGTA')				noncoding
NZ_CP027858.1++CRV15_RS02555-CRV15_RS02560++633675-634051++CO_F	(633752.0, 633791.0, '+', 'GCGTTGACAGCCCCGCGGCCCCCTTCCTACGGTGGAACCG')				noncoding						(633792, 633928, '+', 'putative_sRNA', 'NZ_CP027858.1')
NZ_CP027858.1++CRV15_RS02735-CRV15_RS02740++678538-678812++CO_R	(678606.0, 678645.0, '-', 'ACCGGTACCGCGCGCCATGGACTCTGCTACGTTCCTGGGG')				noncoding
NZ_CP027858.1++CRV15_RS02880-CRV15_RS02885++716708-717556++DT	(717261.0, 717300.0, '+', 'GAACGGCAGCGGATGAGCCATGGCCCGTACCCTCCGCTCA')	(716963, 716941, 0)			coding
NZ_CP027858.1++CRV15_RS03000-CRV15_RS03005++747311-747589++CO_R	(747385.0, 747424.0, '-', 'GTTCTTCCCAGTTCGGCAAAGCGCTGCTACGTTCCCCTCC')				noncoding
NZ_CP027858.1++CRV15_RS03010-CRV15_RS03015++749137-749463++DP	(749354.0, 749393.0, '-', 'CCAGCGGCTGGTCCGGTCGCTGTTGGCTACCCTGCGCACC')				noncoding
NZ_CP027858.1++CRV15_RS03020-CRV15_RS03025++750743-751044++DP	(750976.0, 751015.0, '+', 'TGCCGCCCGGCGCCGGGTGTCCTGGGGTACCGTCGCGGCG')				noncoding
NZ_CP027858.1++CRV15_RS03165-CRV15_RS03170++782858-784280++DP	(782992.0, 783031.0, '-', 'GCCTACCCGGTGGGACGGCGCGGGCCTAGGATCGCGCGCA')				noncoding
NZ_CP027858.1++CRV15_RS03175-CRV15_RS03180++786704-786896++CO_F	(786857.0, 786896.0, '+', 'CGGGTGACCGTGGGCGCCGGTGCGAACTAGGCTCGCCCCA')				noncoding
NZ_CP027858.1++CRV15_RS03200-CRV15_RS03205++791494-791619++CO_F	(791578.0, 791617.0, '+', 'CGGTCGGTGCATGCCCCGGGTGTGCCGTACACTCCCGGGG')				noncoding
NZ_CP027858.1++CRV15_RS03235-CRV15_RS03240++800415-801056++CO_R	(800956.0, 800995.0, '-', 'CCGCGCACGCCCCGTGCGCGGCCCCGTACGGTGCTCCCCG')				noncoding			(801037.0, 801003.0, '-', 'predicted_RNA_50', 'NZ_CP027858.1')
NZ_CP027858.1++CRV15_RS03260-CRV15_RS03265++805808-806263++DP	(805870.0, 805909.0, '+', 'GGTATGGCGCGCTCGTTACTGGCCAGTTAAGCTCAAGTGA')				noncoding			(805920.0, 806118.0, '+', 'predicted_RNA_51', 'NZ_CP027858.1')
NZ_CP027858.1++CRV15_RS03275-CRV15_RS03280++812472-812992++CO_F	(812722.0, 812761.0, '+', 'TGTCTTGCAAGCTGACACGCAGTGCCATACGTTGAGCCTG')				noncoding
NZ_CP027858.1++CRV15_RS03315-CRV15_RS03320++822216-822308++DP	(822245.0, 822284.0, '-', 'CGCTGGCAGGTGCGGCGACCCGGCGGATAGGGTCGGCGCG')				noncoding
NZ_CP027858.1++CRV15_RS03325-CRV15_RS03330++823971-824257++CO_F	(824045.0, 824084.0, '-', 'ACCGCCCGTTTTCCGGACGGACGGCGCTATGGTGACGACA')				noncoding
NZ_CP027858.1++CRV15_RS03410-CRV15_RS03415++841756-842687++DP	(841778.0, 841817.0, '-', 'GGTGGGTCGAGTCCGCACCAGGGGAGCTACAGTTCGGGCA')				noncoding
NZ_CP027858.1++CRV15_RS03525-CRV15_RS03530++865586-865792++DP	(865723.0, 865762.0, '+', 'GGCTCGGCCCCGGCGGATGCGGGCCGGTAGGCTGCTCACT')				noncoding
NZ_CP027858.1++CRV15_RS03535-CRV15_RS03540++867367-867474++CO_R	(867407.0, 867446.0, '-', 'GCGGTGGCAAGGTTCCCGGAGCCGTCCTAGCGTGAGGACG')				noncoding
NZ_CP027858.1++CRV15_RS03540-CRV15_RS03545++867813-868574++DP	(867864.0, 867903.0, '-', 'AGTGGCGCGTACCGCACCTCATGCCGTTAACTTGCCCGCA')				noncoding
NZ_CP027858.1++CRV15_RS03555-CRV15_RS03560++873253-873309++CO_F	(873270.0, 873309.0, '+', 'ATCCGCCCCGGGCCCGCGGGGAGCTGCGAGGATGCGCCCA')				noncoding
NZ_CP027858.1++CRV15_RS03675-CRV15_RS03680++904292-904664++DP	(904492.0, 904531.0, '+', 'GGATGGAGACGACGGGCGGGCGGCCCCTACTCTGAGATCA')				noncoding
NZ_CP027858.1++CRV15_RS03830-CRV15_RS03835++946890-948094++CO_R	(947881.0, 947920.0, '-', 'ACCCGTGGCGACGGATCGACCGCCCCGTAAGGTGGTCGTA')	(947684, 947654, 0)			noncoding			(947018.0, 946959.0, '-', 'predicted_RNA_60', 'NZ_CP027858.1')
NZ_CP027858.1++CRV15_RS03885-CRV15_RS03890++963543-963674++DP	(963556.0, 963595.0, '-', 'GGTGTTTGACCTTCGCCCCGCTCCGCCTATCGTGCAGTCA')				noncoding
NZ_CP027858.1++CRV15_RS03935-CRV15_RS03940++978214-978577++DP	(978417.0, 978456.0, '-', 'CCTTTGGCGTCCCGCCCCGCCCGGAGTTAAAGTCCTGCTG')				noncoding						(978361, 978514, '-', 'putative_sRNA', 'NZ_CP027858.1')
NZ_CP027858.1++CRV15_RS04010-CRV15_RS04015++993896-994026++CO_F	(993987.0, 994026.0, '+', 'TTCAAGACCCCCGGCGCGGGCCCGGCCTAGGTTGGGCCCA')	(993930, 993982, 1)			noncoding
NZ_CP027858.1++CRV15_RS04135-CRV15_RS04140++1021852-1022152++DP	(1022064.0, 1022103.0, '+', 'CGCCACCGCCGAGAAATGCCGGGTCGATATAGTTTCGTCG')				noncoding
NZ_CP027858.1++CRV15_RS04150-CRV15_RS04155++1027590-1027886++DP	(1027716.0, 1027755.0, '+', 'GAGTGGACGGCACGGCCCGGCACCGGTTAGCGTGATCATG')				noncoding
NZ_CP027858.1++CRV15_RS04155-CRV15_RS04160++1028795-1028958++CO_F	(1028863.0, 1028902.0, '+', 'CGGATGGCCGCCGCCCGGGGGCGTCCATAGAATCCGGACG')				noncoding
NZ_CP027858.1++CRV15_RS04255-CRV15_RS04260++1048610-1048678++CO_F	(1048639.0, 1048678.0, '+', 'CTCATTGGCAGGGCGGCGGCGGGCGCCTAGGGTGCGGTCA')				noncoding
NZ_CP027858.1++CRV15_RS04280-CRV15_RS04285++1055698-1055750++CO_F	(1055711.0, 1055750.0, '+', 'GCGCCCCGGGCCCGGCGCCCCGCCCGTACGGTGGGCCCCA')				noncoding
NZ_CP027858.1++CRV15_RS04315-CRV15_RS04320++1065787-1065897++CO_F	(1065856.0, 1065895.0, '+', 'CGGCCACGGGCGGGCGGGCGCCCCGGGTAGGCTCACGGCC')				noncoding
NZ_CP027858.1++CRV15_RS04420-CRV15_RS04425++1095020-1095357++DP	(1095101.0, 1095140.0, '-', 'CGACTGGTGCCACCCGAACGGCGGGTTTACGGTCGGACCG')				noncoding
NZ_CP027858.1++CRV15_RS04435-CRV15_RS04440++1098718-1098872++DP	(1098806.0, 1098845.0, '+', 'GACCGTTGACTGTCGTCACCGTAACGATACGCTCCCTTTA')				noncoding
NZ_CP027858.1++CRV15_RS04440-CRV15_RS04445++1100480-1100603++CO_F	(1100564.0, 1100603.0, '+', 'CGCGGACGGGAGCGCGTCGGCACGACCTAGAGTGATCGCG')				noncoding
NZ_CP027858.1++CRV15_RS04460-CRV15_RS04465++1106110-1106328++CO_R	(1106222.0, 1106261.0, '-', 'GTCCGTATAGCAATACAGGTGATCGTATACACTTCCATGG')				noncoding			(1106211.0, 1106168.0, '-', 'predicted_RNA_75', 'NZ_CP027858.1')
NZ_CP027858.1++CRV15_RS04525-CRV15_RS04530++1122381-1122476++CO_F	(1122401.0, 1122440.0, '+', 'CCCCTTGCCCGGGCGCCGGGCGGGGCCTACCATCCCGGTG')				noncoding
NZ_CP027858.1++CRV15_RS04565-CRV15_RS04570++1131816-1132296++CO_R	(1131914.0, 1131953.0, '+', 'AACGCCGCTATGGCAAGGTTGCCCATTTACACTCAGAGTA')				noncoding			(1132112.0, 1132027.0, '-', 'predicted_RNA_77', 'NZ_CP027858.1')
NZ_CP027858.1++CRV15_RS04575-CRV15_RS04580++1134832-1135006++DP	(1134860.0, 1134899.0, '-', 'CCCGTGCGCGACGTCACCCGGAGGGCGTAATCTGCACAGG')				noncoding
NZ_CP027858.1++CRV15_RS04630-CRV15_RS04635++1144896-1145114++CO_F	(1145026.0, 1145065.0, '+', 'CGTCCGCTTTGCCCGATTCATTCGCCGTAAGGTCGTCGCA')				noncoding
NZ_CP027858.1++CRV15_RS04720-CRV15_RS04725++1169950-1170536++CO_R	(1170042.0, 1170081.0, '+', 'CAGAACTCGCATGCATGATGCATCGGGCAAAATTCGCGCA')				noncoding
NZ_CP027858.1++CRV15_RS04800-CRV15_RS04805++1212064-1212423++CO_F	(1212074.0, 1212113.0, '-', 'CCATCGAATCGAGCGGCGCGGTCTCGTACGGTCCGGCGCG')				noncoding			(1212065.0, 1212326.0, '+', 'predicted_RNA_83', 'NZ_CP027858.1')			(1212251, 1212297, '-', 'putative_sRNA', 'NZ_CP027858.1')
NZ_CP027858.1++CRV15_RS04810-CRV15_RS04815++1215487-1215700++CO_F	(1215602.0, 1215641.0, '-', 'AGGTGAGCGCACCGTGCCGCACCTTCCTATACTTTCTCCA')	(1215515, 1215538, 1)			noncoding
NZ_CP027858.1++CRV15_RS04825-CRV15_RS04830++1222744-1223255++DP	(1222782.0, 1222821.0, '+', 'AGGTGGCCAGTTTTTGCCGCCCAATGCTAGGGTGGGGCGA')				noncoding
NZ_CP027858.1++CRV15_RS04835-CRV15_RS04840++1226412-1226905++DP	(1226674.0, 1226713.0, '+', 'CCCTGGCGTAATGATAATCATTTTCGTTAGAGTGTCGACG')				noncoding
NZ_CP027858.1++CRV15_RS04895-CRV15_RS04900++1233523-1234297++DT	(1233898.0, 1233937.0, '+', 'TCTGTCGCTGTGGGCCATATCCGTGGGGATAATCGCCTCA')				noncoding
NZ_CP027858.1++CRV15_RS04920-CRV15_RS04925++1239286-1239632++DP	(1239538.0, 1239577.0, '+', 'GGCGCAAAGGGGCGTGCGGTGAAGCGGTAAACTGACGCGG')				noncoding
NZ_CP027858.1++CRV15_RS04985-CRV15_RS04990++1254306-1254810++CO_R	(1254514.0, 1254553.0, '-', 'TGTTTGGCGAACCGGAGGTGACGCCCGTAGCGTCGACGCG')	(1254684, 1254639, 0)			noncoding	CM000913.1/5503286-5503446	ydaO/yuaA leader	(1254484.0, 1254376.0, '-', 'predicted_RNA_90', 'NZ_CP027858.1')
NZ_CP027858.1++CRV15_RS05055-CRV15_RS05060++1276599-1276816++CO_R	(1276647.0, 1276686.0, '-', 'ATGCGGGGAAAGTTCGGAAGATCGGGTTATCGTGCTGCTG')				noncoding
NZ_CP027858.1++CRV15_RS05075-CRV15_RS05080++1282196-1282527++DT	(1282408.0, 1282447.0, '-', 'GGCCGGACCGCCTCCGTATGTCCGCGTACGGTCCGCGCCG')				noncoding
NZ_CP027858.1++CRV15_RS05100-CRV15_RS05105++1286962-1287188++DP	(1287111.0, 1287150.0, '+', 'TCCTCGCCGTGGGCCGGGCCGAGCCGATACGGTCGGATCA')				noncoding
NZ_CP027858.1++CRV15_RS05140-CRV15_RS05145++1300080-1300816++DP	(1300330.0, 1300369.0, '+', 'ACGGGGCCGGGTCCCCCGGCGGCCGGTACGGTCCCGGTCG')				noncoding
NZ_CP027858.1++CRV15_RS05235-CRV15_RS05240++1321235-1321505++CO_F	(1321312.0, 1321351.0, '+', 'CCGGCTTGCCCCGCGCGGGACGGCGGGCACGATGGGGGCA')	(1321256, 1321286, 1)			noncoding
NZ_CP027858.1++CRV15_RS05265-CRV15_RS05270++1327777-1328086++CO_R	(1327998.0, 1328037.0, '-', 'GGTTTTCCCGCCGGGGCCGCCGTACGCCAGACTGACCCCG')				noncoding			(1327944.0, 1327827.0, '-', 'predicted_RNA_101', 'NZ_CP027858.1')
NZ_CP027858.1++CRV15_RS05270-CRV15_RS05275++1328281-1328359++DP	(1328320.0, 1328359.0, '+', 'TCCGTATGCCGGGCGCACTTTCCGCCCTACGGTCGGGGCA')				noncoding
NZ_CP027858.1++CRV15_RS05365-CRV15_RS05370++1357495-1357740++CO_R	(1357523.0, 1357562.0, '-', 'TGGGTCGAGCCACTGTCAGAACCGTGTATGATTAACCTCG')	(1357733, 1357695, 0)			noncoding						(1357467, 1357552, '-', 'putative_sRNA', 'NZ_CP027858.1')	(1357485, 1357563, '-', 'putative_sRNA', 'NZ_CP027858.1')	(1357495, 1357608, '-', 'putative_sRNA', 'NZ_CP027858.1')
NZ_CP027858.1++CRV15_RS05435-CRV15_RS05440++1375623-1376287++DP	(1376166.0, 1376205.0, '-', 'CTTGCGCGACGGCGCCGGTACGGACGGTAGGGTGACGCGA')				coding
NZ_CP027858.1++CRV15_RS05485-CRV15_RS05490++1389368-1389626++CO_F	(1389503.0, 1389542.0, '+', 'GCCCTCGGTCACCGGGGGTGAGCGGCATAGGATTTCCCCG')				noncoding			(1389571.0, 1389618.0, '+', 'predicted_RNA_110', 'NZ_CP027858.1')
NZ_CP027858.1++CRV15_RS05495-CRV15_RS05500++1392809-1393017++CO_F	(1392887.0, 1392926.0, '+', 'CTCCCTCGTCTCCCCTGGTCAACGCCGTACGCTCCGTACA')				noncoding
NZ_CP027858.1++CRV15_RS05595-CRV15_RS05600++1415660-1415857++CO_R	(1415687.0, 1415726.0, '-', 'CACTCGGCACCGGACCCACCCGCCGGGTACAGTGCGGAAA')				noncoding
NZ_CP027858.1++CRV15_RS05625-CRV15_RS05630++1425306-1426293++CO_R	(1425432.0, 1425471.0, '-', 'ACGACCTCCCGCACCGCTACGAGCTGGCAGAATCGACTCA')				noncoding
NZ_CP027858.1++CRV15_RS05630-CRV15_RS05635++1428534-1428915++DP	(1428811.0, 1428850.0, '+', 'AGCATGCCCACCGCTCCCCCGCCGCCCTAGCCTGCGCATA')				noncoding
NZ_CP027858.1++CRV15_RS05635-CRV15_RS05640++1430250-1430578++CO_F	(1430537.0, 1430576.0, '+', 'GCCTGTCGGTTCCCCCGCTGCCTGCCGTACGGTTTCTGCA')				noncoding
NZ_CP027858.1++CRV15_RS05690-CRV15_RS05695++1443366-1443888++DP	(1443805.0, 1443844.0, '+', 'CCGTCCCCCGCCGGAGGACCGCCGCCTACGATGGCTCCCG')				noncoding
NZ_CP027858.1++CRV15_RS05695-CRV15_RS05700++1444920-1445034++CO_F	(1444995.0, 1445034.0, '+', 'GGCTCCCCGTCCTCCGGTGCCACGGGGGACAATGGCCCCA')				noncoding
NZ_CP027858.1++CRV15_RS05930-CRV15_RS05935++1499206-1499468++CO_R	(1499222.0, 1499261.0, '-', 'TTCATGGGTGAAACCGCCCGCTGAAGGTAGAGTCCGGCTG')	(1499438, 1499415, 0)			noncoding
NZ_CP027858.1++CRV15_RS05945-CRV15_RS05950++1500361-1500553++DP	(1500403.0, 1500442.0, '+', 'GGCCCGTTCACCGTCACCCGTATGGCGTACAGTCCCGTCG')				noncoding
NZ_CP027858.1++CRV15_RS05955-CRV15_RS05960++1502387-1502605++CO_R	(1502416.0, 1502455.0, '-', 'CCCGGTCGGCGGCCGGGCGGAGGGCGGTACGCTGCGGGCA')				noncoding
NZ_CP027858.1++CRV15_RS06015-CRV15_RS06020++1514130-1514326++DT	(1514279.0, 1514318.0, '-', 'GGAAGGACCGGCCCCCGTACGGCACAGTACGATCACGGCG')				noncoding			(1514323.0, 1514297.0, '-', 'predicted_RNA_130', 'NZ_CP027858.1')
NZ_CP027858.1++CRV15_RS06020-CRV15_RS06025++1515499-1515705++CO_R	(1515501.0, 1515540.0, '-', 'ACCCTGCTGTACGTGGCAGGTGCACGGTAGTCTCATGGCG')				noncoding
NZ_CP027858.1++CRV15_RS06215-CRV15_RS06220++1555963-1556301++CO_R	(1556015.0, 1556054.0, '-', 'AACCTTCCCCTCCCCTTGCCTCCCCGTTAGAGTGCTGCTC')				noncoding
NZ_CP027858.1++CRV15_RS06645-CRV15_RS06650++1670720-1671037++CO_R	(1670790.0, 1670829.0, '-', 'TTGCCGGGGAAGGCCGACGGCCGCCGATAGCGTCCCGGCG')				noncoding			(1671037.0, 1670721.0, '-', 'predicted_RNA_155', 'NZ_CP027858.1')
NZ_CP027858.1++CRV15_RS06695-CRV15_RS06700++1679172-1679456++DP	(1679366.0, 1679405.0, '+', 'CCTCTGGGGCTTCCGGGGCCTCGCACCTAAGATCATCTTG')				noncoding
NZ_CP027858.1++CRV15_RS06745-CRV15_RS06750++1689099-1689252++DT	(1689099.0, 1689138.0, '+', 'CCGGGCGCACGCCCGGTGCCCGGCCGTATGGTGCCCGGCG')				noncoding
NZ_CP027858.1++CRV15_RS06775-CRV15_RS06780++1699617-1699896++CO_F	(1699753.0, 1699792.0, '+', 'CCATGCCCATCCGCGAGCGGTTCACGATAGATTCGGGCCC')				noncoding
NZ_CP027858.1++CRV15_RS06795-CRV15_RS06800++1711531-1711960++DP	(1711921.0, 1711960.0, '+', 'ACTGTCGGCCGCACCGCCCCTCCCGCGTAGGGTGACCGCA')				noncoding
NZ_CP027858.1++CRV15_RS06875-CRV15_RS06880++1738150-1738571++DP	(1738504.0, 1738543.0, '+', 'AACGTGCGGTAGTTGACTGCTGTTGACTACTCTGGAGCCA')				noncoding
NZ_CP027858.1++CRV15_RS06965-CRV15_RS06970++1758435-1758673++DP	(1758634.0, 1758673.0, '+', 'GCCCTGTCGTGCCGGTGGCGCGGCGGCTACCGTCGCTCCG')				noncoding
NZ_CP027858.1++CRV15_RS07025-CRV15_RS07030++1773383-1773493++CO_F	(1773454.0, 1773493.0, '+', 'CCAGTGGCGGGGGGCTTTCCGCGCCCTTAGCGTGGCCGCA')	(1773441, 1773469, 1)			noncoding
NZ_CP027858.1++CRV15_RS07070-CRV15_RS07075++1783535-1784604++CO_R	(1783748.0, 1783787.0, '-', 'GCAGGCGGCACTCCGTGCGATGCGGGATACCCTGCTGACG')	(1784588, 1784543, 0)			noncoding
NZ_CP027858.1++CRV15_RS07080-CRV15_RS07085++1786040-1786227++DP	(1786093.0, 1786132.0, '-', 'CGCCGCCACTTGGCCCGCCGGGACCGCTAACCTCCGGCCA')				noncoding
NZ_CP027858.1++CRV15_RS07100-CRV15_RS07105++1789579-1789927++CO_F	(1789686.0, 1789725.0, '+', 'CCTATTGACGATTGGTCCAGACCTTCCTAGTCTCGCCGCA')				noncoding
NZ_CP027858.1++CRV15_RS07235-CRV15_RS07240++1816413-1816590++CO_R	(1816475.0, 1816514.0, '-', 'CGGCGGGCCCACGGGGGGCCGCGGGCCTACATTGGAGGGG')				noncoding
NZ_CP027858.1++CRV15_RS07270-CRV15_RS07275++1823792-1824096++CO_R	(1823956.0, 1823995.0, '-', 'GGGTGGCCAACGGCCCTGACTCGCACATACGATCGGGCCA')	(1824077, 1824038, 0)			noncoding
NZ_CP027858.1++CRV15_RS07280-CRV15_RS07285++1827619-1828074++CO_R	(1827771.0, 1827810.0, '-', 'CTATGTCGCCGCAGAACCTTCCTTCGATAGGCTGTACCGA')				noncoding
NZ_CP027858.1++CRV15_RS07305-CRV15_RS07310++1833512-1833660++DP	(1833583.0, 1833622.0, '+', 'GTTCACGGGCACCCCGCGGGAGCTGGTAATGTTCTTCTCG')				noncoding
NZ_CP027858.1++CRV15_RS07425-CRV15_RS07430++1850990-1851532++DT	(1851114.0, 1851153.0, '+', 'CTCGGACCCCGTGTCAGTGCCCCTCGCTACCCTCTTCGCA')				noncoding
NZ_CP027858.1++CRV15_RS07450-CRV15_RS07455++1864041-1864394++CO_R	(1864173.0, 1864212.0, '-', 'CCGCTCACCCTCGAACACCGATCGGTTACGCTGGTCGCCG')				noncoding			(1864290.0, 1864158.0, '-', 'predicted_RNA_182', 'NZ_CP027858.1')
NZ_CP027858.1++CRV15_RS07470-CRV15_RS07475++1870058-1870832++DP	(1870124.0, 1870163.0, '-', 'TCCTGTTCGAGATCGAGTCATGACTGCTACGCTGCATCGG')				noncoding			(1870195.0, 1870448.0, '+', 'predicted_RNA_185', 'NZ_CP027858.1')			(1870085, 1870364, '-', 'putative_sRNA', 'NZ_CP027858.1')	(1870104, 1870402, '-', 'putative_sRNA', 'NZ_CP027858.1')
NZ_CP027858.1++CRV15_RS07510-CRV15_RS07515++1881135-1881371++CO_F	(1881291.0, 1881330.0, '-', 'GTGGTCCACTCCGCTGCGGTCCTCGGGTACCGTGCTGACA')				noncoding			(1881136.0, 1881238.0, '+', 'predicted_RNA_192', 'NZ_CP027858.1')	(1870303.0, 1870112.0, '-', 'predicted_RNA_193', 'NZ_CP027858.1')	(1875667.0, 1875375.0, '-', 'predicted_RNA_194', 'NZ_CP027858.1')
NZ_CP027858.1++CRV15_RS07580-CRV15_RS07585++1909014-1909135++DP	(1909028.0, 1909067.0, '+', 'ACCGCCCGTCCTCCGGACGGACGACGCTATTTTGACGACA')				noncoding
NZ_CP027858.1++CRV15_RS07615-CRV15_RS07620++1918553-1919159++DP	(1918719.0, 1918758.0, '-', 'GGCCCGCCGAGCCCCCCGGAGGACCGGTATTTTTCGCCCG')				noncoding			(1918888.0, 1919057.0, '+', 'predicted_RNA_202', 'NZ_CP027858.1')	(1918742.0, 1918631.0, '-', 'predicted_RNA_203', 'NZ_CP027858.1')
NZ_CP027858.1++CRV15_RS07710-CRV15_RS07715++1941086-1941532++DP	(1941402.0, 1941441.0, '+', 'TAGGAAAGTCTCCGCACTGGGAGCCGTTATGATCCTGTCA')				noncoding
NZ_CP027858.1++CRV15_RS07750-CRV15_RS07755++1950286-1950374++CO_F	(1950335.0, 1950374.0, '+', 'GCCGGTCCCCCGCCCGGCACGGCGGGCTACTCTGCGGTCA')				noncoding
NZ_CP027858.1++CRV15_RS07865-CRV15_RS07870++1981217-1981410++DP	(1981341.0, 1981380.0, '+', 'GGGGACCGGGGCGGGCCCCGGGGACCGTAGGCTGAGGGGG')				noncoding
NZ_CP027858.1++CRV15_RS07965-CRV15_RS07970++1998049-1998496++DP	(1998457.0, 1998496.0, '+', 'GTGTCGCCGCAGGTGGGAGGGTGCGGCGACAATGAACCCA')				noncoding			(1998256.0, 1998072.0, '-', 'predicted_RNA_212', 'NZ_CP027858.1')
NZ_CP027858.1++CRV15_RS07975-CRV15_RS07980++2001197-2001335++DP	(2001296.0, 2001335.0, '+', 'CGCCGGGACGGTACGCCGTCAGCGCCGTAACCTGGCCGCA')				noncoding
NZ_CP027858.1++CRV15_RS07995-CRV15_RS08000++2003957-2004071++DP	(2004032.0, 2004071.0, '+', 'ACTGGGCCGCGCTCACCCCCAGTGGGTACCCTGCTCCGCA')				noncoding
NZ_CP027858.1++CRV15_RS08010-CRV15_RS08015++2007307-2007775++CO_R	(2007315.0, 2007354.0, '-', 'CGGGCGCCCCCGGTTCACCCCGCGGGTACGCTCGCACTCG')				noncoding	CM000913.1/4750389-4750232	Streptomyces sRNA scr5239	(2007515.0, 2007636.0, '+', 'predicted_RNA_215', 'NZ_CP027858.1')
NZ_CP027858.1++CRV15_RS08125-CRV15_RS08130++2032367-2032516++DP	(2032476.0, 2032515.0, '+', 'CTGGCCGACCTGCCACCCCCGGCTCGCTAGAGTGACGGCC')				noncoding
NZ_CP027858.1++CRV15_RS08150-CRV15_RS08155++2036347-2036752++CO_R	(2036351.0, 2036390.0, '-', 'GATTTGCACCGGCCGGTCGGGTCCCGTAAAGTGGTGTTCA')				noncoding
NZ_CP027858.1++CRV15_RS08160-CRV15_RS08165++2039384-2039496++CO_R	(2039390.0, 2039429.0, '-', 'CTGAGCAGGCAACATCCCGCGTCGTGATAGTGTGGGGACA')				noncoding						(2039369, 2039426, '-', 'putative_sRNA', 'NZ_CP027858.1')	(2039391, 2039471, '-', 'putative_sRNA', 'NZ_CP027858.1')
NZ_CP027858.1++CRV15_RS08280-CRV15_RS08285++2072714-2072897++CO_F	(2072784.0, 2072823.0, '+', 'CCCGGGGCCGTTGTCAGTGGCTCTGCCTAGGATGGCGACC')				noncoding
NZ_CP027858.1++CRV15_RS08360-CRV15_RS08365++2093632-2093769++CO_F	(2093730.0, 2093769.0, '+', 'TCCCGCGCGCCGGGTGCAACCCGTCGGTAACCTCGGGGCA')				noncoding
NZ_CP027858.1++CRV15_RS08395-CRV15_RS08400++2100696-2100854++CO_R	(2100728.0, 2100767.0, '-', 'ACGGCCGGGTGCCGTACAGGTGCCCGATACACTGGACCGA')				noncoding
NZ_CP027858.1++CRV15_RS08415-CRV15_RS08420++2104001-2104201++CO_F	(2104132.0, 2104171.0, '+', 'GGAACGGGCCGGTGCGGCACGGGTCGATAGGCTGCGGGCA')				noncoding			(2104007.0, 2104201.0, '+', 'predicted_RNA_231', 'NZ_CP027858.1')
NZ_CP027858.1++CRV15_RS08425-CRV15_RS08430++2105613-2106057++DP	(2105859.0, 2105898.0, '+', 'GAGACAGCGGGCCGTAACAGGACGGGCTAGCCTGAAGCCG')				noncoding
NZ_CP027858.1++CRV15_RS08435-CRV15_RS08440++2107981-2108073++CO_F	(2108034.0, 2108073.0, '+', 'CTTTCCGCCGCCGGGAGGGGGCGCCGTACCATCGTCGGTA')				noncoding
NZ_CP027858.1++CRV15_RS08450-CRV15_RS08455++2110685-2110945++CO_R	(2110736.0, 2110775.0, '-', 'CACGTGACGTGCGCGAGATTCGGCGGGTACCGTGGATCGG')				noncoding
NZ_CP027858.1++CRV15_RS08495-CRV15_RS08500++2120002-2120270++DT	(2120226.0, 2120265.0, '+', 'ACCGCCCGTCCTCCGGACGGACGACGCTACTCTGACGACA')				noncoding			(2120269.0, 2120061.0, '-', 'predicted_RNA_234', 'NZ_CP027858.1')	(2120105.0, 2120204.0, '+', 'predicted_RNA_235', 'NZ_CP027858.1')
NZ_CP027858.1++CRV15_RS08550-CRV15_RS08555++2131375-2131569++CO_R	(2131506.0, 2131545.0, '-', 'CCGTTTCAGGCCCCTTCTTCACCTTTCTACGCTTTTCTCA')				noncoding
NZ_CP027858.1++CRV15_RS08615-CRV15_RS08620++2147776-2148624++CO_R	(2148265.0, 2148304.0, '+', 'CCGAGCTCAGTGAAGCCAACTATTGGGTAAGTTCGGGCTG')	(2148603, 2148549, 0)			noncoding
NZ_CP027858.1++CRV15_RS08625-CRV15_RS08630++2150572-2150968++CO_R	(2150662.0, 2150701.0, '-', 'CGGGAGGCCCCCCGCGCGAGGGCCCCGTACCATGGGAGTG')	(2150799, 2150770, 0)			noncoding			(2150726.0, 2150655.0, '-', 'predicted_RNA_238', 'NZ_CP027858.1')	(2150770.0, 2150897.0, '+', 'predicted_RNA_239', 'NZ_CP027858.1')
NZ_CP027858.1++CRV15_RS08685-CRV15_RS08690++2165730-2165788++CO_F	(2165749.0, 2165788.0, '+', 'CGGGTGACCCGATCGCACGGGAATCGCTACGGTCGAGCCA')				noncoding
NZ_CP027858.1++CRV15_RS08715-CRV15_RS08720++2171812-2171998++CO_F	(2171959.0, 2171998.0, '+', 'CGGGGCCGGATTGTCGGACCCGGCCGTTACTGTCGTTGCA')				noncoding
NZ_CP027858.1++CRV15_RS08725-CRV15_RS08730++2173565-2173669++CO_F	(2173599.0, 2173638.0, '-', 'CGCGAGAGTCACCGTAGCGCAATAGGTTAAATTTCAACTA')				noncoding
NZ_CP027858.1++CRV15_RS08750-CRV15_RS08755++2177684-2177943++DP	(2177834.0, 2177873.0, '+', 'CACACGGGCGGCGCCACCGGCGCGCTCTACGCTGGAGGCG')				noncoding
NZ_CP027858.1++CRV15_RS08765-CRV15_RS08770++2182942-2183083++CO_F	(2183044.0, 2183083.0, '+', 'ATCGGTGCGCGGGCGGAGCCGTCCTCCTAAAATCTGCTCA')				noncoding
NZ_CP027858.1++CRV15_RS08855-CRV15_RS08860++2206302-2206489++CO_R	(2206402.0, 2206441.0, '-', 'TGAGTCGGCCGGGCCCCGATACCCCTCTAGAGTCATGACG')				noncoding
NZ_CP027858.1++CRV15_RS08860-CRV15_RS08865++2207275-2207818++DP	(2207779.0, 2207818.0, '+', 'CTCTCACGCGCGGGGACGGTGGGGCGCTACCGTCGGGCCA')				noncoding
NZ_CP027858.1++CRV15_RS08890-CRV15_RS08895++2212594-2212834++CO_R	(2212693.0, 2212732.0, '-', 'CCCATGTCAGGGCCGTTTTTTCCGGCGTACAGTGCTCAGG')	(2212735, 2212719, 0)			noncoding			(2212663.0, 2212646.0, '-', 'predicted_RNA_246', 'NZ_CP027858.1')
NZ_CP027858.1++CRV15_RS08940-CRV15_RS08945++2223496-2223932++DP	(2223614.0, 2223653.0, '-', 'GGTGTTCTCTGCCCCCGGAGTCGCGGATACAGTGCTCGTG')				noncoding
NZ_CP027858.1++CRV15_RS09120-CRV15_RS09125++2264988-2265132++CO_F	(2265051.0, 2265090.0, '+', 'CGACCGGTTTCCGACTCCACTCAACTTTAGACTGAATCCA')				noncoding			(2264991.0, 2265083.0, '+', 'predicted_RNA_249', 'NZ_CP027858.1')
NZ_CP027858.1++CRV15_RS09130-CRV15_RS09135++2267666-2268092++DP	(2268053.0, 2268092.0, '+', 'ACGTGTCACTACCTACGGTTCCGTAGGTACCATCCACCCA')				noncoding			(2267771.0, 2267754.0, '-', 'predicted_RNA_251', 'NZ_CP027858.1')
NZ_CP027858.1++CRV15_RS09140-CRV15_RS09145++2269576-2270309++DT	(2269735.0, 2269774.0, '+', 'ACCGCCCGCCCTCCGGACGGACGACGCTATGGTGACGACA')				noncoding
NZ_CP027858.1++CRV15_RS09195-CRV15_RS09200++2281605-2281732++DP	(2281675.0, 2281714.0, '+', 'CTAGTACACGAAGACTTCATCGTGAGCTAGCATACGACTG')				noncoding
NZ_CP027858.1++CRV15_RS09210-CRV15_RS09215++2284259-2284607++CO_R	(2284442.0, 2284481.0, '-', 'TTGGTTGAGGGACGCGATGTATCGCGTTATGGTGGCGCCC')				noncoding
NZ_CP027858.1++CRV15_RS09240-CRV15_RS09245++2289376-2289531++DP	(2289492.0, 2289531.0, '+', 'TCGTGGCCGGATGTCGGTGGCGTCCGGGACAATGAGCGCA')				noncoding
NZ_CP027858.1++CRV15_RS09275-CRV15_RS09280++2299492-2299744++DP	(2299671.0, 2299710.0, '+', 'GGATTTTCCCTGCCGCGCACCTCTCACTACCATCTGCGCA')				noncoding
NZ_CP027858.1++CRV15_RS09300-CRV15_RS09305++2306134-2306351++CO_R	(2306194.0, 2306233.0, '-', 'CGGACGTGAGCTAGGGCACACCTGCCGTATCGTTGAGGCG')				noncoding
NZ_CP027858.1++CRV15_RS09320-CRV15_RS09325++2310584-2310983++CO_F	(2310924.0, 2310963.0, '+', 'GGGTCGAAAGGCCGTGTCGGTAGTCCCTAAACTCAGCTTG')				noncoding			(2310585.0, 2310638.0, '+', 'predicted_RNA_255', 'NZ_CP027858.1')	(2307546.0, 2307372.0, '-', 'predicted_RNA_256', 'NZ_CP027858.1')
NZ_CP027858.1++CRV15_RS09440-CRV15_RS09445++2336013-2336265++DP	(2336033.0, 2336072.0, '+', 'TACAGGGAGGGAGCCGGGGCGCTCCGTAACAATGACCGTG')				noncoding
NZ_CP027858.1++CRV15_RS09455-CRV15_RS09460++2339044-2339236++DP	(2339097.0, 2339136.0, '-', 'CACGGCAGTTACGAAGTAAACAATGGGTACCCTCCGCATG')				noncoding
NZ_CP027858.1++CRV15_RS09510-CRV15_RS09515++2350758-2351212++CO_R	(2350811.0, 2350850.0, '-', 'AGGGCTTTAACTGACATCTACGCGCGTTACGATCGCGACA')				noncoding			(2351205.0, 2351143.0, '-', 'predicted_RNA_263', 'NZ_CP027858.1')
NZ_CP027858.1++CRV15_RS09515-CRV15_RS09520++2352580-2352914++CO_R	(2352677.0, 2352716.0, '+', 'AGGGGCATGATCCAGGCTCCCCGTGGGTACACTGCGCGCC')				noncoding			(2352905.0, 2352704.0, '-', 'predicted_RNA_264', 'NZ_CP027858.1')
NZ_CP027858.1++CRV15_RS09550-CRV15_RS09555++2361409-2361760++DP	(2361647.0, 2361686.0, '-', 'TACGCCGCGAACCGTGCGAACCGCGCGTACGGTGCCCACA')				noncoding			(2361461.0, 2361656.0, '+', 'predicted_RNA_268', 'NZ_CP027858.1')
NZ_CP027858.1++CRV15_RS09590-CRV15_RS09595++2370249-2370757++CO_R	(2370606.0, 2370645.0, '-', 'CGGGGGCGGACGGGGGAGTTCGGTGCATAGGGTGCGCGCG')				noncoding			(2370757.0, 2370640.0, '-', 'predicted_RNA_269', 'NZ_CP027858.1')
NZ_CP027858.1++CRV15_RS09595-CRV15_RS09600++2371357-2371730++CO_R	(2371501.0, 2371540.0, '+', 'CCGGGGGCATATGAAACCTTCATCTGTTAGATTCGGCGCA')				noncoding			(2370467.0, 2370633.0, '+', 'predicted_RNA_270', 'NZ_CP027858.1')
NZ_CP027858.1++CRV15_RS09625-CRV15_RS09630++2377357-2377533++CO_F	(2377478.0, 2377517.0, '-', 'TCCCGTGCCCGTGCTCCGGCCACCGGGCACGATCCTGCCA')				noncoding
NZ_CP027858.1++CRV15_RS09740-CRV15_RS09745++2398715-2398894++CO_F	(2398764.0, 2398803.0, '+', 'CGCCTCCGGGGTCGCGCGGGAGCTGGATACGCTCCGTCTG')				noncoding
NZ_CP027858.1++CRV15_RS09755-CRV15_RS09760++2401262-2401516++CO_R	(2401424.0, 2401463.0, '-', 'CGGGGGCGACGGGCGGACGGGGTCGGATAGCCTGACCGCT')				noncoding			(2401405.0, 2401278.0, '-', 'predicted_RNA_273', 'NZ_CP027858.1')
NZ_CP027858.1++CRV15_RS09775-CRV15_RS09780++2405626-2406122++CO_F	(2405893.0, 2405932.0, '+', 'GTTGTGCGGACGTTTATCGGGGGTTCCTACCCTGGCGACG')				noncoding			(2405633.0, 2405764.0, '+', 'predicted_RNA_274', 'NZ_CP027858.1')
NZ_CP027858.1++CRV15_RS09790-CRV15_RS09795++2410245-2410589++DP	(2410413.0, 2410452.0, '-', 'ATCGTTGCTGACGGTCGGCCTCTTCGTAGAGTTCCCCGTA')				noncoding
NZ_CP027858.1++CRV15_RS09860-CRV15_RS09865++2433673-2433821++CO_R	(2433675.0, 2433714.0, '-', 'GGGCGGCGCGTTGTCAGTGGCTGCGCCTAGACTCGGAGAG')				noncoding
NZ_CP027858.1++CRV15_RS09870-CRV15_RS09875++2434532-2434856++CO_R	(2434652.0, 2434691.0, '+', 'TCCGCCGGTCAGCGTGGGTACGGCGGGTAACGTCGGCTCA')				noncoding			(2434589.0, 2434536.0, '-', 'predicted_RNA_279', 'NZ_CP027858.1')
NZ_CP027858.1++CRV15_RS09905-CRV15_RS09910++2441827-2442584++CO_F	(2442359.0, 2442398.0, '-', 'CCGCGTTCCGGGGGGCGGGAAAAACGGAAGATTCAGGGCA')				noncoding			(2441962.0, 2442074.0, '+', 'predicted_RNA_281', 'NZ_CP027858.1')
NZ_CP027858.1++CRV15_RS09925-CRV15_RS09930++2449568-2449688++CO_R	(2449595.0, 2449634.0, '-', 'GGTGTGGGGGACGGAGATCCCGTTCCGTAACCTGGGGGCA')				noncoding
NZ_CP027858.1++CRV15_RS09975-CRV15_RS09980++2465296-2465376++DP	(2465337.0, 2465376.0, '+', 'GGCTGGGGCATTTGAGATCGTCGGGTTTAGCGTGGGGTCA')				noncoding
NZ_CP027858.1++CRV15_RS10050-CRV15_RS10055++2479734-2479895++DP	(2479769.0, 2479808.0, '+', 'CGCCCCGTCCCCACGGGCCCCTGCTGCTACCGTCGGCCGA')				noncoding
NZ_CP027858.1++CRV15_RS10060-CRV15_RS10065++2480827-2481011++CO_R	(2480855.0, 2480894.0, '+', 'GGTTAGGTATACCTAACCAGGGCTCCGTACCATGTGACCA')				noncoding
NZ_CP027858.1++CRV15_RS10290-CRV15_RS10295++2514801-2515731++DP	(2515126.0, 2515165.0, '-', 'GATTGGCCAGCGCGCCATCCCGTATGGCAGACTGTGCGGG')				noncoding			(2515602.0, 2515702.0, '+', 'predicted_RNA_298', 'NZ_CP027858.1')
NZ_CP027858.1++CRV15_RS10315-CRV15_RS10320++2522343-2522780++CO_R	(2522530.0, 2522569.0, '-', 'TGTTTTGACCGCAGCCCATGCGGTAGGTACGCTCTGACCT')				noncoding			(2522518.0, 2522501.0, '-', 'predicted_RNA_300', 'NZ_CP027858.1')			(2522106, 2522403, '-', 'putative_sRNA', 'NZ_CP027858.1')	(2522478, 2523004, '-', 'putative_sRNA', 'NZ_CP027858.1')
NZ_CP027858.1++CRV15_RS10365-CRV15_RS10370++2535304-2535553++DP	(2535514.0, 2535553.0, '+', 'CTGTGCCGGACGCCTGTCGCGTCTGGGACGATGGACGGCA')				noncoding						(2535304, 2535339, '-', 'putative_sRNA', 'NZ_CP027858.1')
NZ_CP027858.1++CRV15_RS10405-CRV15_RS10410++2540719-2541238++DP	(2540722.0, 2540761.0, '-', 'ATTTGGGCGATCGGCGAGAGACCGTGTAATGTCTTCCTCG')				noncoding						(2540690, 2541276, '-', 'putative_sRNA', 'NZ_CP027858.1')	(2540709, 2541201, '-', 'putative_sRNA', 'NZ_CP027858.1')	(2540719, 2541250, '-', 'putative_sRNA', 'NZ_CP027858.1')
NZ_CP027858.1++CRV15_RS10410-CRV15_RS10415++2542459-2542578++CO_F	(2542539.0, 2542578.0, '+', 'GTGAGGCGGACGCGGCCCGGCGGACGTACGGTCGACGTCA')				noncoding
NZ_CP027858.1++CRV15_RS10505-CRV15_RS10510++2558682-2558994++DP	(2558832.0, 2558871.0, '-', 'CTGCTTACCGTGCCTTTAGCAGGGCCTAGACTCCCGTCCG')				noncoding
NZ_CP027858.1++CRV15_RS10600-CRV15_RS10605++2582773-2582841++CO_F	(2582776.0, 2582815.0, '+', 'CTCTGCCGGGCGGGGCCCACCCCGTCGTACGGTGTCCTCA')				noncoding
NZ_CP027858.1++CRV15_RS10710-CRV15_RS10715++2607399-2607627++CO_R	(2607525.0, 2607564.0, '-', 'GGCCCGGGGCCGCCGAGGGGCCTGGCGTAGGGTGGACGCG')				noncoding
NZ_CP027858.1++CRV15_RS10745-CRV15_RS10750++2613482-2613577++CO_R	(2613518.0, 2613557.0, '-', 'GGTGCCCGCCCCTCGGAGGCGGGCGGGTACCGTGGGAACG')				noncoding			(2613567.0, 2613496.0, '-', 'predicted_RNA_317', 'NZ_CP027858.1')
NZ_CP027858.1++CRV15_RS10755-CRV15_RS10760++2614827-2615050++CO_R	(2614841.0, 2614880.0, '-', 'GGCCTACGGAGCCCCGGGGCGTCCGGATAGGCTCCTTGTG')				noncoding
NZ_CP027858.1++CRV15_RS10850-CRV15_RS10855++2635653-2635924++CO_F	(2635699.0, 2635738.0, '+', 'CGTCTTCGCCCCGGCAGCGTGTCCGCGTACGGTGTCGTTG')				noncoding			(2635750.0, 2635884.0, '+', 'predicted_RNA_321', 'NZ_CP027858.1')	(2635811.0, 2635750.0, '-', 'predicted_RNA_322', 'NZ_CP027858.1')
NZ_CP027858.1++CRV15_RS10930-CRV15_RS10935++2656483-2656841++DP	(2656692.0, 2656731.0, '+', 'AGGCGCCTCATCGGCGAACACATCCGCTACGCTGTCAGAG')				noncoding
NZ_CP027858.1++CRV15_RS10945-CRV15_RS10950++2657874-2658334++DP	(2658196.0, 2658235.0, '+', 'AAACTTACACTTTCGGACAAATCTTGCCATATTTCAATCA')				noncoding
NZ_CP027858.1++CRV15_RS10985-CRV15_RS10990++2667791-2668244++CO_R	(2668171.0, 2668210.0, '-', 'TCCCGGTTCACCGGGGCGCCCTCGTGTTAGCGTCCGATCA')	(2668218, 2668188, 0)			noncoding
NZ_CP027858.1++CRV15_RS11005-CRV15_RS11010++2673370-2673792++CO_F	(2673586.0, 2673625.0, '+', 'ACAACAACCCCGTTGGTCAAGAAGAAGTAAAATCGTTCTG')	(2673444, 2673498, 1)			noncoding			(2673381.0, 2673445.0, '+', 'predicted_RNA_326', 'NZ_CP027858.1')	(2671929.0, 2671770.0, '-', 'predicted_RNA_327', 'NZ_CP027858.1')	(2673677.0, 2673383.0, '-', 'predicted_RNA_328', 'NZ_CP027858.1')
NZ_CP027858.1++CRV15_RS11175-CRV15_RS11180++2709931-2710313++DP	(2710002.0, 2710041.0, '-', 'GGGTTCGCAACCACGGGCCCGGACAGGAAGAATCAGGGTG')				noncoding			(2710103.0, 2710067.0, '-', 'predicted_RNA_332', 'NZ_CP027858.1')
NZ_CP027858.1++CRV15_RS11210-CRV15_RS11215++2723109-2723366++DP	(2723228.0, 2723267.0, '-', 'GCGTACGCGCTCGATCGGGGACGGGTGTACCGTCGGCGCA')				noncoding			(2723173.0, 2723115.0, '-', 'predicted_RNA_333', 'NZ_CP027858.1')
NZ_CP027858.1++CRV15_RS11250-CRV15_RS11255++2730929-2731126++CO_F	(2731045.0, 2731084.0, '+', 'GACCTTCCTGACCCTGCCCCGGCTCGCTAATCTGATTACG')				noncoding
NZ_CP027858.1++CRV15_RS11330-CRV15_RS11335++2748775-2749342++CO_R	(2749102.0, 2749141.0, '-', 'CGCCCTGTTCCCGGGGCCGGTCTCCGGTACGCTGCGTGAG')				noncoding			(2749047.0, 2748948.0, '-', 'predicted_RNA_335', 'NZ_CP027858.1')
NZ_CP027858.1++CRV15_RS11395-CRV15_RS11400++2763935-2764962++CO_R	(2763966.0, 2764005.0, '-', 'GGCTACGGCGGCAGCCGGGGCACCCGGTAGCGTGACCCGA')	(2764956, 2764922, 0)			noncoding
NZ_CP027858.1++CRV15_RS11425-CRV15_RS11430++2772675-2773673++CO_R	(2772912.0, 2772951.0, '-', 'TCCACGTGGCATCGAATAGTTGTTCGATAGTCTGCTGGTG')	(2773152, 2773126, 0)			coding			(2773121.0, 2773057.0, '-', 'predicted_RNA_338', 'NZ_CP027858.1')	(2773397.0, 2773283.0, '-', 'predicted_RNA_339', 'NZ_CP027858.1')	(2773041.0, 2773134.0, '+', 'predicted_RNA_340', 'NZ_CP027858.1')
NZ_CP027858.1++CRV15_RS11430-CRV15_RS11435++2774366-2774618++DP	(2774535.0, 2774574.0, '-', 'AGTGCGGGGGTACCGGGAGGTGGTGCGTACGGTGTGGGCA')				noncoding			(2774394.0, 2774375.0, '-', 'predicted_RNA_341', 'NZ_CP027858.1')
NZ_CP027858.1++CRV15_RS11440-CRV15_RS11445++2777180-2777725++CO_R	(2777313.0, 2777352.0, '+', 'CGCTTGAGCGCTCCGGAGGGGCCTCCTACTGTGTGGAGCA')				noncoding	CM000913.1/3977096-3976894	Actinobacteria sRNA Ms_IGR-5				(2777353, 2777570, '+', 'putative_sRNA', 'NZ_CP027858.1')	(2777377, 2777570, '+', 'putative_sRNA', 'NZ_CP027858.1')
NZ_CP027858.1++CRV15_RS11490-CRV15_RS11495++2791035-2792052++DP	(2791066.0, 2791105.0, '-', 'ACGCTTGCTTGTTCCACAACACACTGCCATGCTCCCGGCA')				coding
NZ_CP027858.1++CRV15_RS11525-CRV15_RS11530++2794745-2794945++CO_R	(2794847.0, 2794886.0, '+', 'GCATGGCGGGGGCAGGGTTGTCGGCGTAGCGTCGGCGGCG')				noncoding
NZ_CP027858.1++CRV15_RS11575-CRV15_RS11580++2805056-2805472++CO_R	(2805155.0, 2805194.0, '+', 'CGATTGTGAGGGACCGGGTTCGCCCGGTAACCTCCCGAGG')	(2805316, 2805284, 0)			noncoding
NZ_CP027858.1++CRV15_RS11590-CRV15_RS11595++2810547-2810818++DP	(2810779.0, 2810818.0, '+', 'CGAGCTGACGGCCTGTCAGATCGGCGCTACCGTGAACGCA')				noncoding
NZ_CP027858.1++CRV15_RS11600-CRV15_RS11605++2813023-2813834++CO_R	(2813312.0, 2813351.0, '-', 'GCCCGGAGGCCCCCACATCCCGCGCCATACGGTCGGCCCG')				noncoding
NZ_CP027858.1++CRV15_RS11700-CRV15_RS11705++2831636-2832061++CO_R	(2831709.0, 2831748.0, '-', 'CACCGCCCACGGGTCGGCACGGGTCGTAGAGTCACCGGCA')				noncoding
NZ_CP027858.1++CRV15_RS11740-CRV15_RS11745++2841132-2841307++DP	(2841235.0, 2841274.0, '-', 'TCGAGGCCCCCGCGTTTTAAAACTGGGTACGCTGTACTCT')				noncoding
NZ_CP027858.1++CRV15_RS11790-CRV15_RS11795++2851321-2851446++CO_R	(2851364.0, 2851403.0, '+', 'TATAGCCTTAAGAATCGTACGTCAAGGTACATTCCGGACA')				noncoding
NZ_CP027858.1++CRV15_RS11910-CRV15_RS11915++2877183-2878104++CO_R	(2877261.0, 2877300.0, '-', 'ACGCACAGACCACCCCCACCCACGGGGTACCTTCGCCCCG')	(2878092, 2878069, 0)			noncoding
NZ_CP027858.1++CRV15_RS11955-CRV15_RS11960++2884596-2885186++CO_R	(2885122.0, 2885161.0, '-', 'CCCCGCCGACCGCCAAGAACCGCCCCGTACGGTGTGCCCG')				noncoding
NZ_CP027858.1++CRV15_RS11965-CRV15_RS11970++2887573-2887747++DP	(2887675.0, 2887714.0, '-', 'ACAGTCCCCGGAGCAGCGTGGCCGCGCTACGGTCGGCAGG')				noncoding
NZ_CP027858.1++CRV15_RS11985-CRV15_RS11990++2893019-2893293++DP	(2893166.0, 2893205.0, '+', 'CCGTGGCCCCGTTCTCCATCCGCTGGCTAGAATCGCCGCT')				noncoding
NZ_CP027858.1++CRV15_RS11990-CRV15_RS11995++2895597-2895789++CO_F	(2895598.0, 2895637.0, '+', 'CCCCTTGGGGTGTTGATCAACACCCCGTATGCTCGCACGA')				noncoding
NZ_CP027858.1++CRV15_RS12045-CRV15_RS12050++2902220-2902393++CO_R	(2902244.0, 2902283.0, '-', 'GCACCGACCGCACCGAGCAGTTTTGGATAAGTTTTCTTCA')				noncoding
NZ_CP027858.1++CRV15_RS12130-CRV15_RS12135++2920858-2921189++DP	(2921085.0, 2921124.0, '-', 'ACGATCCTCGGCCCGTTCCCCGCCCCGTACGGTCGGCGTA')				noncoding
NZ_CP027858.1++CRV15_RS12135-CRV15_RS12140++2921747-2921946++CO_F	(2921907.0, 2921946.0, '+', 'ACCCTTCGCACGGGCGGCCCGCGCGCCTAGGATCGCCGCG')				noncoding
NZ_CP027858.1++CRV15_RS12145-CRV15_RS12150++2923965-2924174++CO_F	(2924028.0, 2924067.0, '+', 'TTGCTTGCCGCCCGCTCGGCACACTTCTACTGTCCCGGCA')				noncoding
NZ_CP027858.1++CRV15_RS12160-CRV15_RS12165++2927210-2927392++CO_F	(2927314.0, 2927353.0, '+', 'CCCCTCAGCCGCTTCATCCGAACCGGGTAGGCTCGCCGGG')				noncoding			(2927368.0, 2927391.0, '+', 'predicted_RNA_353', 'NZ_CP027858.1')
NZ_CP027858.1++CRV15_RS12175-CRV15_RS12180++2930579-2930723++CO_R	(2930622.0, 2930661.0, '-', 'GGTCTGGGCCAACCGCCTTCCGTTTGGCATGATCAGGACG')	(2930681, 2930641, 0)			noncoding
NZ_CP027858.1++CRV15_RS12195-CRV15_RS12200++2935515-2935579++CO_F	(2935540.0, 2935579.0, '+', 'ATCAGGGGGTGTGTCAGTGGTCCCCGTTACGGTGGACTCA')				noncoding
NZ_CP027858.1++CRV15_RS12290-CRV15_RS12295++2955269-2955356++DP	(2955269.0, 2955308.0, '+', 'CCGTTTTCCGGCGGACCGGCCTTGCGTACAGTCGGCCCCG')				noncoding
NZ_CP027858.1++CRV15_RS12310-CRV15_RS12315++2960694-2961047++CO_F	(2961008.0, 2961047.0, '+', 'AAATGTCGCCGCCGCGTTACCGCCCGCTACGCTCGCCGCG')				noncoding
NZ_CP027858.1++CRV15_RS12360-CRV15_RS12365++2969818-2970441++CO_F	(2970217.0, 2970256.0, '+', 'GGGTGAGACCGCCGGGACCCGGCTCTGTAATCTGTCGACG')				noncoding
NZ_CP027858.1++CRV15_RS12365-CRV15_RS12370++2971074-2971397++DT	(2971198.0, 2971237.0, '-', 'ACCGCCCGTCCTCCGGACGGACGACGCTATTTTGACGACA')	(2971093, 2971136, 1)			noncoding			(2971311.0, 2971184.0, '-', 'predicted_RNA_361', 'NZ_CP027858.1')
NZ_CP027858.1++CRV15_RS12385-CRV15_RS12390++2975766-2975952++DP	(2975854.0, 2975893.0, '-', 'GACACCGGGCACGGCGCTGGATGTCTGTACGATCCACGCA')				noncoding
NZ_CP027858.1++CRV15_RS12420-CRV15_RS12425++2985601-2985837++CO_F	(2985679.0, 2985718.0, '+', 'CCTCTGTCGCTTTGGGGGGAGCCATGGCACCATCACGGCA')				noncoding
NZ_CP027858.1++CRV15_RS12445-CRV15_RS12450++2990457-2990618++DP	(2990579.0, 2990618.0, '+', 'TTTCTGGCCAGCCCGTCCGGTGGTCGGTACCGTGCCCCTG')				noncoding
NZ_CP027858.1++CRV15_RS12480-CRV15_RS12485++2996277-2996448++CO_R	(2996285.0, 2996324.0, '-', 'GCTCCCGGGGCCTCGACCAGCGGGTCGTAGGCTTGGCCCA')				noncoding
NZ_CP027858.1++CRV15_RS12535-CRV15_RS12540++3004117-3004589++DP	(3004342.0, 3004381.0, '+', 'ACCCTCTGGCGCGGGCCCCATCTGCGTTATGGTGGCCGGA')				noncoding
NZ_CP027858.1++CRV15_RS12605-CRV15_RS12610++3019272-3019314++CO_F	(3019275.0, 3019314.0, '+', 'CACCGCTGTCGGGCGGGTCCGCCGCCGTAGGCTTCCCCCA')				noncoding
NZ_CP027858.1++CRV15_RS12680-CRV15_RS12685++3034384-3034685++CO_R	(3034600.0, 3034639.0, '-', 'GAACTGCGGCGACGCATCTCTCTTCGATAACGTCATGGTG')				noncoding			(3034545.0, 3034399.0, '-', 'predicted_RNA_378', 'NZ_CP027858.1')
NZ_CP027858.1++CRV15_RS12695-CRV15_RS12700++3037295-3037593++CO_F	(3037475.0, 3037514.0, '+', 'CCGCGCACGCGCGCCGAGCGCGGCGGCTACCGTCGTCGTA')				noncoding
NZ_CP027858.1++CRV15_RS12770-CRV15_RS12775++3059536-3060162++DT	(3060117.0, 3060156.0, '-', 'CCGACCGCCCGGCGGACGGCTGCGGGGTACCGTCCCGCCG')				noncoding
NZ_CP027858.1++CRV15_RS12810-CRV15_RS12815++3072428-3072632++CO_R	(3072432.0, 3072471.0, '-', 'TGGAGTGGATCTTGCTCGGGATGGCGTAAGGTTGTGTTCA')				noncoding						(3072413, 3072522, '-', 'putative_sRNA', 'NZ_CP027858.1')	(3072428, 3072552, '-', 'putative_sRNA', 'NZ_CP027858.1')
NZ_CP027858.1++CRV15_RS12845-CRV15_RS12850++3079987-3080077++DP	(3080033.0, 3080072.0, '-', 'GGCTCCTTCGGGGCGGGTCGGCTCGGTTACGTTCCGGTCA')				noncoding
NZ_CP027858.1++CRV15_RS12970-CRV15_RS12975++3103816-3104026++CO_R	(3103816.0, 3103855.0, '-', 'CAATTCGGACCAGTGGTCGACCTCGCCTACACTCGGTGCC')				noncoding			(3103820.0, 3103901.0, '+', 'predicted_RNA_390', 'NZ_CP027858.1')
NZ_CP027858.1++CRV15_RS13155-CRV15_RS13160++3138323-3138945++CO_R	(3138701.0, 3138740.0, '-', 'GGGTGGAGTGATCAGGGTGTTGATGGGTAGACTCCCCCAA')				noncoding			(3138776.0, 3138342.0, '-', 'predicted_RNA_395', 'NZ_CP027858.1')
NZ_CP027858.1++CRV15_RS13215-CRV15_RS13220++3156917-3157352++DP	(3156917.0, 3156956.0, '-', 'GGCATCGACCGCCGGACGCTCGCTCGCTAACCTGACGGCC')				noncoding
NZ_CP027858.1++CRV15_RS13245-CRV15_RS13250++3165797-3166277++CO_R	(3166218.0, 3166257.0, '-', 'CCGGAGCGGACGGCGGGCGGGGCCCGTACGGTGCACCACG')	(3166222, 3166189, 0)			noncoding
NZ_CP027858.1++CRV15_RS13250-CRV15_RS13255++3167792-3168042++DP	(3167920.0, 3167959.0, '-', 'GTCTTGCGAACACTGTGCGGCCTCCGTACAGTGTTCGTCA')				noncoding
NZ_CP027858.1++CRV15_RS13275-CRV15_RS13280++3172323-3172475++CO_F	(3172409.0, 3172448.0, '+', 'GCGTTCCCATAACGGTGTTCCGCTCGCTAACTTCCCTTCA')				noncoding
NZ_CP027858.1++CRV15_RS13315-CRV15_RS13320++3179228-3179316++CO_F	(3179276.0, 3179315.0, '+', 'GATTTCGGTCCACGGCCCACCTTGGGCTAAGCTCTCTCCC')				noncoding						(3179316, 3179475, '+', 'putative_sRNA', 'NZ_CP027858.1')
NZ_CP027858.1++CRV15_RS13320-CRV15_RS13325++3179404-3179861++CO_F	(3179573.0, 3179612.0, '+', 'CGGCCCTCGTCGTCCACCCACACCGAATACACTGTTAACA')	(3179410, 3179445, 1)			noncoding
NZ_CP027858.1++CRV15_RS13360-CRV15_RS13365++3189104-3189169++CO_F	(3189130.0, 3189169.0, '+', 'CGGCCCTCCCGCCCCGGGAGCTGCCCTAGGCTGCGCCCCA')				noncoding
NZ_CP027858.1++CRV15_RS13435-CRV15_RS13440++3206786-3207042++DP	(3206827.0, 3206866.0, '-', 'CCAGTGGGCCGGTTCGGGGGCGGGCGGTAACCTGGACGGG')				noncoding
NZ_CP027858.1++CRV15_RS13450-CRV15_RS13455++3211644-3211834++CO_R	(3211659.0, 3211698.0, '-', 'TCGCTGGCGGAAAGTTCAGTGTTCAACTAAACTGACCGCA')	(3211736, 3211708, 0)			noncoding
NZ_CP027858.1++CRV15_RS13455-CRV15_RS13460++3212293-3212480++DP	(3212326.0, 3212365.0, '+', 'AGGGGGTTGCAACTTATTACTGGTGGGTAGCATCATCGTA')				noncoding			(3212375.0, 3212394.0, '+', 'predicted_RNA_408', 'NZ_CP027858.1')
NZ_CP027858.1++CRV15_RS13465-CRV15_RS13470++3215181-3216128++DP	(3216089.0, 3216128.0, '+', 'CATGCGCCCCCCGCGCACCCCCCTCGTTAAGGTGACCCCA')				coding			(3214318.0, 3214357.0, '+', 'predicted_RNA_409', 'NZ_CP027858.1')
NZ_CP027858.1++CRV15_RS13480-CRV15_RS13485++3219889-3220160++DP	(3219994.0, 3220033.0, '+', 'GGCCTGTGATCGGCCCGGGGACGGGCCTACGATCGTCAGG')				noncoding
NZ_CP027858.1++CRV15_RS13560-CRV15_RS13565++3241214-3241331++CO_F	(3241292.0, 3241331.0, '+', 'ACAGCCCGGGCGCACACATGGGTGGGAGACAATGGCCGCA')	(3241229, 3241279, 1)			noncoding
NZ_CP027858.1++CRV15_RS13580-CRV15_RS13585++3245091-3245355++DT	(3245155.0, 3245194.0, '-', 'GGCCGCCCGTCGTCCGGGCACGGCCCCTATCGTCCGGGCA')				noncoding
NZ_CP027858.1++CRV15_RS13685-CRV15_RS13690++3268998-3269237++CO_R	(3269043.0, 3269082.0, '-', 'GGGGAGACGAGGGCGGGACGGCGGGGGTACGGTCGGGACG')				noncoding
NZ_CP027858.1++CRV15_RS13730-CRV15_RS13735++3278450-3278963++DP	(3278793.0, 3278832.0, '+', 'CTCCTCCCCGGCGCACCCCGGGTGCGGGACACTGTCATCA')				noncoding			(3278799.0, 3278852.0, '+', 'predicted_RNA_413', 'NZ_CP027858.1')			(3278450, 3278612, '-', 'putative_sRNA', 'NZ_CP027858.1')
NZ_CP027858.1++CRV15_RS13830-CRV15_RS13835++3299684-3300829++CO_R	(3299730.0, 3299769.0, '-', 'CTCCAGCCCGGTCCCTGATCGCGGCCGTAGGCTGCCGATG')				noncoding
NZ_CP027858.1++CRV15_RS13840-CRV15_RS13845++3303466-3303766++DP	(3303596.0, 3303635.0, '-', 'ATCGGTGTTTTGATCGGTGCAATAGGGAATATTGCTCTCG')				noncoding
NZ_CP027858.1++CRV15_RS13925-CRV15_RS13930++3325244-3325622++CO_R	(3325308.0, 3325347.0, '-', 'ACCCCCATTCGTGTCAGTGGTACCGGTAGACTGGTGGACA')				noncoding
NZ_CP027858.1++CRV15_RS14025-CRV15_RS14030++3344408-3344624++CO_R	(3344449.0, 3344488.0, '-', 'GTGTCGTGCATAGCAGCGGACTGTGGGCACAATTGGCTTG')				noncoding
NZ_CP027858.1++CRV15_RS14130-CRV15_RS14135++3370589-3370682++CO_R	(3370617.0, 3370656.0, '-', 'CATACGCGGACTTTTGCGGATGTCGTCTACCCTGGGGATA')				noncoding
NZ_CP027858.1++CRV15_RS14175-CRV15_RS14180++3378039-3378429++DP	(3378237.0, 3378276.0, '+', 'CTCTGTTCAGCACGCCAGCGGGGACGCTAGCGTGGGGGCA')				noncoding	FOAZ01000003.1/199789-199677
NZ_CP027858.1++CRV15_RS14195-CRV15_RS14200++3384224-3384773++DP	(3384226.0, 3384265.0, '-', 'GACCGGGCCAACCCCCCGTGCGAGCCCTACTATCGGCTCG')				noncoding
NZ_CP027858.1++CRV15_RS14350-CRV15_RS14355++3426445-3426517++CO_F	(3426447.0, 3426486.0, '+', 'CCCGCCCCGCCCCCGCCCCCCAACCGGTACGCTTGACCCG')				noncoding
NZ_CP027858.1++CRV15_RS14420-CRV15_RS14425++3439191-3439347++CO_F	(3439308.0, 3439347.0, '-', 'CGGCGTCCTCCTGATAGGCGCTGGCGCTACGGTGTGGTCG')				noncoding			(3439325.0, 3439347.0, '+', 'predicted_RNA_449', 'NZ_CP027858.1')
NZ_CP027858.1++CRV15_RS14430-CRV15_RS14435++3445828-3446096++CO_R	(3445904.0, 3445943.0, '-', 'GCCGCCCCGGCGGCAACCACTGCCCGTAGAATCCCCTTCA')				noncoding			(3445874.0, 3445843.0, '-', 'predicted_RNA_450', 'NZ_CP027858.1')
NZ_CP027858.1++CRV15_RS14435-CRV15_RS14440++3446567-3446860++DP	(3446757.0, 3446796.0, '+', 'CTTTGCCCTGCGACCCGCGTGCCTAGTACCGTGGGCAACG')				noncoding						(3446851, 3446999, '+', 'putative_sRNA', 'NZ_CP027858.1')	(3446861, 3447034, '+', 'putative_sRNA', 'NZ_CP027858.1')
NZ_CP027858.1++CRV15_RS14440-CRV15_RS14445++3446954-3447236++CO_F	(3447160.0, 3447199.0, '+', 'GATTTCGCGTGACGGCGCAGGTCATGTAATGTTGTTCCCG')				noncoding						(3446872, 3446986, '+', 'putative_sRNA', 'NZ_CP027858.1')
NZ_CP027858.1++CRV15_RS14505-CRV15_RS14510++3458786-3459125++CO_F	(3459056.0, 3459095.0, '+', 'CCCCGTGCGAATACCTGTCATTCCTGTAACCATGGGGGCA')				noncoding
NZ_CP027858.1++CRV15_RS14540-CRV15_RS14545++3468208-3468438++DP	(3468236.0, 3468275.0, '-', 'TTGTCGCCAGAGCCCGGACGGCCGCGTACGGTGATGATCA')				noncoding
NZ_CP027858.1++CRV15_RS14930-CRV15_RS14935++3558805-3558986++DP	(3558924.0, 3558963.0, '-', 'ACCTCACCGTTTCTCTGTGGTGTCCCTTACATTCGGCGCG')				noncoding
NZ_CP027858.1++CRV15_RS14955-CRV15_RS14960++3562372-3562520++DP	(3562407.0, 3562446.0, '+', 'CTGTGCCCAGATGACCACAACGCCCCCTACGCTCGCACCA')				noncoding
NZ_CP027858.1++CRV15_RS15005-CRV15_RS15010++3571512-3572051++DP	(3571986.0, 3572025.0, '-', 'AGTGACCCGGTCATTCTTAGGCTTGGCTACCCTTACTACA')				noncoding
NZ_CP027858.1++CRV15_RS15015-CRV15_RS15020++3574615-3575430++CO_F	(3575252.0, 3575291.0, '+', 'CGGCGGGCGGCCGGGTGGGCCGGGGCGTACGGTCGCCGTG')				noncoding
NZ_CP027858.1++CRV15_RS15130-CRV15_RS15135++3606640-3606843++DP	(3606667.0, 3606706.0, '-', 'CCGTACCCGTCGCGGACGGAATGAGGTAAGGTGAGCTGCG')				noncoding						(3606611, 3606679, '-', 'putative_sRNA', 'NZ_CP027858.1')	(3606642, 3606873, '-', 'putative_sRNA', 'NZ_CP027858.1')	(3606668, 3606925, '-', 'putative_sRNA', 'NZ_CP027858.1')
NZ_CP027858.1++CRV15_RS15150-CRV15_RS15155++3611663-3611855++CO_R	(3611763.0, 3611802.0, '-', 'CCGCTACAGTGCGGCGCCGTAAGTGGGTAGTCTCAGCACG')				noncoding			(3611748.0, 3611668.0, '-', 'predicted_RNA_466', 'NZ_CP027858.1')
NZ_CP027858.1++CRV15_RS15195-CRV15_RS15200++3622338-3622592++CO_F	(3622530.0, 3622569.0, '+', 'GGTTGCGGCTCCCGACCCGCCATGGGGGAGGATGGCGTCA')				noncoding			(3622357.0, 3622442.0, '+', 'predicted_RNA_470', 'NZ_CP027858.1')
NZ_CP027858.1++CRV15_RS15225-CRV15_RS15230++3629491-3629568++CO_F	(3629527.0, 3629566.0, '+', 'AGCGCAGACGCGCCCGGGGCCCCTGGGTAGGCTCGGACCC')				noncoding
NZ_CP027858.1++CRV15_RS15255-CRV15_RS15260++3635844-3636144++CO_F	(3636038.0, 3636077.0, '+', 'GCGTGGAGGGTGGCGCGGGCCCCGGCTTATGATGCCGATG')				noncoding
NZ_CP027858.1++CRV15_RS15315-CRV15_RS15320++3648893-3649757++CO_F	(3648949.0, 3648988.0, '+', 'CCGGTGGGCCGGGGGGCGCGCCTTCCCTACGGTCTTCATG')				noncoding
NZ_CP027858.1++CRV15_RS15380-CRV15_RS15385++3671361-3671640++CO_R	(3671390.0, 3671429.0, '+', 'CTCGTCGACGGGTGATCCACAGACAGCTACCCTCCCCCCG')				noncoding
NZ_CP027858.1++CRV15_RS15400-CRV15_RS15405++3675491-3675860++DP	(3675786.0, 3675825.0, '+', 'GGTGCGGCGCCGCGCTCGGTGACCACGTAGGCTCGGGACG')				noncoding
NZ_CP027858.1++CRV15_RS15415-CRV15_RS15420++3677537-3677782++CO_F	(3677699.0, 3677738.0, '+', 'GTAAAAGGAGTGATTCAGGTCGCTCGTTAGACTGAGCCGA')				noncoding
NZ_CP027858.1++CRV15_RS15460-CRV15_RS15465++3688296-3688650++DP	(3688400.0, 3688439.0, '-', 'CCATTGCACCGCTCCGGCCGGCGCGTCTAGCTTTACGGCA')				noncoding
NZ_CP027858.1++CRV15_RS15505-CRV15_RS15510++3701816-3702617++CO_R	(3701856.0, 3701895.0, '-', 'CGCGGGGGCGGGGCAGCCGGGGGCGAGTAAAGTGCCTGCG')				noncoding			(3702617.0, 3702432.0, '-', 'predicted_RNA_479', 'NZ_CP027858.1')
NZ_CP027858.1++CRV15_RS15520-CRV15_RS15525++3706518-3707059++DP	(3706849.0, 3706888.0, '+', 'CCACCCCGTTCGGCGGTCCGGGCCCGTACGATGGCTCCCG')				noncoding	CM000913.1/3050181-3050070	Cobalamin riboswitch
NZ_CP027858.1++CRV15_RS15565-CRV15_RS15570++3718356-3719146++DT	(3718468.0, 3718507.0, '-', 'CGTAGTCCTTGCCGCTGATCGCCAGCGTAGATTATCGCCA')				coding
NZ_CP027858.1++CRV15_RS15630-CRV15_RS15635++3734211-3734553++DP	(3734234.0, 3734273.0, '+', 'CGCCGGACACAGGGATAGGCCGTGGCCTAAGCTGTTCTCA')				noncoding
NZ_CP027858.1++CRV15_RS15665-CRV15_RS15670++3742196-3742486++CO_F	(3742447.0, 3742486.0, '+', 'CCTCTCGAACATCCGGGCGCGAGCGTCTAGCATCCGCCCA')				noncoding
NZ_CP027858.1++CRV15_RS15795-CRV15_RS15800++3771399-3771989++CO_F	(3771702.0, 3771741.0, '+', 'TCCCGACATCCTTATGATGTTTCCGGATAGTATTCACACG')				noncoding
NZ_CP027858.1++CRV15_RS15805-CRV15_RS15810++3775241-3775360++CO_F	(3775321.0, 3775360.0, '+', 'GCGTCGGCGGGTGTCAGTGGGGGCGGCCACAATGGCGGTG')				noncoding
NZ_CP027858.1++CRV15_RS15810-CRV15_RS15815++3776875-3777203++CO_F	(3777158.0, 3777197.0, '+', 'ATCCGGGCATCGCTCCGGACATCGGGACAGAATCGGGGTA')				noncoding
NZ_CP027858.1++CRV15_RS15885-CRV15_RS15890++3798935-3799239++DP	(3799175.0, 3799214.0, '+', 'GGCTTTTACCGGTGGTCACGAAGCAGCCATAATGCGAACA')				noncoding						(3797383, 3797528, '-', 'putative_sRNA', 'NZ_CP027858.1')
NZ_CP027858.1++CRV15_RS15925-CRV15_RS15930++3810085-3810625++DP	(3810180.0, 3810219.0, '-', 'CCATTGGGTGCGGCCGGGAAAGACGGCTACCGTTCGGGCA')				noncoding			(3810396.0, 3810625.0, '+', 'predicted_RNA_491', 'NZ_CP027858.1')
NZ_CP027858.1++CRV15_RS16260-CRV15_RS16265++3865392-3865965++DP	(3865821.0, 3865860.0, '+', 'TCCGGGGGCGGCTCCGGACCCGCCCGGTAGGTTGCTCATG')				noncoding
NZ_CP027858.1++CRV15_RS16275-CRV15_RS16280++3869701-3870361++CO_R	(3869826.0, 3869865.0, '-', 'TAATGCTTTGTCACCCGGTTGCCCGGCTAACGTGTCCGTG')				noncoding			(3869774.0, 3869704.0, '-', 'predicted_RNA_496', 'NZ_CP027858.1')
NZ_CP027858.1++CRV15_RS16305-CRV15_RS16310++3878264-3878464++DP	(3878425.0, 3878464.0, '+', 'ATGCGCAAAACCGTGCAATCCCGGCGCTACCCTCAGCCCA')				noncoding
NZ_CP027858.1++CRV15_RS16415-CRV15_RS16420++3902404-3902630++CO_R	(3902481.0, 3902520.0, '-', 'AGGACGGGTGGTGTCGGTGCCCGCAGGTAGATTCGCAGGG')				noncoding			(3902468.0, 3902420.0, '-', 'predicted_RNA_504', 'NZ_CP027858.1')
NZ_CP027858.1++CRV15_RS16445-CRV15_RS16450++3907715-3907812++CO_F	(3907772.0, 3907811.0, '+', 'GATATCCCCTTCGGCTACTTCGCACGGTAAATTTCTGGCC')				noncoding			(3907747.0, 3907845.0, '+', 'predicted_RNA_506', 'NZ_CP027858.1')
NZ_CP027858.1++CRV15_RS16470-CRV15_RS16475++3913946-3914139++DT	(3913946.0, 3913985.0, '+', 'GCCACCCGCCCGGCGGCGGCCCCCCGTACGCTCGGACCCG')				noncoding
NZ_CP027858.1++CRV15_RS16475-CRV15_RS16480++3915276-3916218++DP	(3916136.0, 3916175.0, '+', 'CCCCGAGCCCGCCCCACCGCCTGGCGTAGCATGACGGACA')				noncoding
NZ_CP027858.1++CRV15_RS16510-CRV15_RS16515++3923263-3923423++CO_F	(3923353.0, 3923392.0, '-', 'CCCGGTAATGACGTAACAAAAAGGACGTACGGTCGACCCA')	(3923335, 3923371, 1)			noncoding
NZ_CP027858.1++CRV15_RS16515-CRV15_RS16520++3923774-3924047++CO_F	(3924008.0, 3924047.0, '+', 'GGTGGCGAGGGGGACCCCGCCGGGCGATAGCGTCAACCCA')				noncoding
NZ_CP027858.1++CRV15_RS16575-CRV15_RS16580++3938064-3938480++CO_R	(3938242.0, 3938281.0, '-', 'GCCGGGGCCCGCCCCCGCGCCCCCCGATACCGTCCGGTCA')				noncoding
NZ_CP027858.1++CRV15_RS16630-CRV15_RS16635++3954052-3954188++DP	(3954104.0, 3954143.0, '+', 'GGTGCGTGCGATCCCTGGGTGGCTTGTTAGCCTTCCTCCG')				noncoding
NZ_CP027858.1++CRV15_RS16710-CRV15_RS16715++3969349-3969537++CO_F	(3969445.0, 3969484.0, '+', 'GGTCGTCACACCGGACCGGTGAACCGCTACGGTGACGCTG')				noncoding			(3969350.0, 3969407.0, '+', 'predicted_RNA_513', 'NZ_CP027858.1')
NZ_CP027858.1++CRV15_RS16855-CRV15_RS16860++4002600-4002906++CO_R	(4002690.0, 4002729.0, '+', 'TCCGGGAGGTGGACTGCTCGGCCGCCATACGGTCGCGCCA')				noncoding
NZ_CP027858.1++CRV15_RS16900-CRV15_RS16905++4014085-4014190++CO_F	(4014143.0, 4014182.0, '+', 'GATTTCCGAGCAGCCCGATGGGGATGCTAGAGTTTCACTC')				noncoding						(4014191, 4014321, '+', 'putative_sRNA', 'NZ_CP027858.1')
NZ_CP027858.1++CRV15_RS16905-CRV15_RS16910++4014267-4014889++DT	(4014664.0, 4014703.0, '-', 'TTCCTCCCCACCTCAAGCGTTTTTCGGTATCGTGCAGATC')	(4014269, 4014312, 1)			noncoding
NZ_CP027858.1++CRV15_RS16925-CRV15_RS16930++4018332-4018408++DP	(4018369.0, 4018408.0, '+', 'GAATAGGGCCGGGCGGGCCGTCCCGGGTAAAGTGCCTGGA')				noncoding
NZ_CP027858.1++CRV15_RS17080-CRV15_RS17085++4060357-4060577++CO_R	(4060358.0, 4060397.0, '-', 'TCGTCGCCCGGTCCGCGCGGCTACCGCTAGCGTGGCCGGG')				noncoding
NZ_CP027858.1++CRV15_RS17115-CRV15_RS17120++4066844-4066965++CO_F	(4066926.0, 4066965.0, '+', 'CCCCGGGGCCCGGCGCGCGGGCCTCGTAGGATCGCGGTCA')				noncoding
NZ_CP027858.1++CRV15_RS17120-CRV15_RS17125++4067835-4068533++CO_F	(4067996.0, 4068035.0, '+', 'CACTTGGGAGAGTGACCGCCGCTCAGGTAGCGTCACGGGG')				noncoding
NZ_CP027858.1++CRV15_RS17180-CRV15_RS17185++4082790-4083050++CO_F	(4082996.0, 4083035.0, '+', 'GTTGGCTCATGGTTTGTTGTGTGCGGTTATGTTGGGAACG')				noncoding
NZ_CP027858.1++CRV15_RS17300-CRV15_RS17305++4110104-4110558++DP	(4110301.0, 4110340.0, '+', 'ACGACGTGCGGGAGGCGGGCCGGTCCGTACGTTGATGGCA')				noncoding
NZ_CP027858.1++CRV15_RS17330-CRV15_RS17335++4120030-4120583++DP	(4120294.0, 4120333.0, '+', 'TGAAAGGGTCTCTGCCGCGTGCCGCGCTATGCTCGACCGG')				noncoding
NZ_CP027858.1++CRV15_RS17465-CRV15_RS17470++4151242-4151461++DP	(4151375.0, 4151414.0, '+', 'GTAGCCCAATCCCGGCCACGGTCCGCATACGCTGACCGCA')				noncoding
NZ_CP027858.1++CRV15_RS17635-CRV15_RS17640++4184196-4184284++DP	(4184232.0, 4184271.0, '-', 'GATCGGGCGGCGATCCGGGCGGCTGGTTAGCATGACGGGG')				noncoding
NZ_CP027858.1++CRV15_RS17655-CRV15_RS17660++4187948-4188095++DP	(4188005.0, 4188044.0, '+', 'GTTCCGGCATCGTGCCCGAAGGGAGGTACGGTCGCAACCA')				noncoding
NZ_CP027858.1++CRV15_RS17700-CRV15_RS17705++4196020-4196542++CO_F	(4196072.0, 4196111.0, '-', 'CACTCTGGGCCGGTGGCCGGCGCCCGTTAAGTTCGACGGA')				noncoding
NZ_CP027858.1++CRV15_RS17755-CRV15_RS17760++4203838-4203993++CO_R	(4203880.0, 4203919.0, '-', 'CGTGGCTACTGCGTGACGCTCGACCGCTAGCCTTCGGGGG')				noncoding			(4202298.0, 4202495.0, '+', 'predicted_RNA_554', 'NZ_CP027858.1')
NZ_CP027858.1++CRV15_RS17770-CRV15_RS17775++4207047-4207189++DP	(4207150.0, 4207189.0, '+', 'GGGTCATGAGTAAACCCGTCATCCACCTACAGTGGGGACA')				noncoding
NZ_CP027858.1++CRV15_RS17800-CRV15_RS17805++4215894-4216432++CO_R	(4216343.0, 4216382.0, '-', 'CACATCCCGCGCACCCGGCGCACCGGATACCCTGCGCCCG')				noncoding
NZ_CP027858.1++CRV15_RS17810-CRV15_RS17815++4218624-4218960++CO_F	(4218832.0, 4218871.0, '-', 'TCGGTCAGTTTATGCAGCGACGGCGGCTACCGTGGGCCGA')				noncoding
NZ_CP027858.1++CRV15_RS17875-CRV15_RS17880++4234849-4235475++CO_F	(4234962.0, 4235001.0, '-', 'GAACCGGAAGAGGCACCCTCACGGGGCTAGATTTTGGGCC')				noncoding			(4234942.0, 4235298.0, '+', 'predicted_RNA_556', 'NZ_CP027858.1')
NZ_CP027858.1++CRV15_RS17885-CRV15_RS17890++4236883-4237072++CO_F	(4236972.0, 4237011.0, '+', 'GTCCACCCGCCCTTCCCCGGTCGGCGTTACGGTGACCACA')				noncoding
NZ_CP027858.1++CRV15_RS17930-CRV15_RS17935++4249321-4249402++DT	(4249322.0, 4249361.0, '+', 'CAACCGACCACGTGTTGCAACGATCCCTAGAATCCGCCTA')				noncoding
NZ_CP027858.1++CRV15_RS17935-CRV15_RS17940++4250596-4250775++DP	(4250736.0, 4250775.0, '+', 'TGCCTTTATCCGGGAGCGATCACCGGGCACACTGGGCGGA')				noncoding
NZ_CP027858.1++CRV15_RS17990-CRV15_RS17995++4266109-4266498++DP	(4266431.0, 4266470.0, '+', 'GCAGCCCGAAAGAGGGAACCCCGGACGTATCCTGGGGACG')				noncoding
NZ_CP027858.1++CRV15_RS18015-CRV15_RS18020++4275448-4275527++CO_R	(4275449.0, 4275488.0, '-', 'ATCACCGGCAAAGCGTCTATCTCGGGCTAAAGTACCCGCC')				noncoding			(4275523.0, 4275449.0, '-', 'predicted_RNA_565', 'NZ_CP027858.1')
NZ_CP027858.1++CRV15_RS18035-CRV15_RS18040++4283653-4284197++DP	(4283762.0, 4283801.0, '-', 'GGCGGGCGCGTTGTCCACGGCAGGTGCGAGGATGCCCCCA')				noncoding			(4283974.0, 4284029.0, '+', 'predicted_RNA_566', 'NZ_CP027858.1')
NZ_CP027858.1++CRV15_RS18040-CRV15_RS18045++4286066-4286349++CO_F	(4286285.0, 4286324.0, '+', 'GGCGCACACACGTGCCGGAACCCCGCGTACGTTTAGGGCA')				noncoding
NZ_CP027858.1++CRV15_RS18045-CRV15_RS18050++4287660-4288868++CO_F	(4288829.0, 4288868.0, '+', 'CCAGCCAGGAACCGTCGCGGGAGCCGTTACGCTGGACCCG')				noncoding
NZ_CP027858.1++CRV15_RS18055-CRV15_RS18060++4290396-4290766++DP	(4290698.0, 4290737.0, '+', 'GCCTGCGGTCGCGACCCTCGTTCGCGTAGTGTCACGCCCA')				noncoding
NZ_CP027858.1++CRV15_RS18065-CRV15_RS18070++4292480-4292677++CO_F	(4292638.0, 4292677.0, '+', 'ACCCGTGGGGCGCCTTTCGCTTGTCCTAGACTCGACGCCA')	(4292621, 4292652, 1)			noncoding			(4292515.0, 4292577.0, '+', 'predicted_RNA_567', 'NZ_CP027858.1')
NZ_CP027858.1++CRV15_RS18175-CRV15_RS18180++4320544-4320663++CO_F	(4320624.0, 4320663.0, '+', 'GGGGCGACGCGAGGGGGCATTCGCCCGTAGCGTCGCCCCA')				noncoding
NZ_CP027858.1++CRV15_RS18200-CRV15_RS18205++4323842-4323999++CO_F	(4323901.0, 4323940.0, '+', 'CGGCCCGGGGCACCGGGGGAGCACCGGTAGGGTGGCCCGG')				noncoding
NZ_CP027858.1++CRV15_RS18210-CRV15_RS18215++4326736-4327200++CO_F	(4327161.0, 4327200.0, '+', 'TCGGCGTCGGGCGGGCGGGTGGCCCGATAGATTGGGCCGG')				noncoding
NZ_CP027858.1++CRV15_RS18295-CRV15_RS18300++4347914-4348156++CO_R	(4348025.0, 4348064.0, '-', 'GGGCCCGCGCCCGCGGCGGGACCGCGTACTCTGCCATGCA')				noncoding
NZ_CP027858.1++CRV15_RS18300-CRV15_RS18305++4349479-4349663++DP	(4349582.0, 4349621.0, '-', 'TCTCGTCAGTTTGACGAGATGTGGGGTAGCATCCGGGCCA')				noncoding
NZ_CP027858.1++CRV15_RS18335-CRV15_RS18340++4356269-4356631++CO_F	(4356296.0, 4356335.0, '+', 'TCTTCCGGGATACGGACCGGGAATCGATACGATGACCGCA')				noncoding
NZ_CP027858.1++CRV15_RS18390-CRV15_RS18395++4364786-4364842++CO_R	(4364790.0, 4364829.0, '-', 'CGTATCCGCCTCAGCCGCCTGCCCGGTAACATGGCAGGCG')				noncoding
NZ_CP027858.1++CRV15_RS18410-CRV15_RS18415++4367341-4367436++CO_F	(4367397.0, 4367436.0, '+', 'CGGGCATGCGGATCGCCCCGGGGCAGGTAAGTTCGACGCG')				noncoding
NZ_CP027858.1++CRV15_RS18495-CRV15_RS18500++4386529-4386924++DP	(4386572.0, 4386611.0, '+', 'CACACCGTGGGGCGGCGGGTGCCGGTCTACGCTGATGGGG')				noncoding
NZ_CP027858.1++CRV15_RS18540-CRV15_RS18545++4395999-4396207++DP	(4396006.0, 4396045.0, '-', 'GGTCAGGACCACCCCTCGGGGTCCGGTAGAGTTGTCGATG')				noncoding
NZ_CP027858.1++CRV15_RS18560-CRV15_RS18565++4400207-4400276++CO_R	(4400211.0, 4400250.0, '-', 'TGGTCGGGAGCACCCCCGGAAGCGGGTAATATTGATGCCG')				noncoding						(4400175, 4400291, '-', 'putative_sRNA', 'NZ_CP027858.1')
NZ_CP027858.1++CRV15_RS18610-CRV15_RS18615++4412360-4413022++DP	(4412468.0, 4412507.0, '-', 'GAGCTGGAACGCCCCTGGGGCAGCCCCTATGATCGGCACA')				noncoding
NZ_CP027858.1++CRV15_RS18625-CRV15_RS18630++4415003-4415612++CO_R	(4415071.0, 4415110.0, '+', 'TCCGTGACAGCGGCCCCCCGGACCCGGTATCGTGCCCGCC')	(4415203, 4415146, 0)			noncoding
NZ_CP027858.1++CRV15_RS18670-CRV15_RS18675++4425704-4425857++DP	(4425809.0, 4425848.0, '+', 'GGGCGACCGGGGTACTCCGAATGGCGTACGGTGCGGCCCA')				noncoding
NZ_CP027858.1++CRV15_RS18680-CRV15_RS18685++4427947-4428746++DT	(4428489.0, 4428528.0, '+', 'TGTCTCTTTCGCCGGGATGCCCGTGGGTATGGTGCTGGCG')	(4428594, 4428635, 1)			noncoding
NZ_CP027858.1++CRV15_RS18740-CRV15_RS18745++4441659-4442006++CO_R	(4441726.0, 4441765.0, '-', 'GGGGTGGCATTGGAAATTAGGTTAGGCTAACCTCAGTTGA')				noncoding
NZ_CP027858.1++CRV15_RS18745-CRV15_RS18750++4442876-4443107++CO_R	(4442913.0, 4442952.0, '+', 'GCCCGTGGAGCAGGATGGGAAATAGGTTAGCCTAACCTCA')				noncoding			(4433024.0, 4433099.0, '+', 'predicted_RNA_579', 'NZ_CP027858.1')
NZ_CP027858.1++CRV15_RS18810-CRV15_RS18815++4460958-4461717++CO_F	(4461616.0, 4461655.0, '+', 'GCGGGTGCGGACCGGTCGCGGGCTGCGTAAGGTACGGACG')				noncoding
NZ_CP027858.1++CRV15_RS18875-CRV15_RS18880++4483951-4484670++DP	(4484212.0, 4484251.0, '-', 'CCAGCCGGTGATAACCCGCCCCGGTGTTAGGCTCCGGACG')				noncoding
NZ_CP027858.1++CRV15_RS18890-CRV15_RS18895++4488653-4489209++DP	(4488713.0, 4488752.0, '-', 'TCCCTTGCCGGACCCGACACCCCTGGCTACTTTCCGACTG')				noncoding
NZ_CP027858.1++CRV15_RS18905-CRV15_RS18910++4493248-4493757++DP	(4493292.0, 4493331.0, '-', 'CAAGCGCTTTCTACGAGGTATGAACGCTAGCCTGCCGACA')				noncoding
NZ_CP027858.1++CRV15_RS18940-CRV15_RS18945++4502339-4503204++DT	(4502898.0, 4502937.0, '-', 'CATCTGAGCAGGTCAAACCCATGATCCTAAAATCGGCCGA')	(4502554, 4502513, 0)			noncoding	CM000913.1/2252459-2252522	Streptomyces RNA 2736	(4502782.0, 4502448.0, '-', 'predicted_RNA_585', 'NZ_CP027858.1')	(4502819.0, 4502920.0, '+', 'predicted_RNA_586', 'NZ_CP027858.1')		(4501333, 4501884, '+', 'putative_sRNA', 'NZ_CP027858.1')
NZ_CP027858.1++CRV15_RS18945-CRV15_RS18950++4503528-4503712++CO_R	(4503601.0, 4503640.0, '+', 'TCTCCCGCCTCCCTGTGGCCCTCACCCTACAATACCCCTA')				noncoding
NZ_CP027858.1++CRV15_RS18955-CRV15_RS18960++4505158-4505366++DP	(4505253.0, 4505292.0, '-', 'TCCCGTTCCGGCTGCCCCGTCCGCGCGTACGGTCCCTCCA')				noncoding
NZ_CP027858.1++CRV15_RS18990-CRV15_RS18995++4513864-4514640++DP	(4514211.0, 4514250.0, '-', 'CGGACACCCCGCCCGCACCGGCCCGTGTACGGTCCGGGCG')				noncoding			(4513996.0, 4513856.0, '-', 'predicted_RNA_587', 'NZ_CP027858.1')
NZ_CP027858.1++CRV15_RS19015-CRV15_RS19020++4522838-4522994++CO_F	(4522859.0, 4522898.0, '+', 'AAGTGGCCGCCCGGGGGAGCGGCCCCTAGGGTGCGGGGCG')				noncoding
NZ_CP027858.1++CRV15_RS19035-CRV15_RS19040++4525085-4525329++CO_F	(4525290.0, 4525329.0, '+', 'TGACTCTCACTGAGAGGTAAACGGCATTAAAATAGGCATA')				noncoding
NZ_CP027858.1++CRV15_RS19070-CRV15_RS19075++4530607-4531094++DP	(4531031.0, 4531070.0, '+', 'CTTATGGATGAAATCGCCGGCCGTTCCTACCGTCATGTCA')				noncoding			(4530771.0, 4531066.0, '+', 'predicted_RNA_588', 'NZ_CP027858.1')
NZ_CP027858.1++CRV15_RS19155-CRV15_RS19160++4546613-4547385++CO_R	(4547201.0, 4547240.0, '-', 'GCGCAGTGTGGTCGTCATCAGCCCTGGTAGGTTCGCAACG')				noncoding			(4547105.0, 4546974.0, '-', 'predicted_RNA_591', 'NZ_CP027858.1')
NZ_CP027858.1++CRV15_RS19195-CRV15_RS19200++4555533-4556948++CO_R	(4556098.0, 4556137.0, '+', 'GGGCTGCATCGGCGCATGCGCGCTGGCTAAATTTGGCCGA')				noncoding
NZ_CP027858.1++CRV15_RS19380-CRV15_RS19385++4606198-4606403++DP	(4606237.0, 4606276.0, '-', 'GCCGCGCGCCCCGGCGCCCTGGCGTGGAAGGATGGCGGCA')				noncoding
NZ_CP027858.1++CRV15_RS19390-CRV15_RS19395++4608131-4608412++CO_R	(4608153.0, 4608192.0, '-', 'CGCATGATGGGGCGGCACCCAGGCCAGTAAAATCAGTACA')	(4608340, 4608301, 0)			noncoding			(4608248.0, 4608163.0, '-', 'predicted_RNA_593', 'NZ_CP027858.1')
NZ_CP027858.1++CRV15_RS19440-CRV15_RS19445++4624449-4624844++DP	(4624606.0, 4624645.0, '-', 'TCACTAGGTGACCTCCGAGGAGGGCTGTAGAGTTCTCACA')				noncoding
NZ_CP027858.1++CRV15_RS19450-CRV15_RS19455++4626979-4627071++DP	(4627032.0, 4627071.0, '+', 'CTGACTGATACCCGGCCGCTCCCGTGCCACACTCGGAACA')				noncoding
NZ_CP027858.1++CRV15_RS19465-CRV15_RS19470++4629865-4630253++DP	(4630146.0, 4630185.0, '+', 'TGCCATGACTATCAGTCGATACATCGATACAGTGATCCCC')				noncoding
NZ_CP027858.1++CRV15_RS19475-CRV15_RS19480++4632343-4632649++CO_F	(4632502.0, 4632541.0, '+', 'CACTTACTTGCTCAGTCAATTATTTGTTACCCTAATTACT')				noncoding
NZ_CP027858.1++CRV15_RS19500-CRV15_RS19505++4636956-4637451++DP	(4636956.0, 4636995.0, '-', 'CGCGTTTACGCATTCCCTGGACGCGGCTAGGGTGCCTCGA')				noncoding
NZ_CP027858.1++CRV15_RS19560-CRV15_RS19565++4650355-4650580++CO_F	(4650509.0, 4650548.0, '+', 'CGCGCCTGCCCCTGTGACGGCCCCCTGTAGCCTCGGCTCA')				noncoding
NZ_CP027858.1++CRV15_RS19590-CRV15_RS19595++4657744-4657853++CO_F	(4657814.0, 4657853.0, '+', 'GGTCTGCCGGGAGCGCGCGGAGCGGACTAGATTCGGTGCA')				noncoding
NZ_CP027858.1++CRV15_RS19600-CRV15_RS19605++4661498-4661994++CO_F	(4661778.0, 4661817.0, '+', 'CCGGGAACCCGGCGCCCCGGCGGCGCGTACTCTGGGGGTA')				noncoding			(4661517.0, 4661543.0, '+', 'predicted_RNA_599', 'NZ_CP027858.1')
NZ_CP027858.1++CRV15_RS19615-CRV15_RS19620++4669421-4669943++CO_F	(4669611.0, 4669650.0, '+', 'CCCGGGTCCATCCGCGCGGTGGGCCGTACCCTGTACCGCA')				noncoding			(4669752.0, 4669771.0, '+', 'predicted_RNA_601', 'NZ_CP027858.1')
NZ_CP027858.1++CRV15_RS19650-CRV15_RS19655++4679925-4680555++CO_F	(4680348.0, 4680387.0, '+', 'CCGGGCGGAGCGGAACCCGTCGGTCCGTACGGTCTCGGCG')				noncoding			(4679979.0, 4680522.0, '+', 'predicted_RNA_604', 'NZ_CP027858.1')
NZ_CP027858.1++CRV15_RS19660-CRV15_RS19665++4682526-4682741++CO_F	(4682702.0, 4682741.0, '+', 'GCACTGCCCAAACCCCCCGGCCGGGTCTACTCTGATTCCG')				noncoding
NZ_CP027858.1++CRV15_RS19675-CRV15_RS19680++4685845-4686351++DP	(4685942.0, 4685981.0, '+', 'GGAATCGCCGGGCGCGGAGCCTGTGGATAACCTGGAAAGG')				noncoding
NZ_CP027858.1++CRV15_RS19710-CRV15_RS19715++4690910-4691098++DT	(4691020.0, 4691059.0, '+', 'TCCTGAGCGCTGGAACCGCCCCTGCGGTACCCTGGCGCCA')	(4690954, 4690918, 0)			noncoding
NZ_CP027858.1++CRV15_RS19725-CRV15_RS19730++4695087-4695227++CO_F	(4695188.0, 4695227.0, '+', 'GGCTGCCGTCCGGAGCCCGGGACCGGTAACCTCCCGCTCA')				noncoding			(4695147.0, 4695227.0, '+', 'predicted_RNA_609', 'NZ_CP027858.1')
NZ_CP027858.1++CRV15_RS19745-CRV15_RS19750++4700528-4700692++DP	(4700611.0, 4700650.0, '+', 'CGCATGGCCCGTGATCGTCGTGGCGGTCAGACTGCTGCCA')				noncoding
NZ_CP027858.1++CRV15_RS19770-CRV15_RS19775++4705690-4706033++CO_F	(4705925.0, 4705964.0, '+', 'ACCCTTACGCACCGGGACAGGGCGCTCTACCCTGATCACG')				noncoding			(4705720.0, 4705832.0, '+', 'predicted_RNA_611', 'NZ_CP027858.1')	(4705896.0, 4705987.0, '+', 'predicted_RNA_612', 'NZ_CP027858.1')
NZ_CP027858.1++CRV15_RS19800-CRV15_RS19805++4713218-4713499++CO_F	(4713460.0, 4713499.0, '+', 'CGGTTCGGTGGTGTGCGAGCGGCATGCGACGATGCAGGCA')	(4713259, 4713306, 1)			noncoding			(4713237.0, 4713315.0, '+', 'predicted_RNA_613', 'NZ_CP027858.1')
NZ_CP027858.1++CRV15_RS19815-CRV15_RS19820++4716270-4716512++CO_F	(4716473.0, 4716512.0, '+', 'CCTCTGACCGGGCCGCCCTGACCTGCCTAGGGTGACGGTG')				noncoding
NZ_CP027858.1++CRV15_RS19820-CRV15_RS19825++4719728-4719923++CO_F	(4719783.0, 4719822.0, '+', 'GGAGGCCGGGCCGAGAGCGGGGCTCGCTAGCATGGCCCGG')				noncoding			(4719834.0, 4719890.0, '+', 'predicted_RNA_614', 'NZ_CP027858.1')
NZ_CP027858.1++CRV15_RS19905-CRV15_RS19910++4734860-4735251++DP	(4735019.0, 4735058.0, '+', 'GGGGCGCGTGCGGCGGCGTCCTCGGTTAGGCTTCGGCGCA')				noncoding						(4735088, 4735411, '+', 'putative_sRNA', 'NZ_CP027858.1')
NZ_CP027858.1++CRV15_RS19910-CRV15_RS19915++4737057-4737287++CO_F	(4737185.0, 4737224.0, '+', 'GTGCTGACGACACCGTGAGCATGTGGCTAACATCACGTCA')	(4737074, 4737125, 1)			noncoding
NZ_CP027858.1++CRV15_RS19920-CRV15_RS19925++4739625-4739845++DP	(4739806.0, 4739845.0, '+', 'CGCGTACGGGAGCGCGCCCGGGTACGGGAGAATGGGGCCA')				noncoding
NZ_CP027858.1++CRV15_RS19955-CRV15_RS19960++4746762-4747028++CO_F	(4746884.0, 4746923.0, '+', 'GGATGCGGGCGGGGCGGCGGTGCGCGTACGCTCACCCGCA')	(4746805, 4746849, 1)			noncoding			(4746901.0, 4746955.0, '+', 'predicted_RNA_617', 'NZ_CP027858.1')
NZ_CP027858.1++CRV15_RS19960-CRV15_RS19965++4747265-4747447++DT	(4747314.0, 4747353.0, '+', 'GTCGTTCTTCACACATGCGTACGGTCGTACGGTCCTACCG')	(4747278, 4747318, 1)			noncoding
NZ_CP027858.1++CRV15_RS19980-CRV15_RS19985++4752262-4754712++CO_R	(4754098.0, 4754137.0, '+', 'GGCCCCGGAGCGGCCGTGCCCCGCGGTACGGTCCGCGGCG')				coding
NZ_CP027858.1++CRV15_RS20005-CRV15_RS20010++4763438-4763736++CO_R	(4763684.0, 4763723.0, '-', 'GCCGCGGGCTCCGGCGGCGGGACACGGGATACTGGGGGCG')				noncoding			(4763523.0, 4763439.0, '-', 'predicted_RNA_622', 'NZ_CP027858.1')
NZ_CP027858.1++CRV15_RS20065-CRV15_RS20070++4775422-4775514++DP	(4775475.0, 4775514.0, '+', 'CCGACGCCGTTTGTCAGACCGTCCGGTTACCGTCGGAGCA')				noncoding
NZ_CP027858.1++CRV15_RS20075-CRV15_RS20080++4778342-4778433++CO_F	(4778394.0, 4778433.0, '+', 'CCGGGCGGGGATGTCGGCCGTCCACCGTAGAATTCACCCG')				noncoding
NZ_CP027858.1++CRV15_RS20150-CRV15_RS20155++4793740-4794230++CO_R	(4794142.0, 4794181.0, '-', 'CGGCGTGCACGGGGCCGCGCTCATGGGTACGGTTTTCCCG')	(4794038, 4794001, 0)			noncoding			(4794135.0, 4794039.0, '-', 'predicted_RNA_623', 'NZ_CP027858.1')
NZ_CP027858.1++CRV15_RS20170-CRV15_RS20175++4797188-4798076++DP	(4797710.0, 4797749.0, '-', 'GGGGAAACACCCCGCCGACCGCCCCGATACGGTGACGGCG')				noncoding
NZ_CP027858.1++CRV15_RS20190-CRV15_RS20195++4802312-4802497++CO_R	(4802366.0, 4802405.0, '-', 'CGGCGCGCGCCGTCACCCGCCCGCGCCTAGCGTGGACGTG')				noncoding
NZ_CP027858.1++CRV15_RS20265-CRV15_RS20270++4819393-4819606++DP	(4819567.0, 4819606.0, '+', 'TCCAGGGATGCCGATCGGGCCACCCGATAGGGTGAGCCCA')				noncoding
NZ_CP027858.1++CRV15_RS20370-CRV15_RS20375++4842174-4842696++DP	(4842599.0, 4842638.0, '+', 'GTACTTGCGCGATCCGTCCCGCCCGTGTGGACTACGGCCA')				noncoding
NZ_CP027858.1++CRV15_RS20375-CRV15_RS20380++4843119-4843383++CO_F	(4843276.0, 4843315.0, '+', 'GCGTTCCGCACGAGGTCGCGGACGGCCTAGGGTGGAGCCG')				noncoding			(4843323.0, 4843352.0, '+', 'predicted_RNA_628', 'NZ_CP027858.1')
NZ_CP027858.1++CRV15_RS20380-CRV15_RS20385++4843842-4844057++CO_F	(4843957.0, 4843996.0, '+', 'AGCCTGTCCCGTCCGGGAACCGGTCACTAGGATCCATTCG')				noncoding			(4843866.0, 4844057.0, '+', 'predicted_RNA_629', 'NZ_CP027858.1')			(4843997, 4844211, '+', 'putative_sRNA', 'NZ_CP027858.1')
NZ_CP027858.1++CRV15_RS20475-CRV15_RS20480++4864894-4865706++CO_R	(4865247.0, 4865286.0, '+', 'CTCACGTCGTAAACGATCAGGTCAAGGTATGTTCACCGCA')				coding	LGDF01000093.1/36986-37057
NZ_CP027858.1++CRV15_RS20510-CRV15_RS20515++4872000-4872099++CO_F	(4872060.0, 4872099.0, '+', 'GCCTGGAACCGCCCCCGTCCCCGGAGGCACACTGAACACA')				noncoding
NZ_CP027858.1++CRV15_RS20535-CRV15_RS20540++4876777-4877029++DP	(4876990.0, 4877029.0, '+', 'GTAGTGAACTCCGGCGCACGCGCGGCGTAGGGTTGCCGGG')				noncoding			(4876906.0, 4876778.0, '-', 'predicted_RNA_636', 'NZ_CP027858.1')
NZ_CP027858.1++CRV15_RS20540-CRV15_RS20545++4877770-4878186++CO_F	(4877948.0, 4877987.0, '-', 'GCTACTCCCCTTCTGCTCCGTCCAGGGTACGGTACGGGCG')	(4878082, 4878133, 1)			noncoding
NZ_CP027858.1++CRV15_RS20560-CRV15_RS20565++4882403-4882546++CO_R	(4882437.0, 4882476.0, '-', 'CTCCGCGATCCCCGGGCCGGGGGCGGTACGGTCGGGATCG')				noncoding						(4882427, 4882835, '-', 'putative_sRNA', 'NZ_CP027858.1')
NZ_CP027858.1++CRV15_RS20630-CRV15_RS20635++4900087-4900341++DP	(4900217.0, 4900256.0, '+', 'CGCCCTTACAGCGGGACTACCTGCCGGTAGATTCAGAGCC')				noncoding
NZ_CP027858.1++CRV15_RS20635-CRV15_RS20640++4901652-4901839++CO_F	(4901654.0, 4901693.0, '-', 'CGGCGGTGGTCCGGGCCGGTCGGGCCCTACGGTACAGACG')				noncoding			(4901718.0, 4901817.0, '+', 'predicted_RNA_639', 'NZ_CP027858.1')	(4900180.0, 4900131.0, '-', 'predicted_RNA_640', 'NZ_CP027858.1')
NZ_CP027858.1++CRV15_RS20650-CRV15_RS20655++4904702-4905083++DP	(4904746.0, 4904785.0, '-', 'GGGATTGTGGCGACCCCCGGACCCCCGTAATCTGACACCT')				noncoding
NZ_CP027858.1++CRV15_RS20665-CRV15_RS20670++4908095-4908362++DP	(4908248.0, 4908287.0, '+', 'CCCCTGTCCTCGCAATGGAACGTGTTCTACTCTTCGCCCG')				noncoding
NZ_CP027858.1++CRV15_RS20695-CRV15_RS20700++4916162-4917127++DT	(4916589.0, 4916628.0, '-', 'CCCCTCGTAGGGCGGCAGGGGCTTCGTTAAACTCTGCGGC')	(4916318, 4916275, 0)			noncoding
NZ_CP027858.1++CRV15_RS20700-CRV15_RS20705++4918399-4918677++DP	(4918638.0, 4918677.0, '+', 'CAGACCGGGCGCGGCCCCCGGCGCGGGTAACCTGTTTCCG')				noncoding
NZ_CP027858.1++CRV15_RS20730-CRV15_RS20735++4924076-4924465++DP	(4924182.0, 4924221.0, '-', 'GCGGGGCCGCGACCGGGGTGGGCCGCGTACCCTGGCGCGG')				noncoding
NZ_CP027858.1++CRV15_RS20840-CRV15_RS20845++4948830-4949369++DP	(4948942.0, 4948981.0, '-', 'AAGTGCCTCTGCAGTCAAGGTCATTGCTACGCTGCCGAGG')				noncoding
NZ_CP027858.1++CRV15_RS20855-CRV15_RS20860++4952227-4952549++CO_F	(4952498.0, 4952537.0, '-', 'CAGCTCACGCTCGCCCCACGTGGTCCCTACCATCGTCCCA')				noncoding			(4952280.0, 4952415.0, '+', 'predicted_RNA_647', 'NZ_CP027858.1')
NZ_CP027858.1++CRV15_RS20880-CRV15_RS20885++4957547-4957981++DP	(4957791.0, 4957830.0, '+', 'CCGGCATCGACCAGGTATAGCTTAGGTTAGCCTTACCTTG')				noncoding
NZ_CP027858.1++CRV15_RS20925-CRV15_RS20930++4966337-4966489++DP	(4966450.0, 4966489.0, '+', 'CCCCGGACCGGCGCCTCTACCAGCGAGTAGGGTCGGCCCA')				noncoding
NZ_CP027858.1++CRV15_RS20955-CRV15_RS20960++4975613-4975988++DP	(4975666.0, 4975705.0, '-', 'CCCTTCCCCGTAGTCGGCACGAAGTGCCACCATGGAAGCA')				noncoding			(4975917.0, 4975960.0, '+', 'predicted_RNA_650', 'NZ_CP027858.1')
NZ_CP027858.1++CRV15_RS21000-CRV15_RS21005++4984570-4984778++DP	(4984571.0, 4984610.0, '-', 'TATGCGGTGCGGAACGGCGCCGCTCGCTACGATCTGCGGA')				noncoding
NZ_CP027858.1++CRV15_RS21015-CRV15_RS21020++4987485-4987878++DP	(4987570.0, 4987609.0, '+', 'CGGTCCGGGCCGCCCGGAGTGGGCCCGTAGGCTGCCCGTG')				noncoding			(4987629.0, 4987719.0, '+', 'predicted_RNA_652', 'NZ_CP027858.1')
NZ_CP027858.1++CRV15_RS21025-CRV15_RS21030++4991653-4991875++DP	(4991674.0, 4991713.0, '+', 'GTCTTCCCTGTCGCGTTGTGCGGAGGTTACATTGCCAGAA')				noncoding
NZ_CP027858.1++CRV15_RS21040-CRV15_RS21045++4996087-4996136++DP	(4996097.0, 4996136.0, '+', 'CGGAGGGGAACAGGTGGCGGAAGGCGCCAGACTGATCGCA')				noncoding
NZ_CP027858.1++CRV15_RS21115-CRV15_RS21120++5010728-5011077++DP	(5010778.0, 5010817.0, '-', 'GTCTTTCGCAAAGTCTTGCAAGGCTGTTAACTTCACGCCG')				noncoding			(5010907.0, 5011035.0, '+', 'predicted_RNA_654', 'NZ_CP027858.1')
NZ_CP027858.1++CRV15_RS21135-CRV15_RS21140++5021886-5022637++CO_R	(5021924.0, 5021963.0, '-', 'GTGGTTCGACGGGGGCGCCCGACGGGTAACCTGCGCCACG')				noncoding			(5022123.0, 5021923.0, '-', 'predicted_RNA_655', 'NZ_CP027858.1')
NZ_CP027858.1++CRV15_RS21165-CRV15_RS21170++5030258-5030751++CO_F	(5030709.0, 5030748.0, '+', 'CCCCTGCCGTCGCGGGGCGCGGGATGGCAGCATGACCCCA')				noncoding
NZ_CP027858.1++CRV15_RS21245-CRV15_RS21250++5046469-5046803++DP	(5046634.0, 5046673.0, '-', 'ATCACTCACATCCGACCCAGCCGTGGCTACAGTACTGGCG')				noncoding
NZ_CP027858.1++CRV15_RS21290-CRV15_RS21295++5056052-5056315++CO_R	(5056083.0, 5056122.0, '-', 'GCGCGTCGCCAATCGGCCACGCCTCCCTACCCTCGATGCG')				noncoding
NZ_CP027858.1++CRV15_RS21350-CRV15_RS21355++5071913-5072038++DP	(5071921.0, 5071960.0, '-', 'TACCGTGCTGGGGGAGGGCGAGCGGGCTACCCTGCGCCGG')				noncoding
NZ_CP027858.1++CRV15_RS21430-CRV15_RS21435++5090737-5090911++CO_F	(5090872.0, 5090911.0, '+', 'CGGGCCCGGGCCGGGGGCCCTTTCCGCCACGATGGGCCCA')	(5090844, 5090892, 1)			noncoding
NZ_CP027858.1++CRV15_RS21455-CRV15_RS21460++5095697-5095890++DP	(5095753.0, 5095792.0, '-', 'GGGGTTTCTGCTGCACCGCCTGGTGCGTACGGTGCGGATA')				noncoding
NZ_CP027858.1++CRV15_RS21510-CRV15_RS21515++5108044-5108208++CO_F	(5108102.0, 5108141.0, '+', 'GGGCTCTTCGCCGTCCCCGGGGGTGGATAGGGTGGGCGGA')	(5108081, 5108106, 1)			noncoding
NZ_CP027858.1++CRV15_RS21515-CRV15_RS21520++5109288-5110226++CO_F	(5109840.0, 5109879.0, '+', 'AGGTTGCGTGCGGGGGAGCTGCTGGCATACCGTCTGCGCA')				noncoding	CM000913.1/1643689-1643572	S-adenosyl methionine (SAM) riboswitch,	(5109499.0, 5109380.0, '-', 'predicted_RNA_670', 'NZ_CP027858.1')
NZ_CP027858.1++CRV15_RS21605-CRV15_RS21610++5131144-5131551++DP	(5131247.0, 5131286.0, '-', 'CCCCTATCGGAACTGAATACTGGTGGGTAACGTCCGGGCA')				noncoding			(5131279.0, 5131227.0, '-', 'predicted_RNA_674', 'NZ_CP027858.1')			(5131317, 5131408, '-', 'putative_sRNA', 'NZ_CP027858.1')
NZ_CP027858.1++CRV15_RS21610-CRV15_RS21615++5132364-5132529++CO_F	(5132431.0, 5132470.0, '+', 'GGGCGGGGCGAGCCGGCGGAGCGCGATAGCCTGCACACCA')				noncoding
NZ_CP027858.1++CRV15_RS21630-CRV15_RS21635++5135939-5136617++CO_F	(5136578.0, 5136617.0, '+', 'GGAGCGCGGGGCGTCGCGGCGCGGCCTAGGGTGGGGCGCA')				noncoding
NZ_CP027858.1++CRV15_RS21645-CRV15_RS21650++5138722-5139056++DP	(5138925.0, 5138964.0, '-', 'GACCTGGCCGGTGTCAGTCCCGTCGCGTACCGTGAGGTGG')				noncoding			(5138795.0, 5139023.0, '+', 'predicted_RNA_675', 'NZ_CP027858.1')
NZ_CP027858.1++CRV15_RS21670-CRV15_RS21675++5146378-5146710++DP	(5146578.0, 5146617.0, '-', 'CGGCGTGGCGGAGTCGGCCGCTGCGGTAGGGTTCGCCGCA')				noncoding
NZ_CP027858.1++CRV15_RS21675-CRV15_RS21680++5148063-5148242++CO_F	(5148155.0, 5148194.0, '+', 'CACTTTTGTCGGAACCCAGGAGCCAGGTAAGGTTAGGTTA')	(5148098, 5148157, 1)			noncoding
NZ_CP027858.1++CRV15_RS21735-CRV15_RS21740++5158644-5158726++CO_F	(5158687.0, 5158726.0, '+', 'CCGGTTGGGTGGCCCCCCGAGCCTGGATAGCCTGCGTCCA')				noncoding
NZ_CP027858.1++CRV15_RS21920-CRV15_RS21925++5203747-5203901++CO_F	(5203862.0, 5203901.0, '+', 'GCCCTGTCAGGGCCCGCCCGCCGCCTCTACGATGCGACCA')				noncoding
NZ_CP027858.1++CRV15_RS22160-CRV15_RS22165++5260453-5260847++CO_F	(5260624.0, 5260663.0, '+', 'TCCCTTGGCCGTACGGCTCCGGCGCCCTACCGTGGGTCGG')	(5260542, 5260594, 1)			noncoding
NZ_CP027858.1++CRV15_RS22180-CRV15_RS22185++5266301-5266399++DP	(5266306.0, 5266345.0, '+', 'TCCTTCCCTAACAAGTGTTTGGTAGGTTAACGTGCCGCTG')				noncoding
NZ_CP027858.1++CRV15_RS22240-CRV15_RS22245++5277120-5277355++DP	(5277152.0, 5277191.0, '-', 'CCACGGGGTTGGGTCCCCTCGTCGCCGTAGAGTTGAGGCG')				noncoding						(5277315, 5277696, '+', 'putative_sRNA', 'NZ_CP027858.1')
NZ_CP027858.1++CRV15_RS22385-CRV15_RS22390++5317707-5317762++CO_F	(5317723.0, 5317762.0, '+', 'CCGGGACGGTGCGCCGGAGGCGGGAGCTAGGCTGCGCCCA')				noncoding
NZ_CP027858.1++CRV15_RS22425-CRV15_RS22430++5326338-5326515++CO_F	(5326476.0, 5326515.0, '+', 'AGGGTGATCGGGACGGTTTGCCCTGTCTAGGGTGATCCCA')				noncoding
NZ_CP027858.1++CRV15_RS22430-CRV15_RS22435++5327724-5328328++CO_F	(5328216.0, 5328255.0, '+', 'GGCCGGACGTTCGGACGGCAACACCGTTATGGTGCAGATG')				noncoding
NZ_CP027858.1++CRV15_RS22450-CRV15_RS22455++5332376-5332579++CO_R	(5332441.0, 5332480.0, '-', 'GCGGTGTCGTCCTCGCGCACGGGCTGGCACACTGCGCGCG')				noncoding
NZ_CP027858.1++CRV15_RS22465-CRV15_RS22470++5335357-5335563++CO_F	(5335524.0, 5335563.0, '+', 'CGGGACCCCGTTGTCAGTGGGGGGCCGTACGGTGGATTCA')				noncoding
NZ_CP027858.1++CRV15_RS22505-CRV15_RS22510++5348036-5349020++DP	(5348036.0, 5348075.0, '-', 'GGGCTCCCCCGCCCGGAGGCGATCGGCTACCTTCGGGCAG')				noncoding
NZ_CP027858.1++CRV15_RS22525-CRV15_RS22530++5352666-5352820++CO_F	(5352781.0, 5352820.0, '+', 'GCGACCGGAGTGTCAGTCCCCGCCAGTAGGGTGGACGACA')				noncoding
NZ_CP027858.1++CRV15_RS22595-CRV15_RS22600++5369524-5370583++DT	(5369836.0, 5369875.0, '+', 'CCGGTGCCGTGCTCGGCGGCGGCCGGGCAGGCTGCCGCCA')	(5370534, 5370574, 1)			noncoding
NZ_CP027858.1++CRV15_RS22620-CRV15_RS22625++5377229-5377560++DP	(5377293.0, 5377332.0, '-', 'CGACGGGCCGCGGGCGCTCGCGCGGGTAGGCTCGACACCG')				noncoding			(5377436.0, 5377507.0, '+', 'predicted_RNA_702', 'NZ_CP027858.1')			(5375794, 5376084, '-', 'putative_sRNA', 'NZ_CP027858.1')
NZ_CP027858.1++CRV15_RS22655-CRV15_RS22660++5384393-5384692++DP	(5384653.0, 5384692.0, '+', 'CTGTTGTCACGTTCCAGCGAATTACGCAACAATGGCGTTG')				noncoding
NZ_CP027858.1++CRV15_RS22695-CRV15_RS22700++5391401-5391688++CO_F	(5391649.0, 5391688.0, '+', 'GGTTCGCCCGGGTGGCGCGCCGGAGGTTAGGTTTTCCCCA')	(5391429, 5391460, 1)			noncoding
NZ_CP027858.1++CRV15_RS22765-CRV15_RS22770++5404741-5405001++DP	(5404868.0, 5404907.0, '-', 'TGTTGTGGGGCCGTCTCGTTTTCCCGATACGTTCTCGATA')				noncoding
NZ_CP027858.1++CRV15_RS22840-CRV15_RS22845++5422123-5422359++DP	(5422286.0, 5422325.0, '-', 'GGTCCGCCCGCACCAGGCTGCATTCGGTATGGTGAACGCC')				noncoding
NZ_CP027858.1++CRV15_RS22860-CRV15_RS22865++5426523-5426733++DP	(5426623.0, 5426662.0, '-', 'GTAGCGCATTCACTTGGTCGACCAAGGTAAAATTTCCGGA')				noncoding
NZ_CP027858.1++CRV15_RS22890-CRV15_RS22895++5432825-5432983++DP	(5432876.0, 5432915.0, '-', 'GGCCGGGGCCGGGTGCGGACGGGCGGCTACTCTCGTCCCG')				noncoding
NZ_CP027858.1++CRV15_RS22965-CRV15_RS22970++5452488-5452805++CO_F	(5452682.0, 5452721.0, '+', 'CCCGCAAAAGCACTTGCAGCCCCCCGTTAGACTGGCCGTA')				noncoding
NZ_CP027858.1++CRV15_RS22975-CRV15_RS22980++5455049-5455282++CO_F	(5455142.0, 5455181.0, '+', 'GCGGTGCGGGTCCTGTGGACCTCGCCGTACGGTGGCGGGG')				noncoding
NZ_CP027858.1++CRV15_RS23065-CRV15_RS23070++5471426-5471623++CO_F	(5471530.0, 5471569.0, '+', 'GCGACCCGGGCTGTCAGTGGGCTGGCGTAGGCTCGAAGCA')				noncoding			(5471591.0, 5471618.0, '+', 'predicted_RNA_713', 'NZ_CP027858.1')	(5469329.0, 5469077.0, '-', 'predicted_RNA_714', 'NZ_CP027858.1')
NZ_CP027858.1++CRV15_RS23140-CRV15_RS23145++5485575-5485944++DP	(5485591.0, 5485630.0, '-', 'CGCCTGTCGGGACGATGCGTCTCGCCGTAACATTCGCCGG')				noncoding
NZ_CP027858.1++CRV15_RS23160-CRV15_RS23165++5491551-5491824++DP	(5491785.0, 5491824.0, '+', 'CCGATACGGACGGTCACACCCCGCCGGTACGGTGATTTCA')				noncoding
NZ_CP027858.1++CRV15_RS23185-CRV15_RS23190++5495805-5495971++CO_F	(5495932.0, 5495971.0, '+', 'CCCCTGTCCTCACCCGGCCGTCGGACCTACCATGACCATG')				noncoding						(5495019, 5495136, '+', 'putative_sRNA', 'NZ_CP027858.1')
NZ_CP027858.1++CRV15_RS23260-CRV15_RS23265++5511759-5511933++CO_F	(5511762.0, 5511801.0, '+', 'CCCGGCCGGACCCGGGGAAGGATAGGTTAGCCTAACTTCG')	(5511853, 5511910, 1)			noncoding
NZ_CP027858.1++CRV15_RS23305-CRV15_RS23310++5523232-5523714++DP	(5523410.0, 5523449.0, '-', 'CGCCACGCGGAAGGGTCCGGTGCGTCGTATCCTGCGGACA')				noncoding			(5523597.0, 5523703.0, '+', 'predicted_RNA_724', 'NZ_CP027858.1')
NZ_CP027858.1++CRV15_RS23350-CRV15_RS23355++5535330-5535535++CO_F	(5535423.0, 5535462.0, '+', 'GTCTTGTGCCGACTCTTCCGGCCTGTTTATAGTCACCCTG')	(5535379, 5535426, 1)			noncoding
NZ_CP027858.1++CRV15_RS23365-CRV15_RS23370++5538119-5538311++DP	(5538204.0, 5538243.0, '+', 'CGGGGGCGCCGGGCACCCCTCGCCGAATAGGCTGAACGGA')				noncoding
NZ_CP027858.1++CRV15_RS23420-CRV15_RS23425++5550999-5551297++DP	(5551258.0, 5551297.0, '+', 'CCGCTTCCGTCACCGTCCGCCGCCGCCTACCGTGGGGCCA')				noncoding
NZ_CP027858.1++CRV15_RS23450-CRV15_RS23455++5558261-5559194++CO_F	(5558696.0, 5558735.0, '+', 'CCTTGACAGCGGTCCGTGCCCACCGCCTAGCCTCGGGGCG')				noncoding
NZ_CP027858.1++CRV15_RS23525-CRV15_RS23530++5579933-5580086++CO_F	(5580042.0, 5580081.0, '+', 'GTCCACGGCCCGCGCCCGCCGCCCGTTAGGATGATCGTCA')				noncoding						(5580082, 5580194, '+', 'putative_sRNA', 'NZ_CP027858.1')
NZ_CP027858.1++CRV15_RS23570-CRV15_RS23575++5587131-5587411++DP	(5587211.0, 5587250.0, '+', 'ACGCTCTGCCATTGATGATCTGTCTTCTATGCTCGCTCTG')				noncoding
NZ_CP027858.1++CRV15_RS23575-CRV15_RS23580++5588221-5588613++CO_F	(5588510.0, 5588549.0, '+', 'ACGGCTGCCCGGGCGGGACGATAGGGTTAGTCTGCCCGAG')	(5588274, 5588310, 1)			noncoding			(5588422.0, 5588597.0, '+', 'predicted_RNA_733', 'NZ_CP027858.1')
NZ_CP027858.1++CRV15_RS23600-CRV15_RS23605++5594191-5594508++CO_F	(5594441.0, 5594480.0, '+', 'ACCTAAGCGCTTGCTCACCTCCCGGGGTATGGTGTCCCCG')				noncoding
NZ_CP027858.1++CRV15_RS23635-CRV15_RS23640++5603700-5603910++DP	(5603812.0, 5603851.0, '+', 'GCGCTGGCCCCTGTCATACCGACTGGTTAGTATGCTGCGG')				noncoding
NZ_CP027858.1++CRV15_RS23755-CRV15_RS23760++5629337-5629524++DP	(5629450.0, 5629489.0, '+', 'CCGCTGACGAATGGCCCCTCACCGCGTTAGGCTCCCGGGA')				noncoding
NZ_CP027858.1++CRV15_RS23770-CRV15_RS23775++5632559-5632655++DP	(5632616.0, 5632655.0, '+', 'GGCCCCGGGACGGCGGCGGCACGACCTACGCTGGCAGGCA')				noncoding
NZ_CP027858.1++CRV15_RS23785-CRV15_RS23790++5634793-5635637++CO_F	(5635598.0, 5635637.0, '+', 'GGTTCGTGGGTGGATCACGTGTCCGGTTAGTCTCGATGCA')	(5635341, 5635393, 1)			noncoding
NZ_CP027858.1++CRV15_RS23795-CRV15_RS23800++5638183-5638635++DP	(5638214.0, 5638253.0, '-', 'GGCTGCGGTGATGTGCCTGGTTAGCCGTAAGGTTGGGGCG')				noncoding
NZ_CP027858.1++CRV15_RS23850-CRV15_RS23855++5654554-5654799++CO_F	(5654656.0, 5654695.0, '+', 'GGGATCGCACAGCTGAACCATTGACGTAAGATCCGCGCCA')				noncoding			(5654718.0, 5654738.0, '+', 'predicted_RNA_740', 'NZ_CP027858.1')
NZ_CP027858.1++CRV15_RS23870-CRV15_RS23875++5660717-5660790++CO_R	(5660738.0, 5660777.0, '-', 'GGCGCGGGCCGTGCGGGGGGGTCAGGGCAGAATGGGGGCG')				noncoding
NZ_CP027858.1++CRV15_RS23880-CRV15_RS23885++5663011-5663143++CO_F	(5663104.0, 5663143.0, '+', 'CCGTCCACACCCCGGCCCCACGCCCGGTACCCTGGTCACA')				noncoding
NZ_CP027858.1++CRV15_RS23935-CRV15_RS23940++5672742-5672879++DP	(5672801.0, 5672840.0, '-', 'TACGTATAACGTCGCAGGGTCCATACGTACCATGAGCCCA')				noncoding
NZ_CP027858.1++CRV15_RS23950-CRV15_RS23955++5676762-5676937++CO_F	(5676864.0, 5676903.0, '+', 'GGGGCGGGGCGCGCCCGCCCGAGGTGGCAGACTGTCCCGG')				noncoding
NZ_CP027858.1++CRV15_RS23955-CRV15_RS23960++5677309-5677527++CO_F	(5677450.0, 5677489.0, '+', 'CGGCTTTGTCCCGGGACCCGTGGGCGGTACGGTCGTCCGG')	(5677418, 5677453, 1)			noncoding
NZ_CP027858.1++CRV15_RS23990-CRV15_RS23995++5682784-5682866++CO_F	(5682824.0, 5682863.0, '+', 'CCGCGCTGACTGTCGTACCTCTTGGGTAGGCTCGACAACA')				noncoding
NZ_CP027858.1++CRV15_RS24015-CRV15_RS24020++5691145-5691318++CO_R	(5691180.0, 5691219.0, '-', 'CGGGCTGAGATCCACACCGGGGGGTGTTAACTTAGGCTTG')				noncoding
NZ_CP027858.1++CRV15_RS24075-CRV15_RS24080++5705279-5706613++DP	(5705364.0, 5705403.0, '+', 'TGGTCCCTCCGTGAGCGGCGGAGCCCGTAAAGTGACGACG')				noncoding			(5705863.0, 5706041.0, '+', 'predicted_RNA_750', 'NZ_CP027858.1')
NZ_CP027858.1++CRV15_RS24090-CRV15_RS24095++5709317-5709425++DP	(5709386.0, 5709425.0, '+', 'GGGCGCGGGAGCGCCGCGGACGCGGACTACGCTCGACCCG')				noncoding
NZ_CP027858.1++CRV15_RS24160-CRV15_RS24165++5723891-5724150++CO_R	(5723950.0, 5723989.0, '-', 'GCAGGTGCGGCCCCGGCCCCCGGCCGTAGACTCGACTTCA')				noncoding			(5723940.0, 5723908.0, '-', 'predicted_RNA_755', 'NZ_CP027858.1')
NZ_CP027858.1++CRV15_RS24170-CRV15_RS24175++5726530-5727781++CO_F	(5727709.0, 5727748.0, '+', 'CCTTTCGGAGCTGCCCCCCGGACGAGATATCTTGATGTCG')				noncoding						(5727749, 5727887, '+', 'putative_sRNA', 'NZ_CP027858.1')
NZ_CP027858.1++CRV15_RS24235-CRV15_RS24240++5743670-5743925++CO_F	(5743878.0, 5743917.0, '+', 'ATGATTGACGAAACATGCGGGCGAGTGCATACTTATTCCA')				noncoding
NZ_CP027858.1++CRV15_RS24300-CRV15_RS24305++5756910-5757147++CO_F	(5757051.0, 5757090.0, '+', 'AACGGTCCCCAGGGCCCCCGCGCCAGGTAGTCTCACCCTG')				noncoding
NZ_CP027858.1++CRV15_RS24385-CRV15_RS24390++5772521-5772888++DT	(5772587.0, 5772626.0, '+', 'CCCCGCCGTGCCCGGCGCGCGGAACGCTACGCTCCGATGA')				noncoding
NZ_CP027858.1++CRV15_RS24420-CRV15_RS24425++5776480-5776814++DP	(5776729.0, 5776768.0, '+', 'GTTTCGCGGGGCGGCCCCGGGGCTCGGTACGATTCAGACG')				noncoding
NZ_CP027858.1++CRV15_RS24450-CRV15_RS24455++5784573-5785106++DP	(5784988.0, 5785027.0, '+', 'CCGGCGGTGCGGCGGCCCGGTCCTGGCTACGATGGGCCAG')				noncoding
NZ_CP027858.1++CRV15_RS24550-CRV15_RS24555++5807253-5807575++CO_F	(5807489.0, 5807528.0, '+', 'GCAGGGAGCGGACGGCGGGGGGTGCGGCAGAATGTCCGTG')				noncoding			(5807487.0, 5807564.0, '+', 'predicted_RNA_766', 'NZ_CP027858.1')
NZ_CP027858.1++CRV15_RS24625-CRV15_RS24630++5822322-5823023++CO_F	(5822984.0, 5823023.0, '+', 'CGGCGGGCCCCGGCGCGGGGGCGCTCGTACGCTCAGGACA')				noncoding
NZ_CP027858.1++CRV15_RS24645-CRV15_RS24650++5826098-5826497++DP	(5826159.0, 5826198.0, '-', 'GGCTTGACGCATCCAAGTAACTCTGCGTAACCTCACAGTG')				noncoding			(5826449.0, 5826468.0, '+', 'predicted_RNA_767', 'NZ_CP027858.1')
NZ_CP027858.1++CRV15_RS24705-CRV15_RS24710++5839641-5839881++CO_F	(5839766.0, 5839805.0, '+', 'GGTGGTCCGGAGCGGGGGAGCGGTGGATAAACTGACCTCT')				noncoding	URS0000D65A42_443255/1-120	Streptomyces-metK RNA	(5839717.0, 5839826.0, '+', 'predicted_RNA_771', 'NZ_CP027858.1')
NZ_CP027858.1++CRV15_RS24735-CRV15_RS24740++5845931-5846033++CO_F	(5845966.0, 5846005.0, '+', 'GCCGGGGCGGGGTCCGGCCGCAGGGACTACCCTTGCAGGG')				noncoding
NZ_CP027858.1++CRV15_RS24805-CRV15_RS24810++5861966-5862187++DP	(5862104.0, 5862143.0, '+', 'GGGTTGTCACCCCTTGGCGCGCCGCCCTAGGCTCGCACGG')				noncoding
NZ_CP027858.1++CRV15_RS24815-CRV15_RS24820++5865746-5865866++DP	(5865769.0, 5865808.0, '+', 'CGACCGGATGTCCCGTCGCTGGCCGCGTAAACTATCAGGA')				noncoding
NZ_CP027858.1++CRV15_RS24820-CRV15_RS24825++5867054-5867983++CO_F	(5867524.0, 5867563.0, '-', 'GCTCTTGACGTGTTGGTCTAGTCCTTTTACGCTCGCCGGA')				noncoding	CM000913.1/882484-882354	FMN riboswitch (RFN element)
NZ_CP027858.1++CRV15_RS24895-CRV15_RS24900++5882543-5882883++CO_F	(5882711.0, 5882750.0, '+', 'ACCCGTGACGGGGGTCCGATGATCGGGCATACTCGACGCG')				noncoding
NZ_CP027858.1++CRV15_RS24910-CRV15_RS24915++5885280-5885353++CO_F	(5885314.0, 5885353.0, '+', 'CTGCCCGGGGGCGCGGGGCCACGACCTAGGCTGGTGGCCA')				noncoding
NZ_CP027858.1++CRV15_RS24970-CRV15_RS24975++5899374-5900079++CO_F	(5900040.0, 5900079.0, '+', 'CTCACGGCCCTGCGGGACCCCTCCTGCCAGAATGGCGCCA')				noncoding
NZ_CP027858.1++CRV15_RS25020-CRV15_RS25025++5917869-5918680++DP	(5918123.0, 5918162.0, '-', 'GGGGTTCAGGGTGCGCGCGGCAGCGGGGACACTGGGGGTG')				noncoding			(5918286.0, 5918025.0, '-', 'predicted_RNA_782', 'NZ_CP027858.1')
NZ_CP027858.1++CRV15_RS25105-CRV15_RS25110++5941877-5942039++CO_F	(5941965.0, 5942004.0, '+', 'CGTGTCCGGTACGCCCCTGACTGACGGTAAGGTCGAGGGA')				noncoding						(5941841, 5941924, '+', 'putative_sRNA', 'NZ_CP027858.1')
NZ_CP027858.1++CRV15_RS25145-CRV15_RS25150++5949814-5950044++CO_F	(5949980.0, 5950019.0, '+', 'ATCGTTGACGCACCCCTGGTGACTGCCTACCGTCGAGTCG')				noncoding			(5949828.0, 5950000.0, '+', 'predicted_RNA_787', 'NZ_CP027858.1')
NZ_CP027858.1++CRV15_RS25210-CRV15_RS25215++5963111-5963189++CO_F	(5963128.0, 5963167.0, '+', 'GTGCGTAAGCCAGCACCCTGAAGGGGTTACGGTCCTGACG')				noncoding
NZ_CP027858.1++CRV15_RS25215-CRV15_RS25220++5964290-5964636++CO_F	(5964448.0, 5964487.0, '+', 'AGTTGTCCGCCGAAGCCGCCGGACCGTAGAGTGCCGATCA')				noncoding
NZ_CP027858.1++CRV15_RS25305-CRV15_RS25310++5981571-5981686++DP	(5981609.0, 5981648.0, '+', 'GGTCGGGCTGCCCCGGACCCGCCCCCGTATGCTGACCGGG')	(5981613, 5981576, 0)			noncoding
NZ_CP027858.1++CRV15_RS25325-CRV15_RS25330++5986244-5986373++CO_R	(5986246.0, 5986285.0, '-', 'GGGGAGATCACGCGCGGCGCACTGGGCTAGCCTGACTGCA')				noncoding			(5986359.0, 5986261.0, '-', 'predicted_RNA_797', 'NZ_CP027858.1')
NZ_CP027858.1++CRV15_RS25340-CRV15_RS25345++5988188-5988425++CO_R	(5988260.0, 5988299.0, '-', 'CGCCACGTCACGTTCACTTCGGAGCGCTACGCTCATTCCG')				noncoding			(5988251.0, 5988189.0, '-', 'predicted_RNA_799', 'NZ_CP027858.1')
NZ_CP027858.1++CRV15_RS25365-CRV15_RS25370++5993056-5993150++DP	(5993110.0, 5993149.0, '+', 'AGGATGGCCAAGGTCACTACCCATGGGTAACATCGCGGTC')				noncoding
NZ_CP027858.1++CRV15_RS25505-CRV15_RS25510++6029920-6030071++CO_R	(6029921.0, 6029960.0, '-', 'AGCGCTCTGGCCTGCACGAATCACCAGTAGAATCTGGCTA')				noncoding
NZ_CP027858.1++CRV15_RS25510-CRV15_RS25515++6030854-6030932++DP	(6030856.0, 6030895.0, '-', 'ACCGGGGAACGGGACCGTACCGCGCGGTACGATCGCATCG')				noncoding
NZ_CP027858.1++CRV15_RS25525-CRV15_RS25530++6034488-6034754++CO_R	(6034640.0, 6034679.0, '-', 'GGCCGGTGCGCTCCGGGAGGCTGCGGATAGTCTGGTACGA')				noncoding
NZ_CP027858.1++CRV15_RS25550-CRV15_RS25555++6039308-6039603++DP	(6039389.0, 6039428.0, '+', 'CACATCCCCGCCAGGGGGCGCCACGGCTATGGTCTGTGGA')				noncoding
NZ_CP027858.1++CRV15_RS25570-CRV15_RS25575++6042987-6043085++DP	(6043046.0, 6043085.0, '+', 'AAAAAATGTACAGGATGTACAGGGCGTTATGATGGAGACA')				noncoding
NZ_CP027858.1++CRV15_RS25635-CRV15_RS25640++6056876-6057235++DP	(6057112.0, 6057151.0, '+', 'GCCCGGGCGGCGTTCGGGGGATCGGGCTACGCTGACGGTG')				noncoding
NZ_CP027858.1++CRV15_RS25650-CRV15_RS25655++6060190-6060377++CO_R	(6060246.0, 6060285.0, '-', 'CATTCGGTGACCGCCCCCGGGCGCCGGTAGGGTGTGGCCG')	(6060309, 6060288, 0)			noncoding
NZ_CP027858.1++CRV15_RS25660-CRV15_RS25665++6062374-6062488++DP	(6062399.0, 6062438.0, '-', 'AGGTTCGGGGCGCGTGCCGGACCTGGATAGGCTGGGGCCG')				noncoding			(6062477.0, 6062394.0, '-', 'predicted_RNA_809', 'NZ_CP027858.1')
NZ_CP027858.1++CRV15_RS25745-CRV15_RS25750++6081951-6082268++DP	(6082196.0, 6082235.0, '+', 'ACCCTGCCCGCCGCGCCCGGCCGCCGGTAGCGTCGGGGCA')				noncoding
NZ_CP027858.1++CRV15_RS25795-CRV15_RS25800++6095047-6096539++DT	(6095996.0, 6096035.0, '+', 'GTACCGCCTCCCCGGCCGCCGCCCCGGTACGGTCCTCGCG')	(6096209, 6096264, 1)			noncoding
NZ_CP027858.1++CRV15_RS25885-CRV15_RS25890++6122714-6124001++DT	(6122997.0, 6123036.0, '+', 'GGGTCAGCCTGCGGCGTCGAGGGCCGATACCGTCGGTTCG')				noncoding
NZ_CP027858.1++CRV15_RS25955-CRV15_RS25960++6142324-6142733++DP	(6142579.0, 6142618.0, '+', 'TCGTACGCTCGTGCCCCTGGGTGCCCGTACGCTCGAAGCG')				noncoding
NZ_CP027858.1++CRV15_RS25975-CRV15_RS25980++6148426-6148511++DP	(6148472.0, 6148511.0, '+', 'CCGTGTCGCACGGCCTCCCGCTCGGGGGAGGATGCCCGCA')				noncoding
NZ_CP027858.1++CRV15_RS26015-CRV15_RS26020++6164743-6165199++CO_F	(6165151.0, 6165190.0, '+', 'CCCGTATGGATTGTCAGATCGTGCGGATAGCCTGTCGGGG')				noncoding
NZ_CP027858.1++CRV15_RS26035-CRV15_RS26040++6170708-6170876++DP	(6170837.0, 6170876.0, '+', 'GAAATGTGACCGCATGGTCCGGTTAGGTATGATGAGGGCA')				noncoding
NZ_CP027858.1++CRV15_RS26105-CRV15_RS26110++6181597-6182026++CO_F	(6181893.0, 6181932.0, '-', 'TGCATCGCGCACTCGCCGGCACGGAAGTAGCATCCCCGCA')	(6181794, 6181807, 1)			noncoding
NZ_CP027858.1++CRV15_RS26215-CRV15_RS26220++6214214-6214463++CO_R	(6214288.0, 6214327.0, '-', 'GGGGTGGATATGAGGCAGACCGGAGCTTAGGTTAGGCTCA')				noncoding
NZ_CP027858.1++CRV15_RS26230-CRV15_RS26235++6223497-6223935++DP	(6223764.0, 6223803.0, '-', 'GTCACCGGGGAACCGTGAGAGGGATCGTAGACTGCCCTCG')				noncoding			(6223849.0, 6223935.0, '+', 'predicted_RNA_817', 'NZ_CP027858.1')
NZ_CP027858.1++CRV15_RS26285-CRV15_RS26290++6242656-6243675++CO_R	(6242752.0, 6242791.0, '-', 'GATCCGGGCGCCGGTGCGCGGATGCCGTACGCTGCCGGAG')				noncoding
NZ_CP027858.1++CRV15_RS26295-CRV15_RS26300++6245693-6246076++DP	(6245810.0, 6245849.0, '-', 'CGCCGCGGAGGCGACCTCAGGGTGTGCTAAAATATCAATG')				noncoding			(6245799.0, 6245723.0, '-', 'predicted_RNA_820', 'NZ_CP027858.1')			(6245811, 6245998, '-', 'putative_sRNA', 'NZ_CP027858.1')
NZ_CP027858.1++CRV15_RS26310-CRV15_RS26315++6250384-6250499++DP	(6250421.0, 6250460.0, '+', 'ACAATGGCACCTGAGTGGGAGATTCTCTAGACTTGGTAGA')				noncoding
NZ_CP027858.1++CRV15_RS26365-CRV15_RS26370++6264347-6264454++DT	(6264385.0, 6264424.0, '+', 'GCGGCGGGGTCCGCGTCGAGCGCTCCGTACGGTGTCGGCA')				noncoding
NZ_CP027858.1++CRV15_RS26415-CRV15_RS26420++6280650-6280901++DP	(6280747.0, 6280786.0, '-', 'GTGGACACGTACGGGGGGAAGCACCGATACGGTCGGCACA')				noncoding			(6280867.0, 6280898.0, '+', 'predicted_RNA_822', 'NZ_CP027858.1')
NZ_CP027858.1++CRV15_RS26530-CRV15_RS26535++6308888-6309015++CO_R	(6308900.0, 6308939.0, '-', 'TCGCGGCGGAGCCGGGGAGCCTTGGGTAGGGTCGGGGGCG')				noncoding
NZ_CP027858.1++CRV15_RS26580-CRV15_RS26585++6322443-6322554++CO_F	(6322479.0, 6322518.0, '+', 'GGGCTGCGGGCTGGTCTAGACCGCTGCTACGGTCGGCCGG')				noncoding
NZ_CP027858.1++CRV15_RS26605-CRV15_RS26610++6328025-6328411++DP	(6328228.0, 6328267.0, '+', 'ACGACGTTTCTTAATGCCAATGATCAGTATGATCCCGGCA')				noncoding
NZ_CP027858.1++CRV15_RS26650-CRV15_RS26655++6336261-6336380++DP	(6336313.0, 6336352.0, '+', 'GGCGGGAGAGCGCCGCGTCGCACCCCGTACGCTCGGGGCG')				noncoding
NZ_CP027858.1++CRV15_RS26680-CRV15_RS26685++6342281-6342732++DP	(6342357.0, 6342396.0, '-', 'GGACTGGTCAGAGCGGCGCACATGGGGCACGATCTGCGCA')				noncoding			(6342501.0, 6342610.0, '+', 'predicted_RNA_829', 'NZ_CP027858.1')			(6342707, 6343027, '+', 'putative_sRNA', 'NZ_CP027858.1')
NZ_CP027858.1++CRV15_RS26760-CRV15_RS26765++6360080-6360231++DP	(6360192.0, 6360231.0, '+', 'ATTCTTGGTCAGTGCTCCGAACCATGGGAGAATCCCTTCA')				noncoding
NZ_CP027858.1++CRV15_RS26780-CRV15_RS26785++6364697-6364998++CO_R	(6364876.0, 6364915.0, '-', 'CGGGTTGCGGACCGGCCCTCCCTGCGTCACGCTGATCCCA')				noncoding			(6364946.0, 6364793.0, '-', 'predicted_RNA_833', 'NZ_CP027858.1')
NZ_CP027858.1++CRV15_RS26785-CRV15_RS26790++6365322-6365746++DP	(6365384.0, 6365423.0, '-', 'CCCCTGGTGCGCACCGCCGGAGTTGGGCAGACTGCCAGCA')				noncoding
NZ_CP027858.1++CRV15_RS26810-CRV15_RS26815++6373715-6374202++CO_R	(6373872.0, 6373911.0, '-', 'CCGTCAACCACCGCCCCTCGCGCGCGCTACGGTGGGTGCG')				noncoding			(6373809.0, 6373716.0, '-', 'predicted_RNA_834', 'NZ_CP027858.1')	(6374140.0, 6373900.0, '-', 'predicted_RNA_835', 'NZ_CP027858.1')
NZ_CP027858.1++CRV15_RS26825-CRV15_RS26830++6377433-6377638++CO_F	(6377599.0, 6377638.0, '+', 'GCCGATGCCGACCCGCCGGTCCCTGGGTACGCTGCGAACA')				noncoding
NZ_CP027858.1++CRV15_RS26835-CRV15_RS26840++6379965-6380101++CO_F	(6380062.0, 6380101.0, '+', 'CACCGGAAGAGAGGATCTTGCCCGGGTTAGGCTCGCGGCA')				noncoding
NZ_CP027858.1++CRV15_RS26855-CRV15_RS26860++6386431-6386751++DP	(6386459.0, 6386498.0, '-', 'CTCCCCGCCGGGCAGCGGCGGCTGGGCTATGTTGAGCGGG')				noncoding
NZ_CP027858.1++CRV15_RS26890-CRV15_RS26895++6395559-6395928++DP	(6395721.0, 6395760.0, '+', 'CGGCGGGCGCGCGCCCCGGGGGCTGCCTAGCGTGGCGGCG')				noncoding
NZ_CP027858.1++CRV15_RS27085-CRV15_RS27090++6437740-6438316++DP	(6437766.0, 6437805.0, '-', 'GGCGTTGAGGTTGCCTGATCGGAAAGGTAGCCTCGTCGGA')				noncoding			(6437873.0, 6438046.0, '+', 'predicted_RNA_845', 'NZ_CP027858.1')
NZ_CP027858.1++CRV15_RS27110-CRV15_RS27115++6442632-6442915++CO_F	(6442773.0, 6442812.0, '+', 'GTAGTTGAATATTCCATAAAGCGAGATTAAGTTTAAGTCA')				noncoding			(6442863.0, 6442898.0, '+', 'predicted_RNA_846', 'NZ_CP027858.1')
NZ_CP027858.1++CRV15_RS27140-CRV15_RS27145++6448440-6448638++DP	(6448555.0, 6448594.0, '+', 'GCCGGAGTGCCGTGTTCCGGGAAGCGGTACGGTGAACCGG')				noncoding
NZ_CP027858.1++CRV15_RS27155-CRV15_RS27160++6453680-6454503++CO_R	(6453681.0, 6453720.0, '-', 'ACGGCTCCGTTCCGGCCCTTCTGGGGCTACGCTGCCGACT')				noncoding
NZ_CP027858.1++CRV15_RS27275-CRV15_RS27280++6491453-6491853++CO_F	(6491596.0, 6491635.0, '+', 'AGCGCGGTGCCGGGCACCCGGGCCCGGCAGGATCGGAGCA')				noncoding
NZ_CP027858.1++CRV15_RS27360-CRV15_RS27365++6514114-6514287++CO_F	(6514248.0, 6514287.0, '+', 'CCGGTCCGCCGGACGTCCCCGGCCACGTACCATGGCGGTA')				noncoding
NZ_CP027858.1++CRV15_RS27390-CRV15_RS27395++6524786-6525825++CO_R	(6524874.0, 6524913.0, '+', 'GGCTGTAAGCGATTCGGCGACACTCGATACGGTGGTGCCC')				noncoding						(6524256, 6524446, '-', 'putative_sRNA', 'NZ_CP027858.1')
NZ_CP027858.1++CRV15_RS27425-CRV15_RS27430++6533547-6533756++DP	(6533660.0, 6533699.0, '-', 'GGGGGCGGCGGGCCGTCGGCGGTCGCCTAGGCTGGCAGGG')				noncoding			(6533567.0, 6533651.0, '+', 'predicted_RNA_849', 'NZ_CP027858.1')
NZ_CP027858.1++CRV15_RS27450-CRV15_RS27455++6539597-6540189++DP	(6539809.0, 6539848.0, '+', 'TCATTGCCTGCCCGCCCGGTCCCCGGTTAGAGTCTCCGCC')				noncoding			(6539910.0, 6540156.0, '+', 'predicted_RNA_850', 'NZ_CP027858.1')
NZ_CP027858.1++CRV15_RS27465-CRV15_RS27470++6543502-6543866++CO_R	(6543699.0, 6543738.0, '-', 'CGTGGACAGCTCCGGACGGGCGGGGCTAGCCTGCCGTCCA')				noncoding			(6543685.0, 6543503.0, '-', 'predicted_RNA_851', 'NZ_CP027858.1')
NZ_CP027858.1++CRV15_RS27525-CRV15_RS27530++6554358-6554624++CO_R	(6554380.0, 6554419.0, '+', 'GGTCTGCTGGGCGCCTGTCCTCGGGGATACCGTCCGGGTG')	(6554573, 6554521, 0)			noncoding
NZ_CP027858.1++CRV15_RS27570-CRV15_RS27575++6564468-6564736++CO_F	(6564673.0, 6564712.0, '+', 'TGAGTGGCAGGCCCCTGAGCCCTGGGCTAGCTTGCTGACG')				noncoding
NZ_CP027858.1++CRV15_RS27580-CRV15_RS27585++6569775-6570127++CO_F	(6569941.0, 6569980.0, '+', 'TCTCTTGTGATGGCGCAGTAGTGGTGCCATATTGGCGCCA')	(6569794, 6569834, 1)			noncoding
NZ_CP027858.1++CRV15_RS27690-CRV15_RS27695++6589240-6589918++DP	(6589446.0, 6589485.0, '+', 'GGGTGGTTCGCCGGGGCGGCTCTTCTCTACACTTCCGCCC')				noncoding			(6589513.0, 6589747.0, '+', 'predicted_RNA_855', 'NZ_CP027858.1')
NZ_CP027858.1++CRV15_RS27700-CRV15_RS27705++6591995-6592179++DP	(6591995.0, 6592034.0, '+', 'ACCGATCCCCTCCGCATCATCGTGTCGTACGGTGTACGCA')				noncoding
NZ_CP027858.1++CRV15_RS27725-CRV15_RS27730++6596833-6596940++DP	(6596840.0, 6596879.0, '+', 'CACCTCCGGTGCGGTGAGGGAGCACCCTAGAATGGGCGCG')				noncoding
NZ_CP027858.1++CRV15_RS27740-CRV15_RS27745++6598796-6598888++DP	(6598809.0, 6598848.0, '+', 'TTTTCCTTCGGAACGGGCTCCCTCCGGTAAAATACCCGGA')				noncoding
NZ_CP027858.1++CRV15_RS27770-CRV15_RS27775++6605494-6605866++DP	(6605773.0, 6605812.0, '-', 'CGGCTGGTCCTCGCTGGGTGTTCGGGTCATACTCGGACGG')				noncoding
NZ_CP027858.1++CRV15_RS27775-CRV15_RS27780++6608101-6608439++CO_F	(6608256.0, 6608295.0, '+', 'AACCGTTTGCCCGCCGGGCGCGGCGGCTAGGGTCGGTCGG')				noncoding
NZ_CP027858.1++CRV15_RS27955-CRV15_RS27960++6654230-6654400++CO_F	(6654281.0, 6654320.0, '+', 'TTTCACCACACGATCATGGGTTGTCCGTAAAATGGGGCCT')				noncoding
NZ_CP027858.1++CRV15_RS28005-CRV15_RS28010++6666190-6666359++CO_F	(6666284.0, 6666323.0, '+', 'AGCCGCCCGCCGCGCTCCGGCCGTTGTTACCGTTTCCCCA')				noncoding
NZ_CP027858.1++CRV15_RS28025-CRV15_RS28030++6669571-6669949++CO_F	(6669791.0, 6669830.0, '+', 'GCGCTTCCCCGGACGGAGCGAATCACCTACGGTGGGAGGA')				noncoding
NZ_CP027858.1++CRV15_RS28100-CRV15_RS28105++6740045-6740318++DP	(6740058.0, 6740097.0, '-', 'TGGGTGACGTCACGCACATGGTGACCGTAGGCTCTCGGCG')				noncoding
NZ_CP027859.1++CRV15_RS28145-CRV15_RS28150++4342-5817++CO_F	(4637.0, 4676.0, '-', 'CGCTGCCCGCAGTCTCAGCGATCAGGTGAGGTTCCTGGCA')				noncoding
NZ_CP027859.1++CRV15_RS28150-CRV15_RS28155++6708-7059++CO_F	(7020.0, 7059.0, '+', 'CGGATGACCATGTCCGGCGTCCGGACGTAGCCTCGGAGCG')				noncoding			(7080.0, 7152.0, '+', 'predicted_RNA_860', 'NZ_CP027859.1')
NZ_CP027859.1++CRV15_RS28155-CRV15_RS28160++7572-7729++CO_F	(7637.0, 7676.0, '-', 'CGGGTACCCGGCGGTGTGCCGCGGAAATAAGGTGCGGTCG')				noncoding
NZ_CP027859.1++CRV15_RS28185-CRV15_RS28190++12548-14098++CO_F	(12590.0, 12629.0, '+', 'CGCCGGGCGGTCCGGCGGATGCGCGGGAAGGCTGCTTCCG')				noncoding
NZ_CP027859.1++CRV15_RS28220-CRV15_RS28225++21720-21922++DP	(21849.0, 21888.0, '-', 'GCCGCGACCGCGCCACAGCTGCGAAGGTAGCATCCGCAGA')				noncoding
NZ_CP027859.1++CRV15_RS28225-CRV15_RS28230++23365-24035++CO_F	(23814.0, 23853.0, '+', 'GAGCCCCGCCCCACAACTATCTTCAGCTATCTTCCGCCCG')				noncoding			(23948.0, 24035.0, '+', 'predicted_RNA_862', 'NZ_CP027859.1')
NZ_CP027859.1++CRV15_RS28250-CRV15_RS28255++29191-29820++DT	(29314.0, 29353.0, '+', 'GCTGGGGGGAGGGCGGGCGGCAGCGGCGACGATGCGGGCG')	(29460, 29498, 1)			noncoding
NZ_CP027859.1++CRV15_RS28265-CRV15_RS28270++34576-35221++CO_R	(34639.0, 34678.0, '-', 'CGTCCCCGACCACGACCTTCCAGGGGGAAAGTTGCTTGCG')	(35205, 35148, 0)			noncoding
NZ_CP027859.1++CRV15_RS28275-CRV15_RS28280++38685-38926++DP	(38779.0, 38818.0, '+', 'ATCCGGGAATGAGATGGAGATTGGGAGTACGGTGCCGCGA')				noncoding
NZ_CP027859.1++CRV15_RS28350-CRV15_RS28355++50094-50774++DP	(50219.0, 50258.0, '-', 'CCGACTTGGCCGGGAGGGGCGCCGCCGTACGGTTCGAGCA')				noncoding
NZ_CP027859.1++CRV15_RS28355-CRV15_RS28360++51728-52130++CO_F	(52071.0, 52110.0, '+', 'AGCTCGCCTCCCGGATCGGCCCGGCGGTAGCGTGAGCCTG')				noncoding
NZ_CP027859.1++CRV15_RS28365-CRV15_RS28370++52729-52981++DT	(52808.0, 52847.0, '-', 'GGCCTCACAGACCCCGGCGGCCGTGGCACGATGAGCCGCG')				noncoding
NZ_CP027859.1++CRV15_RS28400-CRV15_RS28405++65406-65601++CO_R	(65553.0, 65592.0, '+', 'GGAACGAGTCCGTTCCGCCCTTGAGGATATGATGTAACGT')				noncoding			(65555.0, 65407.0, '-', 'predicted_RNA_869', 'NZ_CP027859.1')
NZ_CP027859.1++CRV15_RS28410-CRV15_RS28415++68560-68744++DP	(68604.0, 68643.0, '-', 'TTCTGCGAACAGCCCTTCCGGTCAAGGTAATGTGCGCCTC')				noncoding
NZ_CP027859.1++CRV15_RS28425-CRV15_RS28430++77759-78612++DP	(78037.0, 78076.0, '+', 'AAATAGCTGGTCAGGGCGGTGTTCGGGGATACTGCGCGGG')				noncoding			(78225.0, 78354.0, '+', 'predicted_RNA_870', 'NZ_CP027859.1')
NZ_CP027859.1++CRV15_RS28485-CRV15_RS28490++91722-91871++DP	(91752.0, 91791.0, '+', 'ACCCCGTCCATGACGGTACGCGTCCGATACACTACGTCAC')				noncoding
NZ_CP027859.1++CRV15_RS28505-CRV15_RS28510++95389-96918++DT	(96142.0, 96181.0, '-', 'TACCTATCGGCTGTGCGCCCGCTCCGATACCGTTCCGGAG')				noncoding
NZ_CP027859.1++CRV15_RS28510-CRV15_RS28515++98166-98498++DP	(98208.0, 98247.0, '-', 'TGAGTTACTGGACAGCTGTCCCGGAGGTAGCTTGCGGGAG')				noncoding
NZ_CP027859.1++CRV15_RS28530-CRV15_RS28535++101242-101353++DP	(101314.0, 101353.0, '+', 'GGCTGGGCGCAGTGGCCCCGTGGCGCGGAGGATGGGGGCA')				noncoding
NZ_CP027859.1++CRV15_RS28545-CRV15_RS28550++104988-105481++CO_F	(105326.0, 105365.0, '-', 'AGTGCGGCCCAGCCCTTCCGGAAGCAGTACGGTGGCCTGG')				coding
NZ_CP027859.1++CRV15_RS28550-CRV15_RS28555++105910-106107++CO_F	(105973.0, 106012.0, '+', 'AACCGGTCAAACGACTCTCTCCCCCTATAGATTCCAGTCG')				noncoding
NZ_CP027859.1++CRV15_RS28570-CRV15_RS28575++109722-109782++DT	(109735.0, 109774.0, '-', 'CTCCGGCGGCCGGCACCGCAGGTCGGGAAAGATGATGGCG')				noncoding
NZ_CP027859.1++CRV15_RS28575-CRV15_RS28580++110418-110539++DP	(110423.0, 110462.0, '+', 'CACCCTATCAGCAATGTTGACAGTGACTACACTGACGATG')				noncoding
NZ_CP027859.1++CRV15_RS28610-CRV15_RS28615++113947-114241++CO_F	(114035.0, 114074.0, '+', 'CTGGGGGCAACCGCTCACGGCACGCTGTACCGTCTGCCGA')				noncoding
NZ_CP027859.1++CRV15_RS28670-CRV15_RS28675++131874-132068++DP	(132026.0, 132065.0, '-', 'CTTCTCCCACGTTTCGGAGCAGTCAGTCATCATCGACGTA')				noncoding
NZ_CP027859.1++CRV15_RS28715-CRV15_RS28720++139289-139617++CO_R	(139403.0, 139442.0, '-', 'CGGTCGAAGCGCAGCATGTCCGGCAGTACCGTGCGCGCCG')				noncoding
NZ_CP027859.1++CRV15_RS28735-CRV15_RS28740++143097-143605++DP	(143254.0, 143293.0, '-', 'GGCGATCAACCGCGGTGGGTCCCGCTCTACCCTGCGGCGA')				noncoding			(143321.0, 143605.0, '+', 'predicted_RNA_873', 'NZ_CP027859.1')
NZ_CP027859.1++CRV15_RS28740-CRV15_RS28745++144415-145097++DT	(144894.0, 144933.0, '+', 'GGCCGGGGCGACCAGGCCACGCTCGGTCATCATCATCCCG')				coding
NZ_CP027859.1++CRV15_RS28755-CRV15_RS28760++148521-148702++DP	(148535.0, 148574.0, '+', 'CGGTTTGGCTCTCCATCGCGTTAATGGTACAAAGAAACCA')				noncoding
NZ_CP027859.1++CRV15_RS28780-CRV15_RS28785++152273-152987++CO_F	(152666.0, 152705.0, '-', 'CTCCCCGCTTGCAAATGATTTGTTCGTTATGTTGGTGTGG')				noncoding
NZ_CP027859.1++CRV15_RS28795-CRV15_RS28800++155082-155576++CO_R	(155320.0, 155359.0, '+', 'ACCAGCGGGGCGGGCCGGGCCGCCCGTAACGTTACAGGCG')				noncoding
NZ_CP027859.1++CRV15_RS28820-CRV15_RS28825++159835-160842++CO_R	(160693.0, 160732.0, '+', 'AGCCGGAGTGAAAGCATGATCGCCATCTATTCTGGCCTCG')				noncoding
NZ_CP027859.1++CRV15_RS28875-CRV15_RS28880++178821-179019++CO_F	(178943.0, 178982.0, '+', 'GCAGTCGGGCTGATGGGGTACGGGGGCTATCGTTTTCGGG')				noncoding
NZ_CP027859.1++CRV15_RS28925-CRV15_RS28930++189390-189479++CO_R	(189418.0, 189457.0, '+', 'CGAATCACGGAGCCAAAAGCGACGCGTTATTCTCCGGCAA')				noncoding
NZ_CP027859.1++CRV15_RS28935-CRV15_RS28940++190360-190632++DP	(190558.0, 190597.0, '-', 'TCGAGGCTAGGCACGGTCGCGGGTCGGCACCATCCGGCCA')				noncoding
NZ_CP027859.1++CRV15_RS28950-CRV15_RS28955++192960-193056++CO_R	(192969.0, 193008.0, '-', 'CGCGCTGCTGTTGGCACGATGGACGGGTACGGTCCCCTGA')				noncoding
NZ_CP027859.1++CRV15_RS28980-CRV15_RS28985++195771-196045++DP	(195913.0, 195952.0, '-', 'CGTCCATGCTCATCGCTTGCCCCCTGTTATATTCACGGCC')				noncoding
NZ_CP027859.1++CRV15_RS29030-CRV15_RS29035++201890-202080++DP	(201916.0, 201955.0, '-', 'CACTGGTATTCACGCACACTCGCTCCCTAGCGTCATGCCG')				noncoding
NZ_CP027859.1++CRV15_RS29055-CRV15_RS29060++204147-204705++CO_F	(204441.0, 204480.0, '+', 'GAGGGGAGGCGCCACGAAGCGCACCGGTACTCTACCCCCG')				noncoding
NZ_CP027859.1++CRV15_RS29070-CRV15_RS29075++205420-206007++CO_R	(205547.0, 205586.0, '+', 'GGTCAGCCGTGCTGATGTGGTCACCGGCACGCTGGAGCCA')				noncoding
NZ_CP027859.1++CRV15_RS29115-CRV15_RS29120++211489-212055++CO_R	(211783.0, 211822.0, '+', 'GGCCCCTCATCTCCGCCCCCTCTCGGGAACGATCCCCGCG')				noncoding
NZ_CP027859.1++CRV15_RS29160-CRV15_RS29165++216498-217098++DP	(216931.0, 216970.0, '-', 'GGTCAGCCGTGCTGATGTGGTCACCGGCACGCTGGAGCCA')				noncoding
NZ_CP027859.1++CRV15_RS29175-CRV15_RS29180++218218-218668++CO_F	(218355.0, 218394.0, '-', 'CTGGAGTCGCTACGCCGACGACCACGTACGGTCACCAGCA')				noncoding
NZ_CP027859.1++CRV15_RS29200-CRV15_RS29205++223700-223758++CO_F	(223719.0, 223758.0, '+', 'ACGTCGGGTGATCTCGGCTGGTAGCGGCATCCTGCTGGTA')				noncoding
NZ_CP027859.1++CRV15_RS29210-CRV15_RS29215++224612-225052++CO_R	(224827.0, 224866.0, '+', 'CGAGCTGTACCGGCCGGGCCTGGCGGCTACCGTCGCCGTG')				noncoding
NZ_CP027859.1++CRV15_RS29230-CRV15_RS29235++227486-227929++DT	(227541.0, 227580.0, '+', 'ACCCCCCGCGACGGTCACTCCGGCAGATACCGTGCACCTA')				noncoding
NZ_CP027859.1++CRV15_RS29235-CRV15_RS29240++228349-229288++CO_R	(228762.0, 228801.0, '+', 'TCACCGCCGGACGGAACCGGATGTGTGAGAATCACGGACA')	(228677, 228668, 0)			noncoding
NZ_CP027859.1++CRV15_RS29245-CRV15_RS29250++230209-230658++CO_R	(230336.0, 230375.0, '-', 'ATATGCTGAGAAGAATGGAAAGCGCGTTAAAGTCCGAACG')				noncoding
NZ_CP027859.1++CRV15_RS29260-CRV15_RS29265++231905-231973++CO_R	(231910.0, 231949.0, '-', 'CGTGGAACGCCGGGGCCCGCTCTTCCTACCGTCGTGGGCA')				noncoding
NZ_CP027859.1++CRV15_RS29290-CRV15_RS29295++235842-236278++CO_R	(236088.0, 236127.0, '+', 'CCCTCTGCATGACGGGGGAGGGCACGTATTCTGGGCAGCG')				noncoding
NZ_CP027859.1++CRV15_RS29300-CRV15_RS29305++237612-238662++DP	(237690.0, 237729.0, '-', 'TCTTGCACCCCTTGTAGGTACAAGCTGTAGGGTGATCCTG')				noncoding
NZ_CP027859.1++CRV15_RS29340-CRV15_RS29345++244044-244134++CO_F	(244077.0, 244116.0, '-', 'AGTGGAGAGGCCCGGCCCGGGCTCCGCCACGATGGGCAGA')	(244087, 244116, 1)			noncoding
NZ_CP027859.1++CRV15_RS29375-CRV15_RS29380++251321-251803++DT	(251601.0, 251640.0, '+', 'CTCGGCGTCTCCGAACCCACAGCCCGTACCGTCGTCGACG')				noncoding
NZ_CP027859.1++CRV15_RS29390-CRV15_RS29395++254043-254370++CO_F	(254331.0, 254370.0, '+', 'GGGAGGTCCTTCCCCTCGGATCGGCCCTAGGCTTCGCGGA')	(254111, 254167, 1)			noncoding
NZ_CP027859.1++CRV15_RS29435-CRV15_RS29440++259793-259990++DP	(259816.0, 259855.0, '+', 'AAGAGAGCAATGTACCCGGACCAGCGGGACAATGCTGATG')				noncoding
NZ_CP027859.1++CRV15_RS29440-CRV15_RS29445++260296-260670++CO_F	(260413.0, 260452.0, '-', 'GGCTCTGAGCGACGAGGAACTCATCGCGAGAATTCACGCA')				noncoding
NZ_CP027859.1++CRV15_RS29570-CRV15_RS29575++290329-290409++CO_R	(290351.0, 290390.0, '+', 'TGGGTGGTATGAGAGGAAAGAGCGAGAAATCATGCTTTCA')				noncoding
NZ_CP027859.1++CRV15_RS29625-CRV15_RS29630++311283-311887++CO_R	(311365.0, 311404.0, '-', 'CGTGCGGGTGTTGATCGTTTTTCGGCCTAGACTCTCGTTC')				coding			(271448.0, 271608.0, '+', 'predicted_RNA_889', 'NZ_CP027859.1')
NZ_CP027859.1++CRV15_RS29665-CRV15_RS29670++318030-319241++CO_F	(319042.0, 319081.0, '+', 'GTTCCATCCGGGCGAGGCGCGCCGCGACACCATGGTGCCG')				noncoding
NZ_CP027859.1++CRV15_RS29725-CRV15_RS29730++329739-330167++CO_F	(329988.0, 330027.0, '+', 'GATCATCAGCTACAGGTCCCTGTGAGCTAGAATTACAAAT')				noncoding
NZ_CP027859.1++CRV15_RS29730-CRV15_RS29735++330986-331346++DT	(331218.0, 331257.0, '+', 'CTGAAGGCAGTACCGCAGCACCCCCCGTACCGTCTCCCCG')				noncoding
NZ_CP027859.1++CRV15_RS29780-CRV15_RS29785++339834-340065++DT	(339880.0, 339919.0, '-', 'GCGGGAGACCGGGACCGTTTGCAGCCGTACGGTCGTCTGG')				noncoding
NZ_CP027859.1++CRV15_RS29810-CRV15_RS29815++343805-344606++CO_R	(343824.0, 343863.0, '+', 'CGGAGAGACGCACCCTCTCAGCCGAGTACGCTCGATATCG')				noncoding
NZ_CP027859.1++CRV15_RS29835-CRV15_RS29840++349929-350188++DP	(349973.0, 350012.0, '-', 'CCCTTGACGGCCCCGAAATACGGCCCTTACCTTCCACTCG')				noncoding
NZ_CP027859.1++CRV15_RS29860-CRV15_RS29865++354595-355038++CO_R	(354779.0, 354818.0, '-', 'ACCGACGTGGCTGCGGGCCCTGCTGCCTATGCTGCTGGTA')				noncoding
NZ_CP027859.1++CRV15_RS29905-CRV15_RS29910++365545-365874++CO_R	(365750.0, 365789.0, '-', 'TAGACCGAACAGGCGGGTATCAGCCCGTACATTTACGCGG')				noncoding
NZ_CP027859.1++CRV15_RS29910-CRV15_RS29915++366339-366501++CO_R	(366424.0, 366463.0, '-', 'GCCCGTAACCGAGCGGGCCCGGGTGGGTACGGTCCGGCCA')				noncoding
NZ_CP027859.1++CRV15_RS29945-CRV15_RS29950++373022-373210++CO_R	(373052.0, 373091.0, '+', 'GTGACGGCGCTCCGTCCCCGGACTCAGTACGCTGAACAGG')				noncoding
NZ_CP027859.1++CRV15_RS29955-CRV15_RS29960++375357-376076++DP	(375624.0, 375663.0, '+', 'CCCCTGACAACCCGTCCGGCCCCGCCTACGCTCGATCGCG')				noncoding
NZ_CP027859.1++CRV15_RS29960-CRV15_RS29965++377114-377300++CO_F	(377219.0, 377258.0, '+', 'GAGCATTCACCGTGGTCGTCCAGTCGCTAGGCTCCAGGCT')				noncoding
NZ_CP027859.1++CRV15_RS29965-CRV15_RS29970++377600-377894++DT	(377639.0, 377678.0, '+', 'CCCACCGCCCGTACACCCCAACGCGGTTACGGTGAAGGCT')				noncoding
NZ_CP027859.1++CRV15_RS29990-CRV15_RS29995++381205-381542++DP	(381432.0, 381471.0, '+', 'TCCGAATCACCGGGAGCGGGGCGGCCCTACGGTGAACGGG')				noncoding
NZ_CP027859.1++CRV15_RS30065-CRV15_RS30070++403592-403733++CO_R	(403682.0, 403721.0, '+', 'GAGCTGTTCCTGGGAGCCGGTCTGGGGAGAATCTGGGACG')				noncoding
NZ_CP027859.1++CRV15_RS30100-CRV15_RS30105++407783-408225++DT	(407838.0, 407877.0, '+', 'CTCGCTCGCCGGACCCGGCTCGTCTGGTAGTTTCGAGCAG')	(407940, 407978, 1)			noncoding			(408225.0, 407984.0, '-', 'predicted_RNA_894', 'NZ_CP027859.1')
NZ_CP027859.1++CRV15_RS30105-CRV15_RS30110++408603-408820++CO_R	(408701.0, 408740.0, '-', 'ACTTCGCTGTCGCATTAATAGTTCGGTTAGATTTGACGGA')				noncoding			(408716.0, 408604.0, '-', 'predicted_RNA_895', 'NZ_CP027859.1')			(408636, 408968, '-', 'putative_sRNA', 'NZ_CP027859.1')
NZ_CP027859.1++CRV15_RS30135-CRV15_RS30140++412681-413112++CO_R	(413042.0, 413081.0, '-', 'GGTCATGAGGGTGCCGGGTACCGGGCGTACGGTGGGGTCC')				noncoding
NZ_CP027859.1++CRV15_RS30170-CRV15_RS30175++419712-420129++CO_R	(419736.0, 419775.0, '-', 'ACCGTCGGGGGTTCACACCCGTTTCACTACACTCGGCGCA')				noncoding
NZ_CP027859.1++CRV15_RS30195-CRV15_RS30200++424020-424228++CO_F	(424143.0, 424182.0, '+', 'GGCAGATCCCCTGATGCGCTCACCCGCTACGGTCCCGCCG')				noncoding			(424021.0, 424193.0, '+', 'predicted_RNA_901', 'NZ_CP027859.1')
NZ_CP027859.1++CRV15_RS30255-CRV15_RS30260++434053-434306++CO_F	(434263.0, 434302.0, '+', 'CGCTGGTCCGTCCGGTGATCCGCCCTTACCGTCCGCGCCG')				noncoding			(434199.0, 434393.0, '+', 'predicted_RNA_905', 'NZ_CP027859.1')
NZ_CP027859.1++CRV15_RS30275-CRV15_RS30280++441255-441729++DT	(441372.0, 441411.0, '-', 'GGCGGGGTGGCGCCGGTACCGCCGGGGAAGGATGCCCCCG')				noncoding
NZ_CP027859.1++CRV15_RS30350-CRV15_RS30355++457523-457863++CO_F	(457692.0, 457731.0, '+', 'CACCACTCCACACCACCGGCTGACCGGTACCGTCCACGCG')				noncoding
NZ_CP027859.1++CRV15_RS30365-CRV15_RS30370++460409-460575++CO_F	(460443.0, 460482.0, '-', 'AAAATAGGCTCGAAAGTCCAGCTCCGTAAGGTTCAGCTCA')				noncoding
NZ_CP027859.1++CRV15_RS30415-CRV15_RS30420++470996-471450++DP	(471376.0, 471415.0, '+', 'CCCGCCTCACCGCCCCCGGGCGCGCGCTACGGTCCAGGTG')				noncoding
NZ_CP027859.1++CRV15_RS30420-CRV15_RS30425++472830-473317++DT	(473246.0, 473285.0, '-', 'CGCCGGTCACCACAGCATCGTCCTGGCAGGCTGGTCCGCA')				noncoding
NZ_CP027859.1++CRV15_RS30425-CRV15_RS30430++473785-474118++DP	(474015.0, 474054.0, '-', 'TTCTGGGGTCTTTAGTGACGCACGCGCTAGATTGTCGGCG')				noncoding
NZ_CP027859.1++CRV15_RS30430-CRV15_RS30435++474760-474899++CO_F	(474801.0, 474840.0, '-', 'GGCGAGAGCCAGCGCTCCCGCAGTGGGCAGGATCCCGGCG')				noncoding
NZ_CP027859.1++CRV15_RS30475-CRV15_RS30480++484592-485129++DT	(484720.0, 484759.0, '+', 'GGTCTTCAGGGAGAGGAGGAACTGGTGCAGGATGCCGCCG')				noncoding
NZ_CP027859.1++CRV15_RS30490-CRV15_RS30495++490417-491286++DP	(490646.0, 490685.0, '-', 'CGAGGGGGAGATCCGCTGGACCGAGGCGACACTTTCGACG')				noncoding
NZ_CP027859.1++CRV15_RS30515-CRV15_RS30520++494822-495146++CO_R	(495006.0, 495045.0, '-', 'GCCGACATGCCCGCGGGCCCTGCTGCCTATGCTGCTGGTA')				noncoding
NZ_CP027859.1++CRV15_RS30520-CRV15_RS30525++495446-495823++DP	(495764.0, 495803.0, '+', 'CCGTAGGACGCCGCGGGATTGGCAGGCTACGCTCGGTGGC')				noncoding
NZ_CP027859.1++CRV15_RS30525-CRV15_RS30530++496867-496909++CO_F	(496870.0, 496909.0, '+', 'TCCTCCTCGAAAGGCCCCCATTCTCGCTACAGTTGTGAAA')				noncoding
NZ_CP027859.1++CRV15_RS30575-CRV15_RS30580++508414-508712++DP	(508437.0, 508476.0, '+', 'CAATCTTCGATCTTCGATTCGCCAGCCTACATTGTCGAGA')				noncoding			(508437.0, 508322.0, '-', 'predicted_RNA_912', 'NZ_CP027859.1')
NZ_CP027859.1++CRV15_RS30595-CRV15_RS30600++513801-513972++DP	(513808.0, 513847.0, '-', 'ACATTTCGGGCGTTGATGTGCTCCCGTCACAATGAATCGA')				noncoding
NZ_CP027859.1++CRV15_RS30630-CRV15_RS30635++523141-523804++DP	(523290.0, 523329.0, '-', 'CTGTCCGTCCTGTCCGTCCCGTTCCGGGATAGTGATCACG')				noncoding
NZ_CP027859.1++CRV15_RS30640-CRV15_RS30645++525804-525891++DP	(525831.0, 525870.0, '+', 'TCCGTGCCGGTTCGTGGTGTGCGCGGTGAGACTGGGCGCC')				noncoding
NZ_CP027859.1++CRV15_RS30650-CRV15_RS30655++528021-528653++DP	(528121.0, 528160.0, '-', 'GGCAAGGCGACTGCAGGCGGTGATCGATACCGTCCGCCCG')				noncoding			(528666.0, 528695.0, '+', 'predicted_RNA_915', 'NZ_CP027859.1')
NZ_CP027859.1++CRV15_RS30655-CRV15_RS30660++528989-529267++CO_F	(529159.0, 529198.0, '+', 'CACCGCCCGGTGCCCACCGGGACACGCCACACTGCCCCCG')				noncoding
NZ_CP027859.1++CRV15_RS30660-CRV15_RS30665++532135-532573++CO_F	(532320.0, 532359.0, '-', 'ACGCGGGCGTACGGCACGGGTGTCCGTACGGTGACCGGTG')				noncoding
NZ_CP027859.1++CRV15_RS30665-CRV15_RS30670++533818-534225++CO_F	(534125.0, 534164.0, '+', 'CTGCGGGGAGGCCGGGGTGTGCGCCCGTACGATGAGGCGG')				noncoding
NZ_CP027859.1++CRV15_RS30675-CRV15_RS30680++536649-537325++CO_F	(536972.0, 537011.0, '+', 'ACGACAGAGGGAGCCATTGCCGCGCTGTACCGTCACCGCA')				noncoding			(537278.0, 537325.0, '+', 'predicted_RNA_916', 'NZ_CP027859.1')
NZ_CP027859.1++CRV15_RS30690-CRV15_RS30695++545878-546250++DP	(545933.0, 545972.0, '-', 'TCACCGAGCGCCGCTGAATTCATCCGTTACCCTGACTGCC')				noncoding
NZ_CP027859.1++CRV15_RS30720-CRV15_RS30725++552342-552406++CO_F	(552367.0, 552406.0, '+', 'GTGCGCGCTTTCCCGCTCCGTTGCCTCTAGATTCCCCTCA')				noncoding
NZ_CP027859.1++CRV15_RS30765-CRV15_RS30770++561876-562049++CO_F	(561984.0, 562023.0, '+', 'AGATTGCCCCCGTCGTCCCGTGGACCGTACGGTGCGCCTG')				noncoding
NZ_CP027859.1++CRV15_RS30775-CRV15_RS30780++563329-563540++CO_F	(563394.0, 563433.0, '+', 'CGTCGTCACCTCCGCCACCAGGTACTTTAGGCTGCTCAGA')				noncoding			(563330.0, 563477.0, '+', 'predicted_RNA_920', 'NZ_CP027859.1')
NZ_CP027859.1++CRV15_RS30780-CRV15_RS30785++567278-567663++CO_F	(567486.0, 567525.0, '+', 'GGGTTGCCGTGCGGCCCCGCGGTCTCCTAGCTTTCCCCGG')				noncoding
NZ_CP027859.1++CRV15_RS30815-CRV15_RS30820++575042-575271++DP	(575065.0, 575104.0, '-', 'GCTTACCTGACCCCGATCGCCGCCGTTACGGTCGCATTCA')				noncoding			(575183.0, 575271.0, '+', 'predicted_RNA_922', 'NZ_CP027859.1')
NZ_CP027859.1++CRV15_RS30840-CRV15_RS30845++579924-581313++CO_R	(580721.0, 580760.0, '-', 'GGACCGGACCATGGCGGGCAGGCTGCGTACGGTCGGGACG')				noncoding			(580503.0, 580039.0, '-', 'predicted_RNA_925', 'NZ_CP027859.1')
NZ_CP027859.1++CRV15_RS30845-CRV15_RS30850++583017-583122++DP	(583030.0, 583069.0, '+', 'CGCACGGGTGGGGGTGGCCGGCTCGCATACCGTGGTTTCG')				noncoding
NZ_CP027859.1++CRV15_RS30850-CRV15_RS30855++583311-583473++DT	(583397.0, 583436.0, '-', 'GTCCCTGAAGCAGGTGAACGAAAATGGCATGATCACGTGA')				noncoding
NZ_CP027859.1++CRV15_RS30855-CRV15_RS30860++584709-584946++CO_R	(584833.0, 584872.0, '-', 'GGGACTGGCGGCGGAGCCCGTGTCGCGTACGCTCATCTCC')				noncoding
NZ_CP027859.1++CRV15_RS30895-CRV15_RS30900++593656-593968++CO_R	(593728.0, 593767.0, '-', 'TCGATTGCGGCCTCTTCCCACCCTGGACACCATGACGACA')				noncoding
NZ_CP027859.1++CRV15_RS30925-CRV15_RS30930++601105-601436++DP	(601130.0, 601169.0, '+', 'CCCTCGTTCCGTCACACAACACCATCGTAGGCTCGAACGG')				noncoding			(601182.0, 601106.0, '-', 'predicted_RNA_926', 'NZ_CP027859.1')
NZ_CP027859.1++CRV15_RS30940-CRV15_RS30945++604470-604642++DT	(604509.0, 604548.0, '-', 'CGCACGCCCGCACGCGCGTGGGCTCGTACGCTCGTCCTCG')	(604628, 604588, 0)			noncoding
NZ_CP027859.1++CRV15_RS30950-CRV15_RS30955++607344-607710++DP	(607436.0, 607475.0, '+', 'CCATCAGTCAATGAACGACAGACAGAGTACGATAAATCTG')				noncoding
NZ_CP027859.1++CRV15_RS30955-CRV15_RS30960++609240-609409++CO_F	(609334.0, 609373.0, '+', 'CCCCTTCTCCCCTGCCGGGCCCTCGGCGAACCTGGTACCG')				noncoding
NZ_CP027859.1++CRV15_RS30965-CRV15_RS30970++611560-611975++DP	(611936.0, 611975.0, '+', 'CTGATGCCCGACGGCCTGCCCCCTCCTTAGCCTTCTTGCA')				noncoding			(611561.0, 611694.0, '+', 'predicted_RNA_927', 'NZ_CP027859.1')
NZ_CP027859.1++CRV15_RS30975-CRV15_RS30980++613848-614063++DP	(613979.0, 614018.0, '+', 'GCCATGACCGACCCCTCTACTCTGTGGTACCGTGTACTGG')				noncoding
NZ_CP027859.1++CRV15_RS31000-CRV15_RS31005++617176-617358++CO_R	(617229.0, 617268.0, '-', 'CTGCCCGGGACCGGAGGTCGTCGGGCGTAGGGTGCGTTCG')				noncoding
NZ_CP027859.1++CRV15_RS31005-CRV15_RS31010++617793-618172++DP	(617867.0, 617906.0, '-', 'GCCCCGGCCCGTCCCCGGAGCGGGAGTACCGTGGGAAACG')				noncoding			(617835.0, 617794.0, '-', 'predicted_RNA_928', 'NZ_CP027859.1')
NZ_CP027859.1++CRV15_RS31020-CRV15_RS31025++621428-621735++DP	(621500.0, 621539.0, '-', 'TGTCTTCCCGGGCAATGGGGATCGTGTTAGCTTCCACTCT')				noncoding
NZ_CP027859.1++CRV15_RS31075-CRV15_RS31080++634764-635119++CO_R	(634953.0, 634992.0, '-', 'CGCCCCCCTGCGGACGGCGCGGGCTGATACGCTGCGGCTG')				noncoding			(634875.0, 634777.0, '-', 'predicted_RNA_930', 'NZ_CP027859.1')
NZ_CP027859.1++CRV15_RS31085-CRV15_RS31090++637485-637597++DP	(637543.0, 637582.0, '-', 'GCCCTTGGGATATTTCTGCACCCGGTATACATTTACCCCG')				noncoding
NZ_CP027859.1++CRV15_RS31095-CRV15_RS31100++639189-639304++CO_R	(639189.0, 639228.0, '-', 'ACCGCGACGTGGCGGGGCATCCGGCGGTAGGGTGCCGCCC')				noncoding
NZ_CP027859.1++CRV15_RS31105-CRV15_RS31110++641159-641555++CO_R	(641473.0, 641512.0, '-', 'GCACGTCGCGCCGGGATCCCGGCCGACTAGAATCGGTCGG')				noncoding
NZ_CP027859.1++CRV15_RS31110-CRV15_RS31115++642200-642358++DP	(642293.0, 642332.0, '-', 'ACAGTTGACAAATCACGCCATTATTCACAGACTGTCACTA')				noncoding
NZ_CP027859.1++CRV15_RS31150-CRV15_RS31155++653120-653278++CO_F	(653239.0, 653278.0, '+', 'GCTGTGAGGGGTCCGGGACCGCCGACATAGGCTCCGGACA')				noncoding
NZ_CP027859.1++CRV15_RS31160-CRV15_RS31165++655272-655542++CO_R	(655337.0, 655376.0, '-', 'TTGACGTGCTCCGCCGGAGTGCTCGGCTAGGCTTCGAGCG')				noncoding
NZ_CP027859.1++CRV15_RS31165-CRV15_RS31170++656781-657076++CO_R	(656945.0, 656984.0, '-', 'GGGATGCCCCGGGGCCCGGGGGCGGTTAGGGTCCCGGACA')				noncoding
NZ_CP027859.1++CRV15_RS31200-CRV15_RS31205++670810-671112++DP	(670896.0, 670935.0, '+', 'GGAGTTCCGCCGCCGCGTGGCGCGGGGCACCATGGGAGGA')				noncoding
NZ_CP027859.1++CRV15_RS31225-CRV15_RS31230++675539-675949++DP	(675677.0, 675716.0, '+', 'GTACGCCTCCCGTCGGTCCTCTCGCGTACGTTCTCCGGCG')				noncoding
NZ_CP027859.1++CRV15_RS31265-CRV15_RS31270++688731-688846++DP	(688786.0, 688825.0, '+', 'CGTACGATCAATCGTTCGCGATCTTCGTACGATTGAGGAA')				noncoding
NZ_CP027859.1++CRV15_RS31270-CRV15_RS31275++689203-689278++CO_F	(689238.0, 689277.0, '+', 'CTCATGTACTGCCGCCTGGGCACGCGTTAGGCTGACCGTC')				noncoding
NZ_CP027859.1++CRV15_RS31300-CRV15_RS31305++696539-697552++CO_R	(697075.0, 697114.0, '-', 'GTATGCGACGGGCGCTGCACAGATCGCCACAATGTCATGG')	(697303, 697246, 0)			noncoding
NZ_CP027859.1++CRV15_RS31305-CRV15_RS31310++698227-698438++DP	(698286.0, 698325.0, '+', 'GGCGCGGACGCGGCCCACCAAGAGCGATAGACTCCCTTGT')				noncoding
NZ_CP027859.1++CRV15_RS31320-CRV15_RS31325++700866-700990++CO_R	(700898.0, 700937.0, '-', 'CCTCTGGGAACACGGCCTTCACCCTGCGAGCATGGGCGGG')				noncoding
NZ_CP027859.1++CRV15_RS31325-CRV15_RS31330++701461-702821++DP	(701491.0, 701530.0, '-', 'GCCATGGGCGCTGTCAGTGCGTACGGGCACAATGCCCCCA')				noncoding
NZ_CP027859.1++CRV15_RS31365-CRV15_RS31370++721851-721939++DP	(721867.0, 721906.0, '+', 'CTGGTTGACACGTCAACCAGCCCGCCCTACTCTGGAATCG')				noncoding
NZ_CP027859.1++CRV15_RS31385-CRV15_RS31390++725317-725644++DP	(725442.0, 725481.0, '-', 'GCCCGGTCCCGTCCGGGGTCCGCGTCGTAGCCTTGTCGGG')				noncoding
NZ_CP027859.1++CRV15_RS31390-CRV15_RS31395++726004-726276++CO_F	(726117.0, 726156.0, '+', 'CATGTGCCGCTGACAACCCCGTCCCGTAATCTCGTCCATG')				noncoding
NZ_CP027859.1++CRV15_RS31400-CRV15_RS31405++728074-728221++CO_R	(728181.0, 728220.0, '-', 'GGCGCCGAACGTGTCAGTGGCGGCTGATACCTTGCGTCGA')				noncoding			(728163.0, 728101.0, '-', 'predicted_RNA_935', 'NZ_CP027859.1')
NZ_CP027859.1++CRV15_RS31410-CRV15_RS31415++730793-731775++DP	(731624.0, 731663.0, '+', 'TCCCCCACACGCTCCCCGGACGGACCGTACGATGCCGGTG')				noncoding
NZ_CP027859.1++CRV15_RS31425-CRV15_RS31430++734917-735399++DP	(734941.0, 734980.0, '-', 'CGGCCGGATCCTGACCTATACCGCCCCTACGCTGTGCACA')				noncoding			(735181.0, 735320.0, '+', 'predicted_RNA_936', 'NZ_CP027859.1')
NZ_CP027859.1++CRV15_RS31430-CRV15_RS31435++736032-736168++CO_F	(736098.0, 736137.0, '-', 'TATTCCGCGCGCCACGCCGTTGGTCCGTACGCTCTTCGCG')				noncoding
NZ_CP027859.1++CRV15_RS31445-CRV15_RS31450++739285-739998++DP	(739346.0, 739385.0, '-', 'CGCCGCGCACGCGCGGAGGCGGACGGCTACTATCTGCCCG')				noncoding			(739531.0, 739998.0, '+', 'predicted_RNA_937', 'NZ_CP027859.1')
NZ_CP027859.1++CRV15_RS31470-CRV15_RS31475++742749-742859++CO_R	(742770.0, 742809.0, '-', 'CGGAGACGCCGGACGAGAGGCGCGTGGAAGATTGTCCACA')				noncoding
NZ_CP027859.1++CRV15_RS31475-CRV15_RS31480++743282-743427++CO_R	(743310.0, 743349.0, '-', 'AGACCCCCACTGACCTGCGCTTTCTTCTATCCTTCGGAGG')	(743412, 743376, 0)			noncoding
NZ_CP027859.1++CRV15_RS31490-CRV15_RS31495++746056-746459++DP	(746106.0, 746145.0, '-', 'GTTCACCTTGCAAACAAGTGATCTGGTTACGGTTTGATCA')				noncoding
NZ_CP027859.1++CRV15_RS31500-CRV15_RS31505++748082-748266++CO_R	(748142.0, 748181.0, '+', 'TGCTGAAACCACCGTGGCGGCCGGGGCTACGGTCCCCCGG')				noncoding
NZ_CP027859.1++CRV15_RS31510-CRV15_RS31515++749523-750361++DP	(750021.0, 750060.0, '-', 'GTCTGGACATCAGTGGTTTGGCTGGCCTAATGTCCCACTG')				noncoding
NZ_CP027859.1++CRV15_RS31540-CRV15_RS31545++758120-758546++CO_F	(758341.0, 758380.0, '-', 'CTCCTCGCCGACCCGGCCCTCACCTGGGACGATCAGATCG')				noncoding
NZ_CP027859.1++CRV15_RS31560-CRV15_RS31565++761515-761655++CO_R	(761578.0, 761617.0, '-', 'AAGTTTGACTAGCTGATGGTCCAGGGGTACTTTTGCAGGG')				noncoding			(761564.0, 761516.0, '-', 'predicted_RNA_943', 'NZ_CP027859.1')
NZ_CP027859.1++CRV15_RS31565-CRV15_RS31570++762732-762893++DP	(762783.0, 762822.0, '+', 'ACCACAGCCGTGGTACCACAACTGGGGTAGCCTGCCCAAG')				noncoding
NZ_CP027859.1++CRV15_RS31570-CRV15_RS31575++763505-763780++CO_F	(763707.0, 763746.0, '+', 'GGCATACCCGGCCTGCGGCGGGCCCCGTATGGTTGGCCCA')	(763651, 763684, 1)			noncoding
NZ_CP027859.1++CRV15_RS31575-CRV15_RS31580++764347-764884++CO_F	(764367.0, 764406.0, '+', 'AGGGTTGACAGTGTAAACAGCCGCTCGTAACTTACGCTCG')	(764557, 764597, 1)			noncoding			(764348.0, 764560.0, '+', 'predicted_RNA_944', 'NZ_CP027859.1')	(764861.0, 764638.0, '-', 'predicted_RNA_945', 'NZ_CP027859.1')
NZ_CP027859.1++CRV15_RS31595-CRV15_RS31600++769383-769764++CO_R	(769491.0, 769530.0, '+', 'ACGGATACGGCGCGGCGCCGGACGCGTGAGGATCGCCACA')				noncoding			(769715.0, 769506.0, '-', 'predicted_RNA_946', 'NZ_CP027859.1')
NZ_CP027859.1++CRV15_RS31600-CRV15_RS31605++770172-770366++CO_R	(770247.0, 770286.0, '-', 'GTTCTTCCCAGGTCGCGGCCGTTCTCCTACGGTTCCTCAG')				noncoding			(770219.0, 770173.0, '-', 'predicted_RNA_947', 'NZ_CP027859.1')
NZ_CP027859.1++CRV15_RS31605-CRV15_RS31610++771647-772307++CO_R	(772033.0, 772072.0, '-', 'CCGTGCCCCCGCCGTGCCCCCTGGACGTACGTTTCACGGA')				noncoding
NZ_CP027859.1++CRV15_RS31610-CRV15_RS31615++773327-773503++DP	(773348.0, 773387.0, '+', 'GTGCCCGCGTCCCTGACGGCCCACGGGCACACTCCCGGTG')				noncoding
NZ_CP027859.1++CRV15_RS31615-CRV15_RS31620++774337-774381++CO_F	(774342.0, 774381.0, '+', 'TGCCGCCGCTGCCCCCGACGGGCGGGGCAGAGTGGGCCCA')				noncoding
NZ_CP027859.1++CRV15_RS31635-CRV15_RS31640++779624-780035++DP	(779909.0, 779948.0, '+', 'GGCTTCACCGTGTGCGAGGCGGGCGGGTAGCGTCGGGAGG')				noncoding
NZ_CP027859.1++CRV15_RS31655-CRV15_RS31660++784967-785217++DP	(784988.0, 785027.0, '-', 'GCCATATCCGTGGCGTACGGCCTGCTGTACCGTCGGAGCG')				noncoding
NZ_CP027859.1++CRV15_RS31695-CRV15_RS31700++793252-793634++DP	(793525.0, 793564.0, '+', 'GGCGCTTCGGTCCTGCTTGCGCCGGGGCACGATGGCGCCG')				noncoding			(793321.0, 793253.0, '-', 'predicted_RNA_955', 'NZ_CP027859.1')
NZ_CP027859.1++CRV15_RS31735-CRV15_RS31740++801924-802030++DP	(801991.0, 802030.0, '+', 'CCGTCAGGCGCATGGGCGGAACGCGCGTACCCTCGTGATA')				noncoding
NZ_CP027859.1++CRV15_RS31740-CRV15_RS31745++803200-803341++CO_F	(803249.0, 803288.0, '+', 'CATCGACGCCCCACACGCACGCTCCGTAGCCTCTCCGTCA')				noncoding			(803206.0, 803318.0, '+', 'predicted_RNA_956', 'NZ_CP027859.1')
NZ_CP027859.1++CRV15_RS31760-CRV15_RS31765++806616-807003++DP	(806642.0, 806681.0, '+', 'CACGCTGTCCGGTGCCGCCGGTTCTCGTACCCTCACGTCC')				noncoding			(806691.0, 806730.0, '+', 'predicted_RNA_957', 'NZ_CP027859.1')
NZ_CP027859.1++CRV15_RS31775-CRV15_RS31780++812971-813514++DP	(813032.0, 813071.0, '+', 'CCTTGCGGCAAGGCCCCCCACGCGCTATACGTTGAGCATG')				noncoding
NZ_CP027859.1++CRV15_RS31815-CRV15_RS31820++822419-822803++CO_F	(822646.0, 822685.0, '+', 'GGTCACAGACCCGGCCGCGGCCGGGGTTACGGTCACGGCC')				noncoding			(822566.0, 822720.0, '+', 'predicted_RNA_958', 'NZ_CP027859.1')			(821878, 822094, '+', 'putative_sRNA', 'NZ_CP027859.1')
NZ_CP027859.1++CRV15_RS31850-CRV15_RS31855++829329-829477++CO_R	(829364.0, 829403.0, '-', 'TTTCCAGCGTAAAGGCCCAGGTGGGGTAGGGTTTGACTCG')				noncoding
NZ_CP027859.1++CRV15_RS31855-CRV15_RS31860++831136-831238++DP	(831199.0, 831238.0, '+', 'CACTCCTTAAGTCGACGACTGTTGCATTAGGATGGTGGCA')				noncoding
NZ_CP027859.1++CRV15_RS31865-CRV15_RS31870++832522-832818++DP	(832779.0, 832818.0, '+', 'GGCGTTCAAGAAGGTCCCGGGCAGCGCTAGCGTTGTGCCG')				noncoding
NZ_CP027859.1++CRV15_RS31870-CRV15_RS31875++834204-834458++CO_F	(834379.0, 834418.0, '+', 'AAGTTCGTTCTCAAAAGCCCCAGGCGTTACGCTGCACTGG')				noncoding			(834349.0, 834449.0, '+', 'predicted_RNA_959', 'NZ_CP027859.1')
NZ_CP027859.1++CRV15_RS31905-CRV15_RS31910++841636-841814++DP	(841775.0, 841814.0, '+', 'GCGGGGCCCATTGTCAGACCCGTCGCCTACGGTCGTTCCA')				noncoding
NZ_CP027859.1++CRV15_RS31910-CRV15_RS31915++842177-842569++DT	(842219.0, 842258.0, '+', 'CCCGATTCGCCCAGGTCATGCCGCTGATAATCTGCCGATC')				noncoding
NZ_CP027859.1++CRV15_RS31945-CRV15_RS31950++850671-851040++CO_R	(850875.0, 850914.0, '-', 'GACTTCCTGGGCTCTCGCGAGGCCGGCGAGGCTGCCACCA')				noncoding
NZ_CP027859.1++CRV15_RS31950-CRV15_RS31955++851541-851841++DP	(851624.0, 851663.0, '-', 'AATAGGGTCATTTGAACGAAGAACCGTTACTGTCAGATCA')				noncoding
NZ_CP027859.1++CRV15_RS31960-CRV15_RS31965++853785-853913++DP	(853833.0, 853872.0, '+', 'AATGGTCGGCGGAGTGCGCCTCTTCCGTACCCTGAGTCCC')				noncoding
NZ_CP027859.1++CRV15_RS31975-CRV15_RS31980++855799-856014++CO_F	(855913.0, 855952.0, '+', 'ACGATGGTCACACGGCGGCGCGGGGCGGAAGCTGAACTCA')				noncoding
NZ_CP027859.1++CRV15_RS31985-CRV15_RS31990++859741-859872++DP	(859832.0, 859871.0, '+', 'AGTCTTTGCAAAGAACTGTTGGGAGTCTAGGGTGCGCCCC')				noncoding
NZ_CP027859.1++CRV15_RS32030-CRV15_RS32035++874010-874155++CO_F	(874116.0, 874155.0, '+', 'CGGCGGCGCACCCGCCCCCCGGCGCCGTACGGTGACCGCA')				noncoding
NZ_CP027859.1++CRV15_RS32040-CRV15_RS32045++876180-876479++DP	(876405.0, 876444.0, '+', 'GGGCGGCCGGGGCACACGGGCGGTCGGTAGGATCGCGAGG')				noncoding
NZ_CP027859.1++CRV15_RS32055-CRV15_RS32060++879235-879478++DP	(879371.0, 879410.0, '-', 'CCTGAGCGTTCGTACTCATCTCTTCTGTACCATTCGCGCC')				noncoding
NZ_CP027859.1++CRV15_RS32065-CRV15_RS32070++880843-881252++CO_R	(881063.0, 881102.0, '-', 'GCGGCCCCGCAGCACACTACGGAACGGTATGTTCCCGCTG')				noncoding			(881245.0, 880980.0, '-', 'predicted_RNA_964', 'NZ_CP027859.1')			(881224, 881315, '-', 'putative_sRNA', 'NZ_CP027859.1')	(881250, 881313, '-', 'putative_sRNA', 'NZ_CP027859.1')
NZ_CP027859.1++CRV15_RS32075-CRV15_RS32080++882836-883273++DP	(882836.0, 882875.0, '-', 'AGCTCCCCCGCGGCAGCCCCGCCCCGTACCGTCCCTGCCG')				noncoding
NZ_CP027859.1++CRV15_RS32115-CRV15_RS32120++890035-890317++CO_F	(890052.0, 890091.0, '+', 'GTGGTCCTGGGGCCCGCGGCGGCCGACTACCGTCGGTCGG')				noncoding
NZ_CP027859.1++CRV15_RS32130-CRV15_RS32135++893007-893277++CO_R	(893122.0, 893161.0, '-', 'GCTTGATCGCACAGCCCCCGGCGGGGTTAGGCTGAGGGCA')	(893250, 893213, 0)			noncoding
NZ_CP027859.1++CRV15_RS32145-CRV15_RS32150++896721-897106++CO_R	(897030.0, 897069.0, '-', 'CTGTTCGCATGAACCCGTGCTGGTTATTACGGTGTGATGA')				noncoding			(896868.0, 896825.0, '-', 'predicted_RNA_966', 'NZ_CP027859.1')
NZ_CP027859.1++CRV15_RS32175-CRV15_RS32180++903141-903442++CO_F	(903216.0, 903255.0, '+', 'TACCCATTTTCGTCAATCTAAAACGAGTAGATTCACGCCA')				noncoding
NZ_CP027859.1++CRV15_RS32190-CRV15_RS32195++906268-906332++DT	(906285.0, 906324.0, '-', 'GTCCTCCCGCCGCCGGGCCGTCACCGCCATGGTGGTGGCA')				noncoding
NZ_CP027859.1++CRV15_RS32195-CRV15_RS32200++907382-907723++CO_R	(907488.0, 907527.0, '-', 'GTCCCCTCGTGCGGGCCGTACAGTTCGTACGGTCGTACGG')				noncoding
NZ_CP027859.1++CRV15_RS32205-CRV15_RS32210++908208-908680++DP	(908583.0, 908622.0, '-', 'GCGGTCGTGCCATGTCGTGACGTGCCGTAACGTGCCGTGA')				noncoding
NZ_CP027859.1++CRV15_RS32210-CRV15_RS32215++910795-911754++CO_F	(911356.0, 911395.0, '-', 'GCCGATGTCTGATGACCCTTGCCCGGATATGGTGGGAATG')				noncoding			(911700.0, 911754.0, '+', 'predicted_RNA_968', 'NZ_CP027859.1')
NZ_CP027859.1++CRV15_RS32225-CRV15_RS32230++913834-914194++CO_R	(913945.0, 913984.0, '-', 'GCGCGTTTCCATGCTGTGGGTACTGAGTACCATTTACCGG')				noncoding
NZ_CP027859.1++CRV15_RS32230-CRV15_RS32235++914764-914914++DP	(914836.0, 914875.0, '+', 'GTCTTGACGCGCGTCCCCGCCCACTCATACCCTCATTCCA')				noncoding
NZ_CP027859.1++CRV15_RS32270-CRV15_RS32275++922865-922948++CO_R	(922886.0, 922925.0, '-', 'TGGTTCGTTCCACCGTTGTCCGCTCCCTAGACTTGCCCGC')				noncoding
NZ_CP027859.1++CRV15_RS32310-CRV15_RS32315++928207-929204++CO_R	(928537.0, 928576.0, '+', 'CGCGTTGGCGGGCCGCCCCGGTGGTGGAACGATCGGATCT')	(928648, 928636, 0)			noncoding
NZ_CP027859.1++CRV15_RS32315-CRV15_RS32320++929570-929994++DP	(929723.0, 929762.0, '-', 'GGACCCGCGGCGGGCACCCTCAAGAACTAATCTGGCCGCG')				noncoding
NZ_CP027859.1++CRV15_RS32335-CRV15_RS32340++934510-935003++DP	(934650.0, 934689.0, '-', 'CCCTCAGGAGGGACACACCGCAGCGGATATGTTCCTCCTG')				noncoding
NZ_CP027859.1++CRV15_RS32345-CRV15_RS32350++936175-936494++CO_F	(936444.0, 936483.0, '+', 'CGTTCTGGAAGGAACGCGCCGTGCCGCAAGAATTAGCTGG')				noncoding			(936371.0, 936458.0, '+', 'predicted_RNA_972', 'NZ_CP027859.1')
NZ_CP027859.1++CRV15_RS32355-CRV15_RS32360++939108-939519++CO_R	(939146.0, 939185.0, '-', 'GTACGATGTTCCGCCAGATATACACCGTACGATGATCGTG')	(939480, 939434, 0)			noncoding			(939514.0, 939489.0, '-', 'predicted_RNA_973', 'NZ_CP027859.1')
NZ_CP027859.1++CRV15_RS32365-CRV15_RS32370++942218-942659++DP	(942365.0, 942404.0, '+', 'AAGGGTGAACGACCCCTCAGGGCGAGCTACATTACGGCGT')				noncoding
NZ_CP027859.1++CRV15_RS32375-CRV15_RS32380++944505-945110++DT	(944859.0, 944898.0, '+', 'TGGGTCAAAAACAAGGCTCTGACCTGGTACTTTACTCTGA')	(944594, 944617, 1)			noncoding
NZ_CP027859.1++CRV15_RS32390-CRV15_RS32395++948231-948879++CO_R	(948245.0, 948284.0, '+', 'GCGACTGAAGCGACTCAACTTCACAGATATGTTCAGCACA')				noncoding
NZ_CP027859.1++CRV15_RS32395-CRV15_RS32400++949476-949833++CO_R	(949542.0, 949581.0, '-', 'CGCGCCCTGCCGGGCCCGCCCTGCCCGTAGGCTTTTTCCG')	(949608, 949551, 0)			noncoding			(949833.0, 949637.0, '-', 'predicted_RNA_974', 'NZ_CP027859.1')
NZ_CP027859.1++CRV15_RS32400-CRV15_RS32405++950580-951094++CO_R	(950595.0, 950634.0, '-', 'TGTACGCTGAATGCGTATGGCGTGCGCTACGGTGGGGAGG')				noncoding
NZ_CP027859.1++CRV15_RS32410-CRV15_RS32415++951850-952396++DP	(952219.0, 952258.0, '+', 'AGGGCCCGGGTTTTCTCGACTTGGCGGTAGATTTCGGCCT')				noncoding
NZ_CP027859.1++CRV15_RS32425-CRV15_RS32430++955589-955712++DP	(955640.0, 955679.0, '-', 'AGCGGCGCCACCCACCTCTCATGCGATACGATACGTCTCG')				noncoding
NZ_CP027859.1++CRV15_RS32460-CRV15_RS32465++964694-964879++DP	(964694.0, 964733.0, '-', 'AGCCCGAATCTAATCTGTTAGCGCTGTTATCATTGGCGGC')				noncoding
NZ_CP027859.1++CRV15_RS32465-CRV15_RS32470++965848-966234++CO_F	(966130.0, 966169.0, '-', 'GTCAGTTCTTGTCGACAAAATTCAACATAAGATCTGCATA')				noncoding
NZ_CP027859.1++CRV15_RS32485-CRV15_RS32490++970846-971243++CO_F	(970920.0, 970959.0, '+', 'CCCTTGACGCGGCCCGCGCGCCACCGGAAACTCCAGAGCA')				noncoding
NZ_CP027859.1++CRV15_RS32540-CRV15_RS32545++983223-984004++CO_F	(983595.0, 983634.0, '+', 'GTGTTCGCGGTCATCTCCCGCGAGCGGAACACTGGAAGGG')	(983395, 983430, 1)			noncoding
NZ_CP027859.1++CRV15_RS32590-CRV15_RS32595++994333-994526++CO_F	(994487.0, 994526.0, '+', 'GGCGGTCCTTCCGGCTTCGACATTCGATAACCTGAGTCAA')				noncoding
NZ_CP027859.1++CRV15_RS32630-CRV15_RS32635++1002583-1003463++CO_R	(1002814.0, 1002853.0, '+', 'GGACAACACGGAACATCCCGCGGCCGGTATCCTGACTCCC')				coding	CM000914.1/1003698-1003518	Cobalamin riboswitch
NZ_CP027859.1++CRV15_RS32635-CRV15_RS32640++1004057-1004154++DP	(1004071.0, 1004110.0, '+', 'CCTTTGACGTTTCTTGTCGGGGCACTCTACTGTCGAGATA')				noncoding
NZ_CP027859.1++CRV15_RS32645-CRV15_RS32650++1006772-1006879++CO_F	(1006840.0, 1006879.0, '+', 'CGACGGACTTCGAAGAAGCCGCCTGGCTACCATGTGCCCA')				noncoding
NZ_CP027859.1++CRV15_RS32665-CRV15_RS32670++1011475-1011552++DP	(1011481.0, 1011520.0, '+', 'ATCCTTTCTGCGAACCGGTGACGGGACAAGACTCACCCCA')				noncoding
NZ_CP027859.1++CRV15_RS32670-CRV15_RS32675++1012212-1012449++CO_F	(1012271.0, 1012310.0, '-', 'CCGCGCCCGCAATCCCCGGCACCGGAGTACGGTGGTCCCG')				noncoding
NZ_CP027859.1++CRV15_RS32680-CRV15_RS32685++1014166-1014439++DT	(1014189.0, 1014228.0, '+', 'GGACCGTTCCCCCCCCCACGGGTCCGTACGCTCCCGGGCA')				noncoding
NZ_CP027859.1++CRV15_RS32715-CRV15_RS32720++1019256-1020292++DP	(1019543.0, 1019582.0, '-', 'GAGTTGGCAGACCGGGTGACGTCAGCTAAAGTTGCTGGCC')				noncoding
NZ_CP027859.1++CRV15_RS32730-CRV15_RS32735++1024767-1025333++DP	(1025294.0, 1025333.0, '+', 'CGGGAGCCGTTGTCAGACCTCGGCGGTAGCGTCGTTGCCG')				noncoding
NZ_CP027859.1++CRV15_RS32875-CRV15_RS32880++1054775-1054954++DP	(1054885.0, 1054924.0, '+', 'TCCCGGCCGATTGTCAGTGGCCGCCCCTACGCTTTCGACC')				noncoding
NZ_CP027859.1++CRV15_RS32880-CRV15_RS32885++1055428-1055565++CO_F	(1055513.0, 1055552.0, '-', 'TCACGAAAAGTCATGAGAATGCGAACGTAACATCACCTCA')				noncoding
NZ_CP027859.1++CRV15_RS32925-CRV15_RS32930++1064040-1064391++CO_R	(1064088.0, 1064127.0, '-', 'CTATTGCGGTGGTGACCGCCAGTGCCTACCTTGCCCGCCA')				noncoding
NZ_CP027859.1++CRV15_RS32930-CRV15_RS32935++1065186-1065475++DP	(1065242.0, 1065281.0, '-', 'ATGCGTGCGCGGAGCGGTGGGGGACGTGATACTGGGTCCG')				noncoding
NZ_CP027859.1++CRV15_RS32945-CRV15_RS32950++1078543-1078962++CO_R	(1078592.0, 1078631.0, '+', 'CTGACTACCGAGTTTCCATGCCCATGCCAGGATTGCGTCA')	(1078951, 1078904, 0)			noncoding
NZ_CP027859.1++CRV15_RS33025-CRV15_RS33030++1099408-1100296++CO_R	(1099537.0, 1099576.0, '-', 'GTCTGCCCGACTGTCGTACCCCTGTGGGACTATCACGACA')				noncoding			(1100256.0, 1099859.0, '-', 'predicted_RNA_982', 'NZ_CP027859.1')	(1099788.0, 1100187.0, '+', 'predicted_RNA_983', 'NZ_CP027859.1')		(1099961, 1100129, '+', 'putative_sRNA', 'NZ_CP027859.1')	(1100022, 1100061, '-', 'putative_sRNA', 'NZ_CP027859.1')
NZ_CP027859.1++CRV15_RS33030-CRV15_RS33035++1101829-1102239++DP	(1101846.0, 1101885.0, '-', 'ATTGATGTCTCACCTCAGACATGCACGTATCATTCGCGTC')				noncoding			(1102155.0, 1102239.0, '+', 'predicted_RNA_984', 'NZ_CP027859.1')
NZ_CP027859.1++CRV15_RS33045-CRV15_RS33050++1104980-1105116++CO_F	(1105077.0, 1105116.0, '+', 'GGGGCTGCCGTGTGGGGGTGTTGCTGACATGATCTCCCCA')				noncoding
NZ_CP027859.1++CRV15_RS33055-CRV15_RS33060++1106137-1106341++CO_F	(1106177.0, 1106216.0, '+', 'ACCCTGACGGTCACCCTCCGGTGACGGTACGTTCCACCGC')				noncoding
NZ_CP027859.1++CRV15_RS33075-CRV15_RS33080++1110044-1110248++CO_R	(1110095.0, 1110134.0, '-', 'TATTTGACGCGGCCGTGAGCAGCGGGTTAGCCTCTCGTCA')	(1110233, 1110185, 0)			noncoding
NZ_CP027859.1++CRV15_RS33100-CRV15_RS33105++1112805-1113252++DP	(1113050.0, 1113089.0, '+', 'GAGGCGCTCCGGTTACCGACCAGCTCATAGGATCACCCCT')				noncoding
NZ_CP027859.1++CRV15_RS33105-CRV15_RS33110++1113807-1114099++CO_F	(1114003.0, 1114042.0, '+', 'CGGGCAACAGCGGTGCGCCGCGATCGGCAAGATGGGGCCA')				noncoding
NZ_CP027859.1++CRV15_RS33110-CRV15_RS33115++1115113-1115469++CO_F	(1115430.0, 1115469.0, '+', 'GACTTGTGACCGGCACCGGATACGCCGGATCATGGCCCCA')				noncoding	LHQN01025588.1/542-101
NZ_CP027859.1++CRV15_RS33210-CRV15_RS33215++1141247-1141371++DT	(1141322.0, 1141361.0, '-', 'GCGGGCGACCCCGACCGGCGCCGGGGCATGCTGCTCCGCA')				noncoding
NZ_CP027859.1++CRV15_RS33305-CRV15_RS33310++1164800-1165028++DP	(1164809.0, 1164848.0, '+', 'ATCGACTACGCAACGGACTTGTTCGGCTACGGTTTGCGCG')				noncoding
NZ_CP027859.1++CRV15_RS33310-CRV15_RS33315++1165775-1166042++DT	(1165796.0, 1165835.0, '+', 'GTGTGCCGGCTCCGGCTCCGCGTGCGGTAGAGTGATCATG')	(1165981, 1165950, 0)			noncoding						(1165871, 1165994, '+', 'putative_sRNA', 'NZ_CP027859.1')
NZ_CP027859.1++CRV15_RS33330-CRV15_RS33335++1171899-1172347++DP	(1171976.0, 1172015.0, '+', 'CCGTCCGATGGAGCGATCACTACGCGATAACGTGCCCGTA')				noncoding
NZ_CP027859.1++CRV15_RS33340-CRV15_RS33345++1174852-1175209++CO_F	(1174886.0, 1174925.0, '-', 'TGCGGCCCGGCGGCCCGGCGGCCCGTTTACGGTTGGCTCA')				noncoding
NZ_CP027859.1++CRV15_RS33355-CRV15_RS33360++1177807-1178285++DP	(1178230.0, 1178269.0, '+', 'TCTCTTTGTATTGTTGTTCCTTGCAAGTAAGTTGTCCTTG')				noncoding
NZ_CP027859.1++CRV15_RS33380-CRV15_RS33385++1186434-1186730++DP	(1186505.0, 1186544.0, '-', 'GGAGCCGCCGTTGTCAGAGGGAGGGCCTAGGGTGGCCGTG')				noncoding
NZ_CP027859.1++CRV15_RS33410-CRV15_RS33415++1189465-1189860++DP	(1189519.0, 1189558.0, '-', 'GCTGGCCCCCGGGCACCCCGGGTCCCTACCATGCGGGCCG')				noncoding
NZ_CP027859.1++CRV15_RS33430-CRV15_RS33435++1195889-1196268++DP	(1196093.0, 1196132.0, '-', 'CACCCCTGGCACGCTCTGCCGCCTGGATACGCTCCGGCCA')				noncoding
NZ_CP027859.1++CRV15_RS33540-CRV15_RS33545++1226511-1226587++CO_F	(1226548.0, 1226587.0, '+', 'GCCCGCCGCGCGGCTTCCGGGGCCCTCTATGCTGGGCCCG')	(1226539, 1226573, 1)			noncoding
NZ_CP027859.1++CRV15_RS33545-CRV15_RS33550++1227217-1227381++CO_F	(1227263.0, 1227302.0, '+', 'GTCAACCGGATGGCTATCCGGTTGTGTTAGCGTGCCTCCA')				noncoding
NZ_CP027859.1++CRV15_RS33550-CRV15_RS33555++1228263-1228525++CO_F	(1228395.0, 1228434.0, '+', 'GGTCTCTCCCGGTGCGACCGCGCGCCCTAGCCTGGGTCCG')				noncoding
NZ_CP027859.1++CRV15_RS33560-CRV15_RS33565++1232371-1233415++CO_F	(1233069.0, 1233108.0, '+', 'CTACAAGGGGGCCCCGGGCAAAGCCGGTACGCTCGACCTC')				coding
NZ_CP027859.1++CRV15_RS33585-CRV15_RS33590++1240327-1240919++DP	(1240737.0, 1240776.0, '-', 'GCTCCCGTCCGTACCTCTCCCGTCCGTACCCTCACCACCA')				noncoding
NZ_CP027859.1++CRV15_RS33595-CRV15_RS33600++1242820-1243115++DP	(1243007.0, 1243046.0, '+', 'CCACCGGTCCGGGACGACAGGTTCCGCTAATGTGCCCCCG')				noncoding
NZ_CP027859.1++CRV15_RS33605-CRV15_RS33610++1244913-1245410++DP	(1245177.0, 1245216.0, '+', 'TATCTGGTGGAGGGGTTCCCCCGCGCTTAGCATGCCGTCC')				noncoding
NZ_CP027859.1++CRV15_RS33625-CRV15_RS33630++1258901-1259147++CO_F	(1258985.0, 1259024.0, '+', 'GAGTCCTCTATTTTTGGTTGGTCAAGGAAAATTCCGGCCA')	(1258954, 1258995, 1)			noncoding
NZ_CP027859.1++CRV15_RS33645-CRV15_RS33650++1267058-1267519++CO_R	(1267249.0, 1267288.0, '-', 'CCCATTGACCCACTCCGTTCATCCCCCTAGCCTCCATTCC')	(1267446, 1267411, 0)			noncoding
NZ_CP027859.1++CRV15_RS33675-CRV15_RS33680++1277044-1277242++DP	(1277194.0, 1277233.0, '-', 'CCCTTTCCCGGGTCGATCACCACAGGCCAAGCTGTTCCCG')				noncoding
NZ_CP027859.1++CRV15_RS33715-CRV15_RS33720++1284595-1286094++DP	(1284738.0, 1284777.0, '+', 'TATCGCGTGCTCAGCGTCGGTGCCGAATACCTTGGCCGCA')				coding
NZ_CP027859.1++CRV15_RS33740-CRV15_RS33745++1289807-1290284++CO_F	(1290244.0, 1290283.0, '+', 'CGAGTGGAACGGCGCCGACGCCCGGCCTACTGTCGCCCCC')				noncoding
NZ_CP027859.1++CRV15_RS33760-CRV15_RS33765++1293931-1294318++DP	(1294275.0, 1294314.0, '+', 'CGCTTGATAGGCAAGTCGATGCTTGCCTATAGTGGGGGTC')				noncoding
NZ_CP027859.1++CRV15_RS33785-CRV15_RS33790++1298550-1298744++CO_R	(1298617.0, 1298656.0, '-', 'CCGGTGCGCGGCCCCTGTCCACGGTGGCATGATCACATCA')				noncoding
NZ_CP027859.1++CRV15_RS33800-CRV15_RS33805++1301198-1301589++CO_R	(1301298.0, 1301337.0, '-', 'GCGCTGTCCCGGCGCGGCGGCCCCGGGCACTCTGGAAGGG')				noncoding						(1301464, 1301566, '+', 'putative_sRNA', 'NZ_CP027859.1')	(1301497, 1301566, '+', 'putative_sRNA', 'NZ_CP027859.1')
NZ_CP027859.1++CRV15_RS33815-CRV15_RS33820++1303790-1303955++DP	(1303838.0, 1303877.0, '+', 'GTCATCGCGGCCGGGGCGCGGCCCGCGCAGACTGTGATCA')				noncoding
NZ_CP027859.1++CRV15_RS33825-CRV15_RS33830++1305562-1306129++CO_F	(1305910.0, 1305949.0, '+', 'CCCCGTCGACACCCGGCGGCGCTTGGATAACATGATCGGA')	(1305577, 1305603, 1)			noncoding
NZ_CP027859.1++CRV15_RS33835-CRV15_RS33840++1308471-1308814++CO_R	(1308496.0, 1308535.0, '-', 'TCCGCCGTACCGCGCCACCGGCGTCCCCATAATGTGCGCA')	(1308743, 1308714, 0)			noncoding						(1308634, 1308708, '+', 'putative_sRNA', 'NZ_CP027859.1')
NZ_CP027859.1++CRV15_RS33840-CRV15_RS33845++1311517-1311726++CO_R	(1311525.0, 1311564.0, '+', 'TCCCTGTCGCTCGGGTGTGCGGCCCGGAAGCCTAGGGGCG')				noncoding
NZ_CP027859.1++CRV15_RS33880-CRV15_RS33885++1320372-1320520++DP	(1320397.0, 1320436.0, '+', 'GCGGGGGGTGGGGCTGCCGGTGCCGGTGATGATGGCGGCG')				noncoding
NZ_CP027859.1++CRV15_RS33910-CRV15_RS33915++1329129-1329595++CO_F	(1329556.0, 1329595.0, '+', 'GGGCTGGGGCCGGGCGCGCCCGCTTCCTACCGTTCCCGCA')				noncoding
NZ_CP027859.1++CRV15_RS33975-CRV15_RS33980++1340490-1340931++CO_F	(1340562.0, 1340601.0, '+', 'CGGTCCGGACCTGCCGTTCCAGCGGTGTACGATGATCTTG')	(1340715, 1340750, 1)			noncoding			(1340631.0, 1340808.0, '+', 'predicted_RNA_1000', 'NZ_CP027859.1')			(1340637, 1340739, '+', 'putative_sRNA', 'NZ_CP027859.1')
NZ_CP027859.1++CRV15_RS34015-CRV15_RS34020++1348381-1348699++DP	(1348414.0, 1348453.0, '-', 'AGCGGGCCGGTGTCAGCGCGGAGGGCTATCTTCGGCCCCG')				noncoding			(1348672.0, 1348688.0, '+', 'predicted_RNA_1003', 'NZ_CP027859.1')
NZ_CP027859.1++CRV15_RS34035-CRV15_RS34040++1351782-1352022++CO_F	(1351897.0, 1351936.0, '+', 'GCGGTAACGAGGTGGAATTATCACTCATATTCTGAGGCCG')				noncoding
NZ_CP027859.1++CRV15_RS34045-CRV15_RS34050++1354285-1354483++DP	(1354321.0, 1354360.0, '-', 'CCTTCAGCCATGCGCACGGTGCGGGATACAGTGCTCCCCG')				noncoding
NZ_CP027859.1++CRV15_RS34055-CRV15_RS34060++1355605-1355908++CO_R	(1355739.0, 1355778.0, '-', 'ACCCACTGCCTCTTCACAGAAACTACATAAAATCAGCCGA')				noncoding
NZ_CP027859.1++CRV15_RS34060-CRV15_RS34065++1357474-1358303++DP	(1358039.0, 1358078.0, '-', 'GCTCCGGTGAGCGACAGGACCCGCCGTACAGTGACCGGCA')				noncoding
NZ_CP027859.1++CRV15_RS34090-CRV15_RS34095++1370376-1370699++CO_R	(1370531.0, 1370570.0, '+', 'GTCAATACAGGAAACGGCTGCCCGATGTAGGATGAAATTA')	(1370671, 1370642, 0)			noncoding
NZ_CP027859.1++CRV15_RS34105-CRV15_RS34110++1373259-1373594++DP	(1373536.0, 1373575.0, '+', 'GGCCTGGGAAGTCCCTGATGGATGTTTTACTATTGACATC')				noncoding
NZ_CP027859.1++CRV15_RS34115-CRV15_RS34120++1375636-1375863++DP	(1375669.0, 1375708.0, '+', 'TCCGAGGTAGTTATATGAAAACTAAGTGATACTTTCCCTG')				noncoding
NZ_CP027859.1++CRV15_RS34135-CRV15_RS34140++1380015-1380135++CO_R	(1380079.0, 1380118.0, '-', 'GCGGTGCTGGTCGAAGCCGGGGAGGGTTATCGTTTCCCCT')				noncoding
NZ_CP027859.1++CRV15_RS34140-CRV15_RS34145++1381371-1381529++DP	(1381395.0, 1381434.0, '+', 'CAAATTGCAACTGATTTGACCGTAGGGCATGATGGTTTCA')				noncoding
NZ_CP027859.1++CRV15_RS34145-CRV15_RS34150++1381988-1382159++CO_F	(1382032.0, 1382071.0, '+', 'CCCTTTCGCGGCCCCCGGCGGTTCTGTAGGTTCGGCGGCG')				noncoding
NZ_CP027859.1++CRV15_RS34150-CRV15_RS34155++1383578-1384491++CO_F	(1384273.0, 1384312.0, '+', 'ACCTCTGTTCGCCTCTTTCATGATCAGTATGATGTGCGGG')	(1384109, 1384141, 1)			noncoding
NZ_CP027859.1++CRV15_RS34160-CRV15_RS34165++1386200-1386586++DT	(1386412.0, 1386451.0, '+', 'GCGGGTGGGGGTGTTCCGGCCCTGCGCGAGCATGGCCGCG')				noncoding			(1386314.0, 1386561.0, '+', 'predicted_RNA_1005', 'NZ_CP027859.1')
NZ_CP027859.1++CRV15_RS34165-CRV15_RS34170++1389115-1389248++DP	(1389129.0, 1389168.0, '+', 'CAACCTCAACTGCTCATTTATCTTGGCTAATGTGCATGCT')				noncoding
NZ_CP027859.1++CRV15_RS34170-CRV15_RS34175++1389692-1389832++CO_F	(1389793.0, 1389832.0, '+', 'ACTGTCCGGCCCGGTCCGCCGCTGCCTAGCGTGACCGTCA')				noncoding
NZ_CP027859.1++CRV15_RS34185-CRV15_RS34190++1393727-1394543++DT	(1394214.0, 1394253.0, '-', 'AACCGGGCTCACCGAGCACGAGCGGCATACTGTGGAGCCT')				noncoding
NZ_CP027859.1++CRV15_RS34190-CRV15_RS34195++1394864-1395010++DP	(1394911.0, 1394950.0, '+', 'GGCGGCGCCCGCGCTGCCGGCGTTTCTTATGATCTTCACC')				noncoding
NZ_CP027859.1++CRV15_RS34210-CRV15_RS34215++1397446-1397652++CO_R	(1397542.0, 1397581.0, '-', 'CGGACTGCCGGGCCGGACTGCCGGGGCGACGCTGCGGCCA')				noncoding
NZ_CP027859.1++CRV15_RS34220-CRV15_RS34225++1398849-1398950++CO_R	(1398849.0, 1398888.0, '-', 'GACACGGCCTCCCCCAGCGGGAGTTGCTAGCCTCGTGACC')				noncoding
NZ_CP027859.1++CRV15_RS34295-CRV15_RS34300++1423737-1424033++DP	(1423956.0, 1423995.0, '+', 'GCTCTGTGCAGAATCCGCCGGGCATTCTACGATGAGCCGC')				noncoding
NZ_CP027859.1++CRV15_RS34310-CRV15_RS34315++1429233-1429836++DP	(1429337.0, 1429376.0, '+', 'ACCATTGCTGCGGATTCCCGGCGCTGTTAGACTCCCGGCG')				noncoding			(1429325.0, 1429836.0, '+', 'predicted_RNA_1008', 'NZ_CP027859.1')
NZ_CP027859.1++CRV15_RS34355-CRV15_RS34360++1442436-1443082++CO_R	(1442803.0, 1442842.0, '+', 'CACCGCGCGATGTCTTTCAGGGGCGAATAACATGCCCCGG')				noncoding			(1443082.0, 1442437.0, '-', 'predicted_RNA_1011', 'NZ_CP027859.1')
NZ_CP027859.1++CRV15_RS34365-CRV15_RS34370++1444488-1445863++DP	(1444565.0, 1444604.0, '+', 'CCGACGGCCCCCGTCCGTCAGGGATTTTAGGCTCCGCGGA')				coding			(1444809.0, 1445370.0, '+', 'predicted_RNA_1012', 'NZ_CP027859.1')	(1445509.0, 1445783.0, '+', 'predicted_RNA_1013', 'NZ_CP027859.1')	(1444517.0, 1444489.0, '-', 'predicted_RNA_1014', 'NZ_CP027859.1')
NZ_CP027859.1++CRV15_RS34430-CRV15_RS34435++1457099-1457590++DP	(1457142.0, 1457181.0, '-', 'CTTTCGTTTTGGTTCCACGCAGAACCGTAAAATTATTCAA')				noncoding
NZ_CP027859.1++CRV15_RS34475-CRV15_RS34480++1473557-1473973++DP	(1473810.0, 1473849.0, '+', 'GTCCTTCTGCTGGTCAGCGGAGATGATTACTCTTTTGCTG')				noncoding
NZ_CP027859.1++CRV15_RS34485-CRV15_RS34490++1475879-1476160++CO_R	(1475957.0, 1475996.0, '-', 'CAGCCGCCTCATGACCAAAAGTGGTCGTATTGTTATTCCA')				noncoding			(1475909.0, 1475874.0, '-', 'predicted_RNA_1016', 'NZ_CP027859.1')
NZ_CP027859.1++CRV15_RS34495-CRV15_RS34500++1477526-1477843++DP	(1477658.0, 1477697.0, '+', 'CGTGTACCGCGACCGCGCCCCCTCGGATACCGTGTTCGCC')				noncoding
NZ_CP027859.1++CRV15_RS34515-CRV15_RS34520++1483028-1483296++DP	(1483256.0, 1483295.0, '+', 'GCGTCCGCGATACACGGACGGTGGTCCTACGCTGTCGGCC')				noncoding			(1483202.0, 1483296.0, '+', 'predicted_RNA_1018', 'NZ_CP027859.1')
NZ_CP027859.1++CRV15_RS34520-CRV15_RS34525++1484166-1484612++CO_F	(1484437.0, 1484476.0, '+', 'CGCCGCCCCGGGCCCCCGGCCGGGCCTAGATTCCGGGGCA')				noncoding
NZ_CP027859.1++CRV15_RS34540-CRV15_RS34545++1489517-1489864++DT	(1489775.0, 1489814.0, '-', 'GCGCGTGCGGGCGGCTGTCCGCCGCGGGAGAATGGCGGGA')	(1489791, 1489827, 1)			noncoding
NZ_CP027859.1++CRV15_RS34570-CRV15_RS34575++1499341-1499845++CO_F	(1499644.0, 1499683.0, '+', 'CCGTGTCGCCCGCGCCCTCCGTTCTGCTACGGTGCACATA')	(1499717, 1499736, 1)			noncoding
NZ_CP027859.1++CRV15_RS34600-CRV15_RS34605++1509178-1509703++DP	(1509617.0, 1509656.0, '+', 'TGCGACACAAGTACGACACAGGCACGCTATTGTTCGCATG')				noncoding
NZ_CP027859.1++CRV15_RS34610-CRV15_RS34615++1516666-1517433++CO_F	(1516960.0, 1516999.0, '+', 'CTTCGGTGTCCTCCTCCACCACGCCGGTACGATCGGCGCC')				noncoding
NZ_CP027859.1++CRV15_RS34625-CRV15_RS34630++1526792-1527265++DP	(1527184.0, 1527223.0, '+', 'GAAGACGAAGTGTCCGGGAAGTGCGGTTACTTTGGGAAGG')				noncoding
NZ_CP027859.1++CRV15_RS34640-CRV15_RS34645++1528942-1529005++CO_F	(1528955.0, 1528994.0, '-', 'GCGACGATTCCAGGAGCTTGCCTGCGTAACAATTTCCGTG')				noncoding
NZ_CP027859.1++CRV15_RS34680-CRV15_RS34685++1541449-1541772++DP	(1541621.0, 1541660.0, '-', 'ACCCTTGGCCTGAACTCGACAAGCAAGTACCCTCGTCGAG')				noncoding
NZ_CP027859.1++CRV15_RS34765-CRV15_RS34770++1565645-1565979++DP	(1565658.0, 1565697.0, '-', 'GCAGAGCACAACGGAAGATGACGGGGCAAAATTAATCGCA')				noncoding
NZ_CP027859.1++CRV15_RS34780-CRV15_RS34785++1571508-1571595++DP	(1571556.0, 1571595.0, '+', 'ATTCCAGCGGGGAATGCGCCGCCGTGCCAGACTGGGATCA')				noncoding
NZ_CP027859.1++CRV15_RS34790-CRV15_RS34795++1573930-1574006++DP	(1573952.0, 1573991.0, '+', 'TCCGGCTGGAATTTGCCGAGCTGGCGCTAGCGTAGGACGA')				noncoding
NZ_CP027859.1++CRV15_RS34800-CRV15_RS34805++1577010-1577400++DP	(1577187.0, 1577226.0, '+', 'CCGCCTTCGTGCGCGGTGCGACGGTGCCATGCTGAACGCG')				noncoding
NZ_CP027859.1++CRV15_RS34820-CRV15_RS34825++1581737-1582034++CO_F	(1581784.0, 1581823.0, '+', 'TGACTTGTTGGTGAGGGTGGTGCGCTGTACCGTCTGCACG')				noncoding			(1581899.0, 1582034.0, '+', 'predicted_RNA_1024', 'NZ_CP027859.1')
NZ_CP027859.1++CRV15_RS34825-CRV15_RS34830++1582625-1582848++CO_F	(1582686.0, 1582725.0, '+', 'GAAGGCGGTGACCGCTCCGAGGGGGAGTACGCTCCGGGCG')				noncoding			(1582626.0, 1582848.0, '+', 'predicted_RNA_1025', 'NZ_CP027859.1')
NZ_CP027859.1++CRV15_RS34890-CRV15_RS34895++1597961-1598130++DP	(1598090.0, 1598129.0, '+', 'ACCACCGATCGGGGGGCGGCGGGGCCGTACGGTGGTGCCC')				noncoding
NZ_CP027859.1++CRV15_RS34900-CRV15_RS34905++1600796-1600964++DP	(1600852.0, 1600891.0, '-', 'CGCGACCCCGCGAAGGGGTGGAACACGTACTCTCTTCGCG')				noncoding
NZ_CP027859.1++CRV15_RS34930-CRV15_RS34935++1608065-1608322++DP	(1608126.0, 1608165.0, '-', 'TTCGCGGCCACGCGGCCATGGCCGGTGTACGCTGCGTCCG')				noncoding
NZ_CP027859.1++CRV15_RS34945-CRV15_RS34950++1611272-1611641++DP	(1611341.0, 1611380.0, '-', 'GCCCGAATTCAACGCATAGGCCCTGTTAGGATCGCTGCCA')				noncoding			(1611499.0, 1611650.0, '+', 'predicted_RNA_1028', 'NZ_CP027859.1')
NZ_CP027859.1++CRV15_RS34955-CRV15_RS34960++1613532-1614036++DT	(1613731.0, 1613770.0, '+', 'GCCTGCCCCGATGTCGCAGGCGTCCCGTACTGTTCCCGGA')				noncoding			(1614036.0, 1613690.0, '-', 'predicted_RNA_1029', 'NZ_CP027859.1')
NZ_CP027859.1++CRV15_RS34960-CRV15_RS34965++1615611-1615973++DP	(1615905.0, 1615944.0, '+', 'ACCAGGGCCCCGCCCTCCCGGCATCCGTATGATCACGGCT')				noncoding
NZ_CP027859.1++CRV15_RS34980-CRV15_RS34985++1619423-1619506++DP	(1619437.0, 1619476.0, '+', 'CGGTTTGTGTGCACGCACACATAGAGATAGTGTGTGTGCA')				noncoding
NZ_CP027859.1++CRV15_RS34995-CRV15_RS35000++1625510-1625753++CO_R	(1625542.0, 1625581.0, '+', 'AGAGCGTTCGCACGGGGCGTGGGCCGTTACGGTAGCGGCA')				noncoding
NZ_CP027859.1++CRV15_RS35000-CRV15_RS35005++1627175-1628009++DP	(1627565.0, 1627604.0, '-', 'GCACCTGCCCCTGCGGCTCCCCGTCGTCACGATGCGTACA')				noncoding
NZ_CP027859.1++CRV15_RS35005-CRV15_RS35010++1628687-1628992++CO_F	(1628763.0, 1628802.0, '+', 'TACCCGGGCCGTCCCTCGTCCGTGTGTATGGTCCGCCGCG')				noncoding
NZ_CP027859.1++CRV15_RS35010-CRV15_RS35015++1629544-1629801++DT	(1629634.0, 1629673.0, '+', 'AACCGGGTCGCCGACCAGCGGCAGAAGTATGGTGAACGGA')				noncoding
NZ_CP027859.1++CRV15_RS35020-CRV15_RS35025++1636265-1636734++CO_R	(1636414.0, 1636453.0, '+', 'ATCCCACCCGAGGTTCGAAATTCAACTTAATATTCAACCG')				noncoding
NZ_CP027859.1++CRV15_RS35045-CRV15_RS35050++1647299-1647505++CO_F	(1647345.0, 1647384.0, '+', 'ACAGCCCCTGTCGGCGGTCGGGGCGGGTACGCTGTCCGGG')				noncoding			(1647419.0, 1647505.0, '+', 'predicted_RNA_1031', 'NZ_CP027859.1')	(1641221.0, 1641088.0, '-', 'predicted_RNA_1032', 'NZ_CP027859.1')
NZ_CP027859.1++CRV15_RS35075-CRV15_RS35080++1651975-1652170++DP	(1652091.0, 1652130.0, '+', 'AAACACGGCTCACATCGCGGTCTGGCTACGGTGGCACGCA')				noncoding
NZ_CP027859.1++CRV15_RS35135-CRV15_RS35140++1660926-1661019++DP	(1660963.0, 1661002.0, '-', 'GGGGTGGATGGTGGTACCAGGGACTCGTACGGTGCGCGGG')				noncoding
NZ_CP027859.1++CRV15_RS35145-CRV15_RS35150++1663663-1663851++CO_F	(1663747.0, 1663786.0, '-', 'GGACCGCCCGGGATTCACCCGTACGGGTACAGTCCGTCGG')				noncoding
NZ_CP027859.1++CRV15_RS35165-CRV15_RS35170++1669031-1669878++DP	(1669082.0, 1669121.0, '+', 'GGACGGCCATCCGGTGGTCACCGGGGGGATTCTTGACTCA')				noncoding			(1669198.0, 1669541.0, '+', 'predicted_RNA_1037', 'NZ_CP027859.1')
NZ_CP027859.1++CRV15_RS35175-CRV15_RS35180++1672788-1673203++DP	(1673164.0, 1673203.0, '+', 'CTCAGCATCCTCTCAGCGGACCACGGCCATACTGCGTCCA')				noncoding
NZ_CP027859.1++CRV15_RS35190-CRV15_RS35195++1677814-1678102++DP	(1678029.0, 1678068.0, '+', 'CCGCCGGCGGTGCCTCTGCGGGACCGGTAGCCTCCCTGTG')				noncoding
NZ_CP027859.1++CRV15_RS35215-CRV15_RS35220++1685133-1685319++CO_R	(1685137.0, 1685176.0, '+', 'GTTCTTTCCTGCTTCCTGCGGCCCTGGAACGCTGCGGCCG')				noncoding
NZ_CP027859.1++CRV15_RS35220-CRV15_RS35225++1686528-1686698++DP	(1686541.0, 1686580.0, '+', 'CACGACCCCCAAGATCGATCGCTCGCGTAATATTACGAGA')				noncoding
NZ_CP027859.1++CRV15_RS35235-CRV15_RS35240++1688551-1688917++DP	(1688745.0, 1688784.0, '+', 'TCCTTGATGTCTCTATCGGACCCGGGGAAATTTATTTCCG')				noncoding
NZ_CP027859.1++CRV15_RS35275-CRV15_RS35280++1699462-1699623++CO_F	(1699577.0, 1699616.0, '-', 'GATCTGGTCGGCGGGCGCGGCGGTGGGAAGGTTCGGGTCG')				noncoding			(1699502.0, 1699623.0, '+', 'predicted_RNA_1045', 'NZ_CP027859.1')
NZ_CP027859.1++CRV15_RS35285-CRV15_RS35290++1701258-1701783++CO_R	(1701599.0, 1701638.0, '-', 'ATGCGCAGCCGCTGACGATACCGGCGTTACCCTGCCTCCC')				noncoding
NZ_CP027859.1++CRV15_RS35305-CRV15_RS35310++1704741-1704929++DP	(1704825.0, 1704864.0, '-', 'CGGCTGTATGCGGCGCCTGCACGGATCTAGAGTCCACTGA')				noncoding
NZ_CP027859.1++CRV15_RS35315-CRV15_RS35320++1706321-1706717++CO_R	(1706422.0, 1706461.0, '+', 'CAGGGCGGTGGCCGACCTCTCCATCCGTAAGATACGAGTG')	(1706695, 1706659, 0)			noncoding
NZ_CP027859.1++CRV15_RS35335-CRV15_RS35340++1708739-1709499++DP	(1709363.0, 1709402.0, '-', 'AGCACGCAGAACCATAACAACCTCCACTACAGTGGGGAGA')				noncoding
NZ_CP027859.1++CRV15_RS35355-CRV15_RS35360++1711353-1711786++DP	(1711491.0, 1711530.0, '+', 'TGGTGTACCGGCTGGTGTGTCCGGCGGCAGGATGCCCGCG')				noncoding
NZ_CP027859.1++CRV15_RS35400-CRV15_RS35405++1718615-1719698++DP	(1718757.0, 1718796.0, '+', 'TCACCTGCCGTGGGCCTGTGCCGCTGGTATCGTGCCCTGG')				noncoding			(1719289.0, 1719490.0, '+', 'predicted_RNA_1046', 'NZ_CP027859.1')
NZ_CP027859.1++CRV15_RS35425-CRV15_RS35430++1725108-1725865++CO_F	(1725406.0, 1725445.0, '+', 'CTCGCTTCAATCCCCCTCCTGCGAAGATACGTTTGCATGA')				noncoding
NZ_CP027859.1++CRV15_RS35440-CRV15_RS35445++1727726-1728696++DP	(1728468.0, 1728507.0, '-', 'GCCGTCCGGCCCGGCGGTAGTCGTGCCTACGCTCCCGGCG')				noncoding
NZ_CP027859.1++CRV15_RS35445-CRV15_RS35450++1729842-1730195++CO_F	(1730000.0, 1730039.0, '+', 'CGGTGTGCACGGGTGCGGGGGCGGGCGTAGCGTGGTGGGA')				noncoding
NZ_CP027859.1++CRV15_RS35455-CRV15_RS35460++1731366-1732138++DT	(1731849.0, 1731888.0, '+', 'GCTCTGGGTCTGCCGGGCCGGGTTCGGCAGAGTAGGAGCG')				noncoding
NZ_CP027859.1++CRV15_RS35460-CRV15_RS35465++1732594-1732874++DP	(1732729.0, 1732768.0, '-', 'GCGTCCTGCGCCTGGCAGACCACCGCCTACAGTTGGCCCG')				noncoding
NZ_CP027859.1++CRV15_RS35470-CRV15_RS35475++1733858-1734033++DP	(1733898.0, 1733937.0, '-', 'GGTGGTGATCGGCCTCACCGGGTCGGCGACCCTGCCCGCA')				noncoding
NZ_CP027859.1++CRV15_RS35490-CRV15_RS35495++1735894-1736241++CO_R	(1736042.0, 1736081.0, '+', 'CGGGTGGCTGCCGACCCGGCCCCGGGGCACGATGTCCCGG')				noncoding			(1736241.0, 1736137.0, '-', 'predicted_RNA_1050', 'NZ_CP027859.1')
NZ_CP027859.1++CRV15_RS35495-CRV15_RS35500++1737045-1737481++CO_R	(1737113.0, 1737152.0, '+', 'CGAGGCGACGACATCCCATGTGTCCCATACGGTGGCGCCC')				noncoding			(1737096.0, 1737046.0, '-', 'predicted_RNA_1051', 'NZ_CP027859.1')
NZ_CP027859.1++CRV15_RS35535-CRV15_RS35540++1743438-1743880++DP	(1743771.0, 1743810.0, '+', 'GTGCTTCTGTCTCATCGCGCTCAGTGCCATAATGTGGCGG')				noncoding
NZ_CP027859.1++CRV15_RS35550-CRV15_RS35555++1745907-1746036++CO_R	(1745973.0, 1746012.0, '-', 'GCGGGTGCGTTGCACATGAGCCGCCCGTAGGCTCGCACCG')				noncoding
NZ_CP027859.1++CRV15_RS35575-CRV15_RS35580++1750622-1751260++DP	(1750944.0, 1750983.0, '+', 'TCCCGGCCGGTCAGGCCGCCCTTCGGCGACACTCTGTCCG')				noncoding
NZ_CP027859.1++CRV15_RS35615-CRV15_RS35620++1757739-1758139++DP	(1757769.0, 1757808.0, '-', 'GGCCGCAGTCGGGTCCGGGCTCGTGCGTACGATGGGCCCG')				noncoding
NZ_CP027859.1++CRV15_RS35635-CRV15_RS35640++1763184-1763628++CO_R	(1763387.0, 1763426.0, '-', 'GGTGGTGGCGGTCCGTTCCGCCCTCGGCAGCATGGTGACA')				noncoding
NZ_CP027859.1++CRV15_RS35675-CRV15_RS35680++1772505-1772913++CO_F	(1772741.0, 1772780.0, '-', 'GGTCCTGCCGAGTTGAAGTCGGTCCATTACCCTGTACAGA')				noncoding
NZ_CP027859.1++CRV15_RS35705-CRV15_RS35710++1777876-1777960++CO_R	(1777877.0, 1777916.0, '+', 'ACATTCTCCCCAACTTGATGTAACTACTATTGTTACGATG')				noncoding
NZ_CP027859.1++CRV15_RS35710-CRV15_RS35715++1778392-1778492++CO_R	(1778418.0, 1778457.0, '-', 'GCACTCCCGGAATGTTGTCGTAACTGCTATCGTTACAACG')				noncoding
NZ_CP027859.1++CRV15_RS35715-CRV15_RS35720++1779362-1779499++DP	(1779413.0, 1779452.0, '+', 'GCCCTGCCGCTCGCGCGGAACCGGACGCATCCTGGCGACA')				noncoding
NZ_CP027859.1++CRV15_RS35750-CRV15_RS35755++1786432-1786597++CO_R	(1786531.0, 1786570.0, '-', 'CGCCCGGGGCGAGCACCTGACCGCCCGTATGATCCGCGCG')				noncoding
NZ_CP027858.1++CRV15_RS00015-CRV15_RS00020++2102-2399++CO_F	(nan, nan, nan, nan)				noncoding
NZ_CP027858.1++CRV15_RS00020-CRV15_RS00025++3047-3119++DT	(nan, nan, nan, nan)	(3073, 3111, 1)			noncoding
NZ_CP027858.1++CRV15_RS00030-CRV15_RS00035++5065-5125++CO_R	(nan, nan, nan, nan)				noncoding
NZ_CP027858.1++CRV15_RS00035-CRV15_RS00040++6259-6662++CO_R	(nan, nan, nan, nan)				noncoding
NZ_CP027858.1++CRV15_RS00040-CRV15_RS00045++8156-8536++CO_R	(nan, nan, nan, nan)				noncoding
NZ_CP027858.1++CRV15_RS00055-CRV15_RS00060++12721-12824++DT	(nan, nan, nan, nan)	(12812, 12765, 0)			noncoding
NZ_CP027858.1++CRV15_RS00060-CRV15_RS00065++13277-13506++CO_R	(nan, nan, nan, nan)				noncoding			(13319.0, 13278.0, '-', 'predicted_RNA_1', 'NZ_CP027858.1')
NZ_CP027858.1++CRV15_RS00065-CRV15_RS00070++14442-14455++CO_R	(nan, nan, nan, nan)				noncoding
NZ_CP027858.1++CRV15_RS00075-CRV15_RS00080++15391-15504++CO_R	(nan, nan, nan, nan)				noncoding
NZ_CP027858.1++CRV15_RS00095-CRV15_RS00100++21552-21955++DP	(nan, nan, nan, nan)				noncoding
NZ_CP027858.1++CRV15_RS00100-CRV15_RS00105++22816-22839++CO_F	(nan, nan, nan, nan)				noncoding
NZ_CP027858.1++CRV15_RS00105-CRV15_RS00110++24030-24200++CO_F	(nan, nan, nan, nan)				noncoding
NZ_CP027858.1++CRV15_RS00110-CRV15_RS00115++24431-24515++CO_F	(nan, nan, nan, nan)				noncoding
NZ_CP027858.1++CRV15_RS00115-CRV15_RS00120++25247-25266++DT	(nan, nan, nan, nan)				noncoding
NZ_CP027858.1++CRV15_RS00120-CRV15_RS00125++25716-26048++DP	(nan, nan, nan, nan)				noncoding
NZ_CP027858.1++CRV15_RS00125-CRV15_RS00130++26885-26947++DT	(nan, nan, nan, nan)				noncoding
NZ_CP027858.1++CRV15_RS00130-CRV15_RS00135++28159-28590++DP	(nan, nan, nan, nan)				noncoding
NZ_CP027858.1++CRV15_RS00135-CRV15_RS00140++29103-29153++CO_F	(nan, nan, nan, nan)				noncoding
NZ_CP027858.1++CRV15_RS00140-CRV15_RS00145++31199-31325++DT	(nan, nan, nan, nan)				noncoding
NZ_CP027858.1++CRV15_RS00145-CRV15_RS00150++32489-32815++CO_R	(nan, nan, nan, nan)				noncoding
NZ_CP027858.1++CRV15_RS00150-CRV15_RS00155++33106-33675++DP	(nan, nan, nan, nan)				noncoding
NZ_CP027858.1++CRV15_RS00155-CRV15_RS00160++34704-34862++CO_F	(nan, nan, nan, nan)				noncoding			(34705.0, 34799.0, '+', 'predicted_RNA_3', 'NZ_CP027858.1')
NZ_CP027858.1++CRV15_RS00160-CRV15_RS00165++36044-36100++DT	(nan, nan, nan, nan)				noncoding
NZ_CP027858.1++CRV15_RS00165-CRV15_RS00170++37345-37455++CO_R	(nan, nan, nan, nan)				noncoding			(37441.0, 37346.0, '-', 'predicted_RNA_4', 'NZ_CP027858.1')
NZ_CP027858.1++CRV15_RS00170-CRV15_RS00175++37860-38038++DP	(nan, nan, nan, nan)				noncoding
NZ_CP027858.1++CRV15_RS00180-CRV15_RS00185++38941-39167++DP	(nan, nan, nan, nan)				noncoding
NZ_CP027858.1++CRV15_RS00195-CRV15_RS00200++45203-45320++CO_F	(nan, nan, nan, nan)				noncoding
NZ_CP027858.1++CRV15_RS00200-CRV15_RS00205++46586-46611++CO_F	(nan, nan, nan, nan)				noncoding
NZ_CP027858.1++CRV15_RS00215-CRV15_RS00220++49962-50122++CO_F	(nan, nan, nan, nan)				noncoding
NZ_CP027858.1++CRV15_RS00220-CRV15_RS00225++51697-51882++CO_F	(nan, nan, nan, nan)				noncoding
NZ_CP027858.1++CRV15_RS00225-CRV15_RS00230++53406-53538++DT	(nan, nan, nan, nan)	(53417, 53453, 1)			noncoding
NZ_CP027858.1++CRV15_RS00250-CRV15_RS00255++57747-57762++CO_F	(nan, nan, nan, nan)				noncoding
NZ_CP027858.1++CRV15_RS00255-CRV15_RS00260++58698-58764++CO_F	(nan, nan, nan, nan)				noncoding
NZ_CP027858.1++CRV15_RS00260-CRV15_RS00265++60126-60206++DT	(nan, nan, nan, nan)				noncoding
NZ_CP027858.1++CRV15_RS00265-CRV15_RS00270++60650-60803++DP	(nan, nan, nan, nan)				noncoding
NZ_CP027858.1++CRV15_RS00275-CRV15_RS00280++63295-63592++CO_F	(nan, nan, nan, nan)	(63586, 63571, 0)			noncoding
NZ_CP027858.1++CRV15_RS00285-CRV15_RS00290++65544-65774++DP	(nan, nan, nan, nan)				noncoding
NZ_CP027858.1++CRV15_RS00290-CRV15_RS00295++66467-66474++DT	(nan, nan, nan, nan)				noncoding
NZ_CP027858.1++CRV15_RS00295-CRV15_RS00300++67800-67807++CO_R	(nan, nan, nan, nan)				noncoding
NZ_CP027858.1++CRV15_RS00310-CRV15_RS00315++70643-70648++CO_R	(nan, nan, nan, nan)				noncoding
NZ_CP027858.1++CRV15_RS00325-CRV15_RS00330++74312-74315++CO_R	(nan, nan, nan, nan)				noncoding
NZ_CP027858.1++CRV15_RS00345-CRV15_RS00350++78287-78304++CO_R	(nan, nan, nan, nan)				noncoding
NZ_CP027858.1++CRV15_RS00350-CRV15_RS00355++79603-79963++CO_R	(nan, nan, nan, nan)				noncoding
NZ_CP027858.1++CRV15_RS00360-CRV15_RS00365++84102-84135++CO_R	(nan, nan, nan, nan)				noncoding
NZ_CP027858.1++CRV15_RS00365-CRV15_RS00370++86064-86067++CO_R	(nan, nan, nan, nan)				noncoding
NZ_CP027858.1++CRV15_RS00380-CRV15_RS00385++90249-90292++CO_R	(nan, nan, nan, nan)				noncoding
NZ_CP027858.1++CRV15_RS00385-CRV15_RS00390++91609-91688++CO_R	(nan, nan, nan, nan)				noncoding
NZ_CP027858.1++CRV15_RS00390-CRV15_RS00395++93167-93203++CO_R	(nan, nan, nan, nan)				noncoding
NZ_CP027858.1++CRV15_RS00400-CRV15_RS00405++93825-93855++CO_F	(nan, nan, nan, nan)				noncoding
NZ_CP027858.1++CRV15_RS00405-CRV15_RS00410++94161-94404++CO_F	(nan, nan, nan, nan)				noncoding
NZ_CP027858.1++CRV15_RS00420-CRV15_RS00425++99429-99512++CO_R	(nan, nan, nan, nan)				noncoding
NZ_CP027858.1++CRV15_RS00425-CRV15_RS00430++100172-100420++CO_R	(nan, nan, nan, nan)				noncoding
NZ_CP027858.1++CRV15_RS00430-CRV15_RS00435++101668-101926++DP	(nan, nan, nan, nan)				noncoding
NZ_CP027858.1++CRV15_RS00445-CRV15_RS00450++104732-104820++DT	(nan, nan, nan, nan)				noncoding
NZ_CP027858.1++CRV15_RS00450-CRV15_RS00455++105390-105438++DP	(nan, nan, nan, nan)				noncoding
NZ_CP027858.1++CRV15_RS00460-CRV15_RS00465++106866-106970++CO_F	(nan, nan, nan, nan)				noncoding
NZ_CP027858.1++CRV15_RS00465-CRV15_RS00470++107723-107919++CO_F	(nan, nan, nan, nan)				noncoding
NZ_CP027858.1++CRV15_RS00470-CRV15_RS00475++108732-108812++CO_F	(nan, nan, nan, nan)				noncoding
NZ_CP027858.1++CRV15_RS00475-CRV15_RS00480++109379-109446++DT	(nan, nan, nan, nan)				noncoding
NZ_CP027858.1++CRV15_RS00480-CRV15_RS00485++109723-109856++DP	(nan, nan, nan, nan)				noncoding
NZ_CP027858.1++CRV15_RS00485-CRV15_RS00490++110453-110586++CO_F	(nan, nan, nan, nan)				noncoding
NZ_CP027858.1++CRV15_RS00490-CRV15_RS00495++111927-112963++DT	(nan, nan, nan, nan)				noncoding
NZ_CP027858.1++CRV15_RS00495-CRV15_RS00500++114862-114893++CO_R	(nan, nan, nan, nan)				noncoding
NZ_CP027858.1++CRV15_RS00500-CRV15_RS00505++117476-117673++CO_R	(nan, nan, nan, nan)				noncoding
NZ_CP027858.1++CRV15_RS00520-CRV15_RS00525++127035-128008++DT	(nan, nan, nan, nan)				noncoding
NZ_CP027858.1++CRV15_RS00525-CRV15_RS00530++129631-130163++DP	(nan, nan, nan, nan)				noncoding
NZ_CP027858.1++CRV15_RS00530-CRV15_RS00535++131498-131964++CO_F	(nan, nan, nan, nan)	(131512, 131539, 1)			noncoding
NZ_CP027858.1++CRV15_RS00535-CRV15_RS00540++132888-133199++CO_F	(nan, nan, nan, nan)				noncoding
NZ_CP027858.1++CRV15_RS00545-CRV15_RS00550++144546-144584++CO_F	(nan, nan, nan, nan)				noncoding
NZ_CP027858.1++CRV15_RS00550-CRV15_RS00555++146288-146292++CO_F	(nan, nan, nan, nan)				noncoding
NZ_CP027858.1++CRV15_RS00555-CRV15_RS00560++147354-147519++CO_F	(nan, nan, nan, nan)				noncoding
NZ_CP027858.1++CRV15_RS00560-CRV15_RS00565++148518-148579++CO_F	(nan, nan, nan, nan)				noncoding
NZ_CP027858.1++CRV15_RS00565-CRV15_RS00570++149290-149443++CO_F	(nan, nan, nan, nan)				noncoding
NZ_CP027858.1++CRV15_RS00570-CRV15_RS00575++150502-150538++DT	(nan, nan, nan, nan)				noncoding
NZ_CP027858.1++CRV15_RS00575-CRV15_RS00580++151684-151735++CO_R	(nan, nan, nan, nan)				noncoding
NZ_CP027858.1++CRV15_RS00580-CRV15_RS00585++153283-153312++CO_R	(nan, nan, nan, nan)				noncoding
NZ_CP027858.1++CRV15_RS00590-CRV15_RS00595++158000-158013++CO_R	(nan, nan, nan, nan)				noncoding
NZ_CP027858.1++CRV15_RS00595-CRV15_RS00600++160200-160220++CO_R	(nan, nan, nan, nan)				noncoding
NZ_CP027858.1++CRV15_RS00600-CRV15_RS00605++163520-164170++DP	(nan, nan, nan, nan)				noncoding
NZ_CP027858.1++CRV15_RS00605-CRV15_RS00610++164362-164394++DT	(nan, nan, nan, nan)				noncoding
NZ_CP027858.1++CRV15_RS00610-CRV15_RS00615++165333-165359++CO_R	(nan, nan, nan, nan)				noncoding
NZ_CP027858.1++CRV15_RS00625-CRV15_RS00630++169110-169114++CO_R	(nan, nan, nan, nan)				noncoding
NZ_CP027858.1++CRV15_RS00635-CRV15_RS00640++170583-170773++DP	(nan, nan, nan, nan)				noncoding
NZ_CP027858.1++CRV15_RS00640-CRV15_RS00645++171142-171149++DT	(nan, nan, nan, nan)				noncoding
NZ_CP027858.1++CRV15_RS00650-CRV15_RS00655++172381-173393++CO_R	(nan, nan, nan, nan)				coding
NZ_CP027858.1++CRV15_RS00660-CRV15_RS00665++174250-174282++CO_R	(nan, nan, nan, nan)				noncoding
NZ_CP027858.1++CRV15_RS00670-CRV15_RS00675++176138-176208++CO_R	(nan, nan, nan, nan)				noncoding
NZ_CP027858.1++CRV15_RS00680-CRV15_RS00685++178874-179036++CO_R	(nan, nan, nan, nan)				noncoding
NZ_CP027858.1++CRV15_RS00690-CRV15_RS00695++181387-181457++CO_R	(nan, nan, nan, nan)				noncoding
NZ_CP027858.1++CRV15_RS00700-CRV15_RS00705++183367-183434++DT	(nan, nan, nan, nan)				noncoding
NZ_CP027858.1++CRV15_RS00705-CRV15_RS00710++184199-184305++CO_R	(nan, nan, nan, nan)				noncoding
NZ_CP027858.1++CRV15_RS00710-CRV15_RS00715++185607-185747++CO_R	(nan, nan, nan, nan)				noncoding
NZ_CP027858.1++CRV15_RS00730-CRV15_RS00735++191216-191495++DT	(nan, nan, nan, nan)				noncoding
NZ_CP027858.1++CRV15_RS00745-CRV15_RS00750++193956-194103++CO_R	(nan, nan, nan, nan)				noncoding
NZ_CP027858.1++CRV15_RS00750-CRV15_RS00755++194517-194648++DP	(nan, nan, nan, nan)				noncoding
NZ_CP027858.1++CRV15_RS00755-CRV15_RS00760++195239-195273++DT	(nan, nan, nan, nan)				noncoding
NZ_CP027858.1++CRV15_RS00760-CRV15_RS00765++195669-195940++CO_R	(nan, nan, nan, nan)				noncoding
NZ_CP027858.1++CRV15_RS00770-CRV15_RS00775++197594-197667++CO_F	(nan, nan, nan, nan)				noncoding
NZ_CP027858.1++CRV15_RS00780-CRV15_RS00785++198761-198899++CO_F	(nan, nan, nan, nan)				noncoding			(198762.0, 198790.0, '+', 'predicted_RNA_7', 'NZ_CP027858.1')
NZ_CP027858.1++CRV15_RS00785-CRV15_RS00790++199691-199722++DT	(nan, nan, nan, nan)				noncoding
NZ_CP027858.1++CRV15_RS00790-CRV15_RS00795++200232-200311++CO_R	(nan, nan, nan, nan)				noncoding
NZ_CP027858.1++CRV15_RS00810-CRV15_RS00815++203815-204525++DP	(nan, nan, nan, nan)				noncoding
NZ_CP027858.1++CRV15_RS00815-CRV15_RS00820++205884-205892++CO_F	(nan, nan, nan, nan)				noncoding
NZ_CP027858.1++CRV15_RS00820-CRV15_RS00825++207044-207345++CO_F	(nan, nan, nan, nan)				noncoding			(207261.0, 207275.0, '+', 'predicted_RNA_8', 'NZ_CP027858.1')
NZ_CP027858.1++CRV15_RS00825-CRV15_RS00830++208257-208514++DT	(nan, nan, nan, nan)				noncoding
NZ_CP027858.1++CRV15_RS00830-CRV15_RS00835++209183-209368++CO_R	(nan, nan, nan, nan)				noncoding
NZ_CP027858.1++CRV15_RS00835-CRV15_RS00840++209842-210242++DP	(nan, nan, nan, nan)				noncoding
NZ_CP027858.1++CRV15_RS00845-CRV15_RS00850++213231-213256++CO_R	(nan, nan, nan, nan)				noncoding
NZ_CP027858.1++CRV15_RS00855-CRV15_RS00860++214820-215108++DP	(nan, nan, nan, nan)				noncoding
NZ_CP027858.1++CRV15_RS00860-CRV15_RS00865++216068-216214++CO_F	(nan, nan, nan, nan)				noncoding
NZ_CP027858.1++CRV15_RS00865-CRV15_RS00870++217657-217795++CO_F	(nan, nan, nan, nan)				noncoding			(217682.0, 217781.0, '+', 'predicted_RNA_9', 'NZ_CP027858.1')
NZ_CP027858.1++CRV15_RS00870-CRV15_RS00875++218782-218841++DT	(nan, nan, nan, nan)				noncoding
NZ_CP027858.1++CRV15_RS00880-CRV15_RS00885++226821-226957++CO_F	(nan, nan, nan, nan)				noncoding			(226822.0, 226942.0, '+', 'predicted_RNA_10', 'NZ_CP027858.1')
NZ_CP027858.1++CRV15_RS00885-CRV15_RS00890++227266-227565++CO_F	(nan, nan, nan, nan)				noncoding			(227267.0, 227323.0, '+', 'predicted_RNA_11', 'NZ_CP027858.1')
NZ_CP027858.1++CRV15_RS00900-CRV15_RS00905++232039-232169++CO_F	(nan, nan, nan, nan)				noncoding			(232144.0, 232169.0, '+', 'predicted_RNA_12', 'NZ_CP027858.1')	(225685.0, 225670.0, '-', 'predicted_RNA_13', 'NZ_CP027858.1')
NZ_CP027858.1++CRV15_RS00905-CRV15_RS00910++234560-234707++DT	(nan, nan, nan, nan)				noncoding
NZ_CP027858.1++CRV15_RS00910-CRV15_RS00915++237536-237999++DP	(nan, nan, nan, nan)				noncoding
NZ_CP027858.1++CRV15_RS00915-CRV15_RS00920++239190-239331++DT	(nan, nan, nan, nan)	(239316, 239294, 0)			noncoding
NZ_CP027858.1++CRV15_RS00925-CRV15_RS00930++240598-241483++CO_F	(nan, nan, nan, nan)				noncoding
NZ_CP027858.1++CRV15_RS00935-CRV15_RS00940++244084-244286++DT	(nan, nan, nan, nan)				noncoding
NZ_CP027858.1++CRV15_RS00940-CRV15_RS00945++245321-245385++CO_R	(nan, nan, nan, nan)				noncoding
NZ_CP027858.1++CRV15_RS00945-CRV15_RS00950++247389-247506++CO_R	(nan, nan, nan, nan)				noncoding
NZ_CP027858.1++CRV15_RS00950-CRV15_RS00955++248946-249164++CO_R	(nan, nan, nan, nan)				noncoding
NZ_CP027858.1++CRV15_RS00960-CRV15_RS00965++251280-251303++DT	(nan, nan, nan, nan)				noncoding
NZ_CP027858.1++CRV15_RS00965-CRV15_RS00970++252971-253490++DP	(nan, nan, nan, nan)				noncoding			(253247.0, 253103.0, '-', 'predicted_RNA_14', 'NZ_CP027858.1')			(253185, 253262, '-', 'putative_sRNA', 'NZ_CP027858.1')
NZ_CP027858.1++CRV15_RS00975-CRV15_RS00980++254007-254013++DT	(nan, nan, nan, nan)				noncoding
NZ_CP027858.1++CRV15_RS00980-CRV15_RS00985++254430-254777++DP	(nan, nan, nan, nan)				noncoding
NZ_CP027858.1++CRV15_RS00985-CRV15_RS00990++255746-255748++CO_F	(nan, nan, nan, nan)				noncoding
NZ_CP027858.1++CRV15_RS00990-CRV15_RS00995++258514-258674++CO_F	(nan, nan, nan, nan)				noncoding
NZ_CP027858.1++CRV15_RS00995-CRV15_RS01000++258935-259054++DT	(nan, nan, nan, nan)				noncoding
NZ_CP027858.1++CRV15_RS01005-CRV15_RS01010++260728-260735++CO_F	(nan, nan, nan, nan)				noncoding
NZ_CP027858.1++CRV15_RS01010-CRV15_RS01015++261668-261815++DT	(nan, nan, nan, nan)				noncoding
NZ_CP027858.1++CRV15_RS01015-CRV15_RS01020++262802-262901++CO_R	(nan, nan, nan, nan)				noncoding						(261886, 262079, '-', 'putative_sRNA', 'NZ_CP027858.1')	(262237, 262781, '-', 'putative_sRNA', 'NZ_CP027858.1')
NZ_CP027858.1++CRV15_RS01020-CRV15_RS01025++263120-263725++DP	(nan, nan, nan, nan)				noncoding			(263317.0, 263302.0, '-', 'predicted_RNA_16', 'NZ_CP027858.1')
NZ_CP027858.1++CRV15_RS01025-CRV15_RS01030++266263-266326++CO_F	(nan, nan, nan, nan)				noncoding
NZ_CP027858.1++CRV15_RS01035-CRV15_RS01040++266595-266611++CO_F	(nan, nan, nan, nan)				noncoding
NZ_CP027858.1++CRV15_RS01045-CRV15_RS01050++270378-270405++CO_F	(nan, nan, nan, nan)				noncoding
NZ_CP027858.1++CRV15_RS01050-CRV15_RS01055++271026-271063++DT	(nan, nan, nan, nan)				noncoding
NZ_CP027858.1++CRV15_RS01055-CRV15_RS01060++271693-272056++DP	(nan, nan, nan, nan)				noncoding
NZ_CP027858.1++CRV15_RS01065-CRV15_RS01070++274768-275847++CO_R	(nan, nan, nan, nan)				noncoding
NZ_CP027858.1++CRV15_RS01070-CRV15_RS01075++276360-276514++CO_R	(nan, nan, nan, nan)	(276492, 276460, 0)			noncoding
NZ_CP027858.1++CRV15_RS01080-CRV15_RS01085++278877-279085++DP	(nan, nan, nan, nan)				noncoding			(278891.0, 279000.0, '+', 'predicted_RNA_19', 'NZ_CP027858.1')
NZ_CP027858.1++CRV15_RS01085-CRV15_RS01090++279745-279997++CO_F	(nan, nan, nan, nan)				noncoding
NZ_CP027858.1++CRV15_RS01090-CRV15_RS01095++282838-282882++DT	(nan, nan, nan, nan)	(282861, 282818, 0)			noncoding
NZ_CP027858.1++CRV15_RS01100-CRV15_RS01105++285560-285784++DT	(nan, nan, nan, nan)				noncoding
NZ_CP027858.1++CRV15_RS01105-CRV15_RS01110++286114-286571++DP	(nan, nan, nan, nan)				noncoding
NZ_CP027858.1++CRV15_RS01110-CRV15_RS01115++287294-287387++DT	(nan, nan, nan, nan)				noncoding
NZ_CP027858.1++CRV15_RS01115-CRV15_RS01120++288836-289162++CO_R	(nan, nan, nan, nan)				noncoding
NZ_CP027858.1++CRV15_RS01120-CRV15_RS01125++289420-289465++DP	(nan, nan, nan, nan)				noncoding
NZ_CP027858.1++CRV15_RS01125-CRV15_RS01130++291640-291768++CO_F	(nan, nan, nan, nan)				noncoding
NZ_CP027858.1++CRV15_RS01130-CRV15_RS01135++293034-293041++DT	(nan, nan, nan, nan)				noncoding
NZ_CP027858.1++CRV15_RS01145-CRV15_RS01150++295150-295177++CO_R	(nan, nan, nan, nan)				noncoding
NZ_CP027858.1++CRV15_RS01150-CRV15_RS01155++296656-297569++DP	(nan, nan, nan, nan)				noncoding			(297056.0, 296757.0, '-', 'predicted_RNA_20', 'NZ_CP027858.1')
NZ_CP027858.1++CRV15_RS01155-CRV15_RS01160++298049-298059++DT	(nan, nan, nan, nan)				noncoding
NZ_CP027858.1++CRV15_RS01160-CRV15_RS01165++299115-299399++CO_R	(nan, nan, nan, nan)				noncoding
NZ_CP027858.1++CRV15_RS01165-CRV15_RS01170++300602-300847++CO_R	(nan, nan, nan, nan)				noncoding
NZ_CP027858.1++CRV15_RS01170-CRV15_RS01175++302692-303247++DP	(nan, nan, nan, nan)				noncoding
NZ_CP027858.1++CRV15_RS01175-CRV15_RS01180++303502-303527++DT	(nan, nan, nan, nan)				noncoding
NZ_CP027858.1++CRV15_RS01180-CRV15_RS01185++304424-304732++DP	(nan, nan, nan, nan)				noncoding
NZ_CP027858.1++CRV15_RS01190-CRV15_RS01195++305822-305861++CO_R	(nan, nan, nan, nan)				noncoding
NZ_CP027858.1++CRV15_RS01200-CRV15_RS01205++309157-309448++CO_R	(nan, nan, nan, nan)				noncoding
NZ_CP027858.1++CRV15_RS01205-CRV15_RS01210++310411-310592++DP	(nan, nan, nan, nan)				noncoding
NZ_CP027858.1++CRV15_RS01210-CRV15_RS01215++312593-312615++DT	(nan, nan, nan, nan)				noncoding
NZ_CP027858.1++CRV15_RS01215-CRV15_RS01220++314133-314352++DP	(nan, nan, nan, nan)				noncoding
NZ_CP027858.1++CRV15_RS01230-CRV15_RS01235++321066-321126++CO_F	(nan, nan, nan, nan)				noncoding
NZ_CP027858.1++CRV15_RS01245-CRV15_RS01250++327464-327682++CO_F	(nan, nan, nan, nan)	(327505, 327548, 1)			noncoding
NZ_CP027858.1++CRV15_RS01250-CRV15_RS01255++327865-328391++CO_F	(nan, nan, nan, nan)				noncoding
NZ_CP027858.1++CRV15_RS01255-CRV15_RS01260++329735-329885++CO_F	(nan, nan, nan, nan)				noncoding
NZ_CP027858.1++CRV15_RS01265-CRV15_RS01270++331330-331366++CO_F	(nan, nan, nan, nan)				noncoding
NZ_CP027858.1++CRV15_RS01270-CRV15_RS01275++333058-333289++CO_F	(nan, nan, nan, nan)				noncoding
NZ_CP027858.1++CRV15_RS01285-CRV15_RS01290++336723-336724++CO_F	(nan, nan, nan, nan)				coding
NZ_CP027858.1++CRV15_RS01295-CRV15_RS01300++338058-338083++CO_F	(nan, nan, nan, nan)				noncoding
NZ_CP027858.1++CRV15_RS01300-CRV15_RS01305++339151-339237++DT	(nan, nan, nan, nan)				noncoding
NZ_CP027858.1++CRV15_RS01310-CRV15_RS01315++342211-342249++CO_F	(nan, nan, nan, nan)				noncoding
NZ_CP027858.1++CRV15_RS01315-CRV15_RS01320++343419-343431++DT	(nan, nan, nan, nan)				noncoding
NZ_CP027858.1++CRV15_RS01320-CRV15_RS01325++344568-344571++CO_R	(nan, nan, nan, nan)				noncoding
NZ_CP027858.1++CRV15_RS01330-CRV15_RS01335++347015-347214++CO_R	(nan, nan, nan, nan)				noncoding
NZ_CP027858.1++CRV15_RS01335-CRV15_RS01340++348180-348320++DP	(nan, nan, nan, nan)				noncoding
NZ_CP027858.1++CRV15_RS01345-CRV15_RS01350++349322-349345++CO_F	(nan, nan, nan, nan)				noncoding
NZ_CP027858.1++CRV15_RS01350-CRV15_RS01355++349705-349768++DT	(nan, nan, nan, nan)	(349761, 349727, 0)			noncoding
NZ_CP027858.1++CRV15_RS01355-CRV15_RS01360++350869-350999++CO_R	(nan, nan, nan, nan)				noncoding
NZ_CP027858.1++CRV15_RS01360-CRV15_RS01365++352616-352958++CO_R	(nan, nan, nan, nan)				noncoding
NZ_CP027858.1++CRV15_RS01365-CRV15_RS01370++353795-354036++CO_R	(nan, nan, nan, nan)				noncoding
NZ_CP027858.1++CRV15_RS01370-CRV15_RS01375++354573-355146++CO_R	(nan, nan, nan, nan)				noncoding
NZ_CP027858.1++CRV15_RS01375-CRV15_RS01380++355761-356392++DP	(nan, nan, nan, nan)				noncoding
NZ_CP027858.1++CRV15_RS01380-CRV15_RS01385++359794-359869++CO_F	(nan, nan, nan, nan)				noncoding
NZ_CP027858.1++CRV15_RS01385-CRV15_RS01390++360799-361104++DT	(nan, nan, nan, nan)				noncoding
NZ_CP027858.1++CRV15_RS01390-CRV15_RS01395++362442-362634++CO_R	(nan, nan, nan, nan)				noncoding
NZ_CP027858.1++CRV15_RS01395-CRV15_RS01400++363303-363606++DP	(nan, nan, nan, nan)				noncoding
NZ_CP027858.1++CRV15_RS01410-CRV15_RS01415++367233-367458++DT	(nan, nan, nan, nan)				noncoding
NZ_CP027858.1++CRV15_RS01415-CRV15_RS01420++367974-368246++DP	(nan, nan, nan, nan)				noncoding
NZ_CP027858.1++CRV15_RS01430-CRV15_RS01435++370347-370994++DT	(nan, nan, nan, nan)				noncoding
NZ_CP027858.1++CRV15_RS01445-CRV15_RS01450++374331-374437++CO_F	(nan, nan, nan, nan)				noncoding
NZ_CP027858.1++CRV15_RS01450-CRV15_RS01455++375373-375445++DT	(nan, nan, nan, nan)				noncoding
NZ_CP027858.1++CRV15_RS01455-CRV15_RS01460++376744-377010++CO_R	(nan, nan, nan, nan)				noncoding
NZ_CP027858.1++CRV15_RS01470-CRV15_RS01475++380497-380506++CO_R	(nan, nan, nan, nan)				noncoding
NZ_CP027858.1++CRV15_RS01475-CRV15_RS01480++381178-381179++CO_R	(nan, nan, nan, nan)				coding
NZ_CP027858.1++CRV15_RS01485-CRV15_RS01490++382933-383109++DP	(nan, nan, nan, nan)				noncoding
NZ_CP027858.1++CRV15_RS01490-CRV15_RS01495++384732-384780++DT	(nan, nan, nan, nan)				noncoding
NZ_CP027858.1++CRV15_RS01495-CRV15_RS01500++385392-385500++CO_R	(nan, nan, nan, nan)				noncoding
NZ_CP027858.1++CRV15_RS01505-CRV15_RS01510++387061-387186++DT	(nan, nan, nan, nan)				noncoding
NZ_CP027858.1++CRV15_RS01515-CRV15_RS01520++389221-389569++CO_F	(nan, nan, nan, nan)				noncoding
NZ_CP027858.1++CRV15_RS01520-CRV15_RS01525++390529-390536++CO_F	(nan, nan, nan, nan)				noncoding
NZ_CP027858.1++CRV15_RS01525-CRV15_RS01530++391718-391783++CO_F	(nan, nan, nan, nan)				noncoding
NZ_CP027858.1++CRV15_RS01535-CRV15_RS01540++394122-394135++CO_F	(nan, nan, nan, nan)				noncoding
NZ_CP027858.1++CRV15_RS01540-CRV15_RS01545++394996-395013++DT	(nan, nan, nan, nan)				noncoding
NZ_CP027858.1++CRV15_RS01545-CRV15_RS01550++395595-395663++DP	(nan, nan, nan, nan)				noncoding
NZ_CP027858.1++CRV15_RS01550-CRV15_RS01555++396407-396539++DT	(nan, nan, nan, nan)				noncoding
NZ_CP027858.1++CRV15_RS01555-CRV15_RS01560++397109-397229++DP	(nan, nan, nan, nan)				noncoding
NZ_CP027858.1++CRV15_RS01560-CRV15_RS01565++398006-398618++CO_F	(nan, nan, nan, nan)				noncoding
NZ_CP027858.1++CRV15_RS01565-CRV15_RS01570++399896-399984++DT	(nan, nan, nan, nan)				noncoding
NZ_CP027858.1++CRV15_RS01570-CRV15_RS01575++401076-401097++CO_R	(nan, nan, nan, nan)				noncoding
NZ_CP027858.1++CRV15_RS01575-CRV15_RS01580++402672-402898++DP	(nan, nan, nan, nan)				noncoding
NZ_CP027858.1++CRV15_RS01580-CRV15_RS01585++404827-404930++CO_F	(nan, nan, nan, nan)				noncoding
NZ_CP027858.1++CRV15_RS01585-CRV15_RS01590++406007-406177++CO_F	(nan, nan, nan, nan)				noncoding
NZ_CP027858.1++CRV15_RS01590-CRV15_RS01595++406951-407081++DT	(nan, nan, nan, nan)				noncoding
NZ_CP027858.1++CRV15_RS01595-CRV15_RS01600++408164-408519++DP	(nan, nan, nan, nan)				noncoding
NZ_CP027858.1++CRV15_RS01600-CRV15_RS01605++409953-410382++DT	(nan, nan, nan, nan)				noncoding
NZ_CP027858.1++CRV15_RS01605-CRV15_RS01610++411240-412296++DP	(nan, nan, nan, nan)				coding
NZ_CP027858.1++CRV15_RS01615-CRV15_RS01620++414200-414328++CO_F	(nan, nan, nan, nan)				noncoding
NZ_CP027858.1++CRV15_RS01620-CRV15_RS01625++415393-415407++CO_F	(nan, nan, nan, nan)				noncoding
NZ_CP027858.1++CRV15_RS01625-CRV15_RS01630++417492-417603++CO_F	(nan, nan, nan, nan)	(417501, 417546, 1)			noncoding
NZ_CP027858.1++CRV15_RS01630-CRV15_RS01635++418728-418778++CO_F	(nan, nan, nan, nan)				noncoding
NZ_CP027858.1++CRV15_RS01635-CRV15_RS01640++420011-420260++CO_F	(nan, nan, nan, nan)				noncoding
NZ_CP027858.1++CRV15_RS01640-CRV15_RS01645++420473-421392++CO_F	(nan, nan, nan, nan)				noncoding
NZ_CP027858.1++CRV15_RS01645-CRV15_RS01650++421833-421921++CO_F	(nan, nan, nan, nan)				noncoding
NZ_CP027858.1++CRV15_RS01650-CRV15_RS01655++422236-422292++CO_F	(nan, nan, nan, nan)				noncoding
NZ_CP027858.1++CRV15_RS01655-CRV15_RS01660++423027-423057++DT	(nan, nan, nan, nan)				noncoding
NZ_CP027858.1++CRV15_RS01665-CRV15_RS01670++425324-425609++DT	(nan, nan, nan, nan)	(425555, 425587, 1)			noncoding
NZ_CP027858.1++CRV15_RS01670-CRV15_RS01675++427013-427109++CO_R	(nan, nan, nan, nan)				noncoding
NZ_CP027858.1++CRV15_RS01675-CRV15_RS01680++428357-428487++DP	(nan, nan, nan, nan)				noncoding
NZ_CP027858.1++CRV15_RS01680-CRV15_RS01685++429150-429197++DT	(nan, nan, nan, nan)				noncoding
NZ_CP027858.1++CRV15_RS01685-CRV15_RS01690++429707-429718++CO_R	(nan, nan, nan, nan)				noncoding
NZ_CP027858.1++CRV15_RS01690-CRV15_RS01695++429955-430767++CO_R	(nan, nan, nan, nan)				coding
NZ_CP027858.1++CRV15_RS01695-CRV15_RS01700++432054-432154++CO_R	(nan, nan, nan, nan)				noncoding
NZ_CP027858.1++CRV15_RS01700-CRV15_RS01705++432979-433225++CO_R	(nan, nan, nan, nan)				noncoding
NZ_CP027858.1++CRV15_RS01705-CRV15_RS01710++434035-434183++DP	(nan, nan, nan, nan)				noncoding
NZ_CP027858.1++CRV15_RS01720-CRV15_RS01725++436905-436983++CO_F	(nan, nan, nan, nan)				noncoding
NZ_CP027858.1++CRV15_RS01725-CRV15_RS01730++437172-437527++DT	(nan, nan, nan, nan)				noncoding
NZ_CP027858.1++CRV15_RS01730-CRV15_RS01735++438790-439377++DP	(nan, nan, nan, nan)				noncoding
NZ_CP027858.1++CRV15_RS01735-CRV15_RS01740++440157-440240++DT	(nan, nan, nan, nan)				noncoding
NZ_CP027858.1++CRV15_RS01740-CRV15_RS01745++440642-440877++DP	(nan, nan, nan, nan)				noncoding
NZ_CP027858.1++CRV15_RS01745-CRV15_RS01750++441864-442079++DT	(nan, nan, nan, nan)				noncoding
NZ_CP027858.1++CRV15_RS01760-CRV15_RS01765++446310-446313++CO_F	(nan, nan, nan, nan)				noncoding
NZ_CP027858.1++CRV15_RS01770-CRV15_RS01775++447961-448277++DT	(nan, nan, nan, nan)				noncoding
NZ_CP027858.1++CRV15_RS01780-CRV15_RS01785++448945-449088++DT	(nan, nan, nan, nan)				noncoding
NZ_CP027858.1++CRV15_RS01795-CRV15_RS01800++451966-451984++CO_R	(nan, nan, nan, nan)				noncoding
NZ_CP027858.1++CRV15_RS01800-CRV15_RS01805++452800-452995++CO_R	(nan, nan, nan, nan)				noncoding
NZ_CP027858.1++CRV15_RS01805-CRV15_RS01810++454117-454561++CO_R	(nan, nan, nan, nan)				noncoding
NZ_CP027858.1++CRV15_RS01810-CRV15_RS01815++454831-454880++CO_R	(nan, nan, nan, nan)				noncoding
NZ_CP027858.1++CRV15_RS01820-CRV15_RS01825++456628-456852++CO_R	(nan, nan, nan, nan)	(456794, 456767, 0)			noncoding
NZ_CP027858.1++CRV15_RS01835-CRV15_RS01840++459937-460003++CO_R	(nan, nan, nan, nan)				noncoding
NZ_CP027858.1++CRV15_RS01840-CRV15_RS01845++461848-461978++CO_R	(nan, nan, nan, nan)				noncoding
NZ_CP027858.1++CRV15_RS01845-CRV15_RS01850++462365-462444++CO_R	(nan, nan, nan, nan)				noncoding
NZ_CP027858.1++CRV15_RS01850-CRV15_RS01855++463764-463849++CO_R	(nan, nan, nan, nan)				noncoding
NZ_CP027858.1++CRV15_RS01860-CRV15_RS01865++466652-467138++CO_F	(nan, nan, nan, nan)				noncoding			(466653.0, 466882.0, '+', 'predicted_RNA_25', 'NZ_CP027858.1')	(466938.0, 467137.0, '+', 'predicted_RNA_26', 'NZ_CP027858.1')
NZ_CP027858.1++CRV15_RS01865-CRV15_RS01870++468482-468488++CO_F	(nan, nan, nan, nan)				noncoding
NZ_CP027858.1++CRV15_RS01885-CRV15_RS01890++476102-476105++CO_F	(nan, nan, nan, nan)				noncoding
NZ_CP027858.1++CRV15_RS01895-CRV15_RS01900++477295-477509++DT	(nan, nan, nan, nan)				noncoding
NZ_CP027858.1++CRV15_RS01930-CRV15_RS01935++491449-491457++CO_R	(nan, nan, nan, nan)				noncoding
NZ_CP027858.1++CRV15_RS01940-CRV15_RS01945++494464-494467++CO_F	(nan, nan, nan, nan)				noncoding
NZ_CP027858.1++CRV15_RS01950-CRV15_RS01955++496227-496228++CO_F	(nan, nan, nan, nan)				coding
NZ_CP027858.1++CRV15_RS01970-CRV15_RS01975++500783-500802++DT	(nan, nan, nan, nan)				noncoding
NZ_CP027858.1++CRV15_RS01975-CRV15_RS01980++501213-501731++CO_R	(nan, nan, nan, nan)				noncoding
NZ_CP027858.1++CRV15_RS01985-CRV15_RS01990++504019-504027++CO_F	(nan, nan, nan, nan)				noncoding
NZ_CP027858.1++CRV15_RS01990-CRV15_RS01995++505146-505581++DT	(nan, nan, nan, nan)				noncoding
NZ_CP027858.1++CRV15_RS02000-CRV15_RS02005++508289-508419++DP	(nan, nan, nan, nan)				noncoding
NZ_CP027858.1++CRV15_RS02010-CRV15_RS02015++509921-510032++CO_R	(nan, nan, nan, nan)				noncoding
NZ_CP027858.1++CRV15_RS02015-CRV15_RS02020++511007-511073++CO_R	(nan, nan, nan, nan)				noncoding
NZ_CP027858.1++CRV15_RS02020-CRV15_RS02025++511940-511994++CO_R	(nan, nan, nan, nan)				noncoding			(511994.0, 511950.0, '-', 'predicted_RNA_28', 'NZ_CP027858.1')
NZ_CP027858.1++CRV15_RS02030-CRV15_RS02035++514396-514566++DP	(nan, nan, nan, nan)				noncoding
NZ_CP027858.1++CRV15_RS02035-CRV15_RS02040++516633-516646++DT	(nan, nan, nan, nan)				noncoding
NZ_CP027858.1++CRV15_RS02045-CRV15_RS02050++518526-518613++CO_R	(nan, nan, nan, nan)				noncoding
NZ_CP027858.1++CRV15_RS02050-CRV15_RS02055++519645-519739++CO_R	(nan, nan, nan, nan)				noncoding
NZ_CP027858.1++CRV15_RS02055-CRV15_RS02060++520116-520175++CO_R	(nan, nan, nan, nan)				noncoding
NZ_CP027858.1++CRV15_RS02060-CRV15_RS02065++521408-521518++CO_R	(nan, nan, nan, nan)				noncoding
NZ_CP027858.1++CRV15_RS02070-CRV15_RS02075++524365-524411++DP	(nan, nan, nan, nan)				noncoding
NZ_CP027858.1++CRV15_RS02075-CRV15_RS02080++525617-525681++DT	(nan, nan, nan, nan)	(525629, 525673, 1)			noncoding
NZ_CP027858.1++CRV15_RS02080-CRV15_RS02085++527061-527105++CO_R	(nan, nan, nan, nan)				noncoding
NZ_CP027858.1++CRV15_RS02090-CRV15_RS02095++529251-529833++CO_F	(nan, nan, nan, nan)				noncoding
NZ_CP027858.1++CRV15_RS02100-CRV15_RS02105++530558-530713++DT	(nan, nan, nan, nan)				noncoding
NZ_CP027858.1++CRV15_RS02105-CRV15_RS02110++532789-533079++DP	(nan, nan, nan, nan)				noncoding
NZ_CP027858.1++CRV15_RS02110-CRV15_RS02115++533520-533606++DT	(nan, nan, nan, nan)				noncoding
NZ_CP027858.1++CRV15_RS02120-CRV15_RS02125++534209-534562++DT	(nan, nan, nan, nan)				noncoding
NZ_CP027858.1++CRV15_RS02125-CRV15_RS02130++534646-535554++CO_R	(nan, nan, nan, nan)				noncoding
NZ_CP027858.1++CRV15_RS02130-CRV15_RS02135++535787-535913++CO_R	(nan, nan, nan, nan)				noncoding
NZ_CP027858.1++CRV15_RS02135-CRV15_RS02140++536033-536055++CO_R	(nan, nan, nan, nan)				noncoding
NZ_CP027858.1++CRV15_RS02140-CRV15_RS02145++536289-536428++CO_R	(nan, nan, nan, nan)				noncoding
NZ_CP027858.1++CRV15_RS02160-CRV15_RS02165++537712-537926++DT	(nan, nan, nan, nan)				noncoding
NZ_CP027858.1++CRV15_RS02180-CRV15_RS02185++543626-543754++DP	(nan, nan, nan, nan)				noncoding
NZ_CP027858.1++CRV15_RS02185-CRV15_RS02190++544732-544797++CO_F	(nan, nan, nan, nan)				noncoding			(544733.0, 544797.0, '+', 'predicted_RNA_29', 'NZ_CP027858.1')
NZ_CP027858.1++CRV15_RS02190-CRV15_RS02195++546270-546339++DT	(nan, nan, nan, nan)				noncoding
NZ_CP027858.1++CRV15_RS02200-CRV15_RS02205++547409-547572++DP	(nan, nan, nan, nan)				noncoding
NZ_CP027858.1++CRV15_RS02220-CRV15_RS02225++554469-554551++CO_F	(nan, nan, nan, nan)				noncoding
NZ_CP027858.1++CRV15_RS02225-CRV15_RS02230++555406-556016++DT	(nan, nan, nan, nan)				noncoding
NZ_CP027858.1++CRV15_RS02230-CRV15_RS02235++556244-556327++CO_R	(nan, nan, nan, nan)				noncoding
NZ_CP027858.1++CRV15_RS02235-CRV15_RS02240++556705-556834++CO_R	(nan, nan, nan, nan)				noncoding
NZ_CP027858.1++CRV15_RS02260-CRV15_RS02265++562057-562287++CO_F	(nan, nan, nan, nan)				noncoding
NZ_CP027858.1++CRV15_RS02265-CRV15_RS02270++563142-563205++DT	(nan, nan, nan, nan)				noncoding
NZ_CP027858.1++CRV15_RS02270-CRV15_RS02275++564069-564101++CO_R	(nan, nan, nan, nan)				noncoding
NZ_CP027858.1++CRV15_RS02275-CRV15_RS02280++565190-565229++CO_R	(nan, nan, nan, nan)				noncoding
NZ_CP027858.1++CRV15_RS02280-CRV15_RS02285++566096-566474++DP	(nan, nan, nan, nan)				noncoding
NZ_CP027858.1++CRV15_RS02285-CRV15_RS02290++567698-568210++CO_F	(nan, nan, nan, nan)	(567949, 567973, 1)			noncoding
NZ_CP027858.1++CRV15_RS02290-CRV15_RS02295++569407-569528++DT	(nan, nan, nan, nan)				noncoding
NZ_CP027858.1++CRV15_RS02305-CRV15_RS02310++571097-571099++CO_R	(nan, nan, nan, nan)				noncoding
NZ_CP027858.1++CRV15_RS02310-CRV15_RS02315++571534-571538++CO_R	(nan, nan, nan, nan)				noncoding
NZ_CP027858.1++CRV15_RS02315-CRV15_RS02320++573560-574277++CO_R	(nan, nan, nan, nan)				noncoding
NZ_CP027858.1++CRV15_RS02325-CRV15_RS02330++577228-577316++CO_F	(nan, nan, nan, nan)				noncoding
NZ_CP027858.1++CRV15_RS02330-CRV15_RS02335++577937-578332++DT	(nan, nan, nan, nan)				noncoding
NZ_CP027858.1++CRV15_RS02335-CRV15_RS02340++579133-579312++CO_R	(nan, nan, nan, nan)	(579274, 579234, 0)			noncoding
NZ_CP027858.1++CRV15_RS02340-CRV15_RS02345++580266-580751++CO_R	(nan, nan, nan, nan)				noncoding	CM000913.1/6180089-6180259	ydaO/yuaA leader
NZ_CP027858.1++CRV15_RS02345-CRV15_RS02350++582890-583090++DP	(nan, nan, nan, nan)				noncoding
NZ_CP027858.1++CRV15_RS02350-CRV15_RS02355++583903-583988++DT	(nan, nan, nan, nan)				noncoding
NZ_CP027858.1++CRV15_RS02355-CRV15_RS02360++584177-584241++CO_R	(nan, nan, nan, nan)				noncoding
NZ_CP027858.1++CRV15_RS02360-CRV15_RS02365++584862-584960++CO_R	(nan, nan, nan, nan)	(584916, 584883, 0)			noncoding
NZ_CP027858.1++CRV15_RS02365-CRV15_RS02370++586388-586461++CO_R	(nan, nan, nan, nan)				noncoding
NZ_CP027858.1++CRV15_RS02370-CRV15_RS02375++587484-587489++CO_R	(nan, nan, nan, nan)				noncoding
NZ_CP027858.1++CRV15_RS02380-CRV15_RS02385++590260-590570++CO_R	(nan, nan, nan, nan)				noncoding
NZ_CP027858.1++CRV15_RS02390-CRV15_RS02395++593062-593117++CO_R	(nan, nan, nan, nan)				noncoding
NZ_CP027858.1++CRV15_RS02400-CRV15_RS02405++595009-595439++CO_R	(nan, nan, nan, nan)				noncoding
NZ_CP027858.1++CRV15_RS02410-CRV15_RS02415++597147-597421++CO_R	(nan, nan, nan, nan)				noncoding			(597241.0, 597187.0, '-', 'predicted_RNA_30', 'NZ_CP027858.1')
NZ_CP027858.1++CRV15_RS02435-CRV15_RS02440++603665-603956++CO_F	(nan, nan, nan, nan)				noncoding
NZ_CP027858.1++CRV15_RS02440-CRV15_RS02445++604898-605175++CO_F	(nan, nan, nan, nan)				noncoding			(605083.0, 605132.0, '+', 'predicted_RNA_31', 'NZ_CP027858.1')
NZ_CP027858.1++CRV15_RS02445-CRV15_RS02450++605799-605828++DT	(nan, nan, nan, nan)				noncoding
NZ_CP027858.1++CRV15_RS02450-CRV15_RS02455++606281-606575++CO_R	(nan, nan, nan, nan)				noncoding
NZ_CP027858.1++CRV15_RS02455-CRV15_RS02460++607160-607327++DP	(nan, nan, nan, nan)				noncoding
NZ_CP027858.1++CRV15_RS02460-CRV15_RS02465++608086-608155++DT	(nan, nan, nan, nan)				noncoding
NZ_CP027858.1++CRV15_RS02465-CRV15_RS02470++608800-609139++DP	(nan, nan, nan, nan)				noncoding
NZ_CP027858.1++CRV15_RS02470-CRV15_RS02475++609330-609735++DT	(nan, nan, nan, nan)				noncoding
NZ_CP027858.1++CRV15_RS02475-CRV15_RS02480++610704-610974++DP	(nan, nan, nan, nan)				noncoding
NZ_CP027858.1++CRV15_RS02480-CRV15_RS02485++613335-613376++DT	(nan, nan, nan, nan)				noncoding
NZ_CP027858.1++CRV15_RS02490-CRV15_RS02495++615481-615602++DT	(nan, nan, nan, nan)				noncoding
NZ_CP027858.1++CRV15_RS02495-CRV15_RS02500++617225-617573++CO_R	(nan, nan, nan, nan)				noncoding
NZ_CP027858.1++CRV15_RS02500-CRV15_RS02505++618869-619006++CO_R	(nan, nan, nan, nan)				noncoding
NZ_CP027858.1++CRV15_RS02505-CRV15_RS02510++621019-621193++CO_R	(nan, nan, nan, nan)				noncoding
NZ_CP027858.1++CRV15_RS02510-CRV15_RS02515++621415-621669++DP	(nan, nan, nan, nan)				noncoding			(621616.0, 621645.0, '+', 'predicted_RNA_33', 'NZ_CP027858.1')
NZ_CP027858.1++CRV15_RS02515-CRV15_RS02520++622749-622952++CO_F	(nan, nan, nan, nan)				noncoding			(622750.0, 622920.0, '+', 'predicted_RNA_34', 'NZ_CP027858.1')
NZ_CP027858.1++CRV15_RS02520-CRV15_RS02525++623852-623886++DT	(nan, nan, nan, nan)				noncoding
NZ_CP027858.1++CRV15_RS02525-CRV15_RS02530++626136-626224++CO_R	(nan, nan, nan, nan)				noncoding
NZ_CP027858.1++CRV15_RS02530-CRV15_RS02535++627439-627440++CO_R	(nan, nan, nan, nan)				coding
NZ_CP027858.1++CRV15_RS02535-CRV15_RS02540++628625-629067++DP	(nan, nan, nan, nan)				noncoding			(628694.0, 628640.0, '-', 'predicted_RNA_35', 'NZ_CP027858.1')			(628429, 628582, '-', 'putative_sRNA', 'NZ_CP027858.1')
NZ_CP027858.1++CRV15_RS02540-CRV15_RS02545++630267-630710++DT	(nan, nan, nan, nan)				noncoding
NZ_CP027858.1++CRV15_RS02545-CRV15_RS02550++631448-631817++CO_R	(nan, nan, nan, nan)				noncoding
NZ_CP027858.1++CRV15_RS02550-CRV15_RS02555++633005-633258++DP	(nan, nan, nan, nan)				noncoding
NZ_CP027858.1++CRV15_RS02560-CRV15_RS02565++635704-635875++CO_F	(nan, nan, nan, nan)				noncoding
NZ_CP027858.1++CRV15_RS02565-CRV15_RS02570++638149-638359++CO_F	(nan, nan, nan, nan)				noncoding
NZ_CP027858.1++CRV15_RS02570-CRV15_RS02575++639334-639413++DT	(nan, nan, nan, nan)	(639338, 639397, 1)			noncoding
NZ_CP027858.1++CRV15_RS02575-CRV15_RS02580++639662-639730++CO_R	(nan, nan, nan, nan)				noncoding
NZ_CP027858.1++CRV15_RS02580-CRV15_RS02585++640519-640651++CO_R	(nan, nan, nan, nan)				noncoding
NZ_CP027858.1++CRV15_RS02595-CRV15_RS02600++646597-646658++DT	(nan, nan, nan, nan)				noncoding
NZ_CP027858.1++CRV15_RS02605-CRV15_RS02610++648802-649220++DT	(nan, nan, nan, nan)				noncoding
NZ_CP027858.1++CRV15_RS02610-CRV15_RS02615++650111-650153++CO_R	(nan, nan, nan, nan)				noncoding
NZ_CP027858.1++CRV15_RS02615-CRV15_RS02620++650684-650759++CO_R	(nan, nan, nan, nan)				noncoding			(650759.0, 650692.0, '-', 'predicted_RNA_36', 'NZ_CP027858.1')
NZ_CP027858.1++CRV15_RS02660-CRV15_RS02665++659781-659786++CO_R	(nan, nan, nan, nan)				noncoding
NZ_CP027858.1++CRV15_RS02670-CRV15_RS02675++661642-661686++CO_R	(nan, nan, nan, nan)				noncoding
NZ_CP027858.1++CRV15_RS02675-CRV15_RS02680++662715-662761++CO_R	(nan, nan, nan, nan)				noncoding
NZ_CP027858.1++CRV15_RS02680-CRV15_RS02685++663805-663819++CO_R	(nan, nan, nan, nan)				noncoding
NZ_CP027858.1++CRV15_RS02685-CRV15_RS02690++664116-664764++CO_R	(nan, nan, nan, nan)	(664734, 664704, 0)			noncoding
NZ_CP027858.1++CRV15_RS02690-CRV15_RS02695++665400-665981++DP	(nan, nan, nan, nan)				noncoding			(665573.0, 665431.0, '-', 'predicted_RNA_37', 'NZ_CP027858.1')
NZ_CP027858.1++CRV15_RS02695-CRV15_RS02700++667178-667467++CO_F	(nan, nan, nan, nan)				noncoding
NZ_CP027858.1++CRV15_RS02700-CRV15_RS02705++667794-667887++DT	(nan, nan, nan, nan)				noncoding
NZ_CP027858.1++CRV15_RS02705-CRV15_RS02710++668349-668445++DP	(nan, nan, nan, nan)				noncoding
NZ_CP027858.1++CRV15_RS02710-CRV15_RS02715++670227-670398++DT	(nan, nan, nan, nan)	(670286, 670243, 0)			noncoding
NZ_CP027858.1++CRV15_RS02720-CRV15_RS02725++673736-673740++CO_R	(nan, nan, nan, nan)				noncoding
NZ_CP027858.1++CRV15_RS02730-CRV15_RS02735++677006-677536++CO_R	(nan, nan, nan, nan)				noncoding			(677470.0, 677343.0, '-', 'predicted_RNA_38', 'NZ_CP027858.1')
NZ_CP027858.1++CRV15_RS02740-CRV15_RS02745++680963-680965++CO_R	(nan, nan, nan, nan)				noncoding
NZ_CP027858.1++CRV15_RS02745-CRV15_RS02750++681919-682007++CO_R	(nan, nan, nan, nan)				noncoding
NZ_CP027858.1++CRV15_RS02750-CRV15_RS02755++683477-683537++CO_R	(nan, nan, nan, nan)				noncoding
NZ_CP027858.1++CRV15_RS02755-CRV15_RS02760++683966-684051++DP	(nan, nan, nan, nan)				noncoding
NZ_CP027858.1++CRV15_RS02760-CRV15_RS02765++685260-685287++CO_F	(nan, nan, nan, nan)				noncoding
NZ_CP027858.1++CRV15_RS02765-CRV15_RS02770++685512-685557++DT	(nan, nan, nan, nan)				noncoding
NZ_CP027858.1++CRV15_RS02770-CRV15_RS02775++685944-686066++CO_R	(nan, nan, nan, nan)				noncoding			(686057.0, 686013.0, '-', 'predicted_RNA_39', 'NZ_CP027858.1')
NZ_CP027858.1++CRV15_RS02775-CRV15_RS02780++690098-690301++CO_R	(nan, nan, nan, nan)				noncoding
NZ_CP027858.1++CRV15_RS02780-CRV15_RS02785++690871-691282++CO_R	(nan, nan, nan, nan)				noncoding
NZ_CP027858.1++CRV15_RS02790-CRV15_RS02795++694037-694142++DT	(nan, nan, nan, nan)	(694094, 694051, 0)			noncoding
NZ_CP027858.1++CRV15_RS02800-CRV15_RS02805++695240-695300++DP	(nan, nan, nan, nan)				noncoding
NZ_CP027858.1++CRV15_RS02805-CRV15_RS02810++695942-695950++CO_F	(nan, nan, nan, nan)				noncoding
NZ_CP027858.1++CRV15_RS02810-CRV15_RS02815++696370-697356++DT	(nan, nan, nan, nan)	(696635, 696603, 0)			noncoding			(697156.0, 696504.0, '-', 'predicted_RNA_40', 'NZ_CP027858.1')	(696515.0, 696591.0, '+', 'predicted_RNA_41', 'NZ_CP027858.1')	(696666.0, 696745.0, '+', 'predicted_RNA_42', 'NZ_CP027858.1')
NZ_CP027858.1++CRV15_RS02820-CRV15_RS02825++699333-699427++CO_F	(nan, nan, nan, nan)				noncoding			(699334.0, 699403.0, '+', 'predicted_RNA_44', 'NZ_CP027858.1')
NZ_CP027858.1++CRV15_RS02825-CRV15_RS02830++699958-699962++CO_F	(nan, nan, nan, nan)				noncoding
NZ_CP027858.1++CRV15_RS02830-CRV15_RS02835++701252-701594++CO_F	(nan, nan, nan, nan)				noncoding
NZ_CP027858.1++CRV15_RS02835-CRV15_RS02840++702065-702066++CO_F	(nan, nan, nan, nan)				coding
NZ_CP027858.1++CRV15_RS02840-CRV15_RS02845++703371-704210++DT	(nan, nan, nan, nan)	(703383, 703432, 1)			noncoding
NZ_CP027858.1++CRV15_RS02850-CRV15_RS02855++709720-709726++CO_R	(nan, nan, nan, nan)				noncoding
NZ_CP027858.1++CRV15_RS02855-CRV15_RS02860++710407-710412++CO_R	(nan, nan, nan, nan)				noncoding
NZ_CP027858.1++CRV15_RS02865-CRV15_RS02870++714179-714184++CO_R	(nan, nan, nan, nan)				noncoding
NZ_CP027858.1++CRV15_RS02875-CRV15_RS02880++714570-714779++DP	(nan, nan, nan, nan)				noncoding
NZ_CP027858.1++CRV15_RS02885-CRV15_RS02890++717898-717924++CO_R	(nan, nan, nan, nan)				noncoding
NZ_CP027858.1++CRV15_RS02890-CRV15_RS02895++718719-718993++DP	(nan, nan, nan, nan)				noncoding
NZ_CP027858.1++CRV15_RS02895-CRV15_RS02900++720223-720316++CO_F	(nan, nan, nan, nan)				noncoding
NZ_CP027858.1++CRV15_RS02900-CRV15_RS02905++721645-722205++CO_F	(nan, nan, nan, nan)				noncoding			(722023.0, 721922.0, '-', 'predicted_RNA_45', 'NZ_CP027858.1')
NZ_CP027858.1++CRV15_RS02905-CRV15_RS02910++722694-722891++DT	(nan, nan, nan, nan)				noncoding						(722770, 722842, '-', 'putative_sRNA', 'NZ_CP027858.1')
NZ_CP027858.1++CRV15_RS02910-CRV15_RS02915++723233-723328++DP	(nan, nan, nan, nan)				noncoding
NZ_CP027858.1++CRV15_RS02915-CRV15_RS02920++724297-724317++CO_F	(nan, nan, nan, nan)				noncoding
NZ_CP027858.1++CRV15_RS02920-CRV15_RS02925++726057-726327++DT	(nan, nan, nan, nan)	(726258, 726288, 1)			noncoding
NZ_CP027858.1++CRV15_RS02925-CRV15_RS02930++726415-726592++CO_R	(nan, nan, nan, nan)	(726510, 726565, 1)			noncoding						(726368, 726502, '-', 'putative_sRNA', 'NZ_CP027858.1')	(726415, 726602, '-', 'putative_sRNA', 'NZ_CP027858.1')
NZ_CP027858.1++CRV15_RS02940-CRV15_RS02945++730345-730356++CO_R	(nan, nan, nan, nan)				noncoding
NZ_CP027858.1++CRV15_RS02960-CRV15_RS02965++733749-734066++CO_R	(nan, nan, nan, nan)				noncoding
NZ_CP027858.1++CRV15_RS02965-CRV15_RS02970++735278-735470++CO_R	(nan, nan, nan, nan)				noncoding			(735470.0, 735404.0, '-', 'predicted_RNA_46', 'NZ_CP027858.1')
NZ_CP027858.1++CRV15_RS02970-CRV15_RS02975++739283-739543++CO_R	(nan, nan, nan, nan)				noncoding
NZ_CP027858.1++CRV15_RS02975-CRV15_RS02980++740557-740658++CO_R	(nan, nan, nan, nan)				noncoding
NZ_CP027858.1++CRV15_RS02980-CRV15_RS02985++741897-742034++CO_R	(nan, nan, nan, nan)				noncoding
NZ_CP027858.1++CRV15_RS02985-CRV15_RS02990++743087-743235++CO_R	(nan, nan, nan, nan)				noncoding
NZ_CP027858.1++CRV15_RS02995-CRV15_RS03000++745805-746129++CO_R	(nan, nan, nan, nan)				noncoding
NZ_CP027858.1++CRV15_RS03005-CRV15_RS03010++748099-748189++CO_R	(nan, nan, nan, nan)				noncoding
NZ_CP027858.1++CRV15_RS03015-CRV15_RS03020++750300-750347++DT	(nan, nan, nan, nan)				noncoding
NZ_CP027858.1++CRV15_RS03025-CRV15_RS03030++752868-752996++DT	(nan, nan, nan, nan)				noncoding
NZ_CP027858.1++CRV15_RS03030-CRV15_RS03035++754211-754218++CO_R	(nan, nan, nan, nan)				noncoding
NZ_CP027858.1++CRV15_RS03035-CRV15_RS03040++754785-754912++CO_R	(nan, nan, nan, nan)	(754899, 754865, 0)			noncoding
NZ_CP027858.1++CRV15_RS03040-CRV15_RS03045++756028-756060++CO_R	(nan, nan, nan, nan)				noncoding
NZ_CP027858.1++CRV15_RS03045-CRV15_RS03050++758187-758197++CO_R	(nan, nan, nan, nan)				noncoding
NZ_CP027858.1++CRV15_RS03050-CRV15_RS03055++758995-759001++CO_R	(nan, nan, nan, nan)				noncoding
NZ_CP027858.1++CRV15_RS03075-CRV15_RS03080++763875-763885++CO_R	(nan, nan, nan, nan)				noncoding
NZ_CP027858.1++CRV15_RS03080-CRV15_RS03085++763987-764527++DP	(nan, nan, nan, nan)				noncoding			(763996.0, 764403.0, '+', 'predicted_RNA_47', 'NZ_CP027858.1')
NZ_CP027858.1++CRV15_RS03085-CRV15_RS03090++765364-765470++CO_F	(nan, nan, nan, nan)				noncoding			(765378.0, 765464.0, '+', 'predicted_RNA_48', 'NZ_CP027858.1')
NZ_CP027858.1++CRV15_RS03095-CRV15_RS03100++767559-768163++DP	(nan, nan, nan, nan)				noncoding			(767780.0, 767652.0, '-', 'predicted_RNA_49', 'NZ_CP027858.1')
NZ_CP027858.1++CRV15_RS03100-CRV15_RS03105++769336-769683++CO_F	(nan, nan, nan, nan)				noncoding
NZ_CP027858.1++CRV15_RS03105-CRV15_RS03110++770292-770298++CO_F	(nan, nan, nan, nan)				noncoding
NZ_CP027858.1++CRV15_RS03110-CRV15_RS03115++771633-771673++CO_F	(nan, nan, nan, nan)				noncoding
NZ_CP027858.1++CRV15_RS03115-CRV15_RS03120++773104-773216++CO_F	(nan, nan, nan, nan)				noncoding
NZ_CP027858.1++CRV15_RS03120-CRV15_RS03125++773648-773674++CO_F	(nan, nan, nan, nan)				noncoding
NZ_CP027858.1++CRV15_RS03125-CRV15_RS03130++774499-774554++DT	(nan, nan, nan, nan)				noncoding
NZ_CP027858.1++CRV15_RS03130-CRV15_RS03135++774971-775380++CO_R	(nan, nan, nan, nan)				noncoding
NZ_CP027858.1++CRV15_RS03135-CRV15_RS03140++775731-775885++CO_R	(nan, nan, nan, nan)				noncoding
NZ_CP027858.1++CRV15_RS03140-CRV15_RS03145++776926-777142++CO_R	(nan, nan, nan, nan)				noncoding
NZ_CP027858.1++CRV15_RS03145-CRV15_RS03150++779320-779454++CO_R	(nan, nan, nan, nan)				noncoding
NZ_CP027858.1++CRV15_RS03150-CRV15_RS03155++779859-780060++DP	(nan, nan, nan, nan)				noncoding						(779886, 780034, '-', 'putative_sRNA', 'NZ_CP027858.1')
NZ_CP027858.1++CRV15_RS03160-CRV15_RS03165++781538-781661++DT	(nan, nan, nan, nan)				noncoding
NZ_CP027858.1++CRV15_RS03170-CRV15_RS03175++785792-785885++CO_F	(nan, nan, nan, nan)				noncoding
NZ_CP027858.1++CRV15_RS03185-CRV15_RS03190++789283-789379++CO_R	(nan, nan, nan, nan)				noncoding
NZ_CP027858.1++CRV15_RS03190-CRV15_RS03195++790138-790290++CO_R	(nan, nan, nan, nan)				noncoding
NZ_CP027858.1++CRV15_RS03195-CRV15_RS03200++790548-790747++DP	(nan, nan, nan, nan)				noncoding
NZ_CP027858.1++CRV15_RS03205-CRV15_RS03210++792690-792873++DT	(nan, nan, nan, nan)				noncoding
NZ_CP027858.1++CRV15_RS03215-CRV15_RS03220++795839-795852++CO_R	(nan, nan, nan, nan)				noncoding
NZ_CP027858.1++CRV15_RS03225-CRV15_RS03230++798028-798103++CO_R	(nan, nan, nan, nan)				noncoding
NZ_CP027858.1++CRV15_RS03230-CRV15_RS03235++799210-799680++CO_R	(nan, nan, nan, nan)				noncoding
NZ_CP027858.1++CRV15_RS03240-CRV15_RS03245++801512-801681++DP	(nan, nan, nan, nan)				noncoding
NZ_CP027858.1++CRV15_RS03245-CRV15_RS03250++802728-802758++DT	(nan, nan, nan, nan)				noncoding
NZ_CP027858.1++CRV15_RS03250-CRV15_RS03255++804459-804582++DP	(nan, nan, nan, nan)				noncoding
NZ_CP027858.1++CRV15_RS03255-CRV15_RS03260++805191-805241++DT	(nan, nan, nan, nan)				noncoding
NZ_CP027858.1++CRV15_RS03265-CRV15_RS03270++808045-808313++CO_F	(nan, nan, nan, nan)				noncoding
NZ_CP027858.1++CRV15_RS03270-CRV15_RS03275++809198-809586++CO_F	(nan, nan, nan, nan)				noncoding
NZ_CP027858.1++CRV15_RS03280-CRV15_RS03285++814330-814341++CO_F	(nan, nan, nan, nan)				noncoding
NZ_CP027858.1++CRV15_RS03290-CRV15_RS03295++817358-817363++CO_F	(nan, nan, nan, nan)				noncoding
NZ_CP027858.1++CRV15_RS03295-CRV15_RS03300++817945-817947++CO_F	(nan, nan, nan, nan)				noncoding
NZ_CP027858.1++CRV15_RS03310-CRV15_RS03315++820825-821061++DT	(nan, nan, nan, nan)				noncoding
NZ_CP027858.1++CRV15_RS03320-CRV15_RS03325++823436-823464++CO_F	(nan, nan, nan, nan)				noncoding
NZ_CP027858.1++CRV15_RS03330-CRV15_RS03335++824980-825098++DT	(nan, nan, nan, nan)				noncoding
NZ_CP027858.1++CRV15_RS03335-CRV15_RS03340++825602-825614++CO_R	(nan, nan, nan, nan)				noncoding
NZ_CP027858.1++CRV15_RS03340-CRV15_RS03345++827090-827183++CO_R	(nan, nan, nan, nan)				noncoding
NZ_CP027858.1++CRV15_RS03345-CRV15_RS03350++827699-827808++CO_R	(nan, nan, nan, nan)				noncoding
NZ_CP027858.1++CRV15_RS03350-CRV15_RS03355++829224-829331++DP	(nan, nan, nan, nan)				noncoding
NZ_CP027858.1++CRV15_RS03355-CRV15_RS03360++830153-830204++DT	(nan, nan, nan, nan)				noncoding
NZ_CP027858.1++CRV15_RS03360-CRV15_RS03365++831029-831213++DP	(nan, nan, nan, nan)				noncoding
NZ_CP027858.1++CRV15_RS03365-CRV15_RS03370++832272-832380++DT	(nan, nan, nan, nan)				noncoding			(832351.0, 832282.0, '-', 'predicted_RNA_52', 'NZ_CP027858.1')
NZ_CP027858.1++CRV15_RS03370-CRV15_RS03375++833382-833502++CO_R	(nan, nan, nan, nan)				noncoding			(833458.0, 833435.0, '-', 'predicted_RNA_53', 'NZ_CP027858.1')
[truncated: 3,977 more rows]

## Sheet: RNAz
IGR	Start	End	Locus	RNA-class probability
NZ_CP027858.1++CRV15_RS00395-CRV15_RS00400++93278-93570++DP	93478	93718	locus1	0.939493
NZ_CP027858.1++CRV15_RS00645-CRV15_RS00650++171344-171469++CO_R	171344	171479	locus1	0.999754
NZ_CP027858.1++CRV15_RS01660-CRV15_RS01665++424689-424901++DP	424689	424809	locus1	0.944695
NZ_CP027858.1++CRV15_RS02250-CRV15_RS02255++558173-558258++DT	558173	558276	locus1	0.999973
NZ_CP027858.1++CRV15_RS02815-CRV15_RS02820++698427-698664++DP	698507	698667	locus1	0.711433
NZ_CP027858.1++CRV15_RS03300-CRV15_RS03305++819153-819321++CO_F	819153	819349	locus1	0.869281
NZ_CP027858.1++CRV15_RS03385-CRV15_RS03390++837092-837309++CO_R	837132	837252	locus1	0.586877
NZ_CP027858.1++CRV15_RS03890-CRV15_RS03895++964520-964754++CO_F	964600	964760	locus1	0.958998
NZ_CP027858.1++CRV15_RS04345-CRV15_RS04350++1074040-1074132++CO_R	1074080	1074200	locus1	0.999975
NZ_CP027858.1++CRV15_RS04385-CRV15_RS04390++1086353-1086561++CO_R	1086913	1087073	locus1	0.99819
NZ_CP027858.1++CRV15_RS04585-CRV15_RS04590++1137048-1137683++CO_F	1137968	1138128	locus1	0.705232
NZ_CP027858.1++CRV15_RS04595-CRV15_RS04600++1139587-1139984++CO_F	1139667	1140034	locus1	0.998811
NZ_CP027858.1++CRV15_RS05010-CRV15_RS05015++1262867-1262970++DP	1262867	1262982	locus1	0.861231
NZ_CP027858.1++CRV15_RS05030-CRV15_RS05035++1269571-1270008++DP	1269611	1269891	locus1	0.952625
NZ_CP027858.1++CRV15_RS05045-CRV15_RS05050++1273024-1273386++CO_R	1273024	1273184	locus1	0.999587
NZ_CP027858.1++CRV15_RS05045-CRV15_RS05050++1273024-1273386++CO_R	1273264	1273384	locus2	0.805226
NZ_CP027858.1++CRV15_RS05180-CRV15_RS05185++1310750-1310908++DP	1310830	1310950	locus1	0.6706
NZ_CP027858.1++CRV15_RS05240-CRV15_RS05245++1323158-1323353++CO_F	1323198	1323318	locus1	0.992744
NZ_CP027858.1++CRV15_RS05380-CRV15_RS05385++1362874-1363449++CO_R	1362874	1363456	locus1	0.999947
NZ_CP027858.1++CRV15_RS05390-CRV15_RS05395++1366210-1366426++CO_R	1366290	1366450	locus1	0.999909
NZ_CP027858.1++CRV15_RS05425-CRV15_RS05430++1373258-1373623++CO_R	1373458	1373650	locus1	0.998089
NZ_CP027858.1++CRV15_RS05430-CRV15_RS05435++1373914-1374150++CO_R	1374234	1374354	locus1	0.880303
NZ_CP027858.1++CRV15_RS05545-CRV15_RS05550++1403489-1403683++CO_R	1403489	1403699	locus1	0.997831
NZ_CP027858.1++CRV15_RS05550-CRV15_RS05555++1406779-1406925++CO_R	1406779	1406947	locus1	0.991954
NZ_CP027858.1++CRV15_RS05600-CRV15_RS05605++1417012-1417177++CO_R	1417012	1417202	locus1	0.996632
NZ_CP027858.1++CRV15_RS05750-CRV15_RS05755++1457034-1457337++CO_R	1457154	1457274	locus1	0.725058
NZ_CP027858.1++CRV15_RS05750-CRV15_RS05755++1457034-1457337++CO_R	1457314	1457454	locus2	0.99848
NZ_CP027858.1++CRV15_RS05765-CRV15_RS05770++1460428-1460600++CO_R	1460428	1460600	locus1	0.970875
NZ_CP027858.1++CRV15_RS05770-CRV15_RS05775++1461395-1461589++CO_R	1461395	1461591	locus1	0.99526
NZ_CP027858.1++CRV15_RS05780-CRV15_RS05785++1463513-1463774++DP	1463873	1464073	locus1	0.9747
NZ_CP027858.1++CRV15_RS05845-CRV15_RS05850++1474853-1474983++CO_R	1474853	1474996	locus1	0.836614
NZ_CP027858.1++CRV15_RS05865-CRV15_RS05870++1477313-1477528++CO_R	1477313	1477546	locus1	0.97821
NZ_CP027858.1++CRV15_RS05995-CRV15_RS06000++1511183-1511438++DP	1511303	1511463	locus1	0.999794
NZ_CP027858.1++CRV15_RS06060-CRV15_RS06065++1522104-1522246++DP	1522104	1522260	locus1	0.965506
NZ_CP027858.1++CRV15_RS06080-CRV15_RS06085++1523391-1523476++CO_R	1523391	1523481	locus1	0.999818
NZ_CP027858.1++CRV15_RS06105-CRV15_RS06110++1526797-1527650++DP	1527277	1527397	locus1	0.615338
NZ_CP027858.1++CRV15_RS06105-CRV15_RS06110++1526797-1527650++DP	1527437	1527717	locus2	0.974121
NZ_CP027858.1++CRV15_RS06125-CRV15_RS06130++1533241-1533591++CO_F	1533361	1533641	locus1	0.999317
NZ_CP027858.1++CRV15_RS06155-CRV15_RS06160++1540833-1540987++CO_R	1540833	1540993	locus1	0.720536
NZ_CP027858.1++CRV15_RS06275-CRV15_RS06280++1582732-1582969++CO_R	1582892	1583012	locus1	0.998849
NZ_CP027858.1++CRV15_RS06365-CRV15_RS06370++1598381-1598570++DP	1598381	1598574	locus1	0.926061
NZ_CP027858.1++CRV15_RS06435-CRV15_RS06440++1620731-1620978++DP	1620731	1620971	locus1	0.968987
NZ_CP027858.1++CRV15_RS06840-CRV15_RS06845++1730197-1730376++CO_R	1730197	1730380	locus1	0.980573
NZ_CP027858.1++CRV15_RS06930-CRV15_RS06935++1751910-1752003++CO_R	1751910	1752008	locus1	0.999836
NZ_CP027858.1++CRV15_RS06935-CRV15_RS06940++1752657-1753315++CO_R	1752657	1753017	locus1	0.999313
NZ_CP027858.1++CRV15_RS06935-CRV15_RS06940++1752657-1753315++CO_R	1753177	1753337	locus2	0.998942
NZ_CP027858.1++CRV15_RS06980-CRV15_RS06985++1760755-1760901++CO_F	1760755	1760927	locus1	0.840043
NZ_CP027858.1++CRV15_RS07180-CRV15_RS07185++1805242-1805375++CO_R	1805242	1805406	locus1	0.999957
NZ_CP027858.1++CRV15_RS07185-CRV15_RS07190++1805759-1805951++CO_R	1805759	1805879	locus1	0.990799
NZ_CP027858.1++CRV15_RS07200-CRV15_RS07205++1809933-1810090++CO_R	1809933	1810117	locus1	0.978515
NZ_CP027858.1++CRV15_RS07220-CRV15_RS07225++1812626-1812854++CO_R	1812666	1812786	locus1	0.536361
NZ_CP027858.1++CRV15_RS07225-CRV15_RS07230++1813292-1813559++CO_R	1813652	1813772	locus1	0.751216
NZ_CP027858.1++CRV15_RS07275-CRV15_RS07280++1826115-1826662++CO_R	1826275	1826515	locus1	0.874229
NZ_CP027858.1++CRV15_RS07275-CRV15_RS07280++1826115-1826662++CO_R	1826635	1826755	locus2	0.530798
NZ_CP027858.1++CRV15_RS07290-CRV15_RS07295++1830450-1830549++CO_R	1830450	1830572	locus1	0.968638
NZ_CP027858.1++CRV15_RS07320-CRV15_RS07325++1835548-1836015++CO_R	1835628	1836148	locus1	0.999971
NZ_CP027858.1++CRV15_RS07330-CRV15_RS07335++1838336-1838430++CO_R	1838496	1838620	locus1	0.999886
NZ_CP027858.1++CRV15_RS07405-CRV15_RS07410++1847102-1847581++DP	1847222	1847502	locus1	0.902684
NZ_CP027858.1++CRV15_RS07405-CRV15_RS07410++1847102-1847581++DP	1847582	1847773	locus2	0.999919
NZ_CP027858.1++CRV15_RS07795-CRV15_RS07800++1959899-1960273++DP	1960179	1960419	locus1	0.950701
NZ_CP027858.1++CRV15_RS07805-CRV15_RS07810++1961576-1961831++DP	1961576	1961816	locus1	0.914277
NZ_CP027858.1++CRV15_RS07895-CRV15_RS07900++1986539-1987070++DP	1986619	1986739	locus1	0.710749
NZ_CP027858.1++CRV15_RS08000-CRV15_RS08005++2005040-2005360++CO_F	2005080	2005200	locus1	0.732381
NZ_CP027858.1++CRV15_RS08005-CRV15_RS08010++2005618-2005825++DT	2005618	2005827	locus1	0.999885
NZ_CP027858.1++CRV15_RS08035-CRV15_RS08040++2013802-2014106++DP	2013842	2014042	locus1	0.810226
NZ_CP027858.1++CRV15_RS08130-CRV15_RS08135++2033341-2033519++CO_F	2033341	2033520	locus1	0.99518
NZ_CP027858.1++CRV15_RS08155-CRV15_RS08160++2039101-2039310++CO_R	2039201	2039321	locus1	0.999897
NZ_CP027858.1++CRV15_RS08180-CRV15_RS08185++2044745-2044888++CO_R	2044865	2044985	locus1	0.934712
NZ_CP027858.1++CRV15_RS08230-CRV15_RS08235++2053799-2053989++CO_R	2053839	2054017	locus1	0.999472
NZ_CP027858.1++CRV15_RS08235-CRV15_RS08240++2054310-2054501++CO_R	2054870	2054990	locus1	0.997471
NZ_CP027858.1++CRV15_RS08260-CRV15_RS08265++2063378-2063513++CO_R	2063378	2063498	locus1	0.997735
NZ_CP027858.1++CRV15_RS08355-CRV15_RS08360++2090619-2091172++DP	2090739	2090979	locus1	0.998189
NZ_CP027858.1++CRV15_RS08465-CRV15_RS08470++2115618-2115839++DP	2115618	2115738	locus1	0.933188
NZ_CP027858.1++CRV15_RS08555-CRV15_RS08560++2131764-2132004++DP	2132044	2132164	locus1	0.751945
NZ_CP027858.1++CRV15_RS08605-CRV15_RS08610++2144726-2144845++CO_R	2144726	2144861	locus1	0.994717
NZ_CP027858.1++CRV15_RS08610-CRV15_RS08615++2146639-2146738++CO_R	2146639	2146748	locus1	0.983286
NZ_CP027858.1++CRV15_RS08835-CRV15_RS08840++2200035-2200451++CO_R	2200115	2200235	locus1	0.999692
NZ_CP027858.1++CRV15_RS08835-CRV15_RS08840++2200035-2200451++CO_R	2200275	2200435	locus2	0.999537
NZ_CP027858.1++CRV15_RS08835-CRV15_RS08840++2200035-2200451++CO_R	2200475	2200595	locus3	0.999993
NZ_CP027858.1++CRV15_RS08840-CRV15_RS08845++2201774-2202126++CO_R	2202214	2202374	locus1	0.999179
NZ_CP027858.1++CRV15_RS09480-CRV15_RS09485++2343589-2343709++CO_R	2343669	2343815	locus1	0.999979
NZ_CP027858.1++CRV15_RS09830-CRV15_RS09835++2423914-2424041++DP	2424314	2424474	locus1	0.999552
NZ_CP027858.1++CRV15_RS09880-CRV15_RS09885++2436847-2436993++DP	2436847	2437004	locus1	0.996683
NZ_CP027858.1++CRV15_RS09900-CRV15_RS09905++2441133-2441437++DP	2441493	2441733	locus1	0.99955
NZ_CP027858.1++CRV15_RS09940-CRV15_RS09945++2457172-2457490++DP	2457172	2457292	locus1	0.560059
NZ_CP027858.1++CRV15_RS09940-CRV15_RS09945++2457172-2457490++DP	2457332	2457452	locus2	0.618235
NZ_CP027858.1++CRV15_RS09965-CRV15_RS09970++2463368-2463794++DP	2463448	2463848	locus1	0.997371
NZ_CP027858.1++CRV15_RS10000-CRV15_RS10005++2470238-2470499++CO_R	2470438	2470558	locus1	0.998704
NZ_CP027858.1++CRV15_RS10120-CRV15_RS10125++2494085-2494375++CO_R	2494508	2494628	locus1	0.995823
NZ_CP027858.1++CRV15_RS10145-CRV15_RS10150++2499834-2500082++CO_R	2499834	2500096	locus1	0.999558
NZ_CP027858.1++CRV15_RS10150-CRV15_RS10155++2500487-2500585++CO_R	2500487	2500599	locus1	0.873471
NZ_CP027858.1++CRV15_RS10160-CRV15_RS10165++2501294-2501348++CO_R	2501294	2501357	locus1	0.922826
NZ_CP027858.1++CRV15_RS10180-CRV15_RS10185++2504849-2505106++CO_R	2504969	2505140	locus1	0.999841
NZ_CP027858.1++CRV15_RS10215-CRV15_RS10220++2507863-2507975++DT	2507943	2508084	locus1	0.999932
NZ_CP027858.1++CRV15_RS10300-CRV15_RS10305++2519179-2519333++CO_R	2519179	2519358	locus1	0.520069
NZ_CP027858.1++CRV15_RS10320-CRV15_RS10325++2526680-2526784++CO_R	2526680	2526788	locus1	0.999792
NZ_CP027858.1++CRV15_RS10330-CRV15_RS10335++2530453-2530865++DT	2530773	2530933	locus1	0.999904
NZ_CP027858.1++CRV15_RS10335-CRV15_RS10340++2531252-2531362++CO_R	2531252	2531372	locus1	0.995507
NZ_CP027858.1++CRV15_RS10350-CRV15_RS10355++2533669-2533845++CO_R	2534109	2534304	locus1	0.999978
NZ_CP027858.1++CRV15_RS10360-CRV15_RS10365++2535127-2535228++CO_R	2535127	2535241	locus1	0.664143
NZ_CP027858.1++CRV15_RS10395-CRV15_RS10400++2540431-2540527++CO_R	2540431	2540536	locus1	0.987221
NZ_CP027858.1++CRV15_RS10595-CRV15_RS10600++2580479-2580718++DP	2580598	2580718	locus1	0.560491
NZ_CP027858.1++CRV15_RS10675-CRV15_RS10680++2600408-2601214++DP	2601008	2601128	locus1	0.667714
NZ_CP027858.1++CRV15_RS10800-CRV15_RS10805++2624424-2624790++DP	2624544	2624664	locus1	0.650635
NZ_CP027858.1++CRV15_RS10845-CRV15_RS10850++2634548-2634720++DP	2634588	2634748	locus1	0.962024
NZ_CP027858.1++CRV15_RS11000-CRV15_RS11005++2672953-2673160++CO_F	2672993	2673113	locus1	0.989036
NZ_CP027858.1++CRV15_RS11345-CRV15_RS11350++2752718-2752874++DP	2752798	2752918	locus1	0.944219
NZ_CP027858.1++CRV15_RS11400-CRV15_RS11405++2766345-2766658++DP	2766545	2766665	locus1	0.573222
NZ_CP027858.1++CRV15_RS11540-CRV15_RS11545++2797315-2797429++DP	2797315	2797429	locus1	0.99982
NZ_CP027858.1++CRV15_RS12230-CRV15_RS12235++2942027-2942474++CO_F	2942067	2942347	locus1	0.999746
NZ_CP027858.1++CRV15_RS12230-CRV15_RS12235++2942027-2942474++CO_F	2942427	2942547	locus2	0.999984
NZ_CP027858.1++CRV15_RS12350-CRV15_RS12355++2968813-2969086++CO_R	2968893	2969141	locus1	0.999976
NZ_CP027858.1++CRV15_RS12495-CRV15_RS12500++2997715-2997925++DP	2997715	2997835	locus1	0.871153
NZ_CP027858.1++CRV15_RS12740-CRV15_RS12745++3050194-3050418++DT	3050354	3050554	locus1	0.999865
NZ_CP027858.1++CRV15_RS12865-CRV15_RS12870++3083948-3084163++CO_R	3084028	3084228	locus1	0.870668
NZ_CP027858.1++CRV15_RS12940-CRV15_RS12945++3097207-3097624++DT	3097487	3097607	locus1	0.998106
NZ_CP027858.1++CRV15_RS12945-CRV15_RS12950++3097831-3098307++CO_R	3098191	3098551	locus1	0.844701
NZ_CP027858.1++CRV15_RS12955-CRV15_RS12960++3100415-3100695++CO_F	3100575	3100735	locus1	0.999194
NZ_CP027858.1++CRV15_RS13005-CRV15_RS13010++3110815-3111197++DP	3110815	3110975	locus1	0.978574
NZ_CP027858.1++CRV15_RS13005-CRV15_RS13010++3110815-3111197++DP	3111015	3111199	locus2	0.998911
NZ_CP027858.1++CRV15_RS13015-CRV15_RS13020++3111711-3111791++CO_F	3111711	3111801	locus1	0.999623
NZ_CP027858.1++CRV15_RS13090-CRV15_RS13095++3126080-3126442++DP	3126360	3126623	locus1	0.970845
NZ_CP027858.1++CRV15_RS13105-CRV15_RS13110++3129146-3129553++DP	3129266	3129426	locus1	0.818887
NZ_CP027858.1++CRV15_RS13105-CRV15_RS13110++3129146-3129553++DP	3129451	3129571	locus2	0.652492
NZ_CP027858.1++CRV15_RS13115-CRV15_RS13120++3130443-3130601++CO_F	3130443	3130610	locus1	0.981725
NZ_CP027858.1++CRV15_RS13130-CRV15_RS13135++3133379-3133442++CO_F	3133379	3133442	locus1	0.515719
NZ_CP027858.1++CRV15_RS13330-CRV15_RS13335++3182796-3183429++CO_F	3184436	3184556	locus1	0.999409
NZ_CP027858.1++CRV15_RS13515-CRV15_RS13520++3228269-3228638++DP	3228349	3228469	locus1	0.998119
NZ_CP027858.1++CRV15_RS13515-CRV15_RS13520++3228269-3228638++DP	3228509	3228629	locus2	0.962199
NZ_CP027858.1++CRV15_RS13535-CRV15_RS13540++3232992-3233244++DP	3232992	3233267	locus1	0.893299
NZ_CP027858.1++CRV15_RS13755-CRV15_RS13760++3284853-3285021++CO_F	3284853	3285047	locus1	0.622203
NZ_CP027858.1++CRV15_RS13795-CRV15_RS13800++3292293-3292524++DT	3292453	3292613	locus1	0.999927
NZ_CP027858.1++CRV15_RS13800-CRV15_RS13805++3293430-3293535++CO_R	3293430	3293542	locus1	0.999404
NZ_CP027858.1++CRV15_RS13940-CRV15_RS13945++3328310-3328444++CO_R	3328310	3328456	locus1	0.998504
NZ_CP027858.1++CRV15_RS13955-CRV15_RS13960++3332354-3332739++DP	3332634	3332754	locus1	0.552174
NZ_CP027858.1++CRV15_RS14035-CRV15_RS14040++3349376-3349589++DP	3349376	3349536	locus1	0.968849
NZ_CP027858.1++CRV15_RS14050-CRV15_RS14055++3353722-3353772++CO_R	3353722	3353776	locus1	0.596133
NZ_CP027858.1++CRV15_RS14055-CRV15_RS14060++3354489-3354603++CO_R	3354809	3354929	locus1	0.999808
NZ_CP027858.1++CRV15_RS14075-CRV15_RS14080++3360541-3360687++CO_R	3360541	3360699	locus1	0.915794
NZ_CP027858.1++CRV15_RS14080-CRV15_RS14085++3361806-3361942++CO_R	3361846	3362009	locus1	0.999232
NZ_CP027858.1++CRV15_RS14085-CRV15_RS14090++3362254-3362535++DP	3362454	3362614	locus1	0.965068
NZ_CP027858.1++CRV15_RS14090-CRV15_RS14095++3362826-3362900++CO_F	3362826	3362909	locus1	0.666866
NZ_CP027858.1++CRV15_RS14095-CRV15_RS14100++3363494-3363557++CO_F	3363494	3363558	locus1	0.901897
NZ_CP027858.1++CRV15_RS14145-CRV15_RS14150++3373216-3373431++CO_R	3373376	3373496	locus1	0.999744
NZ_CP027858.1++CRV15_RS14325-CRV15_RS14330++3418964-3419774++DP	3419244	3419364	locus1	0.76413
NZ_CP027858.1++CRV15_RS14325-CRV15_RS14330++3418964-3419774++DP	3419524	3419644	locus2	0.524829
NZ_CP027858.1++CRV15_RS15075-CRV15_RS15080++3592860-3593198++DP	3592980	3593260	locus1	0.999789
NZ_CP027858.1++CRV15_RS15390-CRV15_RS15395++3673737-3673889++DP	3673817	3673965	locus1	0.995812
NZ_CP027858.1++CRV15_RS15615-CRV15_RS15620++3730109-3730221++CO_R	3730109	3730248	locus1	0.999938
NZ_CP027858.1++CRV15_RS15680-CRV15_RS15685++3745038-3745338++DP	3745078	3745198	locus1	0.641866
NZ_CP027858.1++CRV15_RS15725-CRV15_RS15730++3757004-3757317++DP	3757242	3757362	locus1	0.965965
NZ_CP027858.1++CRV15_RS15740-CRV15_RS15745++3760746-3761084++DT	3760946	3761266	locus1	0.999127
NZ_CP027858.1++CRV15_RS15745-CRV15_RS15750++3761984-3762529++DP	3762064	3762184	locus1	0.988385
NZ_CP027858.1++CRV15_RS15745-CRV15_RS15750++3761984-3762529++DP	3762384	3762584	locus2	0.99921
NZ_CP027858.1++CRV15_RS15815-CRV15_RS15820++3777401-3777644++CO_F	3777601	3777721	locus1	0.553339
NZ_CP027858.1++CRV15_RS16010-CRV15_RS16015++3826410-3827145++CO_F	3826410	3826530	locus1	0.565438
NZ_CP027858.1++CRV15_RS16390-CRV15_RS16395++3897750-3897991++CO_F	3897830	3897998	locus1	0.706987
NZ_CP027858.1++CRV15_RS16395-CRV15_RS16400++3900010-3900137++CO_F	3900010	3900138	locus1	0.999917
NZ_CP027858.1++CRV15_RS16665-CRV15_RS16670++3960336-3960733++CO_R	3960416	3960576	locus1	0.999835
NZ_CP027858.1++CRV15_RS16665-CRV15_RS16670++3960336-3960733++CO_R	3960616	3960816	locus2	0.999689
NZ_CP027858.1++CRV15_RS16675-CRV15_RS16680++3962754-3963014++CO_F	3962834	3963074	locus1	0.995328
NZ_CP027858.1++CRV15_RS16730-CRV15_RS16735++3974381-3974636++CO_R	3974421	3974541	locus1	0.563598
NZ_CP027858.1++CRV15_RS16740-CRV15_RS16745++3976090-3976462++CO_F	3976345	3976465	locus1	0.511942
NZ_CP027858.1++CRV15_RS16770-CRV15_RS16775++3984867-3985120++DP	3985227	3985387	locus1	0.999968
NZ_CP027858.1++CRV15_RS16850-CRV15_RS16855++4001221-4001289++CO_R	4001221	4001296	locus1	0.979479
NZ_CP027858.1++CRV15_RS17240-CRV15_RS17245++4095862-4096124++CO_R	4096062	4096182	locus1	0.80177
NZ_CP027858.1++CRV15_RS17250-CRV15_RS17255++4098660-4098763++CO_R	4098700	4098820	locus1	0.99999
NZ_CP027858.1++CRV15_RS17375-CRV15_RS17380++4132070-4132543++CO_F	4132350	4132470	locus1	0.975809
NZ_CP027858.1++CRV15_RS17375-CRV15_RS17380++4132070-4132543++CO_F	4132550	4132870	locus2	0.840645
NZ_CP027858.1++CRV15_RS17405-CRV15_RS17410++4137394-4137760++CO_F	4137394	4137792	locus1	0.999462
NZ_CP027858.1++CRV15_RS17620-CRV15_RS17625++4180834-4181336++DP	4180954	4181194	locus1	0.983004
NZ_CP027858.1++CRV15_RS17670-CRV15_RS17675++4191409-4191609++DT	4191449	4191624	locus1	0.999742
NZ_CP027858.1++CRV15_RS17690-CRV15_RS17695++4194343-4194688++CO_F	4194623	4194983	locus1	0.999557
NZ_CP027858.1++CRV15_RS17910-CRV15_RS17915++4241878-4242516++CO_F	4241878	4242038	locus1	0.998216
NZ_CP027858.1++CRV15_RS17910-CRV15_RS17915++4241878-4242516++CO_F	4242118	4242278	locus2	0.999871
NZ_CP027858.1++CRV15_RS17960-CRV15_RS17965++4257819-4258182++CO_F	4257819	4257939	locus1	0.5
NZ_CP027858.1++CRV15_RS17960-CRV15_RS17965++4257819-4258182++CO_F	4258019	4258139	locus2	0.985775
NZ_CP027858.1++CRV15_RS18005-CRV15_RS18010++4268528-4269110++DP	4268528	4268768	locus1	0.995352
NZ_CP027858.1++CRV15_RS18075-CRV15_RS18080++4294385-4294513++CO_F	4294385	4294515	locus1	0.936261
NZ_CP027858.1++CRV15_RS18115-CRV15_RS18120++4304027-4304543++CO_F	4304147	4304554	locus1	0.999921
NZ_CP027858.1++CRV15_RS18120-CRV15_RS18125++4305974-4306509++CO_F	4306214	4306454	locus1	0.985592
NZ_CP027858.1++CRV15_RS18205-CRV15_RS18210++4325793-4326094++CO_F	4326033	4326153	locus1	0.777655
NZ_CP027858.1++CRV15_RS18285-CRV15_RS18290++4346791-4346913++CO_F	4346831	4346991	locus1	0.999532
NZ_CP027858.1++CRV15_RS18310-CRV15_RS18315++4350571-4350983++CO_F	4350571	4350971	locus1	0.980516
NZ_CP027858.1++CRV15_RS18320-CRV15_RS18325++4353063-4353244++CO_F	4353343	4353463	locus1	0.788221
NZ_CP027858.1++CRV15_RS18375-CRV15_RS18380++4363435-4363570++CO_F	4363435	4363579	locus1	0.998768
NZ_CP027858.1++CRV15_RS18685-CRV15_RS18690++4428819-4428933++CO_R	4429419	4429549	locus1	0.991908
NZ_CP027858.1++CRV15_RS18865-CRV15_RS18870++4477527-4477632++CO_F	4477637	4477757	locus1	0.661113
NZ_CP027858.1++CRV15_RS18935-CRV15_RS18940++4500822-4501049++CO_F	4500902	4501062	locus1	0.987152
NZ_CP027858.1++CRV15_RS19200-CRV15_RS19205++4557021-4557322++DP	4557141	4557341	locus1	0.523804
NZ_CP027858.1++CRV15_RS19530-CRV15_RS19535++4641441-4641586++CO_F	4641441	4641630	locus1	0.999169
NZ_CP027858.1++CRV15_RS19565-CRV15_RS19570++4650994-4651246++CO_F	4651194	4651314	locus1	0.999788
NZ_CP027858.1++CRV15_RS19570-CRV15_RS19575++4652266-4652423++CO_F	4652266	4652436	locus1	0.959595
NZ_CP027858.1++CRV15_RS19605-CRV15_RS19610++4662750-4663030++CO_F	4662830	4662950	locus1	0.981788
NZ_CP027858.1++CRV15_RS19625-CRV15_RS19630++4670536-4670663++CO_F	4670536	4670678	locus1	0.999979
NZ_CP027858.1++CRV15_RS19635-CRV15_RS19640++4674351-4674576++CO_F	4674551	4674673	locus1	0.989657
NZ_CP027858.1++CRV15_RS19790-CRV15_RS19795++4710880-4711055++DP	4710920	4711120	locus1	0.999191
NZ_CP027858.1++CRV15_RS19990-CRV15_RS19995++4757484-4757870++CO_F	4757564	4757724	locus1	0.999878
NZ_CP027858.1++CRV15_RS19990-CRV15_RS19995++4757484-4757870++CO_F	4757764	4757924	locus2	0.952981
NZ_CP027858.1++CRV15_RS20105-CRV15_RS20110++4787754-4787935++DP	4787834	4787956	locus1	0.918167
NZ_CP027858.1++CRV15_RS20115-CRV15_RS20120++4788089-4788264++CO_F	4788129	4788249	locus1	0.952122
NZ_CP027858.1++CRV15_RS20200-CRV15_RS20205++4804320-4804406++CO_F	4804320	4804406	locus1	0.999142
NZ_CP027858.1++CRV15_RS20465-CRV15_RS20470++4862296-4862615++CO_R	4864136	4864416	locus1	0.990283
NZ_CP027858.1++CRV15_RS20610-CRV15_RS20615++4895946-4896264++CO_R	4896306	4896426	locus1	0.917451
NZ_CP027858.1++CRV15_RS20905-CRV15_RS20910++4962952-4963084++CO_R	4963032	4963152	locus1	0.999966
NZ_CP027858.1++CRV15_RS21405-CRV15_RS21410++5083779-5084083++DP	5083819	5084099	locus1	0.769297
NZ_CP027858.1++CRV15_RS21425-CRV15_RS21430++5087418-5087596++CO_F	5087418	5087625	locus1	0.958691
NZ_CP027858.1++CRV15_RS21440-CRV15_RS21445++5092853-5093141++DP	5092893	5093013	locus1	0.803121
NZ_CP027858.1++CRV15_RS21440-CRV15_RS21445++5092853-5093141++DP	5093053	5093173	locus2	0.993113
NZ_CP027858.1++CRV15_RS21755-CRV15_RS21760++5163699-5164112++CO_R	5163979	5164099	locus1	0.9986
NZ_CP027858.1++CRV15_RS21770-CRV15_RS21775++5167769-5167924++DP	5167849	5167969	locus1	0.962308
NZ_CP027858.1++CRV15_RS21780-CRV15_RS21785++5169551-5169798++CO_F	5169631	5169751	locus1	0.70443
NZ_CP027858.1++CRV15_RS21860-CRV15_RS21865++5190123-5190248++DP	5190283	5190403	locus1	0.815133
NZ_CP027858.1++CRV15_RS21875-CRV15_RS21880++5192973-5193112++CO_F	5192973	5193147	locus1	0.970453
NZ_CP027858.1++CRV15_RS21895-CRV15_RS21900++5198600-5199394++CO_R	5198640	5198760	locus1	0.924293
NZ_CP027858.1++CRV15_RS21895-CRV15_RS21900++5198600-5199394++CO_R	5199160	5199320	locus2	0.986054
NZ_CP027858.1++CRV15_RS21965-CRV15_RS21970++5217276-5217375++CO_F	5217396	5217516	locus1	0.871613
NZ_CP027858.1++CRV15_RS22070-CRV15_RS22075++5237321-5237480++CO_F	5237321	5237492	locus1	0.977516
NZ_CP027858.1++CRV15_RS22140-CRV15_RS22145++5252419-5252622++DP	5252579	5252699	locus1	0.929188
NZ_CP027858.1++CRV15_RS22305-CRV15_RS22310++5294617-5294716++DP	5294617	5294735	locus1	0.732724
NZ_CP027858.1++CRV15_RS22355-CRV15_RS22360++5309608-5309762++CO_F	5309608	5309768	locus1	0.997324
NZ_CP027858.1++CRV15_RS22480-CRV15_RS22485++5340762-5341042++CO_F	5341682	5341802	locus1	0.553878
NZ_CP027858.1++CRV15_RS22480-CRV15_RS22485++5340762-5341042++CO_F	5341922	5342042	locus2	0.956375
NZ_CP027858.1++CRV15_RS22515-CRV15_RS22520++5350832-5351101++DP	5350832	5350952	locus1	0.924224
NZ_CP027858.1++CRV15_RS22555-CRV15_RS22560++5361255-5361475++CO_F	5361255	5361483	locus1	0.999313
NZ_CP027858.1++CRV15_RS22570-CRV15_RS22575++5364624-5364743++CO_F	5364624	5364777	locus1	0.994038
NZ_CP027858.1++CRV15_RS22800-CRV15_RS22805++5411956-5412199++DP	5412116	5412236	locus1	0.791509
NZ_CP027858.1++CRV15_RS23055-CRV15_RS23060++5469076-5469360++DP	5469196	5469366	locus1	0.927422
NZ_CP027858.1++CRV15_RS23075-CRV15_RS23080++5472901-5473038++CO_R	5473101	5473221	locus1	0.999907
NZ_CP027858.1++CRV15_RS23080-CRV15_RS23085++5473401-5473615++DP	5473521	5473641	locus1	0.735341
NZ_CP027858.1++CRV15_RS23170-CRV15_RS23175++5493607-5493756++CO_F	5493607	5493727	locus1	0.999645
NZ_CP027858.1++CRV15_RS23205-CRV15_RS23210++5498900-5499096++CO_R	5498980	5499123	locus1	0.999666
NZ_CP027858.1++CRV15_RS23220-CRV15_RS23225++5501225-5501371++DT	5501305	5501425	locus1	0.635788
NZ_CP027858.1++CRV15_RS23225-CRV15_RS23230++5501659-5501801++DP	5501659	5501810	locus1	0.999534
NZ_CP027858.1++CRV15_RS23240-CRV15_RS23245++5506964-5507793++CO_F	5506964	5507084	locus1	0.999915
NZ_CP027858.1++CRV15_RS23240-CRV15_RS23245++5506964-5507793++CO_F	5507324	5507444	locus2	0.988476
NZ_CP027858.1++CRV15_RS23240-CRV15_RS23245++5506964-5507793++CO_F	5507604	5507804	locus3	0.864715
NZ_CP027858.1++CRV15_RS23320-CRV15_RS23325++5528818-5528986++CO_F	5528818	5528998	locus1	0.92695
NZ_CP027858.1++CRV15_RS23325-CRV15_RS23330++5530102-5530617++CO_F	5530222	5530342	locus1	0.999777
NZ_CP027858.1++CRV15_RS23325-CRV15_RS23330++5530102-5530617++CO_F	5530462	5530662	locus2	0.999989
NZ_CP027858.1++CRV15_RS23725-CRV15_RS23730++5622972-5623150++CO_F	5622972	5623132	locus1	0.998663
NZ_CP027858.1++CRV15_RS23730-CRV15_RS23735++5623384-5623520++CO_F	5623384	5623558	locus1	0.998292
NZ_CP027858.1++CRV15_RS23905-CRV15_RS23910++5667308-5667566++CO_F	5667428	5667548	locus1	0.636266
NZ_CP027858.1++CRV15_RS23910-CRV15_RS23915++5669078-5669229++CO_F	5669078	5669240	locus1	0.60441
NZ_CP027858.1++CRV15_RS24100-CRV15_RS24105++5710604-5710932++DP	5710724	5711004	locus1	0.994574
NZ_CP027858.1++CRV15_RS24105-CRV15_RS24110++5711625-5711752++CO_F	5711625	5711761	locus1	0.99163
NZ_CP027858.1++CRV15_RS24210-CRV15_RS24215++5738483-5738636++CO_F	5738483	5738672	locus1	0.992546
NZ_CP027858.1++CRV15_RS24280-CRV15_RS24285++5752855-5753402++DP	5753135	5753473	locus1	0.857448
NZ_CP027858.1++CRV15_RS24330-CRV15_RS24335++5766539-5767245++DP	5766619	5766819	locus1	0.947215
NZ_CP027858.1++CRV15_RS24330-CRV15_RS24335++5766539-5767245++DP	5767139	5767264	locus2	0.740737
NZ_CP027858.1++CRV15_RS24390-CRV15_RS24395++5773446-5773655++CO_R	5773526	5773754	locus1	0.999962
NZ_CP027858.1++CRV15_RS24485-CRV15_RS24490++5791145-5791288++CO_F	5791145	5791289	locus1	0.999811
NZ_CP027858.1++CRV15_RS24535-CRV15_RS24540++5804149-5804312++CO_R	5804189	5804349	locus1	0.998052
NZ_CP027858.1++CRV15_RS24570-CRV15_RS24575++5811205-5811411++CO_F	5811285	5811421	locus1	0.997106
NZ_CP027858.1++CRV15_RS24875-CRV15_RS24880++5878724-5879127++CO_R	5878924	5879124	locus1	0.999861
NZ_CP027858.1++CRV15_RS24930-CRV15_RS24935++5889548-5889815++CO_R	5889628	5889748	locus1	0.710344
NZ_CP027858.1++CRV15_RS25090-CRV15_RS25095++5936146-5936743++DP	5936546	5936786	locus1	0.999966
NZ_CP027858.1++CRV15_RS25095-CRV15_RS25100++5938276-5938538++CO_F	5938276	5938590	locus1	0.973636
NZ_CP027858.1++CRV15_RS25115-CRV15_RS25120++5945255-5945425++CO_F	5945255	5945443	locus1	0.99953
NZ_CP027858.1++CRV15_RS25160-CRV15_RS25165++5952495-5952894++DP	5952895	5953015	locus1	0.988391
NZ_CP027858.1++CRV15_RS25175-CRV15_RS25180++5957063-5957565++DP	5957223	5957423	locus1	0.610299
NZ_CP027858.1++CRV15_RS25485-CRV15_RS25490++6025101-6025346++CO_F	6025141	6025261	locus1	0.5
NZ_CP027858.1++CRV15_RS25985-CRV15_RS25990++6154517-6154889++DP	6154557	6154717	locus1	0.989971
NZ_CP027858.1++CRV15_RS26620-CRV15_RS26625++6330085-6330274++DP	6330085	6330275	locus1	0.998157
NZ_CP027858.1++CRV15_RS26730-CRV15_RS26735++6354466-6354567++CO_F	6354506	6354626	locus1	0.984632
NZ_CP027858.1++CRV15_RS27380-CRV15_RS27385++6521391-6521623++DP	6521391	6521511	locus1	0.508161
NZ_CP027859.1++CRV15_RS31790-CRV15_RS31795++816275-816450++DP	816275	816457	locus1	0.729054
NZ_CP027859.1++CRV15_RS32580-CRV15_RS32585++991034-991562++CO_F	991514	991794	locus1	0.998863
NZ_CP027859.1++CRV15_RS32690-CRV15_RS32695++1016093-1016196++DP	1016093	1016196	locus1	0.997719
NZ_CP027859.1++CRV15_RS33020-CRV15_RS33025++1095968-1096078++CO_R	1095968	1096088	locus1	0.997533
NZ_CP027859.1++CRV15_RS33370-CRV15_RS33375++1182512-1182719++CO_R	1182712	1182872	locus1	0.993383
NZ_CP027859.1++CRV15_RS33575-CRV15_RS33580++1236718-1236866++CO_R	1236958	1237078	locus1	0.99814

## Sheet: Promoters
IGR	Promoter 1	Promoter 2	Promoter 3	Promoter 4	Promoter 5	Promoter 6
NZ_CP027858.1++CRV15_RS00010-CRV15_RS00015++1114-1646++DP	(1177, 1216, '+', 'CTCTAGAGCGGGGATATCCGGAACGGCTAGCCTCCGAACA')	(1543, 1582, '+', 'GGGGGCCGCGTGATTCGAGTTCTGGGGCAGGATGAGGGCA')
NZ_CP027858.1++CRV15_RS00015-CRV15_RS00020++2102-2399++CO_F
NZ_CP027858.1++CRV15_RS00020-CRV15_RS00025++3047-3119++DT
NZ_CP027858.1++CRV15_RS00025-CRV15_RS00030++4250-4360++CO_R
NZ_CP027858.1++CRV15_RS00030-CRV15_RS00035++5065-5125++CO_R
NZ_CP027858.1++CRV15_RS00035-CRV15_RS00040++6259-6662++CO_R
NZ_CP027858.1++CRV15_RS00040-CRV15_RS00045++8156-8536++CO_R
NZ_CP027858.1++CRV15_RS00045-CRV15_RS00050++9955-10337++DP	(10096, 10135, '-', 'GCTTGTCGGACCGGAACCCCACAGGGATATGCTGCCTGCG')
NZ_CP027858.1++CRV15_RS00055-CRV15_RS00060++12721-12824++DT
NZ_CP027858.1++CRV15_RS00060-CRV15_RS00065++13277-13506++CO_R
NZ_CP027858.1++CRV15_RS00065-CRV15_RS00070++14442-14455++CO_R
NZ_CP027858.1++CRV15_RS00070-CRV15_RS00075++14647-15202++CO_R	(15090, 15129, '-', 'GTCATGGGTAATCTGGCCTTTTCCTCGTACGATACGGGTG')
NZ_CP027858.1++CRV15_RS00075-CRV15_RS00080++15391-15504++CO_R
NZ_CP027858.1++CRV15_RS00095-CRV15_RS00100++21552-21955++DP
NZ_CP027858.1++CRV15_RS00100-CRV15_RS00105++22816-22839++CO_F
NZ_CP027858.1++CRV15_RS00105-CRV15_RS00110++24030-24200++CO_F
NZ_CP027858.1++CRV15_RS00110-CRV15_RS00115++24431-24515++CO_F
NZ_CP027858.1++CRV15_RS00115-CRV15_RS00120++25247-25266++DT
NZ_CP027858.1++CRV15_RS00120-CRV15_RS00125++25716-26048++DP
NZ_CP027858.1++CRV15_RS00125-CRV15_RS00130++26885-26947++DT
NZ_CP027858.1++CRV15_RS00130-CRV15_RS00135++28159-28590++DP
NZ_CP027858.1++CRV15_RS00135-CRV15_RS00140++29103-29153++CO_F
NZ_CP027858.1++CRV15_RS00140-CRV15_RS00145++31199-31325++DT
NZ_CP027858.1++CRV15_RS00145-CRV15_RS00150++32489-32815++CO_R
NZ_CP027858.1++CRV15_RS00150-CRV15_RS00155++33106-33675++DP
NZ_CP027858.1++CRV15_RS00155-CRV15_RS00160++34704-34862++CO_F
NZ_CP027858.1++CRV15_RS00160-CRV15_RS00165++36044-36100++DT
NZ_CP027858.1++CRV15_RS00165-CRV15_RS00170++37345-37455++CO_R
NZ_CP027858.1++CRV15_RS00170-CRV15_RS00175++37860-38038++DP
NZ_CP027858.1++CRV15_RS00175-CRV15_RS00180++38722-38761++DT
NZ_CP027858.1++CRV15_RS00180-CRV15_RS00185++38941-39167++DP
NZ_CP027858.1++CRV15_RS00190-CRV15_RS00195++43717-44603++CO_F	(44249, 44288, '+', 'CTCCTTCCCGCCGCCCCGCCACGGCCGTACGGTGGTGCCG')
NZ_CP027858.1++CRV15_RS00195-CRV15_RS00200++45203-45320++CO_F
NZ_CP027858.1++CRV15_RS00200-CRV15_RS00205++46586-46611++CO_F
NZ_CP027858.1++CRV15_RS00215-CRV15_RS00220++49962-50122++CO_F
NZ_CP027858.1++CRV15_RS00220-CRV15_RS00225++51697-51882++CO_F
NZ_CP027858.1++CRV15_RS00225-CRV15_RS00230++53406-53538++DT
NZ_CP027858.1++CRV15_RS00235-CRV15_RS00240++53979-54733++DP	(54350, 54389, '-', 'GCAGTGATGGCCAAAACGAACCCTTGCTATGATCGCGGTG')
NZ_CP027858.1++CRV15_RS00250-CRV15_RS00255++57747-57762++CO_F
NZ_CP027858.1++CRV15_RS00255-CRV15_RS00260++58698-58764++CO_F
NZ_CP027858.1++CRV15_RS00260-CRV15_RS00265++60126-60206++DT
NZ_CP027858.1++CRV15_RS00265-CRV15_RS00270++60650-60803++DP
NZ_CP027858.1++CRV15_RS00275-CRV15_RS00280++63295-63592++CO_F
NZ_CP027858.1++CRV15_RS00285-CRV15_RS00290++65544-65774++DP
NZ_CP027858.1++CRV15_RS00290-CRV15_RS00295++66467-66474++DT
NZ_CP027858.1++CRV15_RS00295-CRV15_RS00300++67800-67807++CO_R
NZ_CP027858.1++CRV15_RS00310-CRV15_RS00315++70643-70648++CO_R
NZ_CP027858.1++CRV15_RS00325-CRV15_RS00330++74312-74315++CO_R
NZ_CP027858.1++CRV15_RS00345-CRV15_RS00350++78287-78304++CO_R
NZ_CP027858.1++CRV15_RS00350-CRV15_RS00355++79603-79963++CO_R
NZ_CP027858.1++CRV15_RS00360-CRV15_RS00365++84102-84135++CO_R
NZ_CP027858.1++CRV15_RS00365-CRV15_RS00370++86064-86067++CO_R
NZ_CP027858.1++CRV15_RS00380-CRV15_RS00385++90249-90292++CO_R
NZ_CP027858.1++CRV15_RS00385-CRV15_RS00390++91609-91688++CO_R
NZ_CP027858.1++CRV15_RS00390-CRV15_RS00395++93167-93203++CO_R
NZ_CP027858.1++CRV15_RS00395-CRV15_RS00400++93278-93570++DP	(93530, 93569, '-', 'CCCCTCTTCATAGCGGCCGCGATGGTCTAGATTGACCGTG')
NZ_CP027858.1++CRV15_RS00400-CRV15_RS00405++93825-93855++CO_F
NZ_CP027858.1++CRV15_RS00405-CRV15_RS00410++94161-94404++CO_F
NZ_CP027858.1++CRV15_RS00415-CRV15_RS00420++96761-97560++DT	(97480, 97519, '-', 'CCGTCCGGGCCCGGACGGCTCACCGCGTACGGTGCGGGCG')
NZ_CP027858.1++CRV15_RS00420-CRV15_RS00425++99429-99512++CO_R
NZ_CP027858.1++CRV15_RS00425-CRV15_RS00430++100172-100420++CO_R
NZ_CP027858.1++CRV15_RS00430-CRV15_RS00435++101668-101926++DP
NZ_CP027858.1++CRV15_RS00445-CRV15_RS00450++104732-104820++DT
NZ_CP027858.1++CRV15_RS00450-CRV15_RS00455++105390-105438++DP
NZ_CP027858.1++CRV15_RS00455-CRV15_RS00460++106089-106287++CO_F	(106218, 106257, '-', 'GCGGGGCCGGGGCCCCGCATGAGCGCCTACCCTTCCGCCG')
NZ_CP027858.1++CRV15_RS00460-CRV15_RS00465++106866-106970++CO_F
NZ_CP027858.1++CRV15_RS00465-CRV15_RS00470++107723-107919++CO_F
NZ_CP027858.1++CRV15_RS00470-CRV15_RS00475++108732-108812++CO_F
NZ_CP027858.1++CRV15_RS00475-CRV15_RS00480++109379-109446++DT
NZ_CP027858.1++CRV15_RS00480-CRV15_RS00485++109723-109856++DP
NZ_CP027858.1++CRV15_RS00485-CRV15_RS00490++110453-110586++CO_F
NZ_CP027858.1++CRV15_RS00490-CRV15_RS00495++111927-112963++DT
NZ_CP027858.1++CRV15_RS00495-CRV15_RS00500++114862-114893++CO_R
NZ_CP027858.1++CRV15_RS00500-CRV15_RS00505++117476-117673++CO_R
NZ_CP027858.1++CRV15_RS00505-CRV15_RS00510++120475-120704++DP	(120521, 120560, '+', 'GTCATGTCCCGCCACGGACCCGGCCGGTACCGTCCGGTCG')
NZ_CP027858.1++CRV15_RS00520-CRV15_RS00525++127035-128008++DT
NZ_CP027858.1++CRV15_RS00525-CRV15_RS00530++129631-130163++DP
NZ_CP027858.1++CRV15_RS00530-CRV15_RS00535++131498-131964++CO_F
NZ_CP027858.1++CRV15_RS00535-CRV15_RS00540++132888-133199++CO_F
NZ_CP027858.1++CRV15_RS00545-CRV15_RS00550++144546-144584++CO_F
NZ_CP027858.1++CRV15_RS00550-CRV15_RS00555++146288-146292++CO_F
NZ_CP027858.1++CRV15_RS00555-CRV15_RS00560++147354-147519++CO_F
NZ_CP027858.1++CRV15_RS00560-CRV15_RS00565++148518-148579++CO_F
NZ_CP027858.1++CRV15_RS00565-CRV15_RS00570++149290-149443++CO_F
NZ_CP027858.1++CRV15_RS00570-CRV15_RS00575++150502-150538++DT
NZ_CP027858.1++CRV15_RS00575-CRV15_RS00580++151684-151735++CO_R
NZ_CP027858.1++CRV15_RS00580-CRV15_RS00585++153283-153312++CO_R
NZ_CP027858.1++CRV15_RS00590-CRV15_RS00595++158000-158013++CO_R
NZ_CP027858.1++CRV15_RS00595-CRV15_RS00600++160200-160220++CO_R
NZ_CP027858.1++CRV15_RS00600-CRV15_RS00605++163520-164170++DP
NZ_CP027858.1++CRV15_RS00605-CRV15_RS00610++164362-164394++DT
NZ_CP027858.1++CRV15_RS00610-CRV15_RS00615++165333-165359++CO_R
NZ_CP027858.1++CRV15_RS00625-CRV15_RS00630++169110-169114++CO_R
NZ_CP027858.1++CRV15_RS00630-CRV15_RS00635++169576-170136++CO_R	(170023, 170062, '-', 'GGTGCGGGCGTTCAGTGAACACCGCGGTACGTTGCGAGCG')
NZ_CP027858.1++CRV15_RS00635-CRV15_RS00640++170583-170773++DP
NZ_CP027858.1++CRV15_RS00640-CRV15_RS00645++171142-171149++DT
NZ_CP027858.1++CRV15_RS00645-CRV15_RS00650++171344-171469++CO_R	(171367, 171406, '+', 'AAATGCCAGATTTGCGGCATTCGGCGGTAGTCTGACGCAG')
NZ_CP027858.1++CRV15_RS00650-CRV15_RS00655++172381-173393++CO_R
NZ_CP027858.1++CRV15_RS00660-CRV15_RS00665++174250-174282++CO_R
NZ_CP027858.1++CRV15_RS00670-CRV15_RS00675++176138-176208++CO_R
NZ_CP027858.1++CRV15_RS00680-CRV15_RS00685++178874-179036++CO_R
NZ_CP027858.1++CRV15_RS00690-CRV15_RS00695++181387-181457++CO_R
NZ_CP027858.1++CRV15_RS00695-CRV15_RS00700++182459-182665++DP	(182490, 182529, '-', 'GGGTTTCCCCAGAGGCAAGCGACCGCTTAGTATGCGCGCA')
NZ_CP027858.1++CRV15_RS00700-CRV15_RS00705++183367-183434++DT
NZ_CP027858.1++CRV15_RS00705-CRV15_RS00710++184199-184305++CO_R
NZ_CP027858.1++CRV15_RS00710-CRV15_RS00715++185607-185747++CO_R
NZ_CP027858.1++CRV15_RS00715-CRV15_RS00720++187250-187441++DP	(187402, 187441, '+', 'CCGTGTGCGGGCGGCGGGCCCCCCTCCTAGCGTGGGGACA')
NZ_CP027858.1++CRV15_RS00720-CRV15_RS00725++188605-188926++CO_F	(188827, 188866, '+', 'CCACTGACTTTCCGTCAGCCCCTGGGGCACAATGTCCCCG')
NZ_CP027858.1++CRV15_RS00725-CRV15_RS00730++189898-190055++CO_F	(189991, 190030, '-', 'CGTCCCCCGGTGTGCGGTTTCACTCCGTACGGTGCGGCCG')
NZ_CP027858.1++CRV15_RS00730-CRV15_RS00735++191216-191495++DT
NZ_CP027858.1++CRV15_RS00745-CRV15_RS00750++193956-194103++CO_R
NZ_CP027858.1++CRV15_RS00750-CRV15_RS00755++194517-194648++DP
NZ_CP027858.1++CRV15_RS00755-CRV15_RS00760++195239-195273++DT
NZ_CP027858.1++CRV15_RS00760-CRV15_RS00765++195669-195940++CO_R
NZ_CP027858.1++CRV15_RS00765-CRV15_RS00770++196627-196829++DP	(196737, 196776, '+', 'TGCCTTTACACAGGGTACTGAGTGCCATAGCCTCGCGCCA')
NZ_CP027858.1++CRV15_RS00770-CRV15_RS00775++197594-197667++CO_F
NZ_CP027858.1++CRV15_RS00780-CRV15_RS00785++198761-198899++CO_F
NZ_CP027858.1++CRV15_RS00785-CRV15_RS00790++199691-199722++DT
NZ_CP027858.1++CRV15_RS00790-CRV15_RS00795++200232-200311++CO_R
NZ_CP027858.1++CRV15_RS00810-CRV15_RS00815++203815-204525++DP
NZ_CP027858.1++CRV15_RS00815-CRV15_RS00820++205884-205892++CO_F
NZ_CP027858.1++CRV15_RS00820-CRV15_RS00825++207044-207345++CO_F
NZ_CP027858.1++CRV15_RS00825-CRV15_RS00830++208257-208514++DT
NZ_CP027858.1++CRV15_RS00830-CRV15_RS00835++209183-209368++CO_R
NZ_CP027858.1++CRV15_RS00835-CRV15_RS00840++209842-210242++DP
NZ_CP027858.1++CRV15_RS00840-CRV15_RS00845++211952-211998++DT
NZ_CP027858.1++CRV15_RS00845-CRV15_RS00850++213231-213256++CO_R
NZ_CP027858.1++CRV15_RS00855-CRV15_RS00860++214820-215108++DP
NZ_CP027858.1++CRV15_RS00860-CRV15_RS00865++216068-216214++CO_F
NZ_CP027858.1++CRV15_RS00865-CRV15_RS00870++217657-217795++CO_F
NZ_CP027858.1++CRV15_RS00870-CRV15_RS00875++218782-218841++DT
NZ_CP027858.1++CRV15_RS00875-CRV15_RS00880++225660-225834++DP	(225697, 225736, '-', 'CCCCGACGCCGGCCCCCTGCGCGGGCGTACGATGAACGCC')	(225749, 225788, '+', 'GGGCCGCCTTTCGGCCCCGGGGTGGGGCATGATGGCGGGG')
NZ_CP027858.1++CRV15_RS00880-CRV15_RS00885++226821-226957++CO_F
NZ_CP027858.1++CRV15_RS00885-CRV15_RS00890++227266-227565++CO_F
NZ_CP027858.1++CRV15_RS00900-CRV15_RS00905++232039-232169++CO_F
NZ_CP027858.1++CRV15_RS00905-CRV15_RS00910++234560-234707++DT
NZ_CP027858.1++CRV15_RS00910-CRV15_RS00915++237536-237999++DP
NZ_CP027858.1++CRV15_RS00915-CRV15_RS00920++239190-239331++DT
NZ_CP027858.1++CRV15_RS00920-CRV15_RS00925++239733-239791++DP	(239752, 239791, '+', 'GCGGCCGGTGGCTCTGACCACGCACGGTAATCTGGCCTTG')
NZ_CP027858.1++CRV15_RS00925-CRV15_RS00930++240598-241483++CO_F
NZ_CP027858.1++CRV15_RS00935-CRV15_RS00940++244084-244286++DT
NZ_CP027858.1++CRV15_RS00940-CRV15_RS00945++245321-245385++CO_R
NZ_CP027858.1++CRV15_RS00945-CRV15_RS00950++247389-247506++CO_R
NZ_CP027858.1++CRV15_RS00950-CRV15_RS00955++248946-249164++CO_R
NZ_CP027858.1++CRV15_RS00955-CRV15_RS00960++249962-250239++DP	(250131, 250170, '+', 'TGACCAGGACATAAGCGCCCAATTTGGTAAAATGATGAGT')	(250132, 250171, '+', 'GACCAGGACATAAGCGCCCAATTTGGTAAAATGATGAGTG')
NZ_CP027858.1++CRV15_RS00960-CRV15_RS00965++251280-251303++DT
NZ_CP027858.1++CRV15_RS00965-CRV15_RS00970++252971-253490++DP
NZ_CP027858.1++CRV15_RS00975-CRV15_RS00980++254007-254013++DT
NZ_CP027858.1++CRV15_RS00980-CRV15_RS00985++254430-254777++DP
NZ_CP027858.1++CRV15_RS00985-CRV15_RS00990++255746-255748++CO_F
NZ_CP027858.1++CRV15_RS00990-CRV15_RS00995++258514-258674++CO_F
NZ_CP027858.1++CRV15_RS00995-CRV15_RS01000++258935-259054++DT
NZ_CP027858.1++CRV15_RS01000-CRV15_RS01005++259795-260344++DP	(260265, 260304, '+', 'CGGGGCGCCGTCCGGGCGCGGGCTGGCTACGATGGACCGC')
NZ_CP027858.1++CRV15_RS01005-CRV15_RS01010++260728-260735++CO_F
NZ_CP027858.1++CRV15_RS01010-CRV15_RS01015++261668-261815++DT
NZ_CP027858.1++CRV15_RS01015-CRV15_RS01020++262802-262901++CO_R
NZ_CP027858.1++CRV15_RS01020-CRV15_RS01025++263120-263725++DP
NZ_CP027858.1++CRV15_RS01025-CRV15_RS01030++266263-266326++CO_F
NZ_CP027858.1++CRV15_RS01035-CRV15_RS01040++266595-266611++CO_F
NZ_CP027858.1++CRV15_RS01045-CRV15_RS01050++270378-270405++CO_F
NZ_CP027858.1++CRV15_RS01050-CRV15_RS01055++271026-271063++DT
NZ_CP027858.1++CRV15_RS01055-CRV15_RS01060++271693-272056++DP
NZ_CP027858.1++CRV15_RS01065-CRV15_RS01070++274768-275847++CO_R
NZ_CP027858.1++CRV15_RS01070-CRV15_RS01075++276360-276514++CO_R
NZ_CP027858.1++CRV15_RS01075-CRV15_RS01080++277960-278430++CO_R	(278006, 278045, '-', 'GTTTGAATCATCAAAGTGGCCTGTGGTTAACATATGAGCG')
NZ_CP027858.1++CRV15_RS01080-CRV15_RS01085++278877-279085++DP
NZ_CP027858.1++CRV15_RS01085-CRV15_RS01090++279745-279997++CO_F
NZ_CP027858.1++CRV15_RS01090-CRV15_RS01095++282838-282882++DT
NZ_CP027858.1++CRV15_RS01095-CRV15_RS01100++284223-284375++DP	(284290, 284329, '+', 'GCCTTGTGTGCCGACCGACCATTCGGTTAGCTTCGGCACG')
NZ_CP027858.1++CRV15_RS01100-CRV15_RS01105++285560-285784++DT
NZ_CP027858.1++CRV15_RS01105-CRV15_RS01110++286114-286571++DP
NZ_CP027858.1++CRV15_RS01110-CRV15_RS01115++287294-287387++DT
NZ_CP027858.1++CRV15_RS01115-CRV15_RS01120++288836-289162++CO_R
NZ_CP027858.1++CRV15_RS01120-CRV15_RS01125++289420-289465++DP
NZ_CP027858.1++CRV15_RS01125-CRV15_RS01130++291640-291768++CO_F
NZ_CP027858.1++CRV15_RS01130-CRV15_RS01135++293034-293041++DT
NZ_CP027858.1++CRV15_RS01145-CRV15_RS01150++295150-295177++CO_R
NZ_CP027858.1++CRV15_RS01150-CRV15_RS01155++296656-297569++DP
NZ_CP027858.1++CRV15_RS01155-CRV15_RS01160++298049-298059++DT
NZ_CP027858.1++CRV15_RS01160-CRV15_RS01165++299115-299399++CO_R
NZ_CP027858.1++CRV15_RS01165-CRV15_RS01170++300602-300847++CO_R
NZ_CP027858.1++CRV15_RS01170-CRV15_RS01175++302692-303247++DP
NZ_CP027858.1++CRV15_RS01175-CRV15_RS01180++303502-303527++DT
NZ_CP027858.1++CRV15_RS01180-CRV15_RS01185++304424-304732++DP
NZ_CP027858.1++CRV15_RS01190-CRV15_RS01195++305822-305861++CO_R
NZ_CP027858.1++CRV15_RS01200-CRV15_RS01205++309157-309448++CO_R
NZ_CP027858.1++CRV15_RS01205-CRV15_RS01210++310411-310592++DP
NZ_CP027858.1++CRV15_RS01210-CRV15_RS01215++312593-312615++DT
NZ_CP027858.1++CRV15_RS01215-CRV15_RS01220++314133-314352++DP
NZ_CP027858.1++CRV15_RS01230-CRV15_RS01235++321066-321126++CO_F
NZ_CP027858.1++CRV15_RS01235-CRV15_RS01240++324201-324243++DT
NZ_CP027858.1++CRV15_RS01240-CRV15_RS01245++326877-327251++DP	(327070, 327109, '+', 'CTGTTTGGCAATTCACGGGCGATCTGCCAATCTTCCAACA')
NZ_CP027858.1++CRV15_RS01245-CRV15_RS01250++327464-327682++CO_F
NZ_CP027858.1++CRV15_RS01250-CRV15_RS01255++327865-328391++CO_F
NZ_CP027858.1++CRV15_RS01255-CRV15_RS01260++329735-329885++CO_F
NZ_CP027858.1++CRV15_RS01265-CRV15_RS01270++331330-331366++CO_F
NZ_CP027858.1++CRV15_RS01270-CRV15_RS01275++333058-333289++CO_F
NZ_CP027858.1++CRV15_RS01275-CRV15_RS01280++334153-334950++CO_F	(334237, 334276, '+', 'ACCTTGGGGTGCCCGTGCCCGGGAACCTACAGTGGAGATG')	(334846, 334885, '+', 'CGTTTTCCGCCACTGGCTGATCACTGTTACAGTCGCCCAG')
NZ_CP027858.1++CRV15_RS01280-CRV15_RS01285++335379-335439++CO_F
NZ_CP027858.1++CRV15_RS01285-CRV15_RS01290++336723-336724++CO_F
NZ_CP027858.1++CRV15_RS01295-CRV15_RS01300++338058-338083++CO_F
NZ_CP027858.1++CRV15_RS01300-CRV15_RS01305++339151-339237++DT
NZ_CP027858.1++CRV15_RS01305-CRV15_RS01310++340803-340990++DP	(340883, 340922, '-', 'CTCTGACGGGCCGCTGCGTCTGCTGGATACGCTAGTGGGA')
NZ_CP027858.1++CRV15_RS01310-CRV15_RS01315++342211-342249++CO_F
NZ_CP027858.1++CRV15_RS01315-CRV15_RS01320++343419-343431++DT
NZ_CP027858.1++CRV15_RS01320-CRV15_RS01325++344568-344571++CO_R
NZ_CP027858.1++CRV15_RS01330-CRV15_RS01335++347015-347214++CO_R
NZ_CP027858.1++CRV15_RS01335-CRV15_RS01340++348180-348320++DP
NZ_CP027858.1++CRV15_RS01340-CRV15_RS01345++348656-348785++CO_F	(348746, 348785, '+', 'TTCTTGACTGATCGTTCCTGAAAGGCGTACCGTCGTGCCA')
NZ_CP027858.1++CRV15_RS01345-CRV15_RS01350++349322-349345++CO_F
NZ_CP027858.1++CRV15_RS01350-CRV15_RS01355++349705-349768++DT
NZ_CP027858.1++CRV15_RS01355-CRV15_RS01360++350869-350999++CO_R
NZ_CP027858.1++CRV15_RS01360-CRV15_RS01365++352616-352958++CO_R
NZ_CP027858.1++CRV15_RS01365-CRV15_RS01370++353795-354036++CO_R
NZ_CP027858.1++CRV15_RS01370-CRV15_RS01375++354573-355146++CO_R
NZ_CP027858.1++CRV15_RS01375-CRV15_RS01380++355761-356392++DP
NZ_CP027858.1++CRV15_RS01380-CRV15_RS01385++359794-359869++CO_F
NZ_CP027858.1++CRV15_RS01385-CRV15_RS01390++360799-361104++DT
NZ_CP027858.1++CRV15_RS01390-CRV15_RS01395++362442-362634++CO_R
NZ_CP027858.1++CRV15_RS01395-CRV15_RS01400++363303-363606++DP
NZ_CP027858.1++CRV15_RS01410-CRV15_RS01415++367233-367458++DT
NZ_CP027858.1++CRV15_RS01415-CRV15_RS01420++367974-368246++DP
NZ_CP027858.1++CRV15_RS01430-CRV15_RS01435++370347-370994++DT
NZ_CP027858.1++CRV15_RS01435-CRV15_RS01440++371501-371642++CO_R	(371510, 371549, '-', 'GGGCGCGGGCGGCGGCGGAACGGCGGTTAGGCTGGCCGCT')
NZ_CP027858.1++CRV15_RS01440-CRV15_RS01445++372629-372993++DP	(372675, 372714, '-', 'CGCCGCGCACGCCGCGAGCGGCCCTCGTACGCTCGAACCG')
NZ_CP027858.1++CRV15_RS01445-CRV15_RS01450++374331-374437++CO_F
NZ_CP027858.1++CRV15_RS01450-CRV15_RS01455++375373-375445++DT
NZ_CP027858.1++CRV15_RS01455-CRV15_RS01460++376744-377010++CO_R
NZ_CP027858.1++CRV15_RS01460-CRV15_RS01465++378177-378656++CO_R	(378493, 378532, '-', 'AGCATGGTCAACTGCCGTATGACCGGGTACGTTTGACGCA')
NZ_CP027858.1++CRV15_RS01465-CRV15_RS01470++378998-379459++CO_R	(379308, 379347, '+', 'TCCCCCCTTTCACCTGCCGGTTTCCCGTATGCTCCGCGCA')
NZ_CP027858.1++CRV15_RS01470-CRV15_RS01475++380497-380506++CO_R
NZ_CP027858.1++CRV15_RS01475-CRV15_RS01480++381178-381179++CO_R
NZ_CP027858.1++CRV15_RS01485-CRV15_RS01490++382933-383109++DP
NZ_CP027858.1++CRV15_RS01490-CRV15_RS01495++384732-384780++DT
NZ_CP027858.1++CRV15_RS01495-CRV15_RS01500++385392-385500++CO_R
NZ_CP027858.1++CRV15_RS01500-CRV15_RS01505++386223-386323++DP	(386252, 386291, '+', 'CCATCAGACTTACAGCGTAAGTAACGGTAGACTTACGTCG')
NZ_CP027858.1++CRV15_RS01505-CRV15_RS01510++387061-387186++DT
NZ_CP027858.1++CRV15_RS01510-CRV15_RS01515++387777-388057++DP	(387777, 387816, '-', 'AGGTCCGGTCGTGGAGGAAGATCCCGGTAGAGTGCGCGCC')	(387838, 387877, '-', 'CGGGGAGGCGGTGGTGCGCCGTGTCGCTACTCTGACACTG')
NZ_CP027858.1++CRV15_RS01515-CRV15_RS01520++389221-389569++CO_F
NZ_CP027858.1++CRV15_RS01520-CRV15_RS01525++390529-390536++CO_F
NZ_CP027858.1++CRV15_RS01525-CRV15_RS01530++391718-391783++CO_F
NZ_CP027858.1++CRV15_RS01535-CRV15_RS01540++394122-394135++CO_F
NZ_CP027858.1++CRV15_RS01540-CRV15_RS01545++394996-395013++DT
NZ_CP027858.1++CRV15_RS01545-CRV15_RS01550++395595-395663++DP
NZ_CP027858.1++CRV15_RS01550-CRV15_RS01555++396407-396539++DT
NZ_CP027858.1++CRV15_RS01555-CRV15_RS01560++397109-397229++DP
NZ_CP027858.1++CRV15_RS01560-CRV15_RS01565++398006-398618++CO_F
NZ_CP027858.1++CRV15_RS01565-CRV15_RS01570++399896-399984++DT
NZ_CP027858.1++CRV15_RS01570-CRV15_RS01575++401076-401097++CO_R
NZ_CP027858.1++CRV15_RS01575-CRV15_RS01580++402672-402898++DP
NZ_CP027858.1++CRV15_RS01580-CRV15_RS01585++404827-404930++CO_F
NZ_CP027858.1++CRV15_RS01585-CRV15_RS01590++406007-406177++CO_F
NZ_CP027858.1++CRV15_RS01590-CRV15_RS01595++406951-407081++DT
NZ_CP027858.1++CRV15_RS01595-CRV15_RS01600++408164-408519++DP
NZ_CP027858.1++CRV15_RS01600-CRV15_RS01605++409953-410382++DT
NZ_CP027858.1++CRV15_RS01605-CRV15_RS01610++411240-412296++DP
NZ_CP027858.1++CRV15_RS01610-CRV15_RS01615++413208-413324++CO_F
NZ_CP027858.1++CRV15_RS01615-CRV15_RS01620++414200-414328++CO_F
NZ_CP027858.1++CRV15_RS01620-CRV15_RS01625++415393-415407++CO_F
NZ_CP027858.1++CRV15_RS01625-CRV15_RS01630++417492-417603++CO_F
NZ_CP027858.1++CRV15_RS01630-CRV15_RS01635++418728-418778++CO_F
NZ_CP027858.1++CRV15_RS01635-CRV15_RS01640++420011-420260++CO_F
NZ_CP027858.1++CRV15_RS01640-CRV15_RS01645++420473-421392++CO_F
NZ_CP027858.1++CRV15_RS01645-CRV15_RS01650++421833-421921++CO_F
NZ_CP027858.1++CRV15_RS01650-CRV15_RS01655++422236-422292++CO_F
NZ_CP027858.1++CRV15_RS01655-CRV15_RS01660++423027-423057++DT
NZ_CP027858.1++CRV15_RS01660-CRV15_RS01665++424689-424901++DP
NZ_CP027858.1++CRV15_RS01665-CRV15_RS01670++425324-425609++DT
NZ_CP027858.1++CRV15_RS01670-CRV15_RS01675++427013-427109++CO_R
NZ_CP027858.1++CRV15_RS01675-CRV15_RS01680++428357-428487++DP
NZ_CP027858.1++CRV15_RS01680-CRV15_RS01685++429150-429197++DT
NZ_CP027858.1++CRV15_RS01685-CRV15_RS01690++429707-429718++CO_R
NZ_CP027858.1++CRV15_RS01690-CRV15_RS01695++429955-430767++CO_R
NZ_CP027858.1++CRV15_RS01695-CRV15_RS01700++432054-432154++CO_R
NZ_CP027858.1++CRV15_RS01700-CRV15_RS01705++432979-433225++CO_R
NZ_CP027858.1++CRV15_RS01705-CRV15_RS01710++434035-434183++DP
NZ_CP027858.1++CRV15_RS01720-CRV15_RS01725++436905-436983++CO_F
NZ_CP027858.1++CRV15_RS01725-CRV15_RS01730++437172-437527++DT
NZ_CP027858.1++CRV15_RS01730-CRV15_RS01735++438790-439377++DP
NZ_CP027858.1++CRV15_RS01735-CRV15_RS01740++440157-440240++DT
NZ_CP027858.1++CRV15_RS01740-CRV15_RS01745++440642-440877++DP
NZ_CP027858.1++CRV15_RS01745-CRV15_RS01750++441864-442079++DT
NZ_CP027858.1++CRV15_RS01755-CRV15_RS01760++444615-444708++DP	(444643, 444682, '-', 'CGATTGCTCATGATGAAAACGATCGTATAGCATCCGATCG')
NZ_CP027858.1++CRV15_RS01760-CRV15_RS01765++446310-446313++CO_F
NZ_CP027858.1++CRV15_RS01765-CRV15_RS01770++446868-447064++CO_F	(446907, 446946, '+', 'GACCGGCCCGCCCCGGGGCGCCGAAGGTACCCTTTGCCGA')
NZ_CP027858.1++CRV15_RS01770-CRV15_RS01775++447961-448277++DT
NZ_CP027858.1++CRV15_RS01775-CRV15_RS01780++448354-448459++DP	(448387, 448426, '-', 'CGTGCCGGACCACCCCGGAAGTGCGGTAATGTTGCCCCTG')
NZ_CP027858.1++CRV15_RS01780-CRV15_RS01785++448945-449088++DT
NZ_CP027858.1++CRV15_RS01795-CRV15_RS01800++451966-451984++CO_R
NZ_CP027858.1++CRV15_RS01800-CRV15_RS01805++452800-452995++CO_R
NZ_CP027858.1++CRV15_RS01805-CRV15_RS01810++454117-454561++CO_R
NZ_CP027858.1++CRV15_RS01810-CRV15_RS01815++454831-454880++CO_R
NZ_CP027858.1++CRV15_RS01815-CRV15_RS01820++455576-455701++CO_R	(455610, 455649, '-', 'CCGTGTTGAGGCAAGGGAATCAAGGGATAGTCTCCGGCTG')
NZ_CP027858.1++CRV15_RS01820-CRV15_RS01825++456628-456852++CO_R
NZ_CP027858.1++CRV15_RS01835-CRV15_RS01840++459937-460003++CO_R
NZ_CP027858.1++CRV15_RS01840-CRV15_RS01845++461848-461978++CO_R
NZ_CP027858.1++CRV15_RS01845-CRV15_RS01850++462365-462444++CO_R
NZ_CP027858.1++CRV15_RS01850-CRV15_RS01855++463764-463849++CO_R
NZ_CP027858.1++CRV15_RS01855-CRV15_RS01860++465175-465659++DP	(465247, 465286, '-', 'GGCCCTCGCCACGGGCGCCGCCCTCGGTATCGTGGCCCTG')
NZ_CP027858.1++CRV15_RS01860-CRV15_RS01865++466652-467138++CO_F
NZ_CP027858.1++CRV15_RS01865-CRV15_RS01870++468482-468488++CO_F
NZ_CP027858.1++CRV15_RS01885-CRV15_RS01890++476102-476105++CO_F
NZ_CP027858.1++CRV15_RS01895-CRV15_RS01900++477295-477509++DT
NZ_CP027858.1++CRV15_RS01920-CRV15_RS01925++488878-489220++DP
NZ_CP027858.1++CRV15_RS01930-CRV15_RS01935++491449-491457++CO_R
NZ_CP027858.1++CRV15_RS01935-CRV15_RS01940++492612-492799++DP
NZ_CP027858.1++CRV15_RS01940-CRV15_RS01945++494464-494467++CO_F
NZ_CP027858.1++CRV15_RS01950-CRV15_RS01955++496227-496228++CO_F
NZ_CP027858.1++CRV15_RS01970-CRV15_RS01975++500783-500802++DT
NZ_CP027858.1++CRV15_RS01975-CRV15_RS01980++501213-501731++CO_R
NZ_CP027858.1++CRV15_RS01980-CRV15_RS01985++502871-502957++DP
NZ_CP027858.1++CRV15_RS01985-CRV15_RS01990++504019-504027++CO_F
NZ_CP027858.1++CRV15_RS01990-CRV15_RS01995++505146-505581++DT
NZ_CP027858.1++CRV15_RS02000-CRV15_RS02005++508289-508419++DP
NZ_CP027858.1++CRV15_RS02010-CRV15_RS02015++509921-510032++CO_R
NZ_CP027858.1++CRV15_RS02015-CRV15_RS02020++511007-511073++CO_R
NZ_CP027858.1++CRV15_RS02020-CRV15_RS02025++511940-511994++CO_R
NZ_CP027858.1++CRV15_RS02030-CRV15_RS02035++514396-514566++DP
NZ_CP027858.1++CRV15_RS02035-CRV15_RS02040++516633-516646++DT
NZ_CP027858.1++CRV15_RS02045-CRV15_RS02050++518526-518613++CO_R
NZ_CP027858.1++CRV15_RS02050-CRV15_RS02055++519645-519739++CO_R
NZ_CP027858.1++CRV15_RS02055-CRV15_RS02060++520116-520175++CO_R
NZ_CP027858.1++CRV15_RS02060-CRV15_RS02065++521408-521518++CO_R
NZ_CP027858.1++CRV15_RS02065-CRV15_RS02070++522739-523062++CO_R	(522791, 522830, '+', 'CCTCGCTTCATAGATCACCCCTAATGATATGATTTATCCC')
NZ_CP027858.1++CRV15_RS02070-CRV15_RS02075++524365-524411++DP
NZ_CP027858.1++CRV15_RS02075-CRV15_RS02080++525617-525681++DT
NZ_CP027858.1++CRV15_RS02080-CRV15_RS02085++527061-527105++CO_R
NZ_CP027858.1++CRV15_RS02090-CRV15_RS02095++529251-529833++CO_F
NZ_CP027858.1++CRV15_RS02100-CRV15_RS02105++530558-530713++DT
NZ_CP027858.1++CRV15_RS02105-CRV15_RS02110++532789-533079++DP
NZ_CP027858.1++CRV15_RS02110-CRV15_RS02115++533520-533606++DT
NZ_CP027858.1++CRV15_RS02120-CRV15_RS02125++534209-534562++DT
NZ_CP027858.1++CRV15_RS02125-CRV15_RS02130++534646-535554++CO_R
NZ_CP027858.1++CRV15_RS02130-CRV15_RS02135++535787-535913++CO_R
NZ_CP027858.1++CRV15_RS02135-CRV15_RS02140++536033-536055++CO_R
NZ_CP027858.1++CRV15_RS02140-CRV15_RS02145++536289-536428++CO_R
NZ_CP027858.1++CRV15_RS02150-CRV15_RS02155++536790-536909++DP
NZ_CP027858.1++CRV15_RS02160-CRV15_RS02165++537712-537926++DT
NZ_CP027858.1++CRV15_RS02165-CRV15_RS02170++540722-540866++DP	(540816, 540855, '-', 'ACAACCGTGTGCGACCGCGCGACGTGTTAGCGTCCGGACA')
NZ_CP027858.1++CRV15_RS02180-CRV15_RS02185++543626-543754++DP
NZ_CP027858.1++CRV15_RS02185-CRV15_RS02190++544732-544797++CO_F
NZ_CP027858.1++CRV15_RS02190-CRV15_RS02195++546270-546339++DT
NZ_CP027858.1++CRV15_RS02200-CRV15_RS02205++547409-547572++DP
NZ_CP027858.1++CRV15_RS02220-CRV15_RS02225++554469-554551++CO_F
NZ_CP027858.1++CRV15_RS02225-CRV15_RS02230++555406-556016++DT
NZ_CP027858.1++CRV15_RS02230-CRV15_RS02235++556244-556327++CO_R
NZ_CP027858.1++CRV15_RS02235-CRV15_RS02240++556705-556834++CO_R
NZ_CP027858.1++CRV15_RS02240-CRV15_RS02245++557019-557566++DP	(557376, 557415, '+', 'GTGGTTGCCGTTGCCGCGTCCTCCCGAGAAAATCAGTCCA')
NZ_CP027858.1++CRV15_RS02250-CRV15_RS02255++558173-558258++DT
NZ_CP027858.1++CRV15_RS02255-CRV15_RS02260++558335-558547++DP	(558374, 558413, '-', 'GGTTCGTGACCACCGGTCGAAGTGCGGTATTGTTCTCATG')
NZ_CP027858.1++CRV15_RS02260-CRV15_RS02265++562057-562287++CO_F
NZ_CP027858.1++CRV15_RS02265-CRV15_RS02270++563142-563205++DT
NZ_CP027858.1++CRV15_RS02270-CRV15_RS02275++564069-564101++CO_R
NZ_CP027858.1++CRV15_RS02275-CRV15_RS02280++565190-565229++CO_R
NZ_CP027858.1++CRV15_RS02280-CRV15_RS02285++566096-566474++DP
NZ_CP027858.1++CRV15_RS02285-CRV15_RS02290++567698-568210++CO_F
NZ_CP027858.1++CRV15_RS02290-CRV15_RS02295++569407-569528++DT
NZ_CP027858.1++CRV15_RS02305-CRV15_RS02310++571097-571099++CO_R
NZ_CP027858.1++CRV15_RS02310-CRV15_RS02315++571534-571538++CO_R
NZ_CP027858.1++CRV15_RS02315-CRV15_RS02320++573560-574277++CO_R
NZ_CP027858.1++CRV15_RS02320-CRV15_RS02325++575546-576049++DP	(575846, 575885, '+', 'GTCCCCGGGGCGGGGCTACCGCGCGGTACAGTCCACGCCA')
NZ_CP027858.1++CRV15_RS02325-CRV15_RS02330++577228-577316++CO_F
NZ_CP027858.1++CRV15_RS02330-CRV15_RS02335++577937-578332++DT
NZ_CP027858.1++CRV15_RS02335-CRV15_RS02340++579133-579312++CO_R
NZ_CP027858.1++CRV15_RS02340-CRV15_RS02345++580266-580751++CO_R
NZ_CP027858.1++CRV15_RS02345-CRV15_RS02350++582890-583090++DP
NZ_CP027858.1++CRV15_RS02350-CRV15_RS02355++583903-583988++DT
NZ_CP027858.1++CRV15_RS02355-CRV15_RS02360++584177-584241++CO_R
NZ_CP027858.1++CRV15_RS02360-CRV15_RS02365++584862-584960++CO_R
NZ_CP027858.1++CRV15_RS02365-CRV15_RS02370++586388-586461++CO_R
NZ_CP027858.1++CRV15_RS02370-CRV15_RS02375++587484-587489++CO_R
NZ_CP027858.1++CRV15_RS02380-CRV15_RS02385++590260-590570++CO_R
NZ_CP027858.1++CRV15_RS02385-CRV15_RS02390++591638-591676++CO_R
NZ_CP027858.1++CRV15_RS02390-CRV15_RS02395++593062-593117++CO_R
NZ_CP027858.1++CRV15_RS02400-CRV15_RS02405++595009-595439++CO_R
NZ_CP027858.1++CRV15_RS02410-CRV15_RS02415++597147-597421++CO_R
NZ_CP027858.1++CRV15_RS02430-CRV15_RS02435++601758-602669++DP	(601841, 601880, '-', 'CGTGGGTTCCCGCCCCAGCGCATCCGATAGCCTCTGCCGA')
NZ_CP027858.1++CRV15_RS02435-CRV15_RS02440++603665-603956++CO_F
NZ_CP027858.1++CRV15_RS02440-CRV15_RS02445++604898-605175++CO_F
NZ_CP027858.1++CRV15_RS02445-CRV15_RS02450++605799-605828++DT
NZ_CP027858.1++CRV15_RS02450-CRV15_RS02455++606281-606575++CO_R
NZ_CP027858.1++CRV15_RS02455-CRV15_RS02460++607160-607327++DP
NZ_CP027858.1++CRV15_RS02460-CRV15_RS02465++608086-608155++DT
NZ_CP027858.1++CRV15_RS02465-CRV15_RS02470++608800-609139++DP
NZ_CP027858.1++CRV15_RS02470-CRV15_RS02475++609330-609735++DT
NZ_CP027858.1++CRV15_RS02475-CRV15_RS02480++610704-610974++DP
NZ_CP027858.1++CRV15_RS02480-CRV15_RS02485++613335-613376++DT
NZ_CP027858.1++CRV15_RS02485-CRV15_RS02490++614447-614512++DP	(614473, 614512, '+', 'GTTCCGAACGCGCGGCGCGGCGTTCGCTACGGTCTCGGTA')
NZ_CP027858.1++CRV15_RS02490-CRV15_RS02495++615481-615602++DT
NZ_CP027858.1++CRV15_RS02495-CRV15_RS02500++617225-617573++CO_R
NZ_CP027858.1++CRV15_RS02500-CRV15_RS02505++618869-619006++CO_R
NZ_CP027858.1++CRV15_RS02505-CRV15_RS02510++621019-621193++CO_R
NZ_CP027858.1++CRV15_RS02510-CRV15_RS02515++621415-621669++DP
NZ_CP027858.1++CRV15_RS02515-CRV15_RS02520++622749-622952++CO_F
NZ_CP027858.1++CRV15_RS02520-CRV15_RS02525++623852-623886++DT
NZ_CP027858.1++CRV15_RS02525-CRV15_RS02530++626136-626224++CO_R
NZ_CP027858.1++CRV15_RS02530-CRV15_RS02535++627439-627440++CO_R
NZ_CP027858.1++CRV15_RS02535-CRV15_RS02540++628625-629067++DP
NZ_CP027858.1++CRV15_RS02540-CRV15_RS02545++630267-630710++DT
NZ_CP027858.1++CRV15_RS02545-CRV15_RS02550++631448-631817++CO_R
NZ_CP027858.1++CRV15_RS02550-CRV15_RS02555++633005-633258++DP
NZ_CP027858.1++CRV15_RS02555-CRV15_RS02560++633675-634051++CO_F	(633752, 633791, '+', 'GCGTTGACAGCCCCGCGGCCCCCTTCCTACGGTGGAACCG')
NZ_CP027858.1++CRV15_RS02560-CRV15_RS02565++635704-635875++CO_F
NZ_CP027858.1++CRV15_RS02565-CRV15_RS02570++638149-638359++CO_F
NZ_CP027858.1++CRV15_RS02570-CRV15_RS02575++639334-639413++DT
NZ_CP027858.1++CRV15_RS02575-CRV15_RS02580++639662-639730++CO_R
NZ_CP027858.1++CRV15_RS02580-CRV15_RS02585++640519-640651++CO_R
NZ_CP027858.1++CRV15_RS02585-CRV15_RS02590++641659-641876++DP
NZ_CP027858.1++CRV15_RS02595-CRV15_RS02600++646597-646658++DT
NZ_CP027858.1++CRV15_RS02600-CRV15_RS02605++647675-647728++DP
NZ_CP027858.1++CRV15_RS02605-CRV15_RS02610++648802-649220++DT
NZ_CP027858.1++CRV15_RS02610-CRV15_RS02615++650111-650153++CO_R
NZ_CP027858.1++CRV15_RS02615-CRV15_RS02620++650684-650759++CO_R
NZ_CP027858.1++CRV15_RS02660-CRV15_RS02665++659781-659786++CO_R
NZ_CP027858.1++CRV15_RS02670-CRV15_RS02675++661642-661686++CO_R
NZ_CP027858.1++CRV15_RS02675-CRV15_RS02680++662715-662761++CO_R
NZ_CP027858.1++CRV15_RS02680-CRV15_RS02685++663805-663819++CO_R
NZ_CP027858.1++CRV15_RS02685-CRV15_RS02690++664116-664764++CO_R
NZ_CP027858.1++CRV15_RS02690-CRV15_RS02695++665400-665981++DP
NZ_CP027858.1++CRV15_RS02695-CRV15_RS02700++667178-667467++CO_F
NZ_CP027858.1++CRV15_RS02700-CRV15_RS02705++667794-667887++DT
NZ_CP027858.1++CRV15_RS02705-CRV15_RS02710++668349-668445++DP
NZ_CP027858.1++CRV15_RS02710-CRV15_RS02715++670227-670398++DT
NZ_CP027858.1++CRV15_RS02720-CRV15_RS02725++673736-673740++CO_R
NZ_CP027858.1++CRV15_RS02730-CRV15_RS02735++677006-677536++CO_R
NZ_CP027858.1++CRV15_RS02735-CRV15_RS02740++678538-678812++CO_R	(678606, 678645, '-', 'ACCGGTACCGCGCGCCATGGACTCTGCTACGTTCCTGGGG')
NZ_CP027858.1++CRV15_RS02740-CRV15_RS02745++680963-680965++CO_R
NZ_CP027858.1++CRV15_RS02745-CRV15_RS02750++681919-682007++CO_R
NZ_CP027858.1++CRV15_RS02750-CRV15_RS02755++683477-683537++CO_R
NZ_CP027858.1++CRV15_RS02755-CRV15_RS02760++683966-684051++DP
NZ_CP027858.1++CRV15_RS02760-CRV15_RS02765++685260-685287++CO_F
NZ_CP027858.1++CRV15_RS02765-CRV15_RS02770++685512-685557++DT
NZ_CP027858.1++CRV15_RS02770-CRV15_RS02775++685944-686066++CO_R
NZ_CP027858.1++CRV15_RS02775-CRV15_RS02780++690098-690301++CO_R
NZ_CP027858.1++CRV15_RS02780-CRV15_RS02785++690871-691282++CO_R
NZ_CP027858.1++CRV15_RS02790-CRV15_RS02795++694037-694142++DT
NZ_CP027858.1++CRV15_RS02800-CRV15_RS02805++695240-695300++DP
NZ_CP027858.1++CRV15_RS02805-CRV15_RS02810++695942-695950++CO_F
NZ_CP027858.1++CRV15_RS02810-CRV15_RS02815++696370-697356++DT
NZ_CP027858.1++CRV15_RS02815-CRV15_RS02820++698427-698664++DP	(698578, 698617, '+', 'GACCTGGCTGTGCGCCCGAGGAACGGTTACTCTCCGGGCA')
NZ_CP027858.1++CRV15_RS02820-CRV15_RS02825++699333-699427++CO_F
NZ_CP027858.1++CRV15_RS02825-CRV15_RS02830++699958-699962++CO_F
NZ_CP027858.1++CRV15_RS02830-CRV15_RS02835++701252-701594++CO_F
NZ_CP027858.1++CRV15_RS02835-CRV15_RS02840++702065-702066++CO_F
NZ_CP027858.1++CRV15_RS02840-CRV15_RS02845++703371-704210++DT
NZ_CP027858.1++CRV15_RS02850-CRV15_RS02855++709720-709726++CO_R
NZ_CP027858.1++CRV15_RS02855-CRV15_RS02860++710407-710412++CO_R
NZ_CP027858.1++CRV15_RS02865-CRV15_RS02870++714179-714184++CO_R
NZ_CP027858.1++CRV15_RS02875-CRV15_RS02880++714570-714779++DP
NZ_CP027858.1++CRV15_RS02880-CRV15_RS02885++716708-717556++DT	(717261, 717300, '+', 'GAACGGCAGCGGATGAGCCATGGCCCGTACCCTCCGCTCA')
NZ_CP027858.1++CRV15_RS02885-CRV15_RS02890++717898-717924++CO_R
NZ_CP027858.1++CRV15_RS02890-CRV15_RS02895++718719-718993++DP
NZ_CP027858.1++CRV15_RS02895-CRV15_RS02900++720223-720316++CO_F
NZ_CP027858.1++CRV15_RS02900-CRV15_RS02905++721645-722205++CO_F
NZ_CP027858.1++CRV15_RS02905-CRV15_RS02910++722694-722891++DT
NZ_CP027858.1++CRV15_RS02910-CRV15_RS02915++723233-723328++DP
NZ_CP027858.1++CRV15_RS02915-CRV15_RS02920++724297-724317++CO_F
NZ_CP027858.1++CRV15_RS02920-CRV15_RS02925++726057-726327++DT
NZ_CP027858.1++CRV15_RS02925-CRV15_RS02930++726415-726592++CO_R
NZ_CP027858.1++CRV15_RS02930-CRV15_RS02935++727711-727745++CO_R
NZ_CP027858.1++CRV15_RS02940-CRV15_RS02945++730345-730356++CO_R
NZ_CP027858.1++CRV15_RS02960-CRV15_RS02965++733749-734066++CO_R
NZ_CP027858.1++CRV15_RS02965-CRV15_RS02970++735278-735470++CO_R
NZ_CP027858.1++CRV15_RS02970-CRV15_RS02975++739283-739543++CO_R
NZ_CP027858.1++CRV15_RS02975-CRV15_RS02980++740557-740658++CO_R
NZ_CP027858.1++CRV15_RS02980-CRV15_RS02985++741897-742034++CO_R
NZ_CP027858.1++CRV15_RS02985-CRV15_RS02990++743087-743235++CO_R
NZ_CP027858.1++CRV15_RS02995-CRV15_RS03000++745805-746129++CO_R
NZ_CP027858.1++CRV15_RS03000-CRV15_RS03005++747311-747589++CO_R	(747385, 747424, '-', 'GTTCTTCCCAGTTCGGCAAAGCGCTGCTACGTTCCCCTCC')
NZ_CP027858.1++CRV15_RS03005-CRV15_RS03010++748099-748189++CO_R
NZ_CP027858.1++CRV15_RS03010-CRV15_RS03015++749137-749463++DP	(749354, 749393, '-', 'CCAGCGGCTGGTCCGGTCGCTGTTGGCTACCCTGCGCACC')
NZ_CP027858.1++CRV15_RS03015-CRV15_RS03020++750300-750347++DT
NZ_CP027858.1++CRV15_RS03020-CRV15_RS03025++750743-751044++DP	(750976, 751015, '+', 'TGCCGCCCGGCGCCGGGTGTCCTGGGGTACCGTCGCGGCG')
NZ_CP027858.1++CRV15_RS03025-CRV15_RS03030++752868-752996++DT
NZ_CP027858.1++CRV15_RS03030-CRV15_RS03035++754211-754218++CO_R
NZ_CP027858.1++CRV15_RS03035-CRV15_RS03040++754785-754912++CO_R
NZ_CP027858.1++CRV15_RS03040-CRV15_RS03045++756028-756060++CO_R
NZ_CP027858.1++CRV15_RS03045-CRV15_RS03050++758187-758197++CO_R
NZ_CP027858.1++CRV15_RS03050-CRV15_RS03055++758995-759001++CO_R
NZ_CP027858.1++CRV15_RS03075-CRV15_RS03080++763875-763885++CO_R
NZ_CP027858.1++CRV15_RS03080-CRV15_RS03085++763987-764527++DP
NZ_CP027858.1++CRV15_RS03085-CRV15_RS03090++765364-765470++CO_F
NZ_CP027858.1++CRV15_RS03090-CRV15_RS03095++765926-765975++DT
NZ_CP027858.1++CRV15_RS03095-CRV15_RS03100++767559-768163++DP
NZ_CP027858.1++CRV15_RS03100-CRV15_RS03105++769336-769683++CO_F
NZ_CP027858.1++CRV15_RS03105-CRV15_RS03110++770292-770298++CO_F
NZ_CP027858.1++CRV15_RS03110-CRV15_RS03115++771633-771673++CO_F
NZ_CP027858.1++CRV15_RS03115-CRV15_RS03120++773104-773216++CO_F
NZ_CP027858.1++CRV15_RS03120-CRV15_RS03125++773648-773674++CO_F
NZ_CP027858.1++CRV15_RS03125-CRV15_RS03130++774499-774554++DT
NZ_CP027858.1++CRV15_RS03130-CRV15_RS03135++774971-775380++CO_R
NZ_CP027858.1++CRV15_RS03135-CRV15_RS03140++775731-775885++CO_R
NZ_CP027858.1++CRV15_RS03140-CRV15_RS03145++776926-777142++CO_R
NZ_CP027858.1++CRV15_RS03145-CRV15_RS03150++779320-779454++CO_R
NZ_CP027858.1++CRV15_RS03150-CRV15_RS03155++779859-780060++DP
NZ_CP027858.1++CRV15_RS03160-CRV15_RS03165++781538-781661++DT
NZ_CP027858.1++CRV15_RS03165-CRV15_RS03170++782858-784280++DP	(782992, 783031, '-', 'GCCTACCCGGTGGGACGGCGCGGGCCTAGGATCGCGCGCA')
NZ_CP027858.1++CRV15_RS03170-CRV15_RS03175++785792-785885++CO_F
NZ_CP027858.1++CRV15_RS03175-CRV15_RS03180++786704-786896++CO_F	(786857, 786896, '+', 'CGGGTGACCGTGGGCGCCGGTGCGAACTAGGCTCGCCCCA')
NZ_CP027858.1++CRV15_RS03185-CRV15_RS03190++789283-789379++CO_R
NZ_CP027858.1++CRV15_RS03190-CRV15_RS03195++790138-790290++CO_R
NZ_CP027858.1++CRV15_RS03195-CRV15_RS03200++790548-790747++DP
NZ_CP027858.1++CRV15_RS03200-CRV15_RS03205++791494-791619++CO_F	(791578, 791617, '+', 'CGGTCGGTGCATGCCCCGGGTGTGCCGTACACTCCCGGGG')
NZ_CP027858.1++CRV15_RS03205-CRV15_RS03210++792690-792873++DT
NZ_CP027858.1++CRV15_RS03215-CRV15_RS03220++795839-795852++CO_R
NZ_CP027858.1++CRV15_RS03225-CRV15_RS03230++798028-798103++CO_R
NZ_CP027858.1++CRV15_RS03230-CRV15_RS03235++799210-799680++CO_R
NZ_CP027858.1++CRV15_RS03235-CRV15_RS03240++800415-801056++CO_R	(800956, 800995, '-', 'CCGCGCACGCCCCGTGCGCGGCCCCGTACGGTGCTCCCCG')
NZ_CP027858.1++CRV15_RS03240-CRV15_RS03245++801512-801681++DP
NZ_CP027858.1++CRV15_RS03245-CRV15_RS03250++802728-802758++DT
NZ_CP027858.1++CRV15_RS03250-CRV15_RS03255++804459-804582++DP
NZ_CP027858.1++CRV15_RS03255-CRV15_RS03260++805191-805241++DT
NZ_CP027858.1++CRV15_RS03260-CRV15_RS03265++805808-806263++DP	(805870, 805909, '+', 'GGTATGGCGCGCTCGTTACTGGCCAGTTAAGCTCAAGTGA')
NZ_CP027858.1++CRV15_RS03265-CRV15_RS03270++808045-808313++CO_F
NZ_CP027858.1++CRV15_RS03270-CRV15_RS03275++809198-809586++CO_F
NZ_CP027858.1++CRV15_RS03275-CRV15_RS03280++812472-812992++CO_F	(812722, 812761, '+', 'TGTCTTGCAAGCTGACACGCAGTGCCATACGTTGAGCCTG')
NZ_CP027858.1++CRV15_RS03280-CRV15_RS03285++814330-814341++CO_F
NZ_CP027858.1++CRV15_RS03290-CRV15_RS03295++817358-817363++CO_F
NZ_CP027858.1++CRV15_RS03295-CRV15_RS03300++817945-817947++CO_F
NZ_CP027858.1++CRV15_RS03300-CRV15_RS03305++819153-819321++CO_F	(819230, 819269, '+', 'GCTTTCCCAGTTACCGCTTGCACCCGATAGCATCGATGGA')
NZ_CP027858.1++CRV15_RS03310-CRV15_RS03315++820825-821061++DT
NZ_CP027858.1++CRV15_RS03315-CRV15_RS03320++822216-822308++DP	(822245, 822284, '-', 'CGCTGGCAGGTGCGGCGACCCGGCGGATAGGGTCGGCGCG')
NZ_CP027858.1++CRV15_RS03320-CRV15_RS03325++823436-823464++CO_F
NZ_CP027858.1++CRV15_RS03325-CRV15_RS03330++823971-824257++CO_F	(824045, 824084, '-', 'ACCGCCCGTTTTCCGGACGGACGGCGCTATGGTGACGACA')
NZ_CP027858.1++CRV15_RS03330-CRV15_RS03335++824980-825098++DT
NZ_CP027858.1++CRV15_RS03335-CRV15_RS03340++825602-825614++CO_R
NZ_CP027858.1++CRV15_RS03340-CRV15_RS03345++827090-827183++CO_R
NZ_CP027858.1++CRV15_RS03345-CRV15_RS03350++827699-827808++CO_R
NZ_CP027858.1++CRV15_RS03350-CRV15_RS03355++829224-829331++DP
NZ_CP027858.1++CRV15_RS03355-CRV15_RS03360++830153-830204++DT
NZ_CP027858.1++CRV15_RS03360-CRV15_RS03365++831029-831213++DP
NZ_CP027858.1++CRV15_RS03365-CRV15_RS03370++832272-832380++DT
NZ_CP027858.1++CRV15_RS03370-CRV15_RS03375++833382-833502++CO_R
NZ_CP027858.1++CRV15_RS03375-CRV15_RS03380++834894-834975++CO_R
NZ_CP027858.1++CRV15_RS03385-CRV15_RS03390++837092-837309++CO_R
NZ_CP027858.1++CRV15_RS03390-CRV15_RS03395++837702-837829++CO_R
NZ_CP027858.1++CRV15_RS03395-CRV15_RS03400++838084-838116++DP
NZ_CP027858.1++CRV15_RS03400-CRV15_RS03405++838884-838999++DT
NZ_CP027858.1++CRV15_RS03405-CRV15_RS03410++839818-839932++CO_R
NZ_CP027858.1++CRV15_RS03410-CRV15_RS03415++841756-842687++DP	(841778, 841817, '-', 'GGTGGGTCGAGTCCGCACCAGGGGAGCTACAGTTCGGGCA')	(842594, 842633, '+', 'GAGTTACCGCAGGTAAGGGATTCCCGTTACCTTACGGACA')
NZ_CP027858.1++CRV15_RS03415-CRV15_RS03420++844271-844325++DT
NZ_CP027858.1++CRV15_RS03425-CRV15_RS03430++845842-845850++CO_R
NZ_CP027858.1++CRV15_RS03430-CRV15_RS03435++846756-846770++CO_R
NZ_CP027858.1++CRV15_RS03435-CRV15_RS03440++847517-847648++CO_R
NZ_CP027858.1++CRV15_RS03440-CRV15_RS03445++848101-848201++CO_R
NZ_CP027858.1++CRV15_RS03445-CRV15_RS03450++848981-849010++CO_R
NZ_CP027858.1++CRV15_RS03450-CRV15_RS03455++849637-849649++CO_R
NZ_CP027858.1++CRV15_RS03455-CRV15_RS03460++850954-851014++CO_R
NZ_CP027858.1++CRV15_RS03460-CRV15_RS03465++851590-851994++CO_R
NZ_CP027858.1++CRV15_RS03465-CRV15_RS03470++853155-853440++CO_R
NZ_CP027858.1++CRV15_RS03480-CRV15_RS03485++856276-856843++CO_R
NZ_CP027858.1++CRV15_RS03485-CRV15_RS03490++857581-857718++DP	(857616, 857655, '-', 'GGACTTCCCGTCAACATCGGCGGCGACTACGCTCGCACCG')
NZ_CP027858.1++CRV15_RS03490-CRV15_RS03495++858738-858786++DT
NZ_CP027858.1++CRV15_RS03495-CRV15_RS03500++859959-859968++CO_R
NZ_CP027858.1++CRV15_RS03505-CRV15_RS03510++861884-862040++DP
NZ_CP027858.1++CRV15_RS03510-CRV15_RS03515++862256-862295++DT
NZ_CP027858.1++CRV15_RS03515-CRV15_RS03520++862913-863067++CO_R
NZ_CP027858.1++CRV15_RS03520-CRV15_RS03525++864246-864248++CO_R
NZ_CP027858.1++CRV15_RS03525-CRV15_RS03530++865586-865792++DP	(865723, 865762, '+', 'GGCTCGGCCCCGGCGGATGCGGGCCGGTAGGCTGCTCACT')
NZ_CP027858.1++CRV15_RS03530-CRV15_RS03535++866596-866680++DT
NZ_CP027858.1++CRV15_RS03535-CRV15_RS03540++867367-867474++CO_R	(867407, 867446, '-', 'GCGGTGGCAAGGTTCCCGGAGCCGTCCTAGCGTGAGGACG')
NZ_CP027858.1++CRV15_RS03540-CRV15_RS03545++867813-868574++DP	(867864, 867903, '-', 'AGTGGCGCGTACCGCACCTCATGCCGTTAACTTGCCCGCA')
NZ_CP027858.1++CRV15_RS03545-CRV15_RS03550++869147-869618++CO_F
NZ_CP027858.1++CRV15_RS03550-CRV15_RS03555++871340-871627++CO_F
NZ_CP027858.1++CRV15_RS03555-CRV15_RS03560++873253-873309++CO_F	(873270, 873309, '+', 'ATCCGCCCCGGGCCCGCGGGGAGCTGCGAGGATGCGCCCA')
NZ_CP027858.1++CRV15_RS03560-CRV15_RS03565++874509-874631++DT
NZ_CP027858.1++CRV15_RS03565-CRV15_RS03570++875603-875770++CO_R
NZ_CP027858.1++CRV15_RS03570-CRV15_RS03575++877288-877532++DP
NZ_CP027858.1++CRV15_RS03575-CRV15_RS03580++878021-878380++CO_F
NZ_CP027858.1++CRV15_RS03580-CRV15_RS03585++879052-879114++DT
NZ_CP027858.1++CRV15_RS03585-CRV15_RS03590++880590-880732++CO_R
NZ_CP027858.1++CRV15_RS03590-CRV15_RS03595++882109-882200++CO_R
NZ_CP027858.1++CRV15_RS03595-CRV15_RS03600++883106-883115++CO_R
NZ_CP027858.1++CRV15_RS03600-CRV15_RS03605++884006-884288++CO_R
NZ_CP027858.1++CRV15_RS03610-CRV15_RS03615++884905-885161++DP
NZ_CP027858.1++CRV15_RS03615-CRV15_RS03620++886031-886132++CO_F
NZ_CP027858.1++CRV15_RS03620-CRV15_RS03625++886639-886687++DT
NZ_CP027858.1++CRV15_RS03630-CRV15_RS03635++890073-890197++DP
NZ_CP027858.1++CRV15_RS03635-CRV15_RS03640++891046-891739++CO_F
NZ_CP027858.1++CRV15_RS03640-CRV15_RS03645++892366-892486++CO_F
NZ_CP027858.1++CRV15_RS03645-CRV15_RS03650++893827-894531++CO_F
NZ_CP027858.1++CRV15_RS03650-CRV15_RS03655++896784-896789++CO_F
NZ_CP027858.1++CRV15_RS03660-CRV15_RS03665++898033-898161++CO_F
NZ_CP027858.1++CRV15_RS03665-CRV15_RS03670++898602-898720++DT
NZ_CP027858.1++CRV15_RS03670-CRV15_RS03675++901975-902435++CO_R
NZ_CP027858.1++CRV15_RS03675-CRV15_RS03680++904292-904664++DP	(904492, 904531, '+', 'GGATGGAGACGACGGGCGGGCGGCCCCTACTCTGAGATCA')
NZ_CP027858.1++CRV15_RS03680-CRV15_RS03685++905336-905339++CO_F
NZ_CP027858.1++CRV15_RS03685-CRV15_RS03690++907838-907851++DT
NZ_CP027858.1++CRV15_RS03705-CRV15_RS03710++913998-914068++CO_R
NZ_CP027858.1++CRV15_RS03715-CRV15_RS03720++916860-916944++CO_R
NZ_CP027858.1++CRV15_RS03720-CRV15_RS03725++917622-917656++CO_R
NZ_CP027858.1++CRV15_RS03735-CRV15_RS03740++920378-920553++CO_R
NZ_CP027858.1++CRV15_RS03740-CRV15_RS03745++921474-921520++CO_R
NZ_CP027858.1++CRV15_RS03755-CRV15_RS03760++926272-926477++CO_R
NZ_CP027858.1++CRV15_RS03760-CRV15_RS03765++927593-928569++DP
NZ_CP027858.1++CRV15_RS03765-CRV15_RS03770++929979-930726++CO_F
NZ_CP027858.1++CRV15_RS03770-CRV15_RS03775++931332-931391++DT
NZ_CP027858.1++CRV15_RS03780-CRV15_RS03785++935803-935927++CO_R
NZ_CP027858.1++CRV15_RS03790-CRV15_RS03795++938832-939075++CO_R
NZ_CP027858.1++CRV15_RS03795-CRV15_RS03800++939942-940362++DP
NZ_CP027858.1++CRV15_RS03800-CRV15_RS03805++941430-941535++DT
NZ_CP027858.1++CRV15_RS03805-CRV15_RS03810++942063-942380++CO_R
NZ_CP027858.1++CRV15_RS03810-CRV15_RS03815++943073-943140++CO_R
NZ_CP027858.1++CRV15_RS03815-CRV15_RS03820++944703-944705++CO_R
NZ_CP027858.1++CRV15_RS03820-CRV15_RS03825++944789-944843++CO_R
NZ_CP027858.1++CRV15_RS03825-CRV15_RS03830++945986-946191++CO_R
NZ_CP027858.1++CRV15_RS03830-CRV15_RS03835++946890-948094++CO_R	(947881, 947920, '-', 'ACCCGTGGCGACGGATCGACCGCCCCGTAAGGTGGTCGTA')
NZ_CP027858.1++CRV15_RS03835-CRV15_RS03840++948469-948796++CO_R
NZ_CP027858.1++CRV15_RS03840-CRV15_RS03845++950536-950581++CO_R
NZ_CP027858.1++CRV15_RS03855-CRV15_RS03860++954422-954829++DP
NZ_CP027858.1++CRV15_RS03860-CRV15_RS03865++956587-956827++CO_F
NZ_CP027858.1++CRV15_RS03865-CRV15_RS03870++957886-957906++CO_F
NZ_CP027858.1++CRV15_RS03875-CRV15_RS03880++960572-961167++CO_F
NZ_CP027858.1++CRV15_RS03880-CRV15_RS03885++961977-962670++DT
NZ_CP027858.1++CRV15_RS03885-CRV15_RS03890++963543-963674++DP	(963556, 963595, '-', 'GGTGTTTGACCTTCGCCCCGCTCCGCCTATCGTGCAGTCA')	(963602, 963641, '+', 'CCGAGGTCAAACACCGAACATGTCGGGTAAGGTTAGGCTA')	(963613, 963652, '+', 'CACCGAACATGTCGGGTAAGGTTAGGCTAACCTGCTAACG')	(963629, 963668, '-', 'ACCACCGAATCGCGATCGTTAGCAGGTTAGCCTAACCTTA')
NZ_CP027858.1++CRV15_RS03890-CRV15_RS03895++964520-964754++CO_F
NZ_CP027858.1++CRV15_RS03895-CRV15_RS03900++965873-965976++DT
NZ_CP027858.1++CRV15_RS03900-CRV15_RS03905++966480-967019++CO_R
NZ_CP027858.1++CRV15_RS03905-CRV15_RS03910++968762-968896++CO_R
NZ_CP027858.1++CRV15_RS03910-CRV15_RS03915++970744-971138++DP
NZ_CP027858.1++CRV15_RS03915-CRV15_RS03920++972140-972281++CO_F
NZ_CP027858.1++CRV15_RS03920-CRV15_RS03925++972764-973018++CO_F
NZ_CP027858.1++CRV15_RS03925-CRV15_RS03930++975427-975591++DT
NZ_CP027858.1++CRV15_RS03930-CRV15_RS03935++976890-977074++CO_R
NZ_CP027858.1++CRV15_RS03935-CRV15_RS03940++978214-978577++DP	(978417, 978456, '-', 'CCTTTGGCGTCCCGCCCCGCCCGGAGTTAAAGTCCTGCTG')	(978538, 978577, '+', 'CGTGTGGCGGGCCCCTCCGTTCGCTCCTAACGTCGCCTCA')
NZ_CP027858.1++CRV15_RS03940-CRV15_RS03945++979663-979736++CO_F
NZ_CP027858.1++CRV15_RS03945-CRV15_RS03950++980828-980893++DT
NZ_CP027858.1++CRV15_RS03950-CRV15_RS03955++981238-981251++CO_R
NZ_CP027858.1++CRV15_RS03955-CRV15_RS03960++981737-981738++CO_R
NZ_CP027858.1++CRV15_RS03960-CRV15_RS03965++981999-982003++CO_R
NZ_CP027858.1++CRV15_RS03965-CRV15_RS03970++983272-983301++CO_R
NZ_CP027858.1++CRV15_RS03975-CRV15_RS03980++985046-985083++CO_R
NZ_CP027858.1++CRV15_RS03980-CRV15_RS03985++986226-986463++DP
NZ_CP027858.1++CRV15_RS03985-CRV15_RS03990++988119-988260++CO_F
NZ_CP027858.1++CRV15_RS03990-CRV15_RS03995++990987-991249++CO_F
NZ_CP027858.1++CRV15_RS03995-CRV15_RS04000++992041-992059++DT
NZ_CP027858.1++CRV15_RS04000-CRV15_RS04005++992650-992888++DP
NZ_CP027858.1++CRV15_RS04005-CRV15_RS04010++993107-993128++CO_F
NZ_CP027858.1++CRV15_RS04010-CRV15_RS04015++993896-994026++CO_F	(993987, 994026, '+', 'TTCAAGACCCCCGGCGCGGGCCCGGCCTAGGTTGGGCCCA')
NZ_CP027858.1++CRV15_RS04015-CRV15_RS04020++994422-994945++DT
NZ_CP027858.1++CRV15_RS04020-CRV15_RS04025++995644-995774++CO_R
NZ_CP027858.1++CRV15_RS04025-CRV15_RS04030++996905-997010++DP
NZ_CP027858.1++CRV15_RS04030-CRV15_RS04035++998645-999829++CO_F
NZ_CP027858.1++CRV15_RS04035-CRV15_RS04040++1001227-1001232++CO_F
NZ_CP027858.1++CRV15_RS04040-CRV15_RS04045++1001814-1002313++CO_F
NZ_CP027858.1++CRV15_RS04045-CRV15_RS04050++1004011-1004180++CO_F
NZ_CP027858.1++CRV15_RS04060-CRV15_RS04065++1005630-1005656++CO_F
NZ_CP027858.1++CRV15_RS04065-CRV15_RS04070++1006610-1006612++CO_F
NZ_CP027858.1++CRV15_RS04070-CRV15_RS04075++1007947-1008154++CO_F
NZ_CP027858.1++CRV15_RS04075-CRV15_RS04080++1009261-1009387++CO_F
NZ_CP027858.1++CRV15_RS04085-CRV15_RS04090++1011071-1011236++CO_F
NZ_CP027858.1++CRV15_RS04090-CRV15_RS04095++1011992-1012169++CO_F
NZ_CP027858.1++CRV15_RS04095-CRV15_RS04100++1012364-1012419++DT
NZ_CP027858.1++CRV15_RS04100-CRV15_RS04105++1012968-1013271++CO_R
NZ_CP027858.1++CRV15_RS04105-CRV15_RS04110++1014480-1014618++CO_R
NZ_CP027858.1++CRV15_RS04120-CRV15_RS04125++1017718-1018078++DP
NZ_CP027858.1++CRV15_RS04125-CRV15_RS04130++1018951-1019795++DT
NZ_CP027858.1++CRV15_RS04130-CRV15_RS04135++1020518-1020625++CO_R
NZ_CP027858.1++CRV15_RS04135-CRV15_RS04140++1021852-1022152++DP	(1022064, 1022103, '+', 'CGCCACCGCCGAGAAATGCCGGGTCGATATAGTTTCGTCG')
NZ_CP027858.1++CRV15_RS04140-CRV15_RS04145++1024525-1024639++CO_F
NZ_CP027858.1++CRV15_RS04145-CRV15_RS04150++1026982-1027029++DT
NZ_CP027858.1++CRV15_RS04150-CRV15_RS04155++1027590-1027886++DP	(1027716, 1027755, '+', 'GAGTGGACGGCACGGCCCGGCACCGGTTAGCGTGATCATG')
NZ_CP027858.1++CRV15_RS04155-CRV15_RS04160++1028795-1028958++CO_F	(1028863, 1028902, '+', 'CGGATGGCCGCCGCCCGGGGGCGTCCATAGAATCCGGACG')
NZ_CP027858.1++CRV15_RS04160-CRV15_RS04165++1030200-1030308++DT
NZ_CP027858.1++CRV15_RS04165-CRV15_RS04170++1030500-1030586++CO_R
NZ_CP027858.1++CRV15_RS04170-CRV15_RS04175++1032005-1032166++DP
NZ_CP027858.1++CRV15_RS04175-CRV15_RS04180++1033924-1034021++DT
NZ_CP027858.1++CRV15_RS04180-CRV15_RS04185++1035152-1035257++CO_R
NZ_CP027858.1++CRV15_RS04185-CRV15_RS04190++1036205-1036274++CO_R
NZ_CP027858.1++CRV15_RS04190-CRV15_RS04195++1037030-1037097++CO_R
NZ_CP027858.1++CRV15_RS04195-CRV15_RS04200++1037502-1037515++CO_R
NZ_CP027858.1++CRV15_RS04200-CRV15_RS04205++1038928-1039106++CO_R
NZ_CP027858.1++CRV15_RS04205-CRV15_RS04210++1039577-1039683++CO_R
NZ_CP027858.1++CRV15_RS04210-CRV15_RS04215++1040511-1040608++DP
NZ_CP027858.1++CRV15_RS04215-CRV15_RS04220++1041820-1041895++CO_F
NZ_CP027858.1++CRV15_RS04220-CRV15_RS04225++1042321-1042420++DT
NZ_CP027858.1++CRV15_RS04225-CRV15_RS04230++1042837-1042977++DP	(1042938, 1042977, '+', 'CTCAGTGGCGCGCGACAGGTGCGCGGATACACTGGGGCCA')
NZ_CP027858.1++CRV15_RS04230-CRV15_RS04235++1043424-1043580++CO_F
NZ_CP027858.1++CRV15_RS04235-CRV15_RS04240++1044462-1044543++DT
NZ_CP027858.1++CRV15_RS04240-CRV15_RS04245++1045218-1045264++DP
NZ_CP027858.1++CRV15_RS04245-CRV15_RS04250++1046035-1046262++CO_F
NZ_CP027858.1++CRV15_RS04250-CRV15_RS04255++1047636-1047641++CO_F
NZ_CP027858.1++CRV15_RS04255-CRV15_RS04260++1048610-1048678++CO_F	(1048639, 1048678, '+', 'CTCATTGGCAGGGCGGCGGCGGGCGCCTAGGGTGCGGTCA')
NZ_CP027858.1++CRV15_RS04260-CRV15_RS04265++1050211-1050470++CO_F
NZ_CP027858.1++CRV15_RS04265-CRV15_RS04270++1052135-1052376++DT
NZ_CP027858.1++CRV15_RS04270-CRV15_RS04275++1053090-1053094++CO_R
NZ_CP027858.1++CRV15_RS04275-CRV15_RS04280++1054609-1054741++DP
NZ_CP027858.1++CRV15_RS04280-CRV15_RS04285++1055698-1055750++CO_F	(1055711, 1055750, '+', 'GCGCCCCGGGCCCGGCGCCCCGCCCGTACGGTGGGCCCCA')
NZ_CP027858.1++CRV15_RS04285-CRV15_RS04290++1057127-1057808++DT
NZ_CP027858.1++CRV15_RS04290-CRV15_RS04295++1058924-1059015++DP
NZ_CP027858.1++CRV15_RS04295-CRV15_RS04300++1059717-1060134++CO_F
NZ_CP027858.1++CRV15_RS04300-CRV15_RS04305++1060797-1060874++CO_F	(1060835, 1060874, '+', 'CGTCGTCAGGCGCGCTCCGTTCACGGATACCCTTGACACG')
NZ_CP027858.1++CRV15_RS04305-CRV15_RS04310++1062161-1062440++CO_F
NZ_CP027858.1++CRV15_RS04315-CRV15_RS04320++1065787-1065897++CO_F	(1065856, 1065895, '+', 'CGGCCACGGGCGGGCGGGCGCCCCGGGTAGGCTCACGGCC')	(1065857, 1065896, '+', 'GGCCACGGGCGGGCGGGCGCCCCGGGTAGGCTCACGGCCG')
NZ_CP027858.1++CRV15_RS04320-CRV15_RS04325++1066293-1066308++DT
NZ_CP027858.1++CRV15_RS04325-CRV15_RS04330++1067829-1068481++CO_R
NZ_CP027858.1++CRV15_RS04330-CRV15_RS04335++1070461-1070692++CO_R
NZ_CP027858.1++CRV15_RS04340-CRV15_RS04345++1072761-1072924++CO_R
NZ_CP027858.1++CRV15_RS04345-CRV15_RS04350++1074040-1074132++CO_R
NZ_CP027858.1++CRV15_RS04355-CRV15_RS04360++1075590-1075728++DT
NZ_CP027858.1++CRV15_RS04360-CRV15_RS04365++1076652-1076663++CO_R
NZ_CP027858.1++CRV15_RS04365-CRV15_RS04370++1077587-1077654++CO_R
NZ_CP027858.1++CRV15_RS04370-CRV15_RS04375++1079103-1079136++DP
NZ_CP027858.1++CRV15_RS04375-CRV15_RS04380++1079562-1079628++CO_F
NZ_CP027858.1++CRV15_RS04380-CRV15_RS04385++1083468-1083626++DT
NZ_CP027858.1++CRV15_RS04385-CRV15_RS04390++1086353-1086561++CO_R	(1086492, 1086531, '-', 'GCGCATGACCGGACCGCACCGATGTACTAGAGTTATCTCG')
NZ_CP027858.1++CRV15_RS04390-CRV15_RS04395++1087008-1087222++DP
NZ_CP027858.1++CRV15_RS04395-CRV15_RS04400++1087702-1087724++DT
NZ_CP027858.1++CRV15_RS04400-CRV15_RS04405++1089464-1089723++DP
NZ_CP027858.1++CRV15_RS04405-CRV15_RS04410++1090026-1090301++CO_F
NZ_CP027858.1++CRV15_RS04410-CRV15_RS04415++1091831-1091844++DT
NZ_CP027858.1++CRV15_RS04415-CRV15_RS04420++1092990-1093478++CO_R
NZ_CP027858.1++CRV15_RS04420-CRV15_RS04425++1095020-1095357++DP	(1095101, 1095140, '-', 'CGACTGGTGCCACCCGAACGGCGGGTTTACGGTCGGACCG')
NZ_CP027858.1++CRV15_RS04425-CRV15_RS04430++1096545-1096742++DT
NZ_CP027858.1++CRV15_RS04435-CRV15_RS04440++1098718-1098872++DP	(1098806, 1098845, '+', 'GACCGTTGACTGTCGTCACCGTAACGATACGCTCCCTTTA')	(1098816, 1098855, '-', 'TAGGGGGTCGTAAAGGGAGCGTATCGTTACGGTGACGACA')
NZ_CP027858.1++CRV15_RS04440-CRV15_RS04445++1100480-1100603++CO_F	(1100564, 1100603, '+', 'CGCGGACGGGAGCGCGTCGGCACGACCTAGAGTGATCGCG')
NZ_CP027858.1++CRV15_RS04445-CRV15_RS04450++1101467-1101791++DT
NZ_CP027858.1++CRV15_RS04455-CRV15_RS04460++1104919-1105060++CO_R
NZ_CP027858.1++CRV15_RS04460-CRV15_RS04465++1106110-1106328++CO_R	(1106222, 1106261, '-', 'GTCCGTATAGCAATACAGGTGATCGTATACACTTCCATGG')
NZ_CP027858.1++CRV15_RS04465-CRV15_RS04470++1107561-1107771++CO_R
NZ_CP027858.1++CRV15_RS04475-CRV15_RS04480++1111916-1112036++DP
NZ_CP027858.1++CRV15_RS04485-CRV15_RS04490++1112716-1113096++DT
NZ_CP027858.1++CRV15_RS04490-CRV15_RS04495++1114017-1114022++CO_R
NZ_CP027858.1++CRV15_RS04495-CRV15_RS04500++1114946-1115324++CO_R
NZ_CP027858.1++CRV15_RS04500-CRV15_RS04505++1115765-1115960++CO_R
NZ_CP027858.1++CRV15_RS04505-CRV15_RS04510++1116287-1116571++CO_R
NZ_CP027858.1++CRV15_RS04510-CRV15_RS04515++1116988-1117065++CO_R
NZ_CP027858.1++CRV15_RS04515-CRV15_RS04520++1120569-1120719++DP
NZ_CP027858.1++CRV15_RS04520-CRV15_RS04525++1121592-1121799++CO_F
NZ_CP027858.1++CRV15_RS04525-CRV15_RS04530++1122381-1122476++CO_F	(1122401, 1122440, '+', 'CCCCTTGCCCGGGCGCCGGGCGGGGCCTACCATCCCGGTG')
NZ_CP027858.1++CRV15_RS04530-CRV15_RS04535++1123187-1123223++DT
NZ_CP027858.1++CRV15_RS04535-CRV15_RS04540++1124048-1124049++CO_R
NZ_CP027858.1++CRV15_RS04545-CRV15_RS04550++1126516-1126679++CO_R
NZ_CP027858.1++CRV15_RS04550-CRV15_RS04555++1127489-1127880++DP
NZ_CP027858.1++CRV15_RS04555-CRV15_RS04560++1129263-1129326++CO_F
NZ_CP027858.1++CRV15_RS04560-CRV15_RS04565++1130691-1130778++DT
NZ_CP027858.1++CRV15_RS04565-CRV15_RS04570++1131816-1132296++CO_R	(1131914, 1131953, '+', 'AACGCCGCTATGGCAAGGTTGCCCATTTACACTCAGAGTA')	(1131941, 1131980, '-', 'GTTGCCTGTGCGCAGAGTGACAATGGTTACTCTGAGTGTA')
NZ_CP027858.1++CRV15_RS04575-CRV15_RS04580++1134832-1135006++DP	(1134860, 1134899, '-', 'CCCGTGCGCGACGTCACCCGGAGGGCGTAATCTGCACAGG')
NZ_CP027858.1++CRV15_RS04580-CRV15_RS04585++1136134-1136226++CO_F
NZ_CP027858.1++CRV15_RS04585-CRV15_RS04590++1137048-1137683++CO_F
NZ_CP027858.1++CRV15_RS04590-CRV15_RS04595++1138337-1138342++CO_F
NZ_CP027858.1++CRV15_RS04595-CRV15_RS04600++1139587-1139984++CO_F	(1139782, 1139821, '+', 'CCGTGAGCTGCGGGATTGGGATCGTGTACGGTCCCCATCG')	(1139863, 1139902, '+', 'GATTGAGTAACAGACCTTGATGTGAGGCAAAATCTCCGCC')
NZ_CP027858.1++CRV15_RS04600-CRV15_RS04605++1140281-1140293++CO_F
NZ_CP027858.1++CRV15_RS04605-CRV15_RS04610++1141340-1141433++DT
NZ_CP027858.1++CRV15_RS04610-CRV15_RS04615++1141880-1142026++DP
NZ_CP027858.1++CRV15_RS04620-CRV15_RS04625++1143159-1143160++CO_F
NZ_CP027858.1++CRV15_RS04625-CRV15_RS04630++1143952-1144227++CO_F
NZ_CP027858.1++CRV15_RS04630-CRV15_RS04635++1144896-1145114++CO_F	(1145026, 1145065, '+', 'CGTCCGCTTTGCCCGATTCATTCGCCGTAAGGTCGTCGCA')
NZ_CP027858.1++CRV15_RS04635-CRV15_RS04640++1147658-1147797++CO_F
NZ_CP027858.1++CRV15_RS04640-CRV15_RS04645++1148487-1148515++CO_F
NZ_CP027858.1++CRV15_RS04645-CRV15_RS04650++1149004-1149007++CO_F
NZ_CP027858.1++CRV15_RS04650-CRV15_RS04655++1149781-1150214++CO_F
NZ_CP027858.1++CRV15_RS04655-CRV15_RS04660++1153547-1154513++CO_F
NZ_CP027858.1++CRV15_RS04665-CRV15_RS04670++1158208-1158378++DT
NZ_CP027858.1++CRV15_RS04675-CRV15_RS04680++1159712-1159913++DP
NZ_CP027858.1++CRV15_RS04680-CRV15_RS04685++1161965-1162124++CO_F
NZ_CP027858.1++CRV15_RS04685-CRV15_RS04690++1163471-1163499++DT
NZ_CP027858.1++CRV15_RS04690-CRV15_RS04695++1163737-1163760++CO_R
NZ_CP027858.1++CRV15_RS04695-CRV15_RS04700++1165326-1165378++CO_R
NZ_CP027858.1++CRV15_RS04700-CRV15_RS04705++1166209-1166292++CO_R
NZ_CP027858.1++CRV15_RS04710-CRV15_RS04715++1168316-1168351++CO_R
NZ_CP027858.1++CRV15_RS04715-CRV15_RS04720++1169326-1169467++CO_R
NZ_CP027858.1++CRV15_RS04720-CRV15_RS04725++1169950-1170536++CO_R	(1170042, 1170081, '+', 'CAGAACTCGCATGCATGATGCATCGGGCAAAATTCGCGCA')	(1170160, 1170199, '-', 'CTCCTGTTCATCCGGGGCTGCCCAGGTAATGTTCAGGGTG')
NZ_CP027858.1++CRV15_RS04725-CRV15_RS04730++1171388-1171414++CO_R
NZ_CP027858.1++CRV15_RS04730-CRV15_RS04735++1171630-1172177++DP
NZ_CP027858.1++CRV15_RS04740-CRV15_RS04745++1176457-1176603++DT
NZ_CP027858.1++CRV15_RS04745-CRV15_RS04750++1177818-1177912++CO_R
NZ_CP027858.1++CRV15_RS04750-CRV15_RS04755++1179232-1179237++CO_R
NZ_CP027858.1++CRV15_RS04755-CRV15_RS04760++1179585-1179904++DP
NZ_CP027858.1++CRV15_RS04760-CRV15_RS04765++1180936-1181008++CO_F
NZ_CP027858.1++CRV15_RS04765-CRV15_RS04770++1182034-1182154++CO_F
NZ_CP027858.1++CRV15_RS04770-CRV15_RS04775++1183099-1183516++CO_F
NZ_CP027858.1++CRV15_RS04775-CRV15_RS04780++1183744-1183791++CO_F
NZ_CP027858.1++CRV15_RS04785-CRV15_RS04790++1209776-1210074++CO_F
NZ_CP027858.1++CRV15_RS04790-CRV15_RS04795++1211238-1211303++CO_F
NZ_CP027858.1++CRV15_RS04800-CRV15_RS04805++1212064-1212423++CO_F	(1212074, 1212113, '-', 'CCATCGAATCGAGCGGCGCGGTCTCGTACGGTCCGGCGCG')
NZ_CP027858.1++CRV15_RS04805-CRV15_RS04810++1214724-1214755++CO_F
NZ_CP027858.1++CRV15_RS04810-CRV15_RS04815++1215487-1215700++CO_F	(1215602, 1215641, '-', 'AGGTGAGCGCACCGTGCCGCACCTTCCTATACTTTCTCCA')
NZ_CP027858.1++CRV15_RS04815-CRV15_RS04820++1216483-1216520++CO_F
NZ_CP027858.1++CRV15_RS04825-CRV15_RS04830++1222744-1223255++DP	(1222782, 1222821, '+', 'AGGTGGCCAGTTTTTGCCGCCCAATGCTAGGGTGGGGCGA')
NZ_CP027858.1++CRV15_RS04830-CRV15_RS04835++1225067-1225110++DT
NZ_CP027858.1++CRV15_RS04835-CRV15_RS04840++1226412-1226905++DP	(1226674, 1226713, '+', 'CCCTGGCGTAATGATAATCATTTTCGTTAGAGTGTCGACG')	(1226677, 1226716, '-', 'GGTCGTCGACACTCTAACGAAAATGATTATCATTACGCCA')
NZ_CP027858.1++CRV15_RS04850-CRV15_RS04855++1229501-1229634++CO_F
NZ_CP027858.1++CRV15_RS04855-CRV15_RS04860++1229916-1230027++DT
NZ_CP027858.1++CRV15_RS04860-CRV15_RS04865++1230249-1230284++CO_R
NZ_CP027858.1++CRV15_RS04875-CRV15_RS04880++1231114-1231173++DT
NZ_CP027858.1++CRV15_RS04885-CRV15_RS04890++1232207-1232311++DP
NZ_CP027858.1++CRV15_RS04890-CRV15_RS04895++1232722-1233283++CO_F
NZ_CP027858.1++CRV15_RS04895-CRV15_RS04900++1233523-1234297++DT	(1233898, 1233937, '+', 'TCTGTCGCTGTGGGCCATATCCGTGGGGATAATCGCCTCA')
NZ_CP027858.1++CRV15_RS04900-CRV15_RS04905++1235338-1235371++CO_R
NZ_CP027858.1++CRV15_RS04905-CRV15_RS04910++1236208-1236209++CO_R
NZ_CP027858.1++CRV15_RS04910-CRV15_RS04915++1237400-1237412++CO_R
NZ_CP027858.1++CRV15_RS04915-CRV15_RS04920++1238495-1238707++CO_R
NZ_CP027858.1++CRV15_RS04920-CRV15_RS04925++1239286-1239632++DP	(1239538, 1239577, '+', 'GGCGCAAAGGGGCGTGCGGTGAAGCGGTAAACTGACGCGG')
NZ_CP027858.1++CRV15_RS04925-CRV15_RS04930++1240262-1240267++CO_F
NZ_CP027858.1++CRV15_RS04930-CRV15_RS04935++1240807-1241010++CO_F
NZ_CP027858.1++CRV15_RS04935-CRV15_RS04940++1241466-1241506++DT
NZ_CP027858.1++CRV15_RS04940-CRV15_RS04945++1243030-1243515++CO_R
NZ_CP027858.1++CRV15_RS04945-CRV15_RS04950++1244352-1244711++DP
NZ_CP027858.1++CRV15_RS04955-CRV15_RS04960++1246206-1246330++CO_R
NZ_CP027858.1++CRV15_RS04965-CRV15_RS04970++1248150-1248197++CO_R
NZ_CP027858.1++CRV15_RS04970-CRV15_RS04975++1251809-1252017++DP
NZ_CP027858.1++CRV15_RS04975-CRV15_RS04980++1252299-1252538++DT
NZ_CP027858.1++CRV15_RS04980-CRV15_RS04985++1253210-1253526++CO_R
NZ_CP027858.1++CRV15_RS04985-CRV15_RS04990++1254306-1254810++CO_R	(1254514, 1254553, '-', 'TGTTTGGCGAACCGGAGGTGACGCCCGTAGCGTCGACGCG')
NZ_CP027858.1++CRV15_RS04990-CRV15_RS04995++1256178-1256201++CO_R
NZ_CP027858.1++CRV15_RS04995-CRV15_RS05000++1257620-1257859++DP
NZ_CP027858.1++CRV15_RS05000-CRV15_RS05005++1260307-1260425++DT
NZ_CP027858.1++CRV15_RS05005-CRV15_RS05010++1261646-1261658++CO_R
NZ_CP027858.1++CRV15_RS05010-CRV15_RS05015++1262867-1262970++DP
NZ_CP027858.1++CRV15_RS05015-CRV15_RS05020++1264269-1264876++CO_F
NZ_CP027858.1++CRV15_RS05025-CRV15_RS05030++1267368-1267453++DT
NZ_CP027858.1++CRV15_RS05030-CRV15_RS05035++1269571-1270008++DP	(1269634, 1269673, '-', 'CGTGACAACGGCTCTACCAGGGCTCGGTACCCTCTCACCG')	(1269748, 1269787, '+', 'CACGTTCCCTTCGGCGCATGAACCATTTAGGCTCCGGGCA')
NZ_CP027858.1++CRV15_RS05035-CRV15_RS05040++1270239-1270465++DT
NZ_CP027858.1++CRV15_RS05040-CRV15_RS05045++1271320-1271479++CO_R
NZ_CP027858.1++CRV15_RS05045-CRV15_RS05050++1273024-1273386++CO_R
NZ_CP027858.1++CRV15_RS05050-CRV15_RS05055++1274274-1274427++CO_R
NZ_CP027858.1++CRV15_RS05055-CRV15_RS05060++1276599-1276816++CO_R	(1276647, 1276686, '-', 'ATGCGGGGAAAGTTCGGAAGATCGGGTTATCGTGCTGCTG')
NZ_CP027858.1++CRV15_RS05060-CRV15_RS05065++1277581-1277622++CO_R
NZ_CP027858.1++CRV15_RS05065-CRV15_RS05070++1278969-1279121++DP
NZ_CP027858.1++CRV15_RS05070-CRV15_RS05075++1281338-1281572++CO_F
NZ_CP027858.1++CRV15_RS05075-CRV15_RS05080++1282196-1282527++DT	(1282408, 1282447, '-', 'GGCCGGACCGCCTCCGTATGTCCGCGTACGGTCCGCGCCG')
NZ_CP027858.1++CRV15_RS05080-CRV15_RS05085++1283142-1283233++CO_R
NZ_CP027858.1++CRV15_RS05085-CRV15_RS05090++1283941-1284627++CO_R
NZ_CP027858.1++CRV15_RS05090-CRV15_RS05095++1285545-1285558++CO_R
NZ_CP027858.1++CRV15_RS05095-CRV15_RS05100++1286218-1286356++CO_R
NZ_CP027858.1++CRV15_RS05100-CRV15_RS05105++1286962-1287188++DP	(1287111, 1287150, '+', 'TCCTCGCCGTGGGCCGGGCCGAGCCGATACGGTCGGATCA')
NZ_CP027858.1++CRV15_RS05105-CRV15_RS05110++1287716-1287843++DT
NZ_CP027858.1++CRV15_RS05110-CRV15_RS05115++1290729-1290951++CO_R
NZ_CP027858.1++CRV15_RS05115-CRV15_RS05120++1291470-1292297++DP
NZ_CP027858.1++CRV15_RS05120-CRV15_RS05125++1293092-1293230++DT
NZ_CP027858.1++CRV15_RS05125-CRV15_RS05130++1295201-1295286++CO_R
NZ_CP027858.1++CRV15_RS05130-CRV15_RS05135++1296102-1296131++CO_R
NZ_CP027858.1++CRV15_RS05135-CRV15_RS05140++1298183-1298613++CO_R
NZ_CP027858.1++CRV15_RS05140-CRV15_RS05145++1300080-1300816++DP	(1300330, 1300369, '+', 'ACGGGGCCGGGTCCCCCGGCGGCCGGTACGGTCCCGGTCG')
NZ_CP027858.1++CRV15_RS05145-CRV15_RS05150++1301992-1302256++DT
NZ_CP027858.1++CRV15_RS05150-CRV15_RS05155++1303747-1304030++CO_R
NZ_CP027858.1++CRV15_RS05155-CRV15_RS05160++1305665-1305730++CO_R
NZ_CP027858.1++CRV15_RS05170-CRV15_RS05175++1309056-1309222++CO_R
NZ_CP027858.1++CRV15_RS05175-CRV15_RS05180++1309678-1309811++CO_R
NZ_CP027858.1++CRV15_RS05180-CRV15_RS05185++1310750-1310908++DP
NZ_CP027858.1++CRV15_RS05185-CRV15_RS05190++1311220-1311241++CO_F
NZ_CP027858.1++CRV15_RS05190-CRV15_RS05195++1311493-1311744++DT
NZ_CP027858.1++CRV15_RS05195-CRV15_RS05200++1312482-1312708++CO_R
NZ_CP027858.1++CRV15_RS05200-CRV15_RS05205++1314229-1314389++DP
NZ_CP027858.1++CRV15_RS05205-CRV15_RS05210++1315400-1315410++DT
NZ_CP027858.1++CRV15_RS05210-CRV15_RS05215++1316817-1316823++CO_R
NZ_CP027858.1++CRV15_RS05215-CRV15_RS05220++1317525-1317968++DP
NZ_CP027858.1++CRV15_RS05220-CRV15_RS05225++1318754-1318779++CO_F
NZ_CP027858.1++CRV15_RS05225-CRV15_RS05230++1319610-1319685++CO_F
NZ_CP027858.1++CRV15_RS05235-CRV15_RS05240++1321235-1321505++CO_F	(1321312, 1321351, '+', 'CCGGCTTGCCCCGCGCGGGACGGCGGGCACGATGGGGGCA')
NZ_CP027858.1++CRV15_RS05240-CRV15_RS05245++1323158-1323353++CO_F
NZ_CP027858.1++CRV15_RS05250-CRV15_RS05255++1324438-1324625++DT
NZ_CP027858.1++CRV15_RS05255-CRV15_RS05260++1325213-1325219++CO_R
NZ_CP027858.1++CRV15_RS05260-CRV15_RS05265++1326344-1326583++CO_R
NZ_CP027858.1++CRV15_RS05265-CRV15_RS05270++1327777-1328086++CO_R	(1327998, 1328037, '-', 'GGTTTTCCCGCCGGGGCCGCCGTACGCCAGACTGACCCCG')
NZ_CP027858.1++CRV15_RS05270-CRV15_RS05275++1328281-1328359++DP	(1328320, 1328359, '+', 'TCCGTATGCCGGGCGCACTTTCCGCCCTACGGTCGGGGCA')
NZ_CP027858.1++CRV15_RS05275-CRV15_RS05280++1329310-1329356++DT
NZ_CP027858.1++CRV15_RS05285-CRV15_RS05290++1330468-1331153++CO_R
NZ_CP027858.1++CRV15_RS05290-CRV15_RS05295++1332110-1332332++DP
NZ_CP027858.1++CRV15_RS05295-CRV15_RS05300++1337009-1337445++CO_F
NZ_CP027858.1++CRV15_RS05300-CRV15_RS05305++1338249-1338281++CO_F
NZ_CP027858.1++CRV15_RS05310-CRV15_RS05315++1339437-1339675++CO_R
NZ_CP027858.1++CRV15_RS05315-CRV15_RS05320++1340146-1340583++CO_R
NZ_CP027858.1++CRV15_RS05320-CRV15_RS05325++1340967-1341076++CO_R	(1341004, 1341043, '-', 'CCCCGCACGGCCGCAGCACAAGGCGGTACGGTGGGGCGTG')
NZ_CP027858.1++CRV15_RS05335-CRV15_RS05340++1343744-1343902++CO_R
NZ_CP027858.1++CRV15_RS05340-CRV15_RS05345++1344727-1344968++CO_R
NZ_CP027858.1++CRV15_RS05345-CRV15_RS05350++1347818-1348080++CO_R
NZ_CP027858.1++CRV15_RS05350-CRV15_RS05355++1348764-1349028++CO_R	(1348868, 1348907, '-', 'GGGTGTGGCGACAGGCGGGGTGCGGCTACCATGACCGGCA')	(1348869, 1348908, '-', 'AGGGTGTGGCGACAGGCGGGGTGCGGCTACCATGACCGGC')
NZ_CP027858.1++CRV15_RS05355-CRV15_RS05360++1354443-1354713++DP
NZ_CP027858.1++CRV15_RS05360-CRV15_RS05365++1357374-1357422++DT
NZ_CP027858.1++CRV15_RS05365-CRV15_RS05370++1357495-1357740++CO_R	(1357523, 1357562, '-', 'TGGGTCGAGCCACTGTCAGAACCGTGTATGATTAACCTCG')
NZ_CP027858.1++CRV15_RS05370-CRV15_RS05375++1357857-1357927++CO_R
NZ_CP027858.1++CRV15_RS05375-CRV15_RS05380++1361079-1361341++CO_R
NZ_CP027858.1++CRV15_RS05380-CRV15_RS05385++1362874-1363449++CO_R	(1363267, 1363306, '-', 'CGGGAAATTCCGACTCAGAATCTCTGATAAGGTCGGAGCA')
NZ_CP027858.1++CRV15_RS05385-CRV15_RS05390++1365135-1365310++CO_R
NZ_CP027858.1++CRV15_RS05390-CRV15_RS05395++1366210-1366426++CO_R
NZ_CP027858.1++CRV15_RS05395-CRV15_RS05400++1367167-1367364++DP
NZ_CP027858.1++CRV15_RS05400-CRV15_RS05405++1367610-1367708++CO_F
NZ_CP027858.1++CRV15_RS05405-CRV15_RS05410++1368278-1368369++DT
NZ_CP027858.1++CRV15_RS05410-CRV15_RS05415++1368813-1368817++CO_R
NZ_CP027858.1++CRV15_RS05415-CRV15_RS05420++1369570-1369662++CO_R
NZ_CP027858.1++CRV15_RS05425-CRV15_RS05430++1373258-1373623++CO_R	(1373449, 1373488, '-', 'TACGTGCGCGGGCGGCCGGACGCCATTTAGTCTGGTCGCA')
NZ_CP027858.1++CRV15_RS05430-CRV15_RS05435++1373914-1374150++CO_R	(1374045, 1374084, '-', 'CGACCGGACACGGCGACCGGGGCTGGTACGCTGTGTGACG')
NZ_CP027858.1++CRV15_RS05435-CRV15_RS05440++1375623-1376287++DP	(1376166, 1376205, '-', 'CTTGCGCGACGGCGCCGGTACGGACGGTAGGGTGACGCGA')
NZ_CP027858.1++CRV15_RS05440-CRV15_RS05445++1380265-1380356++DT
NZ_CP027858.1++CRV15_RS05445-CRV15_RS05450++1380653-1380749++CO_R
NZ_CP027858.1++CRV15_RS05450-CRV15_RS05455++1381112-1381185++CO_R
NZ_CP027858.1++CRV15_RS05455-CRV15_RS05460++1382448-1382474++CO_R
NZ_CP027858.1++CRV15_RS05460-CRV15_RS05465++1384043-1384048++CO_R
NZ_CP027858.1++CRV15_RS05465-CRV15_RS05470++1384576-1384635++CO_R	(1384578, 1384617, '-', 'TCACTTGGGACTGTCATAGGCAGTGGATAGAGTGGTCGCA')
NZ_CP027858.1++CRV15_RS05475-CRV15_RS05480++1387187-1387500++DP
NZ_CP027858.1++CRV15_RS05485-CRV15_RS05490++1389368-1389626++CO_F	(1389503, 1389542, '+', 'GCCCTCGGTCACCGGGGGTGAGCGGCATAGGATTTCCCCG')
NZ_CP027858.1++CRV15_RS05490-CRV15_RS05495++1389860-1390244++CO_F
NZ_CP027858.1++CRV15_RS05495-CRV15_RS05500++1392809-1393017++CO_F	(1392887, 1392926, '+', 'CTCCCTCGTCTCCCCTGGTCAACGCCGTACGCTCCGTACA')
NZ_CP027858.1++CRV15_RS05500-CRV15_RS05505++1394835-1394901++DT
NZ_CP027858.1++CRV15_RS05505-CRV15_RS05510++1394979-1395006++DP
NZ_CP027858.1++CRV15_RS05525-CRV15_RS05530++1399218-1399533++DT
NZ_CP027858.1++CRV15_RS05530-CRV15_RS05535++1400478-1401818++CO_R
NZ_CP027858.1++CRV15_RS05540-CRV15_RS05545++1403158-1403195++CO_R
NZ_CP027858.1++CRV15_RS05545-CRV15_RS05550++1403489-1403683++CO_R	(1403549, 1403588, '-', 'TCCGTCGAACGGCCCCGGCCCTGCGTGTACGGTTCAGATG')
NZ_CP027858.1++CRV15_RS05550-CRV15_RS05555++1406779-1406925++CO_R
NZ_CP027858.1++CRV15_RS05555-CRV15_RS05560++1407210-1407524++CO_R
NZ_CP027858.1++CRV15_RS05560-CRV15_RS05565++1408532-1408534++CO_R
NZ_CP027858.1++CRV15_RS05565-CRV15_RS05570++1409032-1409185++DP	(1409113, 1409152, '+', 'CCGTCCACCCGGGCCGTGCCCGCGGGTACGCTCGCCTGCG')
NZ_CP027858.1++CRV15_RS05570-CRV15_RS05575++1409716-1409802++CO_F
NZ_CP027858.1++CRV15_RS05575-CRV15_RS05580++1410222-1410472++CO_F
NZ_CP027858.1++CRV15_RS05580-CRV15_RS05585++1411369-1412368++DT
NZ_CP027858.1++CRV15_RS05585-CRV15_RS05590++1414069-1414137++CO_R
NZ_CP027858.1++CRV15_RS05590-CRV15_RS05595++1414686-1414814++CO_R
NZ_CP027858.1++CRV15_RS05595-CRV15_RS05600++1415660-1415857++CO_R	(1415687, 1415726, '-', 'CACTCGGCACCGGACCCACCCGCCGGGTACAGTGCGGAAA')
NZ_CP027858.1++CRV15_RS05600-CRV15_RS05605++1417012-1417177++CO_R	(1417135, 1417174, '-', 'GCCACGGCGGCCTCCGGCGGCCGGGTGTACTTTGTGCCCG')
NZ_CP027858.1++CRV15_RS05610-CRV15_RS05615++1419726-1419919++CO_R
NZ_CP027858.1++CRV15_RS05615-CRV15_RS05620++1421875-1422157++CO_R
NZ_CP027858.1++CRV15_RS05620-CRV15_RS05625++1423603-1423716++CO_R
NZ_CP027858.1++CRV15_RS05625-CRV15_RS05630++1425306-1426293++CO_R	(1425432, 1425471, '-', 'ACGACCTCCCGCACCGCTACGAGCTGGCAGAATCGACTCA')
NZ_CP027858.1++CRV15_RS05630-CRV15_RS05635++1428534-1428915++DP	(1428811, 1428850, '+', 'AGCATGCCCACCGCTCCCCCGCCGCCCTAGCCTGCGCATA')
NZ_CP027858.1++CRV15_RS05635-CRV15_RS05640++1430250-1430578++CO_F	(1430537, 1430576, '+', 'GCCTGTCGGTTCCCCCGCTGCCTGCCGTACGGTTTCTGCA')
NZ_CP027858.1++CRV15_RS05645-CRV15_RS05650++1433219-1433810++CO_R
NZ_CP027858.1++CRV15_RS05650-CRV15_RS05655++1434311-1434475++CO_R
NZ_CP027858.1++CRV15_RS05655-CRV15_RS05660++1435891-1435940++CO_R
NZ_CP027858.1++CRV15_RS05670-CRV15_RS05675++1438908-1439104++CO_R
NZ_CP027858.1++CRV15_RS05675-CRV15_RS05680++1440364-1440625++CO_R
NZ_CP027858.1++CRV15_RS05680-CRV15_RS05685++1442137-1442432++DP
NZ_CP027858.1++CRV15_RS05690-CRV15_RS05695++1443366-1443888++DP	(1443805, 1443844, '+', 'CCGTCCCCCGCCGGAGGACCGCCGCCTACGATGGCTCCCG')
NZ_CP027858.1++CRV15_RS05695-CRV15_RS05700++1444920-1445034++CO_F	(1444995, 1445034, '+', 'GGCTCCCCGTCCTCCGGTGCCACGGGGGACAATGGCCCCA')
NZ_CP027858.1++CRV15_RS05700-CRV15_RS05705++1445796-1445862++CO_F
NZ_CP027858.1++CRV15_RS05705-CRV15_RS05710++1446690-1446814++DT
NZ_CP027858.1++CRV15_RS05710-CRV15_RS05715++1448254-1448433++DP
NZ_CP027858.1++CRV15_RS05720-CRV15_RS05725++1450313-1450583++CO_F
[truncated: 5,046 more rows]

## Sheet: Teminators
IGR	Terminator1	Terminator2	Terminator3	Terminator4	Terminator5	Terminator6	Terminator7
[truncated: 5,976 more rows]

[truncated: 2 more sheets: Infernal, Coding Potential]
