# Supplementary material for: Identification of Small RNAs in Streptomyces clavuligerus Using High-Resolution Transcriptomics and Expression Profiling During Clavulanic Acid Production
Source: Int J Mol Sci. 2024 Dec 16;25(24):13472. doi: 10.3390/ijms252413472 (PMC11678152; doi:10.3390/ijms252413472)
Supplement: Supplementary file 1 [file ijms-25-13472-s001.zip › Supplementary_File_2.xlsx]

## Sheet: Hoja1
Accession	Title	Instrument	Center Name	Taxid	Scientific Name	Library Strategy	Library Source	Library selection	Library Layout	Bioproject	Biosample
SRR29439336	RNA-Seq of S. clavuligerus: 24h	ILLUMINA="Illumina HiSeq X Ten"	Universidad de Antioquia	1901	Streptomyces clavuligerus	RNA-Seq	TRANSCRIPTOMIC	size fractionation	PAIRED	PRJNA1125019	SAMN41880721
SRR29439335	RNA-Seq of S. clavuligerus: 24h	ILLUMINA="Illumina HiSeq X Ten"	Universidad de Antioquia	1901	Streptomyces clavuligerus	RNA-Seq	TRANSCRIPTOMIC	size fractionation	PAIRED	PRJNA1125019	SAMN41880722
SRR29439334	RNA-Seq of S. clavuligerus: 48h	ILLUMINA="Illumina HiSeq X Ten"	Universidad de Antioquia	1901	Streptomyces clavuligerus	RNA-Seq	TRANSCRIPTOMIC	size fractionation	PAIRED	PRJNA1125019	SAMN41880723
SRR29439333	RNA-Seq of S. clavuligerus: 48h	ILLUMINA="Illumina HiSeq X Ten"	Universidad de Antioquia	1901	Streptomyces clavuligerus	RNA-Seq	TRANSCRIPTOMIC	size fractionation	PAIRED	PRJNA1125019	SAMN41880724
SRR29439332	RNA-Seq of S. clavuligerus: 72h	ILLUMINA="Illumina HiSeq X Ten"	Universidad de Antioquia	1901	Streptomyces clavuligerus	RNA-Seq	TRANSCRIPTOMIC	size fractionation	PAIRED	PRJNA1125019	SAMN41880725
SRR29439331	RNA-Seq of S. clavuligerus: 72h	ILLUMINA="Illumina HiSeq X Ten"	Universidad de Antioquia	1901	Streptomyces clavuligerus	RNA-Seq	TRANSCRIPTOMIC	size fractionation	PAIRED	PRJNA1125019	SAMN41880726
SRR29439330	RNA-Seq of S. clavuligerus: 96h	ILLUMINA="Illumina HiSeq X Ten"	Universidad de Antioquia	1901	Streptomyces clavuligerus	RNA-Seq	TRANSCRIPTOMIC	size fractionation	PAIRED	PRJNA1125019	SAMN41880727
SRR29439329	RNA-Seq of S. clavuligerus: 96h	ILLUMINA="Illumina HiSeq X Ten"	Universidad de Antioquia	1901	Streptomyces clavuligerus	RNA-Seq	TRANSCRIPTOMIC	size fractionation	PAIRED	PRJNA1125019	SAMN41880728
SRR29452609	RNA-Seq of S. clavuligerus: 24h	ILLUMINA="Illumina HiSeq 2500"	Universidad de Antioquia	1901	Streptomyces clavuligerus	RNA-Seq	TRANSCRIPTOMIC	cDNA	PAIRED	PRJNA1125019	SAMN41895261
SRR29452608	RNA-Seq of S. clavuligerus: 24h	ILLUMINA="Illumina HiSeq 2500"	Universidad de Antioquia	1901	Streptomyces clavuligerus	RNA-Seq	TRANSCRIPTOMIC	cDNA	PAIRED	PRJNA1125019	SAMN41895262
SRR29452605	RNA-Seq of S. clavuligerus: 24h	ILLUMINA="Illumina HiSeq 2500"	Universidad de Antioquia	1901	Streptomyces clavuligerus	RNA-Seq	TRANSCRIPTOMIC	cDNA	PAIRED	PRJNA1125019	SAMN41895263
SRR29452604	RNA-Seq of S. clavuligerus: 48h	ILLUMINA="Illumina HiSeq 2500"	Universidad de Antioquia	1901	Streptomyces clavuligerus	RNA-Seq	TRANSCRIPTOMIC	cDNA	PAIRED	PRJNA1125019	SAMN41895264
SRR29452603	RNA-Seq of S. clavuligerus: 48h	ILLUMINA="Illumina HiSeq 2500"	Universidad de Antioquia	1901	Streptomyces clavuligerus	RNA-Seq	TRANSCRIPTOMIC	cDNA	PAIRED	PRJNA1125019	SAMN41895265
SRR29452602	RNA-Seq of S. clavuligerus: 48h	ILLUMINA="Illumina HiSeq 2500"	Universidad de Antioquia	1901	Streptomyces clavuligerus	RNA-Seq	TRANSCRIPTOMIC	cDNA	PAIRED	PRJNA1125019	SAMN41895266
SRR29452601	RNA-Seq of S. clavuligerus: 72h	ILLUMINA="Illumina HiSeq 2500"	Universidad de Antioquia	1901	Streptomyces clavuligerus	RNA-Seq	TRANSCRIPTOMIC	cDNA	PAIRED	PRJNA1125019	SAMN41895267
SRR29452600	RNA-Seq of S. clavuligerus: 72h	ILLUMINA="Illumina HiSeq 2500"	Universidad de Antioquia	1901	Streptomyces clavuligerus	RNA-Seq	TRANSCRIPTOMIC	cDNA	PAIRED	PRJNA1125019	SAMN41895268
SRR29452599	RNA-Seq of S. clavuligerus: 72h	ILLUMINA="Illumina HiSeq 2500"	Universidad de Antioquia	1901	Streptomyces clavuligerus	RNA-Seq	TRANSCRIPTOMIC	cDNA	PAIRED	PRJNA1125019	SAMN41895269
SRR29452598	RNA-Seq of S. clavuligerus: 96h	ILLUMINA="Illumina HiSeq 2500"	Universidad de Antioquia	1901	Streptomyces clavuligerus	RNA-Seq	TRANSCRIPTOMIC	cDNA	PAIRED	PRJNA1125019	SAMN41895270
SRR29452607	RNA-Seq of S. clavuligerus: 96h	ILLUMINA="Illumina HiSeq 2500"	Universidad de Antioquia	1901	Streptomyces clavuligerus	RNA-Seq	TRANSCRIPTOMIC	cDNA	PAIRED	PRJNA1125019	SAMN41895271
SRR29452606	RNA-Seq of S. clavuligerus: 96h	ILLUMINA="Illumina HiSeq 2500"	Universidad de Antioquia	1901	Streptomyces clavuligerus	RNA-Seq	TRANSCRIPTOMIC	cDNA	PAIRED	PRJNA1125019	SAMN41895272
SRR29457321	RNA-Seq of S. clavuligerus: BLD strain, 24h	ILLUMINA="Illumina HiSeq 2500"	Universidad de Antioquia	1901	Streptomyces clavuligerus	RNA-Seq	TRANSCRIPTOMIC	cDNA	PAIRED	PRJNA1125460	SAMN41898087
SRR29457320	RNA-Seq of S. clavuligerus: BLD strain, 24h	ILLUMINA="Illumina HiSeq 2500"	Universidad de Antioquia	1901	Streptomyces clavuligerus	RNA-Seq	TRANSCRIPTOMIC	cDNA	PAIRED	PRJNA1125460	SAMN41898088
SRR29457311	RNA-Seq of S. clavuligerus: BLD strain, 72h	ILLUMINA="Illumina HiSeq 2500"	Universidad de Antioquia	1901	Streptomyces clavuligerus	RNA-Seq	TRANSCRIPTOMIC	cDNA	PAIRED	PRJNA1125460	SAMN41898089
SRR29457310	RNA-Seq of S. clavuligerus: BLD strain, 72h	ILLUMINA="Illumina HiSeq 2500"	Universidad de Antioquia	1901	Streptomyces clavuligerus	RNA-Seq	TRANSCRIPTOMIC	cDNA	PAIRED	PRJNA1125460	SAMN41898090
SRR29457309	RNA-Seq of S. clavuligerus: ORF strain, 24h	ILLUMINA="Illumina HiSeq 2500"	Universidad de Antioquia	1901	Streptomyces clavuligerus	RNA-Seq	TRANSCRIPTOMIC	cDNA	PAIRED	PRJNA1125460	SAMN41898091
SRR29457308	RNA-Seq of S. clavuligerus: ORF strain, 24h	ILLUMINA="Illumina HiSeq 2500"	Universidad de Antioquia	1901	Streptomyces clavuligerus	RNA-Seq	TRANSCRIPTOMIC	cDNA	PAIRED	PRJNA1125460	SAMN41898092
SRR29457307	RNA-Seq of S. clavuligerus: ORF strain, 72h	ILLUMINA="Illumina HiSeq 2500"	Universidad de Antioquia	1901	Streptomyces clavuligerus	RNA-Seq	TRANSCRIPTOMIC	cDNA	PAIRED	PRJNA1125460	SAMN41898093
SRR29457306	RNA-Seq of S. clavuligerus: ORF strain, 72h	ILLUMINA="Illumina HiSeq 2500"	Universidad de Antioquia	1901	Streptomyces clavuligerus	RNA-Seq	TRANSCRIPTOMIC	cDNA	PAIRED	PRJNA1125460	SAMN41898094
SRR29457319	RNA-Seq of S. clavuligerus: wild type, co-culture, 72h	ILLUMINA="Illumina HiSeq 2500"	Universidad de Antioquia	1901	Streptomyces clavuligerus	RNA-Seq	TRANSCRIPTOMIC	cDNA	PAIRED	PRJNA1125460	SAMN41898097
SRR29457318	RNA-Seq of S. clavuligerus: wild type, co-culture, 72h	ILLUMINA="Illumina HiSeq 2500"	Universidad de Antioquia	1901	Streptomyces clavuligerus	RNA-Seq	TRANSCRIPTOMIC	cDNA	PAIRED	PRJNA1125460	SAMN41898098
SRR29457317	RNA-Seq of S. clavuligerus: PIB strain, 24h	ILLUMINA="Illumina HiSeq 2500"	Universidad de Antioquia	1901	Streptomyces clavuligerus	RNA-Seq	TRANSCRIPTOMIC	cDNA	PAIRED	PRJNA1125460	SAMN41898099
SRR29457316	RNA-Seq of S. clavuligerus: PIB strain, 24h	ILLUMINA="Illumina HiSeq 2500"	Universidad de Antioquia	1901	Streptomyces clavuligerus	RNA-Seq	TRANSCRIPTOMIC	cDNA	PAIRED	PRJNA1125460	SAMN41898100
SRR29457315	RNA-Seq of S. clavuligerus: PIB strain, 72h	ILLUMINA="Illumina HiSeq 2500"	Universidad de Antioquia	1901	Streptomyces clavuligerus	RNA-Seq	TRANSCRIPTOMIC	cDNA	PAIRED	PRJNA1125460	SAMN41898101
SRR29457314	RNA-Seq of S. clavuligerus: PIB strain, 72h	ILLUMINA="Illumina HiSeq 2500"	Universidad de Antioquia	1901	Streptomyces clavuligerus	RNA-Seq	TRANSCRIPTOMIC	cDNA	PAIRED	PRJNA1125460	SAMN41898102
SRR25566221	RNA-Seq of S. clavuligerus: C1 strain, 8h	ILLUMINA="Illumina NovaSeq 6000"	Seoul National University	1901	Streptomyces clavuligerus	RNA-Seq	TRANSCRIPTOMIC	cDNA	SINGLE	PRJNA1003279	SAMN36885690
SRR25566222	RNA-Seq of S. clavuligerus: C1 strain, 8h	ILLUMINA="Illumina NovaSeq 6000"	Seoul National University	1901	Streptomyces clavuligerus	RNA-Seq	TRANSCRIPTOMIC	cDNA	SINGLE	PRJNA1003279	SAMN36885689
SRR25566223	RNA-Seq of S. clavuligerus: wild type, 72h	ILLUMINA="Illumina NovaSeq 6000"	Seoul National University	1901	Streptomyces clavuligerus	RNA-Seq	TRANSCRIPTOMIC	cDNA	SINGLE	PRJNA1003279	SAMN36885688
SRR25566224	RNA-Seq of S. clavuligerus: wild type, 72h	ILLUMINA="Illumina NovaSeq 6000"	Seoul National University	1901	Streptomyces clavuligerus	RNA-Seq	TRANSCRIPTOMIC	cDNA	SINGLE	PRJNA1003279	SAMN36885687
SRR25566225	RNA-Seq of S. clavuligerus: wild type, 36h	ILLUMINA="Illumina NovaSeq 6000"	Seoul National University	1901	Streptomyces clavuligerus	RNA-Seq	TRANSCRIPTOMIC	cDNA	SINGLE	PRJNA1003279	SAMN36885686
SRR25566226	RNA-Seq of S. clavuligerus: wild type, 36h	ILLUMINA="Illumina NovaSeq 6000"	Seoul National University	1901	Streptomyces clavuligerus	RNA-Seq	TRANSCRIPTOMIC	cDNA	SINGLE	PRJNA1003279	SAMN36885685
SRR25566227	RNA-Seq of S. clavuligerus: NL strain, 72h	ILLUMINA="Illumina NovaSeq 6000"	Seoul National University	1901	Streptomyces clavuligerus	RNA-Seq	TRANSCRIPTOMIC	cDNA	SINGLE	PRJNA1003279	SAMN36885712
SRR25566228	RNA-Seq of S. clavuligerus: NL strain, 72h	ILLUMINA="Illumina NovaSeq 6000"	Seoul National University	1901	Streptomyces clavuligerus	RNA-Seq	TRANSCRIPTOMIC	cDNA	SINGLE	PRJNA1003279	SAMN36885711
SRR25566229	RNA-Seq of S. clavuligerus: wild type, 14h	ILLUMINA="Illumina NovaSeq 6000"	Seoul National University	1901	Streptomyces clavuligerus	RNA-Seq	TRANSCRIPTOMIC	cDNA	SINGLE	PRJNA1003279	SAMN36885684
SRR25566230	RNA-Seq of S. clavuligerus: NL strain, 36h	ILLUMINA="Illumina NovaSeq 6000"	Seoul National University	1901	Streptomyces clavuligerus	RNA-Seq	TRANSCRIPTOMIC	cDNA	SINGLE	PRJNA1003279	SAMN36885710
SRR25566231	RNA-Seq of S. clavuligerus: NL strain, 36h	ILLUMINA="Illumina NovaSeq 6000"	Seoul National University	1901	Streptomyces clavuligerus	RNA-Seq	TRANSCRIPTOMIC	cDNA	SINGLE	PRJNA1003279	SAMN36885709
SRR25566232	RNA-Seq of S. clavuligerus: NL strain, 14h	ILLUMINA="Illumina NovaSeq 6000"	Seoul National University	1901	Streptomyces clavuligerus	RNA-Seq	TRANSCRIPTOMIC	cDNA	SINGLE	PRJNA1003279	SAMN36885708
SRR25566233	RNA-Seq of S. clavuligerus: NL strain, 14h	ILLUMINA="Illumina NovaSeq 6000"	Seoul National University	1901	Streptomyces clavuligerus	RNA-Seq	TRANSCRIPTOMIC	cDNA	SINGLE	PRJNA1003279	SAMN36885707
SRR25566234	RNA-Seq of S. clavuligerus: NL strain, 8h	ILLUMINA="Illumina NovaSeq 6000"	Seoul National University	1901	Streptomyces clavuligerus	RNA-Seq	TRANSCRIPTOMIC	cDNA	SINGLE	PRJNA1003279	SAMN36885706
SRR25566235	RNA-Seq of S. clavuligerus: NL strain, 8h	ILLUMINA="Illumina NovaSeq 6000"	Seoul National University	1901	Streptomyces clavuligerus	RNA-Seq	TRANSCRIPTOMIC	cDNA	SINGLE	PRJNA1003279	SAMN36885705
SRR25566236	RNA-Seq of S. clavuligerus: OR strain, 72h	ILLUMINA="Illumina NovaSeq 6000"	Seoul National University	1901	Streptomyces clavuligerus	RNA-Seq	TRANSCRIPTOMIC	cDNA	SINGLE	PRJNA1003279	SAMN36885704
SRR25566237	RNA-Seq of S. clavuligerus: OR strain, 72h	ILLUMINA="Illumina NovaSeq 6000"	Seoul National University	1901	Streptomyces clavuligerus	RNA-Seq	TRANSCRIPTOMIC	cDNA	SINGLE	PRJNA1003279	SAMN36885703
SRR25566238	RNA-Seq of S. clavuligerus: OR strain, 36h	ILLUMINA="Illumina NovaSeq 6000"	Seoul National University	1901	Streptomyces clavuligerus	RNA-Seq	TRANSCRIPTOMIC	cDNA	SINGLE	PRJNA1003279	SAMN36885702
SRR25566239	RNA-Seq of S. clavuligerus: OR strain, 36h	ILLUMINA="Illumina NovaSeq 6000"	Seoul National University	1901	Streptomyces clavuligerus	RNA-Seq	TRANSCRIPTOMIC	cDNA	SINGLE	PRJNA1003279	SAMN36885701
SRR25566240	RNA-Seq of S. clavuligerus: wild type, 14h	ILLUMINA="Illumina NovaSeq 6000"	Seoul National University	1901	Streptomyces clavuligerus	RNA-Seq	TRANSCRIPTOMIC	cDNA	SINGLE	PRJNA1003279	SAMN36885683
SRR25566241	RNA-Seq of S. clavuligerus: OR strain, 14h	ILLUMINA="Illumina NovaSeq 6000"	Seoul National University	1901	Streptomyces clavuligerus	RNA-Seq	TRANSCRIPTOMIC	cDNA	SINGLE	PRJNA1003279	SAMN36885700
SRR25566242	RNA-Seq of S. clavuligerus: OR strain, 14h	ILLUMINA="Illumina NovaSeq 6000"	Seoul National University	1901	Streptomyces clavuligerus	RNA-Seq	TRANSCRIPTOMIC	cDNA	SINGLE	PRJNA1003279	SAMN36885699
SRR25566243	RNA-Seq of S. clavuligerus: OR strain, 8h	ILLUMINA="Illumina NovaSeq 6000"	Seoul National University	1901	Streptomyces clavuligerus	RNA-Seq	TRANSCRIPTOMIC	cDNA	SINGLE	PRJNA1003279	SAMN36885698
SRR25566244	RNA-Seq of S. clavuligerus: OR strain, 8h	ILLUMINA="Illumina NovaSeq 6000"	Seoul National University	1901	Streptomyces clavuligerus	RNA-Seq	TRANSCRIPTOMIC	cDNA	SINGLE	PRJNA1003279	SAMN36885697
SRR25566245	RNA-Seq of S. clavuligerus: C1 strain, 72h	ILLUMINA="Illumina NovaSeq 6000"	Seoul National University	1901	Streptomyces clavuligerus	RNA-Seq	TRANSCRIPTOMIC	cDNA	SINGLE	PRJNA1003279	SAMN36885696
SRR25566246	RNA-Seq of S. clavuligerus: C1 strain, 72h	ILLUMINA="Illumina NovaSeq 6000"	Seoul National University	1901	Streptomyces clavuligerus	RNA-Seq	TRANSCRIPTOMIC	cDNA	SINGLE	PRJNA1003279	SAMN36885695
SRR25566247	RNA-Seq of S. clavuligerus: C1 strain, 36h	ILLUMINA="Illumina NovaSeq 6000"	Seoul National University	1901	Streptomyces clavuligerus	RNA-Seq	TRANSCRIPTOMIC	cDNA	SINGLE	PRJNA1003279	SAMN36885694
SRR25566248	RNA-Seq of S. clavuligerus: C1 strain, 36h	ILLUMINA="Illumina NovaSeq 6000"	Seoul National University	1901	Streptomyces clavuligerus	RNA-Seq	TRANSCRIPTOMIC	cDNA	SINGLE	PRJNA1003279	SAMN36885693
SRR25566249	RNA-Seq of S. clavuligerus: C1 strain, 14h	ILLUMINA="Illumina NovaSeq 6000"	Seoul National University	1901	Streptomyces clavuligerus	RNA-Seq	TRANSCRIPTOMIC	cDNA	SINGLE	PRJNA1003279	SAMN36885692
SRR25566250	RNA-Seq of S. clavuligerus: C1 strain, 14h	ILLUMINA="Illumina NovaSeq 6000"	Seoul National University	1901	Streptomyces clavuligerus	RNA-Seq	TRANSCRIPTOMIC	cDNA	SINGLE	PRJNA1003279	SAMN36885691
SRR25566251	RNA-Seq of S. clavuligerus: wild type, 8h	ILLUMINA="Illumina NovaSeq 6000"	Seoul National University	1901	Streptomyces clavuligerus	RNA-Seq	TRANSCRIPTOMIC	cDNA	SINGLE	PRJNA1003279	SAMN36885682
SRR25566252	RNA-Seq of S. clavuligerus: wild type, 8h	ILLUMINA="Illumina NovaSeq 6000"	Seoul National University	1901	Streptomyces clavuligerus	RNA-Seq	TRANSCRIPTOMIC	cDNA	SINGLE	PRJNA1003279	SAMN36885681
SRR21160960	GSM6500769: F613-1, ML, 96 hour; Streptomyces clavuligerus; RNA-Seq	ILLUMINA="Illumina HiSeq 2500"	Shandong Academy of Medical Sciences	1901	Streptomyces clavuligerus	RNA-Seq	TRANSCRIPTOMIC	cDNA	PAIRED	PRJNA872036	SAMN30438200
SRR21160962	GSM6500768: F613-1, ML, 48 hour; Streptomyces clavuligerus; RNA-Seq	ILLUMINA="Illumina HiSeq 2500"	Shandong Academy of Medical Sciences	1901	Streptomyces clavuligerus	RNA-Seq	TRANSCRIPTOMIC	cDNA	PAIRED	PRJNA872036	SAMN30438201
SRR21160964	GSM6500767: F613-1, ML, 24 hour; Streptomyces clavuligerus; RNA-Seq	ILLUMINA="Illumina HiSeq 2500"	Shandong Academy of Medical Sciences	1901	Streptomyces clavuligerus	RNA-Seq	TRANSCRIPTOMIC	cDNA	PAIRED	PRJNA872036	SAMN30438202
SRR21160966	GSM6500766: F613-1, MH, 96 hour; Streptomyces clavuligerus; RNA-Seq	ILLUMINA="Illumina HiSeq 2500"	Shandong Academy of Medical Sciences	1901	Streptomyces clavuligerus	RNA-Seq	TRANSCRIPTOMIC	cDNA	PAIRED	PRJNA872036	SAMN30438203
SRR21160968	GSM6500765: F613-1, MH, 48 hour; Streptomyces clavuligerus; RNA-Seq	ILLUMINA="Illumina HiSeq 2500"	Shandong Academy of Medical Sciences	1901	Streptomyces clavuligerus	RNA-Seq	TRANSCRIPTOMIC	cDNA	PAIRED	PRJNA872036	SAMN30438204
SRR21160970	GSM6500764: F613-1, MH, 24 hour; Streptomyces clavuligerus; RNA-Seq	ILLUMINA="Illumina HiSeq 2500"	Shandong Academy of Medical Sciences	1901	Streptomyces clavuligerus	RNA-Seq	TRANSCRIPTOMIC	cDNA	PAIRED	PRJNA872036	SAMN30438205
ERR2841707	Illumina HiSeq 2000 sequencing	ILLUMINA="Illumina HiSeq 2000"	KAIST	1901	Streptomyces clavuligerus	RNA-Seq	TRANSCRIPTOMIC	RANDOM	SINGLE	PRJEB29159	SAMEA4974054
ERR2841706	Illumina HiSeq 2000 sequencing	ILLUMINA="Illumina HiSeq 2000"	KAIST	1901	Streptomyces clavuligerus	RNA-Seq	TRANSCRIPTOMIC	RANDOM	SINGLE	PRJEB29159	SAMEA4974053
ERR2841705	Illumina HiSeq 2000 sequencing	ILLUMINA="Illumina HiSeq 2000"	KAIST	1901	Streptomyces clavuligerus	RNA-Seq	TRANSCRIPTOMIC	RANDOM	SINGLE	PRJEB29159	SAMEA4974052
ERR2841704	Illumina HiSeq 2000 sequencing	ILLUMINA="Illumina HiSeq 2000"	KAIST	1901	Streptomyces clavuligerus	RNA-Seq	TRANSCRIPTOMIC	RANDOM	SINGLE	PRJEB29159	SAMEA4974051
ERR2841703	Illumina HiSeq 2000 sequencing	ILLUMINA="Illumina HiSeq 2000"	KAIST	1901	Streptomyces clavuligerus	RNA-Seq	TRANSCRIPTOMIC	RANDOM	SINGLE	PRJEB29159	SAMEA4974050
ERR2841702	Illumina HiSeq 2000 sequencing	ILLUMINA="Illumina HiSeq 2000"	KAIST	1901	Streptomyces clavuligerus	RNA-Seq	TRANSCRIPTOMIC	RANDOM	SINGLE	PRJEB29159	SAMEA4974049
ERR2841701	Illumina HiSeq 2000 sequencing	ILLUMINA="Illumina HiSeq 2000"	KAIST	1901	Streptomyces clavuligerus	RNA-Seq	TRANSCRIPTOMIC	RANDOM	SINGLE	PRJEB29159	SAMEA4974048
ERR2841700	Illumina HiSeq 2000 sequencing	ILLUMINA="Illumina HiSeq 2000"	KAIST	1901	Streptomyces clavuligerus	RNA-Seq	TRANSCRIPTOMIC	RANDOM	SINGLE	PRJEB29159	SAMEA4974047
SRR12414211	RNA-Seq of Streptomyces clavuligerus DEPA	ILLUMINA="Illumina HiSeq 4000"	Middle East Technical University	1901	Streptomyces clavuligerus	RNA-Seq	TRANSCRIPTOMIC	cDNA	PAIRED	PRJNA655950	SAMN15762466
SRR12414212	RNA-Seq of Streptomyces clavuligerus NRRL3585	ILLUMINA="Illumina HiSeq 4000"	Middle East Technical University	1901	Streptomyces clavuligerus	RNA-Seq	TRANSCRIPTOMIC	cDNA	PAIRED	PRJNA655950	SAMN15762465
ERR3949744	Illumina HiSeq 2500 sequencing	ILLUMINA="Illumina HiSeq 2500"	KAIST	1901	Streptomyces clavuligerus	RNA-Seq	TRANSCRIPTOMIC	cDNA	SINGLE	PRJEB36893	SAMEA6585382
ERR3949743	Illumina HiSeq 2500 sequencing	ILLUMINA="Illumina HiSeq 2500"	KAIST	1901	Streptomyces clavuligerus	RNA-Seq	TRANSCRIPTOMIC	cDNA	SINGLE	PRJEB36893	SAMEA6585382
ERR3949742	Illumina HiSeq 2500 sequencing	ILLUMINA="Illumina HiSeq 2500"	KAIST	1901	Streptomyces clavuligerus	RNA-Seq	TRANSCRIPTOMIC	cDNA	SINGLE	PRJEB36893	SAMEA6585382
ERR3949741	Illumina HiSeq 2500 sequencing	ILLUMINA="Illumina HiSeq 2500"	KAIST	1901	Streptomyces clavuligerus	RNA-Seq	TRANSCRIPTOMIC	cDNA	SINGLE	PRJEB36893	SAMEA6585382
ERR3949740	Illumina HiSeq 2500 sequencing	ILLUMINA="Illumina HiSeq 2500"	KAIST	1901	Streptomyces clavuligerus	RNA-Seq	TRANSCRIPTOMIC	cDNA	SINGLE	PRJEB36893	SAMEA6585382
ERR3949739	Illumina HiSeq 2500 sequencing	ILLUMINA="Illumina HiSeq 2500"	KAIST	1901	Streptomyces clavuligerus	RNA-Seq	TRANSCRIPTOMIC	cDNA	SINGLE	PRJEB36893	SAMEA6585382
ERR3949738	Illumina HiSeq 2500 sequencing	ILLUMINA="Illumina HiSeq 2500"	KAIST	1901	Streptomyces clavuligerus	RNA-Seq	TRANSCRIPTOMIC	cDNA	SINGLE	PRJEB36893	SAMEA6585382
ERR3949737	Illumina HiSeq 2500 sequencing	ILLUMINA="Illumina HiSeq 2500"	KAIST	1901	Streptomyces clavuligerus	RNA-Seq	TRANSCRIPTOMIC	cDNA	SINGLE	PRJEB36893	SAMEA6585382
