# Supplementary material for: Identification of Small RNAs in Streptomyces clavuligerus Using High-Resolution Transcriptomics and Expression Profiling During Clavulanic Acid Production
Source: Int J Mol Sci. 2024 Dec 16;25(24):13472. doi: 10.3390/ijms252413472 (PMC11678152; doi:10.3390/ijms252413472)
Supplement: Supplementary file 1 [file ijms-25-13472-s001.zip › Supplementary_File_3.xlsx]

## Sheet: Supplemetary_file_3
Operon	Replicon	Start	Stop	Strand	Number of Genes	Genes	BGC	Similarity	Type
0	Chromosome	10365	12721	+	2	CRV15_RS00050, CRV15_RS00055	peucechelin	25,00%	NI-siderophore
1	Chromosome	13507	14647	-	2	tgmB, tgmA	peucechelin	25,00%	NI-siderophore
2	Chromosome	15505	21552	-	4	CRV15_RS00080, CRV15_RS00085, CRV15_RS00090, CRV15_RS00095	peucechelin	25,00%	NI-siderophore
3	Chromosome	21956	24030	+	2	CRV15_RS00100, CRV15_RS00105	peucechelin	25,00%	NI-siderophore
4	Chromosome	39231	43717	+	2	CRV15_RS00185, CRV15_RS00190
5	Chromosome	46781	49962	+	2	CRV15_RS00210, CRV15_RS00215
6	Chromosome	56158	60126	+	3	CRV15_RS00250, CRV15_RS00255, CRV15_RS00260
7	Chromosome	60804	63295	+	2	CRV15_RS00270, CRV15_RS00275
8	Chromosome	67910	79603	-	11	rfbC, CRV15_RS00305, CRV15_RS00310, CRV15_RS00315, CRV15_RS00320, CRV15_RS00325, CRV15_RS00330, CRV15_RS00335, CRV15_RS00340, CRV15_RS00345, CRV15_RS00350	10-epi-HSAF/10-epi-3-deOH-HSAF/10-epi-maltophilin/10-epi-xanthobaccin C/10-epi-hydroxymaltophilin/10-epi-FI-2	83,00%	NRPS-like,other,NRPS,T1PKS,terpene
9	Chromosome	79964	93167	-	8	CRV15_RS00355, CRV15_RS00360, asnB, CRV15_RS00370, CRV15_RS00375, CRV15_RS00380, CRV15_RS00385, CRV15_RS00390	10-epi-HSAF/10-epi-3-deOH-HSAF/10-epi-maltophilin/10-epi-xanthobaccin C/10-epi-hydroxymaltophilin/10-epi-FI-2	83,00%	NRPS-like,other,NRPS,T1PKS,terpene
10	Chromosome	94444	96761	+	2	CRV15_RS00410, CRV15_RS00415	10-epi-HSAF/10-epi-3-deOH-HSAF/10-epi-maltophilin/10-epi-xanthobaccin C/10-epi-hydroxymaltophilin/10-epi-FI-2	83,00%	NRPS-like,other,NRPS,T1PKS,terpene
11	Chromosome	101927	104732	+	3	CRV15_RS00435, CRV15_RS00440, CRV15_RS00445	10-epi-HSAF/10-epi-3-deOH-HSAF/10-epi-maltophilin/10-epi-xanthobaccin C/10-epi-hydroxymaltophilin/10-epi-FI-2	83,00%	NRPS-like,other,NRPS,T1PKS,terpene
12	Chromosome	107920	109379	+	2	CRV15_RS00470, CRV15_RS00475	10-epi-HSAF/10-epi-3-deOH-HSAF/10-epi-maltophilin/10-epi-xanthobaccin C/10-epi-hydroxymaltophilin/10-epi-FI-2	83,00%	NRPS-like,other,NRPS,T1PKS,terpene
13	Chromosome	120705	127035	+	3	CRV15_RS00510, CRV15_RS00515, CRV15_RS00520	10-epi-HSAF/10-epi-3-deOH-HSAF/10-epi-maltophilin/10-epi-xanthobaccin C/10-epi-hydroxymaltophilin/10-epi-FI-2	83,00%	NRPS-like,other,NRPS,T1PKS,terpene
14	Chromosome	133200	147354	+	4	CRV15_RS00540, CRV15_RS00545, CRV15_RS00550, CRV15_RS00555	10-epi-HSAF/10-epi-3-deOH-HSAF/10-epi-maltophilin/10-epi-xanthobaccin C/10-epi-hydroxymaltophilin/10-epi-FI-2	83,00%	NRPS-like,other,NRPS,T1PKS,terpene
15	Chromosome	150539	163520	-	6	CRV15_RS00575, CRV15_RS00580, CRV15_RS00585, CRV15_RS00590, CRV15_RS00595, CRV15_RS00600	10-epi-HSAF/10-epi-3-deOH-HSAF/10-epi-maltophilin/10-epi-xanthobaccin C/10-epi-hydroxymaltophilin/10-epi-FI-2	83,00%	NRPS-like,other,NRPS,T1PKS,terpene
16	Chromosome	164395	169576	-	5	CRV15_RS00610, CRV15_RS00615, CRV15_RS00620, CRV15_RS37320, CRV15_RS00630	10-epi-HSAF/10-epi-3-deOH-HSAF/10-epi-maltophilin/10-epi-xanthobaccin C/10-epi-hydroxymaltophilin/10-epi-FI-2	83,00%	NRPS-like,other,NRPS,T1PKS,terpene
17	Chromosome	173424	177174	-	5	CRV15_RS36450, CRV15_RS00660, CRV15_RS00665, CRV15_RS00670, CRV15_RS00675	10-epi-HSAF/10-epi-3-deOH-HSAF/10-epi-maltophilin/10-epi-xanthobaccin C/10-epi-hydroxymaltophilin/10-epi-FI-2	83,00%	NRPS-like,other,NRPS,T1PKS,terpene
18	Chromosome	179037	182459	-	3	CRV15_RS00685, CRV15_RS00690, CRV15_RS00695
19	Chromosome	191496	193956	-	3	CRV15_RS00735, CRV15_RS00740, CRV15_RS00745
20	Chromosome	199723	203815	-	5	CRV15_RS00790, CRV15_RS00795, CRV15_RS00800, CRV15_RS00805, CRV15_RS00810
21	Chromosome	204526	207044	+	2	CRV15_RS00815, CRV15_RS00820
22	Chromosome	211999	214820	-	3	CRV15_RS00845, CRV15_RS00850, CRV15_RS00855
23	Chromosome	229134	232039	+	2	CRV15_RS00895, CRV15_RS00900
24	Chromosome	241484	244084	+	2	CRV15_RS00930, CRV15_RS37325
25	Chromosome	244287	247389	-	2	CRV15_RS00940, CRV15_RS00945
26	Chromosome	253527	254007	+	2	CRV15_RS00970, CRV15_RS00975
27	Chromosome	254778	258514	+	2	CRV15_RS00985, CRV15_RS00990
28	Chromosome	260345	261668	+	2	CRV15_RS01005, CRV15_RS01010
29	Chromosome	261816	263120	-	2	CRV15_RS01015, CRV15_RS01020
30	Chromosome	266327	271026	+	5	CRV15_RS01030, CRV15_RS01035, kdpA, kdpB, kdpC
31	Chromosome	293042	296656	-	4	CRV15_RS01135, CRV15_RS01140, CRV15_RS01145, CRV15_RS01150	naringenin	100,00%	T3PKS,ranthipeptide
32	Chromosome	305439	309157	-	3	CRV15_RS01190, CRV15_RS37330, CRV15_RS01200	naringenin	100,00%	T3PKS,ranthipeptide
33	Chromosome	314353	324201	+	4	CRV15_RS01220, CRV15_RS01225, CRV15_RS01230, CRV15_RS01235	naringenin	100,00%	T3PKS,ranthipeptide
34	Chromosome	329886	333058	+	3	CRV15_RS01260, CRV15_RS01265, CRV15_RS01270
35	Chromosome	335440	338058	+	3	CRV15_RS01285, CRV15_RS01290, CRV15_RS01295
36	Chromosome	340991	343419	+	2	CRV15_RS01310, CRV15_RS01315
37	Chromosome	343432	347015	-	3	CRV15_RS01320, CRV15_RS01325, CRV15_RS01330
38	Chromosome	348786	349705	+	2	CRV15_RS01345, CRV15_RS01350
39	Chromosome	363607	367233	+	3	CRV15_RS01400, CRV15_RS01405, CRV15_RS01410
40	Chromosome	368247	370347	+	3	CRV15_RS01420, CRV15_RS01425, CRV15_RS01430
41	Chromosome	379460	382933	-	4	CRV15_RS01470, CRV15_RS01475, CRV15_RS01480, CRV15_RS01485
42	Chromosome	389570	391718	+	2	CRV15_RS01520, CRV15_RS01525
43	Chromosome	391883	394996	+	3	CRV15_RS01530, CRV15_RS01535, CRV15_RS01540
44	Chromosome	399985	402672	-	2	CRV15_RS01570, CRV15_RS01575
45	Chromosome	414329	417492	+	2	CRV15_RS01620, CRV15_RS01625
46	Chromosome	417604	420011	+	2	CRV15_RS01630, CRV15_RS01635
47	Chromosome	434184	436905	+	3	CRV15_RS01710, CRV15_RS01715, CRV15_RS01720
48	Chromosome	444709	446868	+	2	CRV15_RS01760, CRV15_RS01765
49	Chromosome	449089	452800	-	4	CRV15_RS01785, CRV15_RS01790, CRV15_RS01795, CRV15_RS01800
50	Chromosome	454562	455576	-	2	CRV15_RS01810, CRV15_RS01815
51	Chromosome	456853	459937	-	3	CRV15_RS01825, CRV15_RS01830, CRV15_RS01835
52	Chromosome	461979	463764	-	2	CRV15_RS01845, CRV15_RS01850	nucleocidin	47,00%	NRPS,NRPS-like
53	Chromosome	463850	465331	-	2	CRV15_RS01855, CRV15_RS35795	nucleocidin	47,00%	NRPS,NRPS-like
54	Chromosome	467139	475011	+	4	CRV15_RS01865, CRV15_RS01870, CRV15_RS01875, CRV15_RS01880	nucleocidin	47,00%	NRPS,NRPS-like
55	Chromosome	475398	477295	+	3	CRV15_RS36230, CRV15_RS01890, CRV15_RS01895	nucleocidin	47,00%	NRPS,NRPS-like
56	Chromosome	477510	486870	-	3	CRV15_RS01900, CRV15_RS01905, CRV15_RS01910	nucleocidin	47,00%	NRPS,NRPS-like
57	Chromosome	490106	492612	-	2	CRV15_RS01930, CRV15_RS01935	nucleocidin	47,00%	NRPS,NRPS-like
58	Chromosome	492800	500783	+	7	CRV15_RS01940, CRV15_RS01945, CRV15_RS01950, CRV15_RS01955, CRV15_RS01960, CRV15_RS01965, CRV15_RS01970	nucleocidin	47,00%	NRPS,NRPS-like
59	Chromosome	502958	505146	+	2	CRV15_RS01985, CRV15_RS01990	nucleocidin	47,00%	NRPS,NRPS-like
60	Chromosome	505582	508178	-	2	CRV15_RS01995, CRV15_RS02000	nucleocidin	47,00%	NRPS,NRPS-like
61	Chromosome	511074	514396	-	3	CRV15_RS02020, CRV15_RS02025, CRV15_RS02030
62	Chromosome	516647	519645	-	3	CRV15_RS02040, CRV15_RS02045, CRV15_RS02050
63	Chromosome	519740	521408	-	3	CRV15_RS36495, CRV15_RS36500, CRV15_RS02060
64	Chromosome	523021	523922	-	2	CRV15_RS36505, CRV15_RS36510
65	Chromosome	525682	527369	-	2	CRV15_RS02080, CRV15_RS36515
66	Chromosome	529834	530711	+	3	CRV15_RS02095, CRV15_RS02100, CRV15_RS35800	holomycin	100,00%	NRPS
67	Chromosome	541020	543103	+	2	CRV15_RS02170, CRV15_RS02175	holomycin	100,00%	NRPS
68	Chromosome	543755	546270	+	2	CRV15_RS02185, CRV15_RS02190	holomycin	100,00%	NRPS
69	Chromosome	546340	547409	-	2	CRV15_RS02195, CRV15_RS02200	holomycin	100,00%	NRPS
70	Chromosome	547573	555406	+	5	hlmE, CRV15_RS02210, CRV15_RS02215, CRV15_RS02220, hlmA	holomycin	100,00%	NRPS
71	Chromosome	563206	566096	-	3	CRV15_RS02270, CRV15_RS02275, CRV15_RS02280	holomycin	100,00%	NRPS
72	Chromosome	569529	573560	-	5	CRV15_RS02295, CRV15_RS02300, CRV15_RS02305, CRV15_RS02310, CRV15_RS02315
73	Chromosome	576050	577937	+	2	CRV15_RS02325, CRV15_RS02330
74	Chromosome	584242	590260	-	5	CRV15_RS02360, CRV15_RS02365, hpnH, CRV15_RS02375, shc	hopene	69,00%	terpene
75	Chromosome	590571	593062	-	2	CRV15_RS02385, hpnE	hopene	69,00%	terpene
76	Chromosome	593118	595009	-	2	hpnD, hpnC	hopene	69,00%	terpene
77	Chromosome	595440	597147	-	2	CRV15_RS02405, CRV15_RS02410	hopene	69,00%	terpene
78	Chromosome	597422	601758	-	4	CRV15_RS02415, CRV15_RS02420, CRV15_RS02425, CRV15_RS02430	hopene	69,00%	terpene
79	Chromosome	626225	628625	-	2	CRV15_RS02530, CRV15_RS02535
80	Chromosome	639414	640519	-	2	CRV15_RS02575, CRV15_RS02580
81	Chromosome	641877	646597	+	2	CRV15_RS02590, CRV15_RS02595
82	Chromosome	650154	664570	-	14	CRV15_RS02615, CRV15_RS02620, CRV15_RS02625, CRV15_RS02630, CRV15_RS02635, CRV15_RS02640, CRV15_RS02645, CRV15_RS02650, CRV15_RS02655, CRV15_RS02660, CRV15_RS02665, CRV15_RS02670, CRV15_RS02675, CRV15_RS35805
83	Chromosome	670399	677006	-	4	CRV15_RS02715, CRV15_RS02720, CRV15_RS02725, CRV15_RS02730
84	Chromosome	678813	683477	-	3	CRV15_RS02740, CRV15_RS02745, CRV15_RS02750
85	Chromosome	694143	695240	-	2	CRV15_RS02795, CRV15_RS02800
86	Chromosome	695367	696370	+	2	CRV15_RS02805, CRV15_RS02810
87	Chromosome	698665	701252	+	3	CRV15_RS02820, CRV15_RS02825, CRV15_RS02830
88	Chromosome	701595	703371	+	2	CRV15_RS02835, CRV15_RS02840
89	Chromosome	704211	709306	-	2	CRV15_RS02845, CRV15_RS02850
90	Chromosome	709727	714570	-	5	CRV15_RS02855, kdpB, kdpA, kdpF, CRV15_RS02875
91	Chromosome	717557	718761	-	3	CRV15_RS02885, CRV15_RS37350, CRV15_RS37355
92	Chromosome	723329	726057	+	2	CRV15_RS02915, CRV15_RS02920
93	Chromosome	726593	733749	-	7	CRV15_RS02930, CRV15_RS02935, eboE, CRV15_RS02945, CRV15_RS02950, CRV15_RS02955, CRV15_RS02960
94	Chromosome	743236	745805	-	2	CRV15_RS02990, CRV15_RS02995
95	Chromosome	747590	749137	-	2	CRV15_RS03005, CRV15_RS03010
96	Chromosome	752997	754785	-	2	CRV15_RS03030, CRV15_RS03035	lankacidin C	20,00%	redox-cofactor
97	Chromosome	754913	763987	-	9	CRV15_RS03040, CRV15_RS03045, CRV15_RS03050, CRV15_RS03055, pqqE, pqqD, pqqC, pqqB, pqqA	lankacidin C	20,00%	redox-cofactor
98	Chromosome	769684	773104	+	3	CRV15_RS03105, CRV15_RS03110, CRV15_RS03115	lankacidin C	20,00%	redox-cofactor
99	Chromosome	773217	774499	+	2	CRV15_RS03120, CRV15_RS03125
100	Chromosome	775168	775731	-	2	CRV15_RS35810, CRV15_RS03135
101	Chromosome	780061	781538	+	2	CRV15_RS03155, CRV15_RS03160
102	Chromosome	784281	786704	+	2	CRV15_RS03170, CRV15_RS03175
103	Chromosome	792874	798028	-	4	CRV15_RS03210, CRV15_RS03215, CRV15_RS03220, CRV15_RS03225
104	Chromosome	812993	819153	+	5	ccrA, CRV15_RS03285, CRV15_RS03290, CRV15_RS03295, CRV15_RS03300
105	Chromosome	819322	820825	+	2	CRV15_RS03305, pssA
106	Chromosome	822309	823971	+	2	CRV15_RS03320, CRV15_RS03325
107	Chromosome	825099	827090	-	2	CRV15_RS03335, CRV15_RS03340
108	Chromosome	833503	837092	-	3	hydA, CRV15_RS03380, CRV15_RS03385
109	Chromosome	844326	847517	-	4	CRV15_RS03420, CRV15_RS03425, CRV15_RS03430, CRV15_RS03435
110	Chromosome	848202	850954	-	3	CRV15_RS03445, CRV15_RS03450, CRV15_RS03455
111	Chromosome	853441	856264	-	3	CRV15_RS03470, CRV15_RS03475, CRV15_RS03480
112	Chromosome	858787	861884	-	3	CRV15_RS03495, CRV15_RS03500, CRV15_RS03505
113	Chromosome	863068	865586	-	2	alc, allB
114	Chromosome	871628	874509	+	2	aceB, CRV15_RS03560
115	Chromosome	880733	884006	-	3	CRV15_RS03590, pucL, uraD
116	Chromosome	884289	884905	-	2	CRV15_RS03605, CRV15_RS03610
117	Chromosome	886688	890073	-	2	CRV15_RS03625, CRV15_RS03630
118	Chromosome	894532	898033	+	3	CRV15_RS03650, CRV15_RS03655, CRV15_RS03660
119	Chromosome	904665	907838	+	2	CRV15_RS03680, CRV15_RS03685
120	Chromosome	907852	913998	-	4	CRV15_RS03690, CRV15_RS03695, CRV15_RS03700, CRV15_RS03705
121	Chromosome	914069	916860	-	2	CRV15_RS03710, CRV15_RS03715
122	Chromosome	916945	920321	-	4	CRV15_RS03720, CRV15_RS03725, CRV15_RS03730, CRV15_RS03735
123	Chromosome	920554	922867	-	2	CRV15_RS03740, CRV15_RS03745
124	Chromosome	922998	926272	-	2	CRV15_RS03750, CRV15_RS03755
125	Chromosome	935928	938832	-	2	CRV15_RS03785, lanKC	spore pigment	83,00%	lanthipeptide-class-iii,T2PKS
126	Chromosome	942381	944700	-	2	CRV15_RS03810, CRV15_RS36250	spore pigment	83,00%	lanthipeptide-class-iii,T2PKS
127	Chromosome	950216	954422	-	4	CRV15_RS36560, CRV15_RS03845, CRV15_RS03850, CRV15_RS03855	spore pigment	83,00%	lanthipeptide-class-iii,T2PKS
128	Chromosome	956828	960572	+	3	CRV15_RS03865, CRV15_RS03870, CRV15_RS03875	spore pigment	83,00%	lanthipeptide-class-iii,T2PKS
129	Chromosome	978578	980828	+	2	CRV15_RS03940, CRV15_RS03945	spore pigment	83,00%	lanthipeptide-class-iii,T2PKS
130	Chromosome	980894	986226	-	7	CRV15_RS03950, CRV15_RS03955, CRV15_RS03960, CRV15_RS03965, CRV15_RS03970, CRV15_RS03975, CRV15_RS03980	spore pigment	83,00%	lanthipeptide-class-iii,T2PKS
131	Chromosome	992889	993896	+	2	CRV15_RS04005, CRV15_RS04010	spore pigment	83,00%	lanthipeptide-class-iii,T2PKS
132	Chromosome	999830	1001814	+	2	CRV15_RS04035, CRV15_RS04040	spore pigment	83,00%	lanthipeptide-class-iii,T2PKS
133	Chromosome	1004181	1007947	+	5	CRV15_RS04050, CRV15_RS04055, cysC, cysD, CRV15_RS04070	spore pigment	83,00%	lanthipeptide-class-iii,T2PKS
134	Chromosome	1009388	1011071	+	2	CRV15_RS04080, CRV15_RS04085	spore pigment	83,00%	lanthipeptide-class-iii,T2PKS
135	Chromosome	1014619	1017718	-	3	CRV15_RS04110, CRV15_RS04115, CRV15_RS04120	spore pigment	83,00%	lanthipeptide-class-iii,T2PKS
136	Chromosome	1037098	1038928	-	2	msrB, murC
137	Chromosome	1046263	1050211	+	3	CRV15_RS04250, CRV15_RS04255, CRV15_RS04260
138	Chromosome	1052377	1054609	-	2	CRV15_RS04270, hemG
139	Chromosome	1062441	1065787	+	2	CRV15_RS04310, CRV15_RS04315
140	Chromosome	1070693	1072761	-	2	CRV15_RS04335, CRV15_RS04340
141	Chromosome	1075729	1079103	-	3	CRV15_RS04360, CRV15_RS04365, ngcE
142	Chromosome	1101792	1104919	-	2	CRV15_RS04450, CRV15_RS04455
143	Chromosome	1107772	1111916	-	2	CRV15_RS04470, CRV15_RS04475
144	Chromosome	1113097	1114946	-	2	mmuM, CRV15_RS04495
145	Chromosome	1116572	1120569	-	2	sepF, CRV15_RS04515
146	Chromosome	1123224	1126516	-	3	CRV15_RS04535, CRV15_RS04540, CRV15_RS04545
147	Chromosome	1127881	1130691	+	2	CRV15_RS04555, CRV15_RS04560
148	Chromosome	1132297	1134832	-	2	CRV15_RS04570, CRV15_RS04575
149	Chromosome	1137684	1139587	+	2	CRV15_RS04590, CRV15_RS04595
150	Chromosome	1139985	1141340	+	2	CRV15_RS04600, CRV15_RS04605
151	Chromosome	1142027	1143952	+	3	CRV15_RS04615, dut, CRV15_RS04625
152	Chromosome	1148654	1149781	+	2	CRV15_RS04645, CRV15_RS04650
153	Chromosome	1154514	1158208	+	2	CRV15_RS04660, CRV15_RS04665
154	Chromosome	1158379	1159712	-	2	CRV15_RS04670, CRV15_RS04675
155	Chromosome	1163500	1169950	-	7	CRV15_RS36580, CRV15_RS04695, hisN, CRV15_RS04705, CRV15_RS04710, CRV15_RS04715, CRV15_RS04720
156	Chromosome	1170537	1171615	-	2	CRV15_RS04725, CRV15_RS04730	A-201A	15,00%	NRPS
157	Chromosome	1172178	1176457	+	2	CRV15_RS04735, CRV15_RS04740	A-201A	15,00%	NRPS
158	Chromosome	1176604	1179585	-	3	CRV15_RS04745, CRV15_RS04750, CRV15_RS04755	A-201A	15,00%	NRPS
159	Chromosome	1183792	1209776	+	2	CRV15_RS04780, CRV15_RS04785	A-201A	15,00%	NRPS
160	Chromosome	1211304	1212064	+	2	CRV15_RS04795, CRV15_RS04800	A-201A	15,00%	NRPS
161	Chromosome	1212424	1215487	+	2	CRV15_RS04805, CRV15_RS04810	A-201A	15,00%	NRPS
162	Chromosome	1215701	1222550	+	2	CRV15_RS04815, CRV15_RS04820	A-201A	15,00%	NRPS
163	Chromosome	1226906	1229501	+	3	CRV15_RS04840, CRV15_RS04845, CRV15_RS04850	A-201A	15,00%	NRPS
164	Chromosome	1229635	1230226	+	2	CRV15_RS36585, CRV15_RS36260	A-201A	15,00%	NRPS
165	Chromosome	1231174	1232207	-	2	CRV15_RS04880, CRV15_RS04885	A-201A	15,00%	NRPS
166	Chromosome	1234298	1238495	-	4	CRV15_RS04900, CRV15_RS04905, CRV15_RS04910, CRV15_RS04915	A-201A	15,00%	NRPS
167	Chromosome	1239633	1240807	+	2	CRV15_RS04925, CRV15_RS04930	A-201A	15,00%	NRPS
168	Chromosome	1246331	1248141	-	2	CRV15_RS04960, CRV15_RS04965
169	Chromosome	1254811	1257557	-	2	CRV15_RS04990, CRV15_RS04995
170	Chromosome	1260426	1262867	-	2	CRV15_RS05005, CRV15_RS05010
171	Chromosome	1264877	1267368	+	2	CRV15_RS05020, CRV15_RS05025
172	Chromosome	1282528	1283941	-	2	CRV15_RS05080, CRV15_RS05085	kinamycin	19,00%	NI-siderophore
173	Chromosome	1284628	1286218	-	2	CRV15_RS05090, CRV15_RS05095	kinamycin	19,00%	NI-siderophore
174	Chromosome	1295287	1298183	-	2	CRV15_RS05130, CRV15_RS05135	kinamycin	19,00%	NI-siderophore
175	Chromosome	1310927	1311493	+	2	CRV15_RS05185, CRV15_RS05190	kinamycin	19,00%	NI-siderophore
176	Chromosome	1315411	1317525	-	2	CRV15_RS05210, CRV15_RS05215
177	Chromosome	1317969	1321235	+	4	CRV15_RS05220, CRV15_RS05225, CRV15_RS05230, CRV15_RS05235
178	Chromosome	1323354	1324438	+	2	CRV15_RS05245, CRV15_RS05250
179	Chromosome	1324626	1326344	-	2	recX, recA
180	Chromosome	1329357	1330450	-	2	CRV15_RS05280, CRV15_RS05285
181	Chromosome	1337446	1339076	+	2	CRV15_RS05300, CRV15_RS05305
182	Chromosome	1341077	1343744	-	3	CRV15_RS05325, pgsA, rimO
183	Chromosome	1367365	1368278	+	2	CRV15_RS05400, CRV15_RS05405
184	Chromosome	1368370	1369570	-	2	CRV15_RS05410, dapB
185	Chromosome	1369663	1373258	-	2	CRV15_RS05420, CRV15_RS05425
186	Chromosome	1380357	1384576	-	5	CRV15_RS05445, CRV15_RS05450, CRV15_RS05455, CRV15_RS05460, CRV15_RS05465
187	Chromosome	1384636	1387115	-	2	mycP, CRV15_RS05475
188	Chromosome	1387285	1389368	+	2	eccE, CRV15_RS05485
189	Chromosome	1395007	1399218	+	4	CRV15_RS05510, CRV15_RS05515, CRV15_RS05520, CRV15_RS05525
190	Chromosome	1401819	1403489	-	3	truB, rbfA, CRV15_RS05545
191	Chromosome	1407525	1409032	-	2	nusA, rimP
192	Chromosome	1409186	1410222	+	2	CRV15_RS05570, CRV15_RS05575
193	Chromosome	1417178	1419726	-	2	CRV15_RS05605, dxr
194	Chromosome	1434476	1438908	-	4	CRV15_RS05655, CRV15_RS05660, CRV15_RS05665, CRV15_RS05670
195	Chromosome	1448434	1450313	+	2	CRV15_RS05715, CRV15_RS05720
196	Chromosome	1450584	1452448	+	2	CRV15_RS05725, CRV15_RS05730
197	Chromosome	1453131	1455814	-	2	CRV15_RS05740, CRV15_RS05745
198	Chromosome	1458687	1460428	-	2	CRV15_RS05760, frr
199	Chromosome	1468010	1470388	-	3	CRV15_RS05805, CRV15_RS05810, CRV15_RS05815
200	Chromosome	1470599	1474241	-	4	lepB, lepB, lepB, lepB
201	Chromosome	1474984	1476464	-	2	trmD, rimM
202	Chromosome	1476634	1477313	-	2	CRV15_RS05860, rpsP
203	Chromosome	1482532	1487380	-	3	CRV15_RS05890, CRV15_RS05895, CRV15_RS05900
204	Chromosome	1502606	1504312	-	3	rnc, rpmF, CRV15_RS05970
205	Chromosome	1505913	1507024	-	2	coaD, rsmD
206	Chromosome	1511824	1513586	-	2	thiD, CRV15_RS06010
207	Chromosome	1515706	1517465	-	2	CRV15_RS06025, CRV15_RS06030
208	Chromosome	1520077	1522104	-	2	leuD, leuC
209	Chromosome	1524553	1527059	-	3	gltX, CRV15_RS06105, CRV15_RS35840
210	Chromosome	1527897	1532138	+	2	CRV15_RS06110, CRV15_RS06115
211	Chromosome	1532269	1533241	+	2	CRV15_RS06120, CRV15_RS06125
212	Chromosome	1533592	1538738	+	4	CRV15_RS06130, CRV15_RS06135, CRV15_RS06140, CRV15_RS06145
213	Chromosome	1538947	1540833	-	2	CRV15_RS06150, CRV15_RS06155
214	Chromosome	1544811	1546723	-	2	CRV15_RS06170, CRV15_RS06175	asukamycin	3,00%	NRPS,T1PKS
215	Chromosome	1552202	1555963	-	4	CRV15_RS06200, CRV15_RS06205, CRV15_RS06210, ureA	asukamycin	3,00%	NRPS,T1PKS
216	Chromosome	1556302	1558759	-	2	CRV15_RS06220, CRV15_RS06225	asukamycin	3,00%	NRPS,T1PKS
217	Chromosome	1559903	1578790	-	4	CRV15_RS06235, CRV15_RS06240, CRV15_RS06245, CRV15_RS36265	asukamycin	3,00%	NRPS,T1PKS
218	Chromosome	1587468	1591015	-	3	CRV15_RS06295, CRV15_RS06305, CRV15_RS06310	asukamycin	3,00%	NRPS,T1PKS
219	Chromosome	1591228	1592757	+	3	CRV15_RS06315, CRV15_RS06320, CRV15_RS06325	asukamycin	3,00%	NRPS,T1PKS
220	Chromosome	1592847	1593558	+	2	CRV15_RS06330, CRV15_RS06335	asukamycin	3,00%	NRPS,T1PKS
221	Chromosome	1593607	1594643	-	2	CRV15_RS06340, CRV15_RS06345	asukamycin	3,00%	NRPS,T1PKS
222	Chromosome	1594895	1595700	+	2	CRV15_RS06350, CRV15_RS06355	asukamycin	3,00%	NRPS,T1PKS
223	Chromosome	1595794	1598381	-	2	pruA, CRV15_RS06365	asukamycin	3,00%	NRPS,T1PKS
224	Chromosome	1603109	1605533	-	2	ilvN, CRV15_RS06390
225	Chromosome	1622274	1625836	-	4	gatB, CRV15_RS06450, gatA, gatC
226	Chromosome	1632088	1633355	-	2	CRV15_RS06480, CRV15_RS06485
227	Chromosome	1641406	1644805	-	3	CRV15_RS06530, CRV15_RS06535, CRV15_RS06540
228	Chromosome	1653021	1654737	+	2	gcvH, glyA
229	Chromosome	1658193	1660954	+	2	CRV15_RS06600, CRV15_RS06605
230	Chromosome	1663875	1665985	-	2	CRV15_RS06625, CRV15_RS06630
231	Chromosome	1669249	1670720	-	2	CRV15_RS06640, fxlM
232	Chromosome	1671818	1674009	+	2	CRV15_RS06655, CRV15_RS06660
233	Chromosome	1676043	1678576	-	2	CRV15_RS06675, CRV15_RS06685
234	Chromosome	1678702	1679172	-	2	CRV15_RS06690, CRV15_RS06695
235	Chromosome	1684461	1686504	-	2	CRV15_RS06725, CRV15_RS06730
236	Chromosome	1704414	1711531	-	2	CRV15_RS06790, CRV15_RS06795
237	Chromosome	1711961	1714382	+	2	CRV15_RS06800, CRV15_RS06805
238	Chromosome	1719988	1723694	+	2	CRV15_RS06820, treS
239	Chromosome	1723987	1727908	+	2	CRV15_RS06830, glgB
240	Chromosome	1732785	1735114	+	2	CRV15_RS06855, CRV15_RS06860
241	Chromosome	1736753	1737726	-	2	CRV15_RS35865, CRV15_RS06870
242	Chromosome	1740274	1743382	+	3	CRV15_RS06890, CRV15_RS06895, CRV15_RS06900
243	Chromosome	1744739	1748097	+	2	pta, CRV15_RS06915
244	Chromosome	1749741	1752657	-	3	CRV15_RS06925, CRV15_RS06930, CRV15_RS06935
245	Chromosome	1758674	1760755	+	3	CRV15_RS06970, CRV15_RS06975, CRV15_RS06980
246	Chromosome	1761514	1763627	-	2	CRV15_RS06990, CRV15_RS06995
247	Chromosome	1764793	1767013	-	2	meaB, CRV15_RS07010
248	Chromosome	1773494	1775290	+	2	CRV15_RS07030, CRV15_RS07035
249	Chromosome	1775521	1777556	+	2	CRV15_RS07040, CRV15_RS07045
250	Chromosome	1787688	1789579	+	2	CRV15_RS07095, CRV15_RS07100	tunicamycin B1	85,00%	nucleoside
251	Chromosome	1792683	1794670	+	2	CRV15_RS07110, CRV15_RS07115	tunicamycin B1	85,00%	nucleoside
252	Chromosome	1794835	1803517	+	10	CRV15_RS07120, CRV15_RS07125, CRV15_RS07130, galE, CRV15_RS07140, CRV15_RS07145, CRV15_RS07150, CRV15_RS07155, CRV15_RS07160, CRV15_RS07165	tunicamycin B1	85,00%	nucleoside
253	Chromosome	1803591	1805242	-	3	CRV15_RS07170, CRV15_RS07175, CRV15_RS07180
254	Chromosome	1805952	1809933	-	3	atpD, CRV15_RS07195, atpA
255	Chromosome	1810091	1812626	-	4	CRV15_RS07205, CRV15_RS07210, atpE, atpB
256	Chromosome	1816591	1819962	-	4	CRV15_RS07240, CRV15_RS07245, prmC, prfA
257	Chromosome	1828075	1830450	-	2	thrC, CRV15_RS07290
258	Chromosome	1830550	1832959	-	2	lysA, CRV15_RS07300
259	Chromosome	1833873	1835548	-	2	CRV15_RS07315, CRV15_RS36610
260	Chromosome	1836016	1840780	-	7	CRV15_RS07325, CRV15_RS07330, CRV15_RS07335, CRV15_RS07340, CRV15_RS07345, CRV15_RS07350, CRV15_RS07355
261	Chromosome	1840962	1844170	-	4	traB, traA, CRV15_RS07370, CRV15_RS07375
262	Chromosome	1844527	1846706	-	5	CRV15_RS07380, CRV15_RS07385, CRV15_RS07390, CRV15_RS07395, CRV15_RS07400
263	Chromosome	1847582	1849130	+	2	CRV15_RS07410, CRV15_RS07415
264	Chromosome	1850314	1850990	+	2	CRV15_RS07420, CRV15_RS07425
265	Chromosome	1866294	1870058	-	3	CRV15_RS07460, CRV15_RS07465, CRV15_RS07470	cephamycin C	84,00%	NRPS,blactam
266	Chromosome	1870833	1875218	+	4	CRV15_RS07475, CRV15_RS07480, CRV15_RS07485, cmcH	cephamycin C	84,00%	NRPS,blactam
267	Chromosome	1881345	1893654	+	2	CRV15_RS07515, CRV15_RS07520	cephamycin C	84,00%	NRPS,blactam
268	Chromosome	1895911	1899176	+	2	CRV15_RS07530, CRV15_RS07535	cephamycin C	84,00%	NRPS,blactam
269	Chromosome	1899349	1901283	+	2	speB, CRV15_RS07545	cephamycin C	84,00%	NRPS,blactam
270	Chromosome	1907464	1908902	+	2	CRV15_RS07570, CRV15_RS07575	cephamycin C	84,00%	NRPS,blactam
271	Chromosome	1909139	1911531	+	2	CRV15_RS07585, CRV15_RS07590	cephamycin C	84,00%	NRPS,blactam
272	Chromosome	1912596	1916796	-	3	CRV15_RS07600, CRV15_RS07605, CRV15_RS07610
273	Chromosome	1924085	1926609	-	2	CRV15_RS07635, CRV15_RS07640
274	Chromosome	1926734	1928022	-	2	CRV15_RS37375, CRV15_RS07650
275	Chromosome	1933163	1934973	+	2	ligD, CRV15_RS07675
276	Chromosome	1936117	1939298	+	2	CRV15_RS07685, CRV15_RS07690
277	Chromosome	1940059	1941086	-	2	CRV15_RS07705, CRV15_RS07710
278	Chromosome	1943495	1946865	+	3	CRV15_RS07725, CRV15_RS07730, CRV15_RS07735
279	Chromosome	1956053	1959899	-	3	CRV15_RS07785, CRV15_RS07790, CRV15_RS07795
280	Chromosome	1968008	1969836	+	2	CRV15_RS07830, CRV15_RS07835
281	Chromosome	1974075	1978604	-	2	CRV15_RS07850, CRV15_RS07855
282	Chromosome	1978735	1981217	-	2	CRV15_RS07860, CRV15_RS07865
283	Chromosome	1982646	1983963	+	2	CRV15_RS07880, CRV15_RS07885
284	Chromosome	1988212	1989917	+	2	CRV15_RS07905, CRV15_RS07910
285	Chromosome	2002016	2003502	+	2	CRV15_RS07985, CRV15_RS07990
286	Chromosome	2008920	2012396	-	3	CRV15_RS08020, CRV15_RS08025, CRV15_RS08030
287	Chromosome	2014929	2015545	-	2	CRV15_RS08045, CRV15_RS08050
288	Chromosome	2016028	2019476	+	2	CRV15_RS08055, CRV15_RS08060
289	Chromosome	2024775	2025811	-	2	rsrA, CRV15_RS08090
290	Chromosome	2026066	2027605	-	2	CRV15_RS08095, CRV15_RS08100
291	Chromosome	2028721	2031069	+	2	aroA, rsgA
292	Chromosome	2036541	2039101	-	2	CRV15_RS36640, CRV15_RS08155
293	Chromosome	2044889	2046549	-	2	CRV15_RS08185, CRV15_RS08190
294	Chromosome	2053111	2053799	-	2	CRV15_RS08225, CRV15_RS08230
295	Chromosome	2058374	2063378	-	2	CRV15_RS08255, CRV15_RS08260
296	Chromosome	2075818	2077574	-	2	CRV15_RS08295, CRV15_RS08300
297	Chromosome	2078278	2082052	-	3	CRV15_RS08305, CRV15_RS08310, CRV15_RS08315
298	Chromosome	2106058	2107981	+	2	CRV15_RS08430, CRV15_RS08435
299	Chromosome	2113994	2115732	-	2	CRV15_RS08460, sigE
300	Chromosome	2118092	2119023	-	2	CRV15_RS08485, CRV15_RS08490
301	Chromosome	2120271	2122168	-	2	CRV15_RS08500, dapE
302	Chromosome	2129949	2131375	-	2	CRV15_RS08545, mshB
303	Chromosome	2134244	2140053	-	5	CRV15_RS08565, CRV15_RS08570, CRV15_RS08575, CRV15_RS08580, CRV15_RS08585
304	Chromosome	2141530	2144726	-	3	CRV15_RS08595, CRV15_RS08600, CRV15_RS08605
305	Chromosome	2144846	2147776	-	2	CRV15_RS08610, CRV15_RS08615
306	Chromosome	2154069	2157594	+	3	CRV15_RS08640, CRV15_RS08645, CRV15_RS08650
307	Chromosome	2168538	2170349	-	2	CRV15_RS08705, CRV15_RS08710
308	Chromosome	2190351	2191528	+	2	CRV15_RS08790, CRV15_RS08795
309	Chromosome	2191633	2195296	+	3	CRV15_RS08800, CRV15_RS08805, CRV15_RS08810
310	Chromosome	2196646	2197741	+	2	CRV15_RS08820, CRV15_RS08825
311	Chromosome	2210183	2212594	-	4	CRV15_RS08875, CRV15_RS08880, CRV15_RS08885, CRV15_RS08890
312	Chromosome	2215533	2218774	-	3	CRV15_RS08905, CRV15_RS08910, CRV15_RS08915
313	Chromosome	2218957	2222510	-	4	CRV15_RS36645, CRV15_RS08925, CRV15_RS08930, cpaB
314	Chromosome	2228998	2231297	-	3	CRV15_RS08960, CRV15_RS08965, CRV15_RS08970
315	Chromosome	2243086	2245940	-	2	CRV15_RS09040, CRV15_RS09045
316	Chromosome	2248033	2252312	-	4	CRV15_RS09055, CRV15_RS09060, CRV15_RS09065, CRV15_RS09070
317	Chromosome	2255173	2259439	-	3	CRV15_RS09080, CRV15_RS09085, CRV15_RS09090
318	Chromosome	2272509	2273185	+	2	CRV15_RS09150, CRV15_RS09155
319	Chromosome	2277844	2278915	-	2	CRV15_RS36655, mca
320	Chromosome	2280302	2281605	-	2	CRV15_RS09190, CRV15_RS09195
321	Chromosome	2282380	2284259	-	2	CRV15_RS09205, CRV15_RS09210
322	Chromosome	2287408	2287875	+	2	CRV15_RS09230, CRV15_RS09235
323	Chromosome	2307680	2309586	+	2	CRV15_RS09310, CRV15_RS09315
324	Chromosome	2309829	2310584	+	2	CRV15_RS37380, CRV15_RS09320
325	Chromosome	2324065	2327370	+	3	deoC, CRV15_RS09385, CRV15_RS09390
326	Chromosome	2329927	2332885	+	3	afsQ1, CRV15_RS09415, CRV15_RS09420
327	Chromosome	2343710	2349544	-	5	CRV15_RS09485, CRV15_RS09490, CRV15_RS09495, CRV15_RS09500, CRV15_RS09505
328	Chromosome	2354154	2356494	-	2	CRV15_RS09525, CRV15_RS09530
329	Chromosome	2358225	2360671	+	2	CRV15_RS09540, CRV15_RS09545
330	Chromosome	2367899	2370249	-	2	CRV15_RS09585, CRV15_RS09590
331	Chromosome	2373954	2377357	+	4	sdhC, CRV15_RS09615, sdhA, CRV15_RS09625
332	Chromosome	2378173	2379887	-	2	CRV15_RS09635, CRV15_RS09640
333	Chromosome	2382613	2384351	-	2	CRV15_RS09655, CRV15_RS09660
334	Chromosome	2384637	2386873	+	2	CRV15_RS09665, CRV15_RS09670
335	Chromosome	2395471	2396468	-	2	CRV15_RS09710, CRV15_RS09715
336	Chromosome	2397314	2398350	-	2	CRV15_RS09730, CRV15_RS09735
337	Chromosome	2398895	2400176	+	2	CRV15_RS09745, CRV15_RS09750
338	Chromosome	2402881	2404684	-	2	CRV15_RS09765, CRV15_RS09770
339	Chromosome	2407985	2410245	-	2	purH, purN
340	Chromosome	2415705	2417780	-	2	sucD, sucC
341	Chromosome	2420358	2423914	-	2	CRV15_RS09825, CRV15_RS09830
342	Chromosome	2434857	2436847	-	2	CRV15_RS09875, CRV15_RS09880
343	Chromosome	2436994	2438632	+	2	CRV15_RS09885, CRV15_RS09890
344	Chromosome	2465377	2466850	+	2	CRV15_RS09980, CRV15_RS09985
345	Chromosome	2473135	2474791	-	2	CRV15_RS10015, CRV15_RS10020
346	Chromosome	2477111	2479734	-	4	CRV15_RS10035, tsaD, rimI, tsaB
347	Chromosome	2481012	2484042	-	3	tsaE, CRV15_RS10070, alr
348	Chromosome	2486152	2488872	+	2	CRV15_RS10085, CRV15_RS10090
349	Chromosome	2493082	2494085	-	2	rpsI, rplM
350	Chromosome	2500083	2500966	-	2	rpsK, rpsM
351	Chromosome	2501181	2501570	-	2	rpmJ, infA
352	Chromosome	2502886	2504849	-	2	CRV15_RS10175, secY
353	Chromosome	2505107	2507764	-	6	rplO, rpmD, rpsE, rplR, rplF, rpsH
354	Chromosome	2507976	2514801	-	15	CRV15_RS10220, rplE, rplX, rplN, rpsQ, rpmC, rplP, rpsC, rplV, rpsS, rplB, rplW, rplD, rplC, rpsJ
355	Chromosome	2519334	2522343	-	3	fusA, rpsG, rpsL
356	Chromosome	2533846	2535127	-	2	nusG, secE
357	Chromosome	2539304	2540431	-	3	CRV15_RS10385, CRV15_RS10390, rpmG
358	Chromosome	2545457	2546775	+	2	CRV15_RS10440, CRV15_RS10445
359	Chromosome	2546827	2548076	-	2	CRV15_RS10450, htpX
360	Chromosome	2548305	2558682	-	10	CRV15_RS10460, CRV15_RS10465, CRV15_RS10470, nuoK, CRV15_RS10480, CRV15_RS10485, CRV15_RS10490, CRV15_RS10495, CRV15_RS10500, CRV15_RS10505
361	Chromosome	2574125	2576093	-	2	CRV15_RS10575, CRV15_RS10580
362	Chromosome	2584193	2600408	-	14	nuoN, CRV15_RS10615, nuoL, nuoK, CRV15_RS10630, nuoI, nuoH, CRV15_RS10645, nuoF, nuoE, CRV15_RS10660, CRV15_RS10665, CRV15_RS10670, CRV15_RS10675
363	Chromosome	2604793	2607399	-	3	CRV15_RS10700, CRV15_RS10705, mqnC
364	Chromosome	2611403	2614033	-	4	CRV15_RS10735, CRV15_RS10740, mqnE, CRV15_RS10750
365	Chromosome	2615051	2617404	-	2	mqnP, CRV15_RS10765
366	Chromosome	2617935	2622192	-	4	ccsB, CRV15_RS10780, CRV15_RS10785, CRV15_RS10790
367	Chromosome	2622332	2624412	-	2	CRV15_RS10795, hemL
368	Chromosome	2630480	2633185	-	2	CRV15_RS10835, guaD
369	Chromosome	2635925	2638384	+	2	CRV15_RS10855, CRV15_RS10860
370	Chromosome	2642073	2644315	+	2	CRV15_RS10885, CRV15_RS36670
371	Chromosome	2688497	2691849	-	3	CRV15_RS35895, CRV15_RS11065, CRV15_RS11070
372	Chromosome	2694378	2697583	-	2	CRV15_RS11080, CRV15_RS11085
373	Chromosome	2698938	2700710	-	2	CRV15_RS11095, CRV15_RS11100
374	Chromosome	2702718	2703714	+	3	CRV15_RS36285, CRV15_RS36675, CRV15_RS36290
375	Chromosome	2703778	2704805	-	2	CRV15_RS11130, CRV15_RS11135
376	Chromosome	2707121	2707413	-	2	CRV15_RS11165, CRV15_RS36680
377	Chromosome	2721396	2723109	-	2	CRV15_RS11205, CRV15_RS11210
378	Chromosome	2734339	2736179	-	2	ectB, ectA
379	Chromosome	2736284	2739491	-	3	CRV15_RS11275, CRV15_RS11280, alr
380	Chromosome	2743831	2746307	-	2	CRV15_RS11310, CRV15_RS11315
381	Chromosome	2749343	2752718	-	3	CRV15_RS11335, CRV15_RS11340, CRV15_RS11345
382	Chromosome	2767644	2770177	+	2	CRV15_RS11410, CRV15_RS11415
383	Chromosome	2780225	2791035	-	8	CRV15_RS11455, CRV15_RS11460, CRV15_RS11465, CRV15_RS11470, CRV15_RS11475, CRV15_RS11480, CRV15_RS11485, CRV15_RS11490
384	Chromosome	2791489	2791774	-	2	CRV15_RS37395, CRV15_RS35900
385	Chromosome	2792053	2793089	+	2	CRV15_RS11495, CRV15_RS11500
386	Chromosome	2793149	2793683	-	2	CRV15_RS36295, CRV15_RS11510
387	Chromosome	2794229	2794745	-	2	CRV15_RS11520, CRV15_RS11525
388	Chromosome	2794946	2797315	-	3	CRV15_RS11530, CRV15_RS11535, CRV15_RS11540
389	Chromosome	2799264	2805056	-	6	CRV15_RS11550, CRV15_RS11555, CRV15_RS11560, CRV15_RS11565, CRV15_RS11570, CRV15_RS11575
390	Chromosome	2814441	2816372	+	2	CRV15_RS11615, CRV15_RS11620
391	Chromosome	2816392	2820452	-	4	CRV15_RS11625, CRV15_RS11630, CRV15_RS11635, CRV15_RS11640
392	Chromosome	2820553	2822903	-	2	CRV15_RS11645, CRV15_RS11650
393	Chromosome	2823450	2824718	+	2	CRV15_RS11660, CRV15_RS11665
394	Chromosome	2829271	2831636	-	2	CRV15_RS11695, CRV15_RS11700
395	Chromosome	2839025	2841120	-	2	CRV15_RS11735, CRV15_RS11740
396	Chromosome	2844237	2846836	-	2	CRV15_RS11760, CRV15_RS11765
397	Chromosome	2847969	2851321	-	3	CRV15_RS11780, CRV15_RS11785, CRV15_RS11790
398	Chromosome	2853138	2854361	+	3	CRV15_RS11805, CRV15_RS11810, CRV15_RS11815
399	Chromosome	2856360	2858736	-	3	CRV15_RS11835, CRV15_RS11840, CRV15_RS11845
400	Chromosome	2862784	2864616	-	2	CRV15_RS11875, CRV15_RS11880
401	Chromosome	2881368	2882950	+	2	CRV15_RS11935, CRV15_RS11940
402	Chromosome	2896678	2897939	-	2	CRV15_RS12000, CRV15_RS12005
403	Chromosome	2898346	2899813	-	4	CRV15_RS12015, CRV15_RS12020, CRV15_RS12025, CRV15_RS12030
404	Chromosome	2908827	2909446	-	2	CRV15_RS12075, CRV15_RS12080
405	Chromosome	2909534	2913452	+	3	CRV15_RS12085, murQ, CRV15_RS12095
406	Chromosome	2918949	2920858	-	2	CRV15_RS12125, CRV15_RS12130
407	Chromosome	2930724	2932840	-	2	nagA, CRV15_RS12185
408	Chromosome	2935580	2936702	+	2	CRV15_RS12200, otsB
409	Chromosome	2938847	2939990	-	2	CRV15_RS35910, CRV15_RS12220
410	Chromosome	2953794	2955233	-	2	CRV15_RS12285, CRV15_RS12290
411	Chromosome	2961048	2962222	+	2	CRV15_RS12315, CRV15_RS12320
412	Chromosome	2967562	2968813	-	2	ispF, ispD
413	Chromosome	2971398	2973559	-	2	CRV15_RS12370, CRV15_RS12375
414	Chromosome	2982505	2984368	-	2	CRV15_RS12410, mshA
415	Chromosome	2989239	2990457	-	2	CRV15_RS12440, CRV15_RS12445
416	Chromosome	2990619	2991537	+	2	CRV15_RS12450, CRV15_RS12455
417	Chromosome	2995294	2996859	-	2	CRV15_RS12480, CRV15_RS12485
418	Chromosome	2998898	3000087	-	2	CRV15_RS12510, CRV15_RS12515
419	Chromosome	3002404	3004117	-	2	CRV15_RS12530, CRV15_RS12535
420	Chromosome	3004590	3006404	+	2	CRV15_RS12540, CRV15_RS12545
421	Chromosome	3009335	3011478	+	2	CRV15_RS12565, CRV15_RS12570
422	Chromosome	3015726	3018469	+	2	CRV15_RS12595, CRV15_RS12600
423	Chromosome	3023231	3024701	+	2	CRV15_RS12620, CRV15_RS12625
424	Chromosome	3026930	3029815	+	3	pstC, pstA, pstB
425	Chromosome	3030251	3031875	-	2	CRV15_RS12650, CRV15_RS12655
426	Chromosome	3034686	3036581	-	2	CRV15_RS12685, CRV15_RS12690
427	Chromosome	3037594	3044406	+	5	CRV15_RS12700, CRV15_RS12705, CRV15_RS12710, CRV15_RS12715, CRV15_RS12720
428	Chromosome	3065298	3067348	+	2	lhgO, trmB
429	Chromosome	3075197	3076792	-	2	CRV15_RS12830, CRV15_RS12835
430	Chromosome	3085072	3086015	-	2	CRV15_RS12875, CRV15_RS12880
431	Chromosome	3089665	3091469	-	2	CRV15_RS12915, CRV15_RS12920
432	Chromosome	3104027	3105771	-	2	CRV15_RS12975, CRV15_RS12980
433	Chromosome	3107516	3110815	-	3	purL, purQ, purS
434	Chromosome	3112065	3113833	+	2	CRV15_RS13025, CRV15_RS13030
435	Chromosome	3113995	3115940	+	2	CRV15_RS13035, CRV15_RS13040
436	Chromosome	3121604	3125072	-	2	purD, CRV15_RS13070
437	Chromosome	3128077	3129146	-	2	CRV15_RS13100, CRV15_RS13105
438	Chromosome	3129554	3130443	+	2	CRV15_RS13110, CRV15_RS13115
439	Chromosome	3130602	3134821	+	5	CRV15_RS13120, CRV15_RS13125, CRV15_RS13130, CRV15_RS13135, CRV15_RS36700
440	Chromosome	3140064	3144985	-	2	CRV15_RS13165, CRV15_RS13170
441	Chromosome	3151286	3154591	-	3	CRV15_RS13195, CRV15_RS13200, CRV15_RS13205
442	Chromosome	3157254	3164423	+	4	CRV15_RS13220, CRV15_RS13225, CRV15_RS13230, CRV15_RS13235
443	Chromosome	3164449	3165797	-	2	CRV15_RS13240, CRV15_RS13245
444	Chromosome	3179862	3182796	+	2	CRV15_RS13325, CRV15_RS13330
445	Chromosome	3183216	3183723	+	2	CRV15_RS35920, CRV15_RS13335
446	Chromosome	3186898	3189643	+	3	CRV15_RS13355, CRV15_RS13360, CRV15_RS13365
447	Chromosome	3197835	3199771	-	2	CRV15_RS13400, CRV15_RS13405
448	Chromosome	3203272	3204694	-	2	CRV15_RS13425, CRV15_RS13430
449	Chromosome	3221190	3223129	-	2	CRV15_RS13490, CRV15_RS13495
450	Chromosome	3224585	3228269	-	3	CRV15_RS13505, CRV15_RS13510, pdhA
451	Chromosome	3229669	3231180	+	2	CRV15_RS13525, CRV15_RS13530
452	Chromosome	3237565	3241214	+	2	CRV15_RS13555, CRV15_RS13560
453	Chromosome	3248262	3252929	-	4	CRV15_RS13590, CRV15_RS13595, CRV15_RS13600, pdhA
454	Chromosome	3253804	3255992	-	2	CRV15_RS13615, CRV15_RS13620
455	Chromosome	3257836	3260722	-	3	CRV15_RS13630, CRV15_RS13635, CRV15_RS13640
456	Chromosome	3260955	3264581	+	5	paaA, paaB, paaC, paaJ, CRV15_RS13665
457	Chromosome	3266512	3268797	-	2	CRV15_RS13680, CRV15_RS13685
458	Chromosome	3273163	3274594	+	2	CRV15_RS13705, CRV15_RS13710
459	Chromosome	3274750	3278224	+	3	CRV15_RS13715, CRV15_RS13720, CRV15_RS13725
460	Chromosome	3278964	3284853	+	5	CRV15_RS13735, CRV15_RS13740, CRV15_RS13745, CRV15_RS13750, CRV15_RS13755
461	Chromosome	3287178	3288762	-	2	CRV15_RS13765, CRV15_RS36720
462	Chromosome	3289323	3290164	-	2	CRV15_RS13775, CRV15_RS13780
463	Chromosome	3308286	3309304	-	2	CRV15_RS13855, CRV15_RS13860	alanylclavam/2-hydroxymethylclavam/2-formyloxymethylclavam/clavam-2-carboxylate	75,00%	blactam
464	Chromosome	3312702	3314927	-	2	CRV15_RS13875, CRV15_RS13880	alanylclavam/2-hydroxymethylclavam/2-formyloxymethylclavam/clavam-2-carboxylate	75,00%	blactam
465	Chromosome	3319848	3325244	-	3	CRV15_RS13915, gyrA, gyrB
466	Chromosome	3325623	3328310	-	3	CRV15_RS13930, recF, gnd
467	Chromosome	3332740	3336225	+	6	rpmH, rnpA, yidD, yidC, CRV15_RS13980, rsmG
468	Chromosome	3336524	3338688	+	2	CRV15_RS13990, CRV15_RS13995
469	Chromosome	3339602	3340936	-	2	trxA, trxB
470	Chromosome	3341981	3344408	-	2	sigM, CRV15_RS14025
471	Chromosome	3344625	3349376	-	2	murJ, CRV15_RS14035
472	Chromosome	3352640	3354489	-	2	CRV15_RS14050, CRV15_RS14055
473	Chromosome	3362536	3364259	+	4	rpsF, CRV15_RS14095, rpsR, rplI
474	Chromosome	3367748	3370108	+	2	CRV15_RS14120, CRV15_RS14125
475	Chromosome	3370119	3371558	-	2	CRV15_RS14130, CRV15_RS14135
476	Chromosome	3386162	3392424	+	3	CRV15_RS14205, cydB, cydD
477	Chromosome	3398100	3401713	+	4	CRV15_RS14235, CRV15_RS14240, CRV15_RS14245, CRV15_RS14250
478	Chromosome	3402441	3403707	+	3	CRV15_RS14255, CRV15_RS14260, CRV15_RS14265
479	Chromosome	3403779	3405865	-	2	CRV15_RS14270, serS
480	Chromosome	3407858	3411933	-	3	efeB, CRV15_RS14290, CRV15_RS14295
481	Chromosome	3412041	3413702	-	2	CRV15_RS14300, CRV15_RS14305
482	Chromosome	3428196	3429415	+	2	CRV15_RS14380, CRV15_RS14385
483	Chromosome	3429856	3437447	+	5	dnaE, CRV15_RS14395, CRV15_RS14400, CRV15_RS14405, CRV15_RS14410
484	Chromosome	3455226	3457120	+	2	CRV15_RS14490, CRV15_RS14495
485	Chromosome	3463958	3465810	-	2	CRV15_RS14520, CRV15_RS14525
486	Chromosome	3466014	3466993	-	2	CRV15_RS14530, CRV15_RS37430
487	Chromosome	3475712	3477501	+	2	CRV15_RS14575, CRV15_RS14580
488	Chromosome	3477590	3479943	-	2	CRV15_RS14585, CRV15_RS14590
489	Chromosome	3480111	3482198	+	2	CRV15_RS14595, CRV15_RS14600
490	Chromosome	3493237	3495623	+	2	CRV15_RS14645, CRV15_RS14650
491	Chromosome	3497158	3498188	+	2	CRV15_RS14670, CRV15_RS14675
492	Chromosome	3498398	3498840	+	2	CRV15_RS14680, CRV15_RS14685
493	Chromosome	3500282	3500792	-	2	CRV15_RS36305, CRV15_RS36730
494	Chromosome	3501210	3501920	-	3	CRV15_RS14710, CRV15_RS14715, CRV15_RS14720
495	Chromosome	3509365	3512794	+	3	CRV15_RS14750, CRV15_RS14755, CRV15_RS14760
496	Chromosome	3514452	3516765	-	2	CRV15_RS14780, CRV15_RS14785
497	Chromosome	3516839	3525586	+	6	CRV15_RS14790, casA, casB, cas7e, cas5e, cas6e
498	Chromosome	3531970	3534065	-	2	CRV15_RS14835, CRV15_RS14840
499	Chromosome	3538089	3539938	+	2	CRV15_RS14855, CRV15_RS14860
500	Chromosome	3546749	3550625	-	3	CRV15_RS14895, CRV15_RS14900, CRV15_RS14905
501	Chromosome	3560589	3561820	+	2	CRV15_RS14945, CRV15_RS14950
502	Chromosome	3562521	3564865	+	5	CRV15_RS14960, CRV15_RS14965, CRV15_RS35940, CRV15_RS14970, CRV15_RS14975	EDHA	77,00%	aminopolycarboxylic-acid
503	Chromosome	3564900	3567881	-	3	CRV15_RS14980, CRV15_RS14985, CRV15_RS14990	EDHA	77,00%	aminopolycarboxylic-acid
504	Chromosome	3567981	3570400	-	2	CRV15_RS14995, CRV15_RS15000	EDHA	77,00%	aminopolycarboxylic-acid
505	Chromosome	3572052	3574615	+	2	CRV15_RS15010, CRV15_RS15015	EDHA	77,00%	aminopolycarboxylic-acid
506	Chromosome	3575503	3577802	+	2	CRV15_RS15020, CRV15_RS15025
507	Chromosome	3590602	3592860	-	2	CRV15_RS15070, CRV15_RS15075
508	Chromosome	3594956	3597511	-	3	CRV15_RS15085, CRV15_RS15090, CRV15_RS15095
509	Chromosome	3597721	3600101	-	2	CRV15_RS15100, CRV15_RS15105
510	Chromosome	3601247	3605924	+	2	CRV15_RS15115, CRV15_RS15120
511	Chromosome	3606844	3607919	+	2	dcd, CRV15_RS15140
512	Chromosome	3612739	3615245	+	2	dnaK, grpE
513	Chromosome	3615381	3617013	+	2	dnaJ, CRV15_RS15175
514	Chromosome	3629569	3631610	+	2	CRV15_RS15230, CRV15_RS15235
515	Chromosome	3633941	3635844	+	2	CRV15_RS15250, CRV15_RS15255
516	Chromosome	3636145	3638359	+	2	CRV15_RS15260, CRV15_RS15265
517	Chromosome	3642023	3644088	+	2	CRV15_RS15285, CRV15_RS15290
518	Chromosome	3651126	3654493	-	2	CRV15_RS15330, CRV15_RS15335
519	Chromosome	3665000	3669475	-	2	CRV15_RS15370, CRV15_RS15375
520	Chromosome	3676289	3677537	+	2	recR, CRV15_RS15415
521	Chromosome	3677783	3680109	+	2	CRV15_RS15420, CRV15_RS15425
522	Chromosome	3680445	3682357	+	2	CRV15_RS15430, CRV15_RS15435
523	Chromosome	3682737	3685499	-	2	CRV15_RS15440, CRV15_RS15445
524	Chromosome	3689516	3690531	-	2	CRV15_RS15470, CRV15_RS15475
525	Chromosome	3699784	3701816	-	2	cobM, CRV15_RS15505
526	Chromosome	3702618	3706506	-	3	CRV15_RS15510, CRV15_RS15515, CRV15_RS15520
527	Chromosome	3710992	3716208	+	4	CRV15_RS15530, CRV15_RS15535, CRV15_RS15540, CRV15_RS15545
528	Chromosome	3716475	3717535	+	2	CRV15_RS15550, CRV15_RS15555
529	Chromosome	3717658	3718356	+	2	CRV15_RS15560, CRV15_RS15565
530	Chromosome	3719259	3722348	-	2	CRV15_RS15575, CRV15_RS15580
531	Chromosome	3722949	3724483	+	2	CRV15_RS15585, CRV15_RS15590
532	Chromosome	3735452	3737898	-	2	CRV15_RS15645, CRV15_RS15650
533	Chromosome	3738082	3738707	+	2	CRV15_RS15655, CRV15_RS15660
534	Chromosome	3742487	3744180	+	2	CRV15_RS15670, CRV15_RS15675
535	Chromosome	3749909	3751791	-	2	CRV15_RS15710, nhaA
536	Chromosome	3762452	3766348	+	4	CRV15_RS15750, CRV15_RS15755, CRV15_RS15760, CRV15_RS15765
537	Chromosome	3766844	3767595	+	2	CRV15_RS36740, CRV15_RS15780
538	Chromosome	3794546	3798935	-	3	CRV15_RS15875, CRV15_RS15880, CRV15_RS15885
539	Chromosome	3799390	3806108	+	4	CRV15_RS15890, CRV15_RS15895, CRV15_RS15900, CRV15_RS15905
540	Chromosome	3806248	3808182	+	2	CRV15_RS15910, CRV15_RS15915
541	Chromosome	3810626	3812857	+	3	CRV15_RS15930, CRV15_RS15935, CRV15_RS15940
542	Chromosome	3812903	3821924	+	11	CRV15_RS15945, CRV15_RS15950, CRV15_RS15955, CRV15_RS15960, CRV15_RS35950, CRV15_RS15965, CRV15_RS15970, CRV15_RS15975, CRV15_RS15980, CRV15_RS15985, CRV15_RS15990
543	Chromosome	3823931	3826032	+	4	CRV15_RS36320, CRV15_RS16000, CRV15_RS16005, CRV15_RS37445
544	Chromosome	3827146	3832325	+	9	CRV15_RS16015, CRV15_RS16020, CRV15_RS16025, CRV15_RS16030, CRV15_RS16035, CRV15_RS16040, CRV15_RS35960, CRV15_RS16050, CRV15_RS16055
545	Chromosome	3832689	3833954	+	4	CRV15_RS16065, CRV15_RS16070, CRV15_RS16075, CRV15_RS16080
546	Chromosome	3834518	3836499	-	2	CRV15_RS16090, mobC
547	Chromosome	3837185	3838791	-	2	CRV15_RS16105, CRV15_RS16110
548	Chromosome	3838879	3840886	-	3	CRV15_RS16115, CRV15_RS16120, CRV15_RS16125
549	Chromosome	3843337	3849566	-	4	CRV15_RS16140, CRV15_RS16145, CRV15_RS16150, CRV15_RS16155
550	Chromosome	3849910	3852610	-	3	fxlM, CRV15_RS16170, CRV15_RS16175
551	Chromosome	3852717	3854667	-	3	CRV15_RS16180, CRV15_RS16185, CRV15_RS16190
552	Chromosome	3856149	3857270	+	2	CRV15_RS16210, CRV15_RS16215
553	Chromosome	3857470	3859742	+	2	CRV15_RS16220, CRV15_RS16225
554	Chromosome	3860212	3862493	+	2	CRV15_RS16235, CRV15_RS16240
555	Chromosome	3867145	3869701	-	2	CRV15_RS16270, CRV15_RS16275
556	Chromosome	3901461	3902404	-	2	folK, folB
557	Chromosome	3902631	3903919	-	2	CRV15_RS16420, folP
558	Chromosome	3905303	3907715	+	3	CRV15_RS16435, CRV15_RS16440, CRV15_RS16445
559	Chromosome	3916219	3922106	+	5	CRV15_RS16480, panC, CRV15_RS16490, nadC, CRV15_RS16500
560	Chromosome	3922486	3923263	+	2	CRV15_RS16505, CRV15_RS16510
561	Chromosome	3923436	3924587	+	2	CRV15_RS36765, CRV15_RS16520
562	Chromosome	3928387	3933292	-	2	dacB, CRV15_RS16550
563	Chromosome	3934562	3938064	-	4	CRV15_RS16560, CRV15_RS16565, CRV15_RS16570, CRV15_RS16575
564	Chromosome	3941602	3944252	-	2	disA, radA
565	Chromosome	3955363	3957097	+	2	CRV15_RS16645, sigJ
566	Chromosome	3966443	3968288	+	2	CRV15_RS16690, CRV15_RS16695
567	Chromosome	3969538	3971901	+	2	CRV15_RS16715, CRV15_RS16720
568	Chromosome	3976463	3981460	+	4	CRV15_RS16745, CRV15_RS16750, hemC, CRV15_RS16760
569	Chromosome	3995201	3997539	-	2	CRV15_RS16820, CRV15_RS16825
570	Chromosome	4008500	4011344	+	3	galU, CRV15_RS16880, moaC
571	Chromosome	4011515	4012812	+	2	CRV15_RS16890, CRV15_RS16895
572	Chromosome	4014890	4016400	-	2	CRV15_RS16910, CRV15_RS16915	lactonamycin	3,00%	butyrolactone
573	Chromosome	4020267	4023915	+	3	CRV15_RS16940, CRV15_RS16945, CRV15_RS16950
574	Chromosome	4032201	4034415	+	2	CRV15_RS16975, cbiQ	clipibicyclene/azabicyclene B/azabicyclene C/azabicyclene D	11,00%	NRPS
575	Chromosome	4035456	4037401	+	2	CRV15_RS16990, CRV15_RS16995	clipibicyclene/azabicyclene B/azabicyclene C/azabicyclene D	11,00%	NRPS
576	Chromosome	4039361	4040609	-	3	CRV15_RS17005, CRV15_RS17010, CRV15_RS17015	clipibicyclene/azabicyclene B/azabicyclene C/azabicyclene D	11,00%	NRPS
577	Chromosome	4044912	4048167	-	3	CRV15_RS17045, CRV15_RS17050, CRV15_RS17055	clipibicyclene/azabicyclene B/azabicyclene C/azabicyclene D	11,00%	NRPS
578	Chromosome	4048923	4057452	+	2	CRV15_RS17060, CRV15_RS17065	clipibicyclene/azabicyclene B/azabicyclene C/azabicyclene D	11,00%	NRPS
579	Chromosome	4070077	4071881	+	2	rsmA, CRV15_RS17135	clipibicyclene/azabicyclene B/azabicyclene C/azabicyclene D	11,00%	NRPS
580	Chromosome	4083051	4086165	+	3	galT, galE, galK
581	Chromosome	4089228	4090894	-	2	CRV15_RS17215, CRV15_RS17220
582	Chromosome	4100730	4101747	-	2	CRV15_RS17265, CRV15_RS17270
583	Chromosome	4102000	4105603	+	2	CRV15_RS17275, CRV15_RS17280
584	Chromosome	4110559	4113923	+	2	CRV15_RS17305, CRV15_RS17310
585	Chromosome	4114115	4115150	-	2	CRV15_RS17315, CRV15_RS17320
586	Chromosome	4122933	4125205	+	2	CRV15_RS17340, CRV15_RS17345
587	Chromosome	4127626	4129291	+	2	CRV15_RS17360, CRV15_RS17365
588	Chromosome	4141224	4144630	-	2	CRV15_RS17425, CRV15_RS17430
589	Chromosome	4156131	4157447	+	3	CRV15_RS17495, CRV15_RS17500, CRV15_RS17505
590	Chromosome	4157497	4158944	-	2	CRV15_RS17510, CRV15_RS17515
591	Chromosome	4164398	4166982	+	2	CRV15_RS17545, CRV15_RS17550
592	Chromosome	4168142	4171124	+	2	CRV15_RS17565, hutI
593	Chromosome	4171955	4174388	-	3	CRV15_RS17580, CRV15_RS17585, CRV15_RS17590
594	Chromosome	4177486	4179212	+	2	CRV15_RS17610, CRV15_RS17615
595	Chromosome	4184405	4186050	+	2	CRV15_RS17640, purE
596	Chromosome	4192907	4193652	+	2	CRV15_RS17680, CRV15_RS17685
597	Chromosome	4194689	4196020	+	2	CRV15_RS17695, CRV15_RS17700
598	Chromosome	4197355	4199048	+	2	CRV15_RS17710, CRV15_RS17715
599	Chromosome	4199112	4200202	-	2	CRV15_RS17720, CRV15_RS17725
600	Chromosome	4202817	4203838	-	2	CRV15_RS17750, CRV15_RS17755
601	Chromosome	4210637	4214380	-	2	CRV15_RS17790, CRV15_RS17795
602	Chromosome	4221765	4224890	-	3	CRV15_RS17825, cofD, CRV15_RS17835
603	Chromosome	4226694	4232212	+	2	CRV15_RS17855, CRV15_RS17860
604	Chromosome	4235476	4236883	+	2	CRV15_RS17880, CRV15_RS17885
605	Chromosome	4259931	4261755	-	2	CRV15_RS17975, CRV15_RS17980
606	Chromosome	4275528	4279351	-	3	CRV15_RS18020, CRV15_RS18025, CRV15_RS18030
607	Chromosome	4292678	4294385	+	2	CRV15_RS18070, smpB
608	Chromosome	4299936	4301362	+	2	CRV15_RS18105, CRV15_RS18110
609	Chromosome	4309783	4312989	+	3	CRV15_RS18145, CRV15_RS18150, CRV15_RS18155
610	Chromosome	4315105	4320544	+	3	CRV15_RS18165, CRV15_RS18170, CRV15_RS18175
611	Chromosome	4321738	4323842	+	3	CRV15_RS18190, CRV15_RS18195, CRV15_RS18200
612	Chromosome	4328646	4330677	+	2	hppD, CRV15_RS18230
613	Chromosome	4349664	4350571	+	2	clpS, CRV15_RS18310
614	Chromosome	4354396	4356269	+	2	CRV15_RS18330, CRV15_RS18335
615	Chromosome	4356632	4357869	+	2	CRV15_RS18340, CRV15_RS18345
616	Chromosome	4364843	4366161	-	2	CRV15_RS18395, CRV15_RS18400
617	Chromosome	4367015	4367793	+	2	CRV15_RS18410, CRV15_RS18415
618	Chromosome	4372301	4374949	+	3	CRV15_RS18440, CRV15_RS18445, CRV15_RS18450
619	Chromosome	4388834	4390223	+	2	CRV15_RS18515, CRV15_RS18520
620	Chromosome	4391509	4395410	-	2	CRV15_RS18530, CRV15_RS18535
621	Chromosome	4396208	4398984	+	2	CRV15_RS18545, CRV15_RS18550
622	Chromosome	4401189	4404319	-	4	ehuA, ehuD, ehuC, ehuB
623	Chromosome	4417025	4419062	+	2	CRV15_RS18640, CRV15_RS36785
624	Chromosome	4419977	4422951	+	2	CRV15_RS18650, CRV15_RS18655
625	Chromosome	4425849	4427947	+	2	CRV15_RS18675, CRV15_RS18680	desferrioxamin B	100,00%	NI-siderophore
626	Chromosome	4428934	4430745	-	2	orn, CRV15_RS18695	desferrioxamin B	100,00%	NI-siderophore
627	Chromosome	4436537	4441659	-	4	CRV15_RS18725, CRV15_RS18730, CRV15_RS18735, CRV15_RS18740	desferrioxamin B	100,00%	NI-siderophore
628	Chromosome	4443108	4448884	-	4	CRV15_RS18750, CRV15_RS18755, CRV15_RS18760, CRV15_RS18765	desferrioxamin B	100,00%	NI-siderophore
629	Chromosome	4452032	4454076	-	2	CRV15_RS18785, CRV15_RS18790
630	Chromosome	4456527	4459169	+	2	CRV15_RS18800, speB
631	Chromosome	4465702	4471432	+	3	CRV15_RS18830, CRV15_RS35975, CRV15_RS18835
632	Chromosome	4471588	4472250	+	2	CRV15_RS18840, CRV15_RS18845
633	Chromosome	4472334	4476429	+	3	CRV15_RS18850, CRV15_RS18855, CRV15_RS18860
634	Chromosome	4493758	4496998	+	3	CRV15_RS18910, CRV15_RS18915, CRV15_RS18920
635	Chromosome	4497169	4498520	+	2	CRV15_RS18925, CRV15_RS18930
636	Chromosome	4505367	4507402	+	2	iolC, CRV15_RS18965
637	Chromosome	4507536	4510525	+	2	iolB, iolD
638	Chromosome	4514641	4518248	+	2	CRV15_RS18995, CRV15_RS19000
639	Chromosome	4523930	4524768	-	2	CRV15_RS19025, CRV15_RS19030
640	Chromosome	4525330	4526720	+	2	CRV15_RS19040, CRV15_RS19045
641	Chromosome	4529160	4530505	-	2	CRV15_RS19065, CRV15_RS19070
642	Chromosome	4531095	4532232	+	2	CRV15_RS19075, CRV15_RS19080
643	Chromosome	4532402	4541195	+	9	CRV15_RS19085, CRV15_RS19090, CRV15_RS19095, CRV15_RS19100, CRV15_RS19105, CRV15_RS19110, CRV15_RS19115, CRV15_RS19120, CRV15_RS19125
644	Chromosome	4542100	4543450	+	2	CRV15_RS19135, CRV15_RS19140
645	Chromosome	4543661	4545269	+	2	CRV15_RS19145, CRV15_RS19150
646	Chromosome	4547386	4555521	-	8	cas2, cas1b, CRV15_RS19170, CRV15_RS19175, CRV15_RS19180, cas7i, CRV15_RS19190, cas6
647	Chromosome	4564250	4567060	+	3	ettA, CRV15_RS19230, CRV15_RS19235
648	Chromosome	4567500	4572471	+	3	CRV15_RS19240, solA, CRV15_RS19250
649	Chromosome	4577502	4585562	-	5	CRV15_RS19275, CRV15_RS19280, CRV15_RS19285, CRV15_RS19290, CRV15_RS19295
650	Chromosome	4586908	4592370	-	5	CRV15_RS19300, CRV15_RS19305, CRV15_RS19310, CRV15_RS19315, CRV15_RS19320
651	Chromosome	4597001	4599314	+	2	CRV15_RS19345, malQ
652	Chromosome	4599996	4602823	-	4	CRV15_RS19360, CRV15_RS19365, CRV15_RS19370, CRV15_RS19375
653	Chromosome	4630254	4632343	+	2	CRV15_RS19470, CRV15_RS19475
654	Chromosome	4632650	4634505	+	2	CRV15_RS19480, CRV15_RS19485
655	Chromosome	4640084	4641441	+	2	CRV15_RS19525, CRV15_RS19530
656	Chromosome	4648464	4650355	+	2	CRV15_RS19555, CRV15_RS19560
657	Chromosome	4652424	4657744	+	4	mreC, mreD, mrdA, rodA
658	Chromosome	4669944	4670536	+	2	rplU, rpmA
659	Chromosome	4682742	4684630	+	2	CRV15_RS19665, CRV15_RS19670
660	Chromosome	4686143	4688557	+	3	CRV15_RS35980, nadD, CRV15_RS19685
661	Chromosome	4688770	4689869	+	2	rsfS, CRV15_RS19695
662	Chromosome	4696312	4699859	+	2	CRV15_RS36325, CRV15_RS19740
663	Chromosome	4709320	4710880	-	2	CRV15_RS19785, CRV15_RS19790
664	Chromosome	4711056	4713218	+	2	hrcA, dnaJ
665	Chromosome	4713500	4715478	+	2	CRV15_RS19805, CRV15_RS19810
666	Chromosome	4719924	4722310	+	3	CRV15_RS19825, CRV15_RS19830, CRV15_RS19835
667	Chromosome	4723913	4726849	+	3	CRV15_RS19845, ybeY, CRV15_RS19855
668	Chromosome	4729667	4732161	+	2	CRV15_RS19880, CRV15_RS19885
669	Chromosome	4739846	4741437	+	2	recO, CRV15_RS19930
670	Chromosome	4742039	4745177	-	3	CRV15_RS19940, CRV15_RS19945, CRV15_RS19950
671	Chromosome	4747448	4749432	-	2	CRV15_RS19965, CRV15_RS19970
672	Chromosome	4767991	4769730	+	2	CRV15_RS20025, CRV15_RS20030
673	Chromosome	4777074	4780347	+	2	CRV15_RS20075, dnaG
674	Chromosome	4781819	4785483	-	2	CRV15_RS20090, CRV15_RS20095
675	Chromosome	4785982	4787754	-	2	CRV15_RS20100, CRV15_RS20105
676	Chromosome	4788518	4792624	-	4	CRV15_RS20125, CRV15_RS20130, CRV15_RS20135, CRV15_RS20140
677	Chromosome	4794231	4797203	-	4	CRV15_RS20155, CRV15_RS20160, CRV15_RS20165, CRV15_RS20170
678	Chromosome	4798077	4799385	+	2	CRV15_RS20175, modA
679	Chromosome	4804407	4807261	+	2	CRV15_RS20205, CRV15_RS20210
680	Chromosome	4808862	4809910	+	2	CRV15_RS20225, CRV15_RS20230
681	Chromosome	4826632	4829879	-	3	CRV15_RS20305, CRV15_RS20310, CRV15_RS20315
682	Chromosome	4833328	4835348	-	2	CRV15_RS20340, CRV15_RS20345
683	Chromosome	4850286	4854259	+	2	CRV15_RS20415, CRV15_RS20420
684	Chromosome	4862616	4864822	-	2	CRV15_RS20470, CRV15_RS20475
685	Chromosome	4866840	4867304	-	2	CRV15_RS36790, CRV15_RS36795
686	Chromosome	4867502	4869217	+	2	CRV15_RS20490, CRV15_RS20495
687	Chromosome	4871194	4872342	+	2	CRV15_RS20510, CRV15_RS20515
688	Chromosome	4890613	4893404	-	2	CRV15_RS20595, CRV15_RS20600
689	Chromosome	4894007	4895946	-	2	CRV15_RS20605, CRV15_RS20610
690	Chromosome	4897553	4899299	+	2	CRV15_RS20620, CRV15_RS20625
691	Chromosome	4901840	4903653	+	2	CRV15_RS20640, CRV15_RS20645
692	Chromosome	4918678	4921756	+	3	CRV15_RS20705, CRV15_RS20710, CRV15_RS20715
693	Chromosome	4926021	4927495	-	2	CRV15_RS20740, CRV15_RS20745
694	Chromosome	4931299	4935462	+	4	CRV15_RS20770, CRV15_RS20775, CRV15_RS20780, CRV15_RS20785
695	Chromosome	4938737	4939971	+	2	CRV15_RS20805, CRV15_RS37455
696	Chromosome	4943953	4947138	+	2	CRV15_RS20830, CRV15_RS20835
697	Chromosome	4954455	4956391	-	2	CRV15_RS20870, CRV15_RS20875
698	Chromosome	4957982	4961226	+	2	CRV15_RS20885, CRV15_RS20890
699	Chromosome	4972652	4974537	-	2	CRV15_RS20945, CRV15_RS20950
700	Chromosome	4982744	4984053	-	2	CRV15_RS20990, CRV15_RS20995
701	Chromosome	4991876	4994979	+	2	CRV15_RS21030, CRV15_RS21035
702	Chromosome	4995570	4995991	-	2	CRV15_RS36010, CRV15_RS21040
703	Chromosome	4996419	4997912	+	3	CRV15_RS21045, CRV15_RS21050, CRV15_RS36810
704	Chromosome	4997999	4998599	-	2	CRV15_RS36815, CRV15_RS36820
705	Chromosome	5000191	5001590	+	3	CRV15_RS21070, CRV15_RS21075, CRV15_RS21080
706	Chromosome	5004485	5007182	-	2	CRV15_RS21095, CRV15_RS21100
707	Chromosome	5007390	5009242	-	2	CRV15_RS21105, CRV15_RS21110
708	Chromosome	5011078	5017853	+	2	CRV15_RS21120, pulA
709	Chromosome	5017984	5021886	-	2	CRV15_RS21130, CRV15_RS21135
710	Chromosome	5022638	5024553	-	2	CRV15_RS21140, CRV15_RS21145
711	Chromosome	5030752	5032959	+	2	CRV15_RS21170, CRV15_RS21175
712	Chromosome	5038689	5041183	-	3	CRV15_RS21205, CRV15_RS21210, hemC
713	Chromosome	5045287	5046469	-	2	CRV15_RS21240, CRV15_RS21245
714	Chromosome	5049419	5050400	-	2	CRV15_RS21265, CRV15_RS21270
715	Chromosome	5065516	5068781	-	2	sucB, lpdA
716	Chromosome	5072845	5075245	-	2	cobT, CRV15_RS21365
717	Chromosome	5075745	5079159	+	3	CRV15_RS21375, CRV15_RS21380, CRV15_RS21385
718	Chromosome	5085491	5087418	+	2	CRV15_RS21420, CRV15_RS21425
719	Chromosome	5098668	5101764	+	3	coxB, ctaD, CRV15_RS21480
720	Chromosome	5103823	5108044	+	4	CRV15_RS21495, CRV15_RS21500, CRV15_RS21505, CRV15_RS21510
721	Chromosome	5111555	5114221	-	2	CRV15_RS21525, CRV15_RS21530
722	Chromosome	5114378	5116936	-	3	CRV15_RS21535, CRV15_RS21540, CRV15_RS21545
723	Chromosome	5117073	5118094	-	2	CRV15_RS21550, CRV15_RS21555
724	Chromosome	5118534	5120172	+	2	CRV15_RS21560, CRV15_RS21565
725	Chromosome	5132530	5134244	+	2	CRV15_RS21615, CRV15_RS21620
726	Chromosome	5137393	5138722	-	2	CRV15_RS21640, CRV15_RS21645
727	Chromosome	5149888	5152682	-	2	CRV15_RS21695, pknB
728	Chromosome	5152829	5155179	-	3	CRV15_RS21705, thiS, thiO
729	Chromosome	5158727	5160621	+	2	metF, CRV15_RS21745
730	Chromosome	5164832	5167769	-	2	CRV15_RS21765, CRV15_RS21770
731	Chromosome	5173379	5175750	-	2	CRV15_RS21795, CRV15_RS21800
732	Chromosome	5177103	5180743	+	3	rsmH, CRV15_RS21815, CRV15_RS21820
733	Chromosome	5180857	5186528	+	4	CRV15_RS21825, murF, mraY, murD
734	Chromosome	5186621	5189972	+	3	ftsW, murG, CRV15_RS21855
735	Chromosome	5190249	5192973	+	3	ftsZ, pgeF, CRV15_RS21875
736	Chromosome	5193113	5195260	+	3	sepF, CRV15_RS21885, CRV15_RS21890
737	Chromosome	5200379	5201933	+	2	lspA, CRV15_RS21915
738	Chromosome	5217370	5219826	+	3	CRV15_RS21970, CRV15_RS21975, CRV15_RS21980
739	Chromosome	5221577	5223369	-	2	CRV15_RS21990, CRV15_RS21995
740	Chromosome	5225492	5228534	+	3	hisD, CRV15_RS22010, hisB
741	Chromosome	5228617	5231315	+	5	CRV15_RS36020, hisH, priA, CRV15_RS22030, hisF
742	Chromosome	5233652	5235549	+	2	hisI, CRV15_RS22055
743	Chromosome	5237481	5238497	+	2	trpC, CRV15_RS22080
744	Chromosome	5238796	5240864	+	2	trpB, trpA
745	Chromosome	5243394	5252419	-	7	CRV15_RS22105, CRV15_RS22110, rbsK, CRV15_RS36835, CRV15_RS22130, CRV15_RS22135, CRV15_RS22140
746	Chromosome	5254420	5260453	+	2	gltB, CRV15_RS22160
747	Chromosome	5264872	5266301	-	2	CRV15_RS36845, CRV15_RS22180
748	Chromosome	5266400	5269219	+	3	CRV15_RS22185, CRV15_RS22190, CRV15_RS22195
749	Chromosome	5270755	5274258	-	4	CRV15_RS22210, CRV15_RS22215, CRV15_RS22220, CRV15_RS22225
750	Chromosome	5274313	5276066	+	2	CRV15_RS22230, CRV15_RS22235
751	Chromosome	5283526	5284739	+	2	CRV15_RS22260, CRV15_RS22265
752	Chromosome	5289207	5292022	+	2	CRV15_RS22285, CRV15_RS22290
753	Chromosome	5295503	5299819	-	4	CRV15_RS22315, CRV15_RS22320, CRV15_RS22325, CRV15_RS22330
754	Chromosome	5309763	5310917	+	2	CRV15_RS22360, CRV15_RS22365
755	Chromosome	5316769	5318362	+	2	CRV15_RS22385, coaE
756	Chromosome	5321595	5326338	+	3	CRV15_RS22415, CRV15_RS22420, CRV15_RS22425
757	Chromosome	5328804	5330749	-	2	CRV15_RS22440, CRV15_RS22445
758	Chromosome	5351102	5352666	+	2	CRV15_RS22520, CRV15_RS22525
759	Chromosome	5352821	5357965	+	4	uvrC, rapZ, yvcK, whiA
760	Chromosome	5362630	5364624	+	2	CRV15_RS22565, tpiA
761	Chromosome	5365640	5369524	+	3	pgi, CRV15_RS22590, CRV15_RS22595
762	Chromosome	5370584	5377229	-	5	pgl, opcA, zwf, tal, tkt
763	Chromosome	5380261	5382520	-	2	CRV15_RS22640, CRV15_RS22645
764	Chromosome	5382703	5384393	-	2	CRV15_RS22650, CRV15_RS22655
765	Chromosome	5384693	5390943	+	7	CRV15_RS22660, sufB, sufD, CRV15_RS22675, sufC, CRV15_RS22685, CRV15_RS22690
766	Chromosome	5396829	5398056	+	3	CRV15_RS22730, CRV15_RS22735, CRV15_RS22740
767	Chromosome	5402883	5404741	-	2	CRV15_RS22760, CRV15_RS22765
768	Chromosome	5407575	5409525	+	2	CRV15_RS22785, CRV15_RS22790
769	Chromosome	5412200	5414313	+	2	CRV15_RS22805, CRV15_RS22810
770	Chromosome	5414659	5417483	+	2	CRV15_RS22815, araD
771	Chromosome	5419131	5421283	-	2	CRV15_RS22830, CRV15_RS22835
772	Chromosome	5422360	5424616	+	2	CRV15_RS22845, CRV15_RS22850
773	Chromosome	5427927	5429248	-	2	thpD, CRV15_RS22875	ectoine	100,00%	ectoine
774	Chromosome	5439372	5446132	-	5	CRV15_RS22920, cobO, CRV15_RS22930, CRV15_RS22935, CRV15_RS22940
775	Chromosome	5446483	5447980	-	2	CRV15_RS22945, CRV15_RS22950
776	Chromosome	5457303	5457974	+	2	CRV15_RS22990, CRV15_RS22995
777	Chromosome	5458031	5459658	+	3	CRV15_RS23000, CRV15_RS23005, amaP
778	Chromosome	5459701	5462248	-	2	CRV15_RS23015, CRV15_RS23020
779	Chromosome	5465760	5467411	+	2	CRV15_RS23045, CRV15_RS23050
780	Chromosome	5475459	5478429	-	2	CRV15_RS23095, CRV15_RS23100
781	Chromosome	5478692	5480175	+	2	fabG, fabI
782	Chromosome	5481597	5483160	+	2	CRV15_RS23125, CRV15_RS37465
783	Chromosome	5491825	5493607	+	2	CRV15_RS23165, CRV15_RS23170
784	Chromosome	5499097	5500508	-	2	CRV15_RS23210, CRV15_RS23215
785	Chromosome	5507153	5509281	+	2	CRV15_RS36025, CRV15_RS23250
786	Chromosome	5513201	5515285	+	3	CRV15_RS23275, CRV15_RS23280, CRV15_RS23285
787	Chromosome	5530504	5532194	+	2	CRV15_RS23330, CRV15_RS23335
788	Chromosome	5532297	5535330	+	3	CRV15_RS23340, scpB, CRV15_RS23350
789	Chromosome	5535536	5537382	+	2	CRV15_RS23355, CRV15_RS23360
790	Chromosome	5538312	5539756	+	2	aroH, CRV15_RS23375
791	Chromosome	5541339	5543440	+	2	CRV15_RS23385, der
792	Chromosome	5559195	5562458	+	3	CRV15_RS23455, CRV15_RS23460, CRV15_RS23465
793	Chromosome	5565921	5575034	+	5	fxsA, fxsB, CRV15_RS23495, CRV15_RS23500, fxsT
794	Chromosome	5581052	5584089	+	3	CRV15_RS23540, CRV15_RS23545, CRV15_RS23550
795	Chromosome	5588958	5592359	-	3	CRV15_RS23585, CRV15_RS23590, hmgA
796	Chromosome	5605481	5607727	-	2	CRV15_RS23650, CRV15_RS23655
797	Chromosome	5607905	5608632	-	2	CRV15_RS23660, CRV15_RS23665
798	Chromosome	5618641	5620355	+	2	CRV15_RS23705, CRV15_RS23710
799	Chromosome	5625574	5629337	-	2	CRV15_RS23750, CRV15_RS23755
800	Chromosome	5633418	5634793	+	2	CRV15_RS23780, CRV15_RS23785
801	Chromosome	5638636	5640740	+	2	CRV15_RS23800, CRV15_RS23805
802	Chromosome	5640833	5643483	+	2	CRV15_RS23810, CRV15_RS23815
803	Chromosome	5645565	5649589	-	3	CRV15_RS23830, glpK, CRV15_RS23840
804	Chromosome	5669609	5671461	+	3	CRV15_RS23920, prcB, prcA
805	Chromosome	5677528	5680115	+	4	CRV15_RS23960, CRV15_RS23965, CRV15_RS23970, CRV15_RS23975
806	Chromosome	5680368	5681691	+	2	tatA, tatC
807	Chromosome	5692471	5695399	+	2	CRV15_RS24025, CRV15_RS24030
808	Chromosome	5695576	5696961	+	2	CRV15_RS24035, CRV15_RS24040
809	Chromosome	5696863	5699090	-	2	CRV15_RS24045, eat
810	Chromosome	5700334	5703995	+	3	CRV15_RS24060, CRV15_RS24065, CRV15_RS24070
811	Chromosome	5706614	5708622	+	2	CRV15_RS24080, mycP
812	Chromosome	5715126	5718775	+	2	pheS, pheT
813	Chromosome	5735313	5738483	+	3	CRV15_RS24200, CRV15_RS24205, CRV15_RS24210
814	Chromosome	5738637	5740890	+	2	argC, argJ
815	Chromosome	5741004	5743670	+	3	argB, CRV15_RS24230, CRV15_RS24235
816	Chromosome	5743947	5746658	+	2	CRV15_RS24240, argH
817	Chromosome	5746812	5748901	+	2	CRV15_RS24250, CRV15_RS24255
818	Chromosome	5752029	5752855	-	2	CRV15_RS24275, CRV15_RS24280
819	Chromosome	5753403	5756053	+	3	CRV15_RS24285, CRV15_RS24290, CRV15_RS24295
820	Chromosome	5763184	5765303	+	2	cobA, CRV15_RS24325
821	Chromosome	5768395	5770307	+	2	CRV15_RS24365, CRV15_RS24370
822	Chromosome	5785107	5787978	+	3	CRV15_RS24455, CRV15_RS24460, CRV15_RS24465
823	Chromosome	5788807	5791145	+	3	pdxS, pdxT, CRV15_RS24485
824	Chromosome	5791289	5792505	+	2	ruvC, ruvA
825	Chromosome	5794526	5797990	+	3	secD, secF, CRV15_RS24520
826	Chromosome	5805269	5807253	+	2	CRV15_RS24545, hisS
827	Chromosome	5811412	5815353	+	4	CRV15_RS24575, CRV15_RS24580, alaS, ruvX
828	Chromosome	5815455	5818200	+	2	mltG, CRV15_RS24600
829	Chromosome	5818348	5822322	+	5	aroC, CRV15_RS24610, aroB, CRV15_RS24620, CRV15_RS24625
830	Chromosome	5823024	5825185	+	3	CRV15_RS24630, efp, nusB
831	Chromosome	5827248	5836621	+	7	CRV15_RS24655, CRV15_RS24660, CRV15_RS24665, carA, carB, CRV15_RS24680, pyrF
832	Chromosome	5836977	5837911	+	2	CRV15_RS24690, gmk
833	Chromosome	5850877	5852608	+	2	CRV15_RS24760, CRV15_RS24765
834	Chromosome	5859771	5861966	-	2	CRV15_RS24800, CRV15_RS24805
835	Chromosome	5867984	5874009	+	8	ribD, CRV15_RS24830, CRV15_RS24835, CRV15_RS24840, ribH, CRV15_RS24850, hisG, CRV15_RS24860
836	Chromosome	5874263	5876775	+	2	CRV15_RS24865, CRV15_RS24870
837	Chromosome	5887642	5889059	+	2	CRV15_RS24920, fxsA
838	Chromosome	5903943	5907530	-	4	CRV15_RS24980, pxpB, CRV15_RS24990, CRV15_RS24995
839	Chromosome	5910597	5917317	+	2	CRV15_RS25010, CRV15_RS25015
840	Chromosome	5918681	5922865	+	4	CRV15_RS25025, CRV15_RS25030, CRV15_RS25035, CRV15_RS25040
841	Chromosome	5922903	5925193	-	2	glpK, CRV15_RS25050
842	Chromosome	5925542	5927268	-	2	CRV15_RS25055, CRV15_RS25060
843	Chromosome	5945366	5949287	+	5	CRV15_RS25120, CRV15_RS25125, CRV15_RS25130, CRV15_RS25135, CRV15_RS25140
844	Chromosome	5974469	5975685	+	2	CRV15_RS25265, CRV15_RS25270
845	Chromosome	5975996	5977582	+	2	fabG, CRV15_RS25280
846	Chromosome	5993166	5994227	+	2	CRV15_RS25370, CRV15_RS25375
847	Chromosome	5995684	5998436	-	4	CRV15_RS25385, CRV15_RS25390, CRV15_RS25395, CRV15_RS25400
848	Chromosome	6003267	6005047	-	2	CRV15_RS25425, CRV15_RS25430
849	Chromosome	6005358	6010552	+	2	CRV15_RS25435, CRV15_RS25440
850	Chromosome	6013490	6019351	-	3	CRV15_RS25455, CRV15_RS37470, CRV15_RS25465
851	Chromosome	6027903	6029920	-	2	mug, purB
852	Chromosome	6032096	6034488	-	2	CRV15_RS25520, CRV15_RS25525
853	Chromosome	6035401	6036515	-	2	CRV15_RS25535, bioD
854	Chromosome	6036707	6039308	-	2	CRV15_RS25545, bioB
855	Chromosome	6042014	6042987	-	2	CRV15_RS25565, CRV15_RS25570
856	Chromosome	6043802	6046957	+	4	CRV15_RS25580, CRV15_RS25585, CRV15_RS25590, CRV15_RS25595
857	Chromosome	6048108	6049576	+	2	ureG, CRV15_RS25605
858	Chromosome	6052442	6054447	+	2	CRV15_RS25620, CRV15_RS25625
859	Chromosome	6060378	6062374	-	2	CRV15_RS25655, CRV15_RS25660
860	Chromosome	6068636	6072645	-	3	CRV15_RS25705, CRV15_RS25710, CRV15_RS25715	4-hexadecanoyl-3-hydroxy-2-(hydroxymethyl)-2H-furan-5-one	63,00%	PKS-like,LAP,butyrolactone,T1PKS
861	Chromosome	6074100	6077785	-	2	CRV15_RS25730, CRV15_RS25735	4-hexadecanoyl-3-hydroxy-2-(hydroxymethyl)-2H-furan-5-one	63,00%	PKS-like,LAP,butyrolactone,T1PKS
862	Chromosome	6087379	6091638	-	3	CRV15_RS25775, CRV15_RS25780, CRV15_RS25785	4-hexadecanoyl-3-hydroxy-2-(hydroxymethyl)-2H-furan-5-one	63,00%	PKS-like,LAP,butyrolactone,T1PKS
863	Chromosome	6098957	6101679	+	2	CRV15_RS25810, CRV15_RS25815	4-hexadecanoyl-3-hydroxy-2-(hydroxymethyl)-2H-furan-5-one	63,00%	PKS-like,LAP,butyrolactone,T1PKS
864	Chromosome	6101862	6104824	+	2	CRV15_RS25820, CRV15_RS25825	4-hexadecanoyl-3-hydroxy-2-(hydroxymethyl)-2H-furan-5-one	63,00%	PKS-like,LAP,butyrolactone,T1PKS
865	Chromosome	6107158	6109493	-	2	CRV15_RS25840, CRV15_RS25845	4-hexadecanoyl-3-hydroxy-2-(hydroxymethyl)-2H-furan-5-one	63,00%	PKS-like,LAP,butyrolactone,T1PKS
866	Chromosome	6116036	6117464	+	2	CRV15_RS25865, CRV15_RS25870	4-hexadecanoyl-3-hydroxy-2-(hydroxymethyl)-2H-furan-5-one	63,00%	PKS-like,LAP,butyrolactone,T1PKS
867	Chromosome	6118299	6122714	+	3	CRV15_RS25875, CRV15_RS25880, CRV15_RS25885	4-hexadecanoyl-3-hydroxy-2-(hydroxymethyl)-2H-furan-5-one	63,00%	PKS-like,LAP,butyrolactone,T1PKS
868	Chromosome	6124002	6125294	-	2	CRV15_RS25890, CRV15_RS25895	4-hexadecanoyl-3-hydroxy-2-(hydroxymethyl)-2H-furan-5-one	63,00%	PKS-like,LAP,butyrolactone,T1PKS
869	Chromosome	6127261	6129111	-	3	CRV15_RS25905, CRV15_RS25910, CRV15_RS25915	4-hexadecanoyl-3-hydroxy-2-(hydroxymethyl)-2H-furan-5-one	63,00%	PKS-like,LAP,butyrolactone,T1PKS
870	Chromosome	6130392	6139353	-	5	CRV15_RS25925, CRV15_RS25930, CRV15_RS25935, CRV15_RS25940, CRV15_RS25945	4-hexadecanoyl-3-hydroxy-2-(hydroxymethyl)-2H-furan-5-one	63,00%	PKS-like,LAP,butyrolactone,T1PKS
871	Chromosome	6139950	6142324	-	2	CRV15_RS25950, CRV15_RS25955	4-hexadecanoyl-3-hydroxy-2-(hydroxymethyl)-2H-furan-5-one	63,00%	PKS-like,LAP,butyrolactone,T1PKS
872	Chromosome	6144633	6148426	-	3	CRV15_RS25965, CRV15_RS25970, CRV15_RS25975	4-hexadecanoyl-3-hydroxy-2-(hydroxymethyl)-2H-furan-5-one	63,00%	PKS-like,LAP,butyrolactone,T1PKS
873	Chromosome	6156443	6164743	+	4	CRV15_RS26000, CRV15_RS26005, CRV15_RS26010, CRV15_RS26015
874	Chromosome	6167164	6169652	+	2	CRV15_RS26025, CRV15_RS26030
875	Chromosome	6173427	6175576	+	2	CRV15_RS26055, CRV15_RS26060
876	Chromosome	6175970	6177227	-	2	CRV15_RS26065, CRV15_RS26070
877	Chromosome	6177295	6178097	+	2	CRV15_RS26075, CRV15_RS26080
878	Chromosome	6180732	6181597	+	2	CRV15_RS36875, CRV15_RS26105
879	Chromosome	6182033	6185311	+	2	CRV15_RS26110, CRV15_RS26115
880	Chromosome	6188796	6197192	+	4	CRV15_RS26125, CRV15_RS26130, CRV15_RS26135, CRV15_RS26140
881	Chromosome	6202220	6209589	+	6	CRV15_RS26165, CRV15_RS26170, CRV15_RS26175, CRV15_RS26180, CRV15_RS26185, CRV15_RS26190
882	Chromosome	6210266	6212983	-	3	CRV15_RS26200, CRV15_RS26205, CRV15_RS26210
883	Chromosome	6227073	6238948	+	7	CRV15_RS26245, CRV15_RS26250, CRV15_RS26255, CRV15_RS36055, CRV15_RS26265, CRV15_RS26270, CRV15_RS26275
884	Chromosome	6239045	6242707	-	2	CRV15_RS26280, CRV15_RS26285
885	Chromosome	6243676	6245693	-	2	CRV15_RS26290, CRV15_RS26295
886	Chromosome	6251566	6253571	-	2	CRV15_RS26320, CRV15_RS26325
887	Chromosome	6253826	6255565	-	2	CRV15_RS26330, CRV15_RS26335
888	Chromosome	6255699	6258621	+	3	CRV15_RS26340, CRV15_RS26345, CRV15_RS26350
889	Chromosome	6264845	6266665	+	2	CRV15_RS36880, CRV15_RS26375
890	Chromosome	6277286	6280650	-	3	CRV15_RS26405, CRV15_RS26410, CRV15_RS26415
891	Chromosome	6285529	6291945	-	6	hypE, hypD, CRV15_RS26435, hypF, hypB, CRV15_RS26450
892	Chromosome	6292266	6298082	-	6	CRV15_RS26455, CRV15_RS26460, CRV15_RS26465, CRV15_RS26470, CRV15_RS26475, CRV15_RS26480
893	Chromosome	6303180	6305526	-	2	CRV15_RS26510, CRV15_RS26515
894	Chromosome	6311256	6313054	-	2	CRV15_RS26545, CRV15_RS26550
895	Chromosome	6318525	6320608	+	2	wecB, CRV15_RS26575
896	Chromosome	6324797	6326553	-	2	CRV15_RS26595, CRV15_RS26600
897	Chromosome	6331906	6333452	-	2	CRV15_RS26630, CRV15_RS26635
898	Chromosome	6338160	6341436	+	3	CRV15_RS26665, CRV15_RS26670, CRV15_RS26675
899	Chromosome	6352692	6354466	+	2	CRV15_RS26725, CRV15_RS26730
900	Chromosome	6366894	6368244	-	2	CRV15_RS26795, CRV15_RS26800
901	Chromosome	6386752	6389884	+	2	CRV15_RS26860, CRV15_RS26865
902	Chromosome	6402567	6408405	-	5	CRV15_RS36895, CRV15_RS36900, meaB, scpA, CRV15_RS26930
903	Chromosome	6413985	6415841	-	3	CRV15_RS26970, CRV15_RS26975, CRV15_RS26980
904	Chromosome	6416515	6418163	-	2	dhaL, dhaK
905	Chromosome	6419717	6422459	-	3	CRV15_RS27005, CRV15_RS27010, CRV15_RS27015
906	Chromosome	6423539	6427013	-	4	CRV15_RS27025, CRV15_RS27030, CRV15_RS27035, CRV15_RS27040
907	Chromosome	6433192	6436564	+	3	CRV15_RS27065, CRV15_RS27070, CRV15_RS27075
908	Chromosome	6439751	6441265	-	2	CRV15_RS27100, CRV15_RS27105
909	Chromosome	6459998	6461408	-	2	CRV15_RS27180, CRV15_RS27185
910	Chromosome	6472080	6477701	-	4	CRV15_RS27215, hypF, hypE, CRV15_RS27230
911	Chromosome	6477969	6480854	+	3	CRV15_RS27235, CRV15_RS27240, CRV15_RS27245
912	Chromosome	6484705	6490729	+	2	CRV15_RS37480, CRV15_RS37485
913	Chromosome	6496076	6499206	+	2	CRV15_RS27295, CRV15_RS27300
914	Chromosome	6502447	6506308	+	3	CRV15_RS27315, CRV15_RS27320, CRV15_RS27325
915	Chromosome	6510059	6514114	+	4	CRV15_RS27345, CRV15_RS27350, CRV15_RS27355, CRV15_RS27360	geosmin	100,00%	terpene
916	Chromosome	6525826	6528499	-	2	CRV15_RS27395, CRV15_RS27400
917	Chromosome	6533919	6536432	+	3	CRV15_RS27430, CRV15_RS27435, CRV15_RS27440
918	Chromosome	6536999	6539597	-	2	CRV15_RS27445, CRV15_RS27450
919	Chromosome	6545827	6547280	+	2	CRV15_RS27480, CRV15_RS27485
920	Chromosome	6547454	6549567	-	2	CRV15_RS27490, CRV15_RS27495
921	Chromosome	6556695	6558286	-	2	CRV15_RS27535, htpX
922	Chromosome	6558542	6560937	+	2	CRV15_RS27545, CRV15_RS27550
923	Chromosome	6574795	6575318	+	2	CRV15_RS27605, CRV15_RS27610
924	Chromosome	6576937	6578672	-	2	CRV15_RS27630, CRV15_RS27635
925	Chromosome	6580485	6582605	-	2	CRV15_RS27655, CRV15_RS27660
926	Chromosome	6592988	6594765	-	2	CRV15_RS27710, CRV15_RS27715
927	Chromosome	6601205	6602987	+	2	CRV15_RS27760, CRV15_RS27765
928	Chromosome	6630349	6639444	-	6	CRV15_RS27860, CRV15_RS27865, CRV15_RS27870, CRV15_RS27875, CRV15_RS27880, CRV15_RS27885
929	Chromosome	6640616	6653838	-	13	CRV15_RS27890, CRV15_RS27895, CRV15_RS27900, CRV15_RS27905, CRV15_RS27910, CRV15_RS27915, CRV15_RS27920, CRV15_RS27925, CRV15_RS27930, CRV15_RS27935, CRV15_RS27940, CRV15_RS27945, CRV15_RS27950
930	Chromosome	6655424	6655956	+	2	CRV15_RS27965, CRV15_RS27970	JBIR-100	72,00%	T1PKS
931	Chromosome	6663171	6664084	+	2	CRV15_RS36945, CRV15_RS27995	JBIR-100	72,00%	T1PKS
932	Chromosome	6671612	6673655	+	2	CRV15_RS28035, CRV15_RS28040	JBIR-100	72,00%	T1PKS
933	Chromosome	6673964	6738488	+	9	CRV15_RS28045, CRV15_RS28050, CRV15_RS28055, CRV15_RS28060, CRV15_RS28065, CRV15_RS28070, CRV15_RS28075, CRV15_RS28080, CRV15_RS28085	JBIR-100	72,00%	T1PKS
934		6746732	6747946	-	2	CRV15_RS28125, CRV15_RS28130	JBIR-100	72,00%	T1PKS
0	Plasmid	9095	11160	-	2	CRV15_RS28170, CRV15_RS28175
1	Plasmid	18142	21720	-	3	CRV15_RS28210, prpB, CRV15_RS28220
2	Plasmid	25562	29191	+	3	CRV15_RS28240, CRV15_RS28245, CRV15_RS28250
3	Plasmid	35222	38685	-	2	CRV15_RS28270, CRV15_RS28275
4	Plasmid	41457	42221	+	2	CRV15_RS28295, CRV15_RS28300
5	Plasmid	52131	52729	+	2	CRV15_RS28360, CRV15_RS28365
6	Plasmid	52982	60784	-	3	CRV15_RS28370, CRV15_RS28375, CRV15_RS28380
7	Plasmid	60888	64536	-	2	CRV15_RS28385, CRV15_RS28390
8	Plasmid	64648	65406	-	2	CRV15_RS28395, CRV15_RS28400
9	Plasmid	78613	83201	+	2	CRV15_RS28430, CRV15_RS37500	(+)-T-muurolol	80,00%	terpene
10	Plasmid	86246	89678	+	3	CRV15_RS28465, CRV15_RS28470, CRV15_RS28475	(+)-T-muurolol	80,00%	terpene
11	Plasmid	89727	91722	-	2	CRV15_RS28480, CRV15_RS28485	(+)-T-muurolol	80,00%	terpene
12	Plasmid	91872	93479	+	2	CRV15_RS28490, CRV15_RS28495	(+)-T-muurolol	80,00%	terpene
13	Plasmid	101354	103829	+	2	CRV15_RS28535, CRV15_RS28540
14	Plasmid	109378	109722	+	2	CRV15_RS36085, CRV15_RS28570
15	Plasmid	115984	123772	+	3	CRV15_RS28625, CRV15_RS28630, CRV15_RS28635
16	Plasmid	125666	127959	-	2	CRV15_RS28645, CRV15_RS28650
17	Plasmid	132278	133314	-	2	CRV15_RS28680, CRV15_RS28685
18	Plasmid	145098	147653	-	2	CRV15_RS28745, CRV15_RS28750
19	Plasmid	155577	157464	-	2	CRV15_RS28800, CRV15_RS28805
20	Plasmid	157717	159835	-	3	CRV15_RS28810, CRV15_RS28815, CRV15_RS28820
21	Plasmid	160843	163364	-	2	CRV15_RS28825, CRV15_RS28830
22	Plasmid	163534	174922	-	4	CRV15_RS37510, CRV15_RS28840, CRV15_RS28845, CRV15_RS28850
23	Plasmid	176081	177156	-	2	CRV15_RS28855, CRV15_RS28860
24	Plasmid	189480	190171	-	2	CRV15_RS28930, CRV15_RS37000
25	Plasmid	193822	194333	+	2	CRV15_RS28960, CRV15_RS28965
26	Plasmid	195941	198804	+	4	CRV15_RS28985, CRV15_RS28990, CRV15_RS28995, CRV15_RS29000
27	Plasmid	201355	201836	-	2	CRV15_RS29025, CRV15_RS29030
28	Plasmid	202316	203717	+	2	CRV15_RS29040, CRV15_RS29045
29	Plasmid	206585	206983	-	2	CRV15_RS29080, CRV15_RS37005
30	Plasmid	208509	209050	-	2	CRV15_RS29095, CRV15_RS29100
31	Plasmid	209168	210744	-	2	CRV15_RS29105, CRV15_RS29110
32	Plasmid	214215	215337	+	2	CRV15_RS36360, CRV15_RS29150
33	Plasmid	231358	231911	-	2	CRV15_RS29255, CRV15_RS29260
34	Plasmid	231974	233594	-	3	CRV15_RS29265, CRV15_RS29270, CRV15_RS29275
35	Plasmid	236279	237612	-	2	CRV15_RS29295, CRV15_RS29300
36	Plasmid	240345	242953	+	3	CRV15_RS29315, CRV15_RS29320, CRV15_RS29325
37	Plasmid	243557	244044	+	2	CRV15_RS29335, CRV15_RS29340
38	Plasmid	244776	245524	+	2	CRV15_RS29350, CRV15_RS29355
39	Plasmid	245672	248730	+	2	CRV15_RS29360, CRV15_RS29365
40	Plasmid	248845	251321	+	2	CRV15_RS29370, CRV15_RS29375
41	Plasmid	255387	256473	+	2	CRV15_RS29405, CRV15_RS29410
42	Plasmid	264578	266063	-	3	CRV15_RS29465, CRV15_RS37035, CRV15_RS29475	(-)-Î´-cadinene	100,00%	NRPS,NRPS-like,terpene
43	Plasmid	273500	282209	-	4	CRV15_RS29515, CRV15_RS29520, CRV15_RS29525, CRV15_RS29530	(-)-Î´-cadinene	100,00%	NRPS,NRPS-like,terpene
44	Plasmid	282431	284697	-	2	sbnA, sbnB	(-)-Î´-cadinene	100,00%	NRPS,NRPS-like,terpene
45	Plasmid	286029	305141	-	12	CRV15_RS29555, CRV15_RS29560, CRV15_RS29565, CRV15_RS29570, sbnB, sbnA, CRV15_RS29585, CRV15_RS29590, CRV15_RS29595, CRV15_RS29600, CRV15_RS29605, CRV15_RS29610	(-)-Î´-cadinene	100,00%	NRPS,NRPS-like,terpene
46	Plasmid	305230	311022	-	3	CRV15_RS29615, CRV15_RS29620, CRV15_RS29625	(-)-Î´-cadinene	100,00%	NRPS,NRPS-like,terpene
47	Plasmid	311888	312954	-	2	CRV15_RS29630, CRV15_RS29635	(-)-Î´-cadinene	100,00%	NRPS,NRPS-like,terpene
48	Plasmid	322434	325525	-	3	CRV15_RS29695, CRV15_RS29700, CRV15_RS29705	(-)-Î´-cadinene	100,00%	NRPS,NRPS-like,terpene
49	Plasmid	344314	345371	-	2	CRV15_RS37515, CRV15_RS29815
50	Plasmid	345421	349929	-	4	CRV15_RS29820, CRV15_RS29825, CRV15_RS29830, CRV15_RS29835
51	Plasmid	352664	353334	+	2	CRV15_RS29850, CRV15_RS29855
52	Plasmid	358604	359832	+	2	CRV15_RS29885, CRV15_RS29890
53	Plasmid	367502	373022	-	5	CRV15_RS29925, CRV15_RS29930, CRV15_RS29935, CRV15_RS29940, CRV15_RS29945
54	Plasmid	377895	379363	-	2	CRV15_RS29970, CRV15_RS29975
55	Plasmid	391976	398581	-	4	CRV15_RS30025, CRV15_RS30030, CRV15_RS30035, CRV15_RS30040
56	Plasmid	400856	403322	-	3	CRV15_RS30050, CRV15_RS30055, CRV15_RS30060
57	Plasmid	403734	405540	-	2	CRV15_RS30070, CRV15_RS30075
58	Plasmid	406307	406812	+	2	CRV15_RS37085, CRV15_RS30090
59	Plasmid	408821	409287	-	2	CRV15_RS30110, CRV15_RS30115
60	Plasmid	409441	410305	-	2	CRV15_RS30120, CRV15_RS30125
61	Plasmid	410616	412111	-	2	CRV15_RS30130, CRV15_RS37090
62	Plasmid	413113	415026	-	3	CRV15_RS30140, CRV15_RS30145, CRV15_RS30150
63	Plasmid	415304	416814	+	2	CRV15_RS36390, CRV15_RS30160
64	Plasmid	417382	419712	-	2	CRV15_RS30165, CRV15_RS30170
65	Plasmid	420130	421884	-	2	CRV15_RS30175, CRV15_RS30180
66	Plasmid	422370	424020	+	3	CRV15_RS30185, CRV15_RS30190, CRV15_RS30195
67	Plasmid	426676	433468	+	8	CRV15_RS30215, CRV15_RS30220, CRV15_RS30225, CRV15_RS30230, CRV15_RS30235, CRV15_RS30240, CRV15_RS30245, CRV15_RS30250
68	Plasmid	444932	448852	+	5	CRV15_RS30290, CRV15_RS30295, CRV15_RS37540, CRV15_RS30305, CRV15_RS30310
69	Plasmid	450671	453528	-	4	CRV15_RS30320, CRV15_RS30325, CRV15_RS30330, CRV15_RS30335
70	Plasmid	461612	463587	-	2	CRV15_RS30375, CRV15_RS30380
71	Plasmid	465437	469319	+	3	CRV15_RS30395, CRV15_RS30400, CRV15_RS30405
72	Plasmid	478413	481455	+	2	CRV15_RS30455, CRV15_RS30460	cyslabdan	18,00%	terpene
73	Plasmid	495824	500650	+	4	lgt, CRV15_RS30530, CRV15_RS30535, CRV15_RS30540
74	Plasmid	500589	502170	-	2	CRV15_RS30545, CRV15_RS30550
75	Plasmid	502290	508321	-	5	CRV15_RS30555, CRV15_RS30560, CRV15_RS30565, CRV15_RS30570, CRV15_RS30575
76	Plasmid	510008	511566	-	2	CRV15_RS30585, CRV15_RS30590
77	Plasmid	514709	515652	+	2	CRV15_RS30605, CRV15_RS30610
78	Plasmid	551605	554880	+	3	CRV15_RS30720, CRV15_RS30725, CRV15_RS30730	abyssomicin M/abyssomicin N/abyssomicin O/abyssomicin P/abyssomicin Q/abyssomicin R/abyssomicin S/abyssomicin T/abyssomicin U/abyssomicin V/abyssomicin W/abyssomicin X	9,00%	indole,NRPS-like,terpene
79	Plasmid	555038	557589	+	2	CRV15_RS30735, CRV15_RS30740	abyssomicin M/abyssomicin N/abyssomicin O/abyssomicin P/abyssomicin Q/abyssomicin R/abyssomicin S/abyssomicin T/abyssomicin U/abyssomicin V/abyssomicin W/abyssomicin X	9,00%	indole,NRPS-like,terpene
80	Plasmid	557567	558430	-	2	CRV15_RS30745, CRV15_RS30750	abyssomicin M/abyssomicin N/abyssomicin O/abyssomicin P/abyssomicin Q/abyssomicin R/abyssomicin S/abyssomicin T/abyssomicin U/abyssomicin V/abyssomicin W/abyssomicin X	9,00%	indole,NRPS-like,terpene
81	Plasmid	558658	561876	+	3	CRV15_RS30755, CRV15_RS30760, CRV15_RS30765	abyssomicin M/abyssomicin N/abyssomicin O/abyssomicin P/abyssomicin Q/abyssomicin R/abyssomicin S/abyssomicin T/abyssomicin U/abyssomicin V/abyssomicin W/abyssomicin X	9,00%	indole,NRPS-like,terpene
82	Plasmid	567664	569111	+	2	CRV15_RS30785, CRV15_RS30790	abyssomicin M/abyssomicin N/abyssomicin O/abyssomicin P/abyssomicin Q/abyssomicin R/abyssomicin S/abyssomicin T/abyssomicin U/abyssomicin V/abyssomicin W/abyssomicin X	9,00%	indole,NRPS-like,terpene
83	Plasmid	571079	575042	-	2	CRV15_RS30810, CRV15_RS30815	abyssomicin M/abyssomicin N/abyssomicin O/abyssomicin P/abyssomicin Q/abyssomicin R/abyssomicin S/abyssomicin T/abyssomicin U/abyssomicin V/abyssomicin W/abyssomicin X	9,00%	indole,NRPS-like,terpene
84	Plasmid	575272	576785	+	2	CRV15_RS30820, CRV15_RS30825	abyssomicin M/abyssomicin N/abyssomicin O/abyssomicin P/abyssomicin Q/abyssomicin R/abyssomicin S/abyssomicin T/abyssomicin U/abyssomicin V/abyssomicin W/abyssomicin X	9,00%	indole,NRPS-like,terpene
85	Plasmid	576931	579037	+	2	CRV15_RS30830, CRV15_RS30835	abyssomicin M/abyssomicin N/abyssomicin O/abyssomicin P/abyssomicin Q/abyssomicin R/abyssomicin S/abyssomicin T/abyssomicin U/abyssomicin V/abyssomicin W/abyssomicin X	9,00%	indole,NRPS-like,terpene
86	Plasmid	584947	586596	-	2	CRV15_RS37550, CRV15_RS30865	abyssomicin M/abyssomicin N/abyssomicin O/abyssomicin P/abyssomicin Q/abyssomicin R/abyssomicin S/abyssomicin T/abyssomicin U/abyssomicin V/abyssomicin W/abyssomicin X	9,00%	indole,NRPS-like,terpene
87	Plasmid	586841	589445	-	2	CRV15_RS30870, CRV15_RS30875	abyssomicin M/abyssomicin N/abyssomicin O/abyssomicin P/abyssomicin Q/abyssomicin R/abyssomicin S/abyssomicin T/abyssomicin U/abyssomicin V/abyssomicin W/abyssomicin X	9,00%	indole,NRPS-like,terpene
88	Plasmid	595834	597966	-	2	CRV15_RS30905, CRV15_RS30910	abyssomicin M/abyssomicin N/abyssomicin O/abyssomicin P/abyssomicin Q/abyssomicin R/abyssomicin S/abyssomicin T/abyssomicin U/abyssomicin V/abyssomicin W/abyssomicin X	9,00%	indole,NRPS-like,terpene
89	Plasmid	604643	607344	-	2	CRV15_RS30945, CRV15_RS30950
90	Plasmid	614064	615074	+	3	CRV15_RS30980, CRV15_RS30985, CRV15_RS30990
91	Plasmid	619760	621428	-	2	CRV15_RS31015, CRV15_RS31020
92	Plasmid	621736	624367	+	2	CRV15_RS31025, CRV15_RS31030
93	Plasmid	624557	625208	-	2	CRV15_RS31035, CRV15_RS31040
94	Plasmid	630530	631667	-	2	CRV15_RS31060, CRV15_RS31065
95	Plasmid	649978	652258	-	2	CRV15_RS31135, CRV15_RS31140	venezuelin	100,00%	terpene,lanthipeptide-class-iv
96	Plasmid	652501	653015	+	2	CRV15_RS31145, CRV15_RS37130	venezuelin	100,00%	terpene,lanthipeptide-class-iv
97	Plasmid	661388	663507	+	2	CRV15_RS31180, CRV15_RS31185	venezuelin	100,00%	terpene,lanthipeptide-class-iv
98	Plasmid	671095	672284	+	2	CRV15_RS31205, CRV15_RS31210
99	Plasmid	672326	675539	-	3	CRV15_RS31215, CRV15_RS31220, CRV15_RS31225
100	Plasmid	677242	679942	+	2	CRV15_RS31240, CRV15_RS31245
101	Plasmid	680068	683474	+	2	CRV15_RS31250, CRV15_RS37555
102	Plasmid	688886	690235	+	2	CRV15_RS31270, pip
103	Plasmid	692766	696539	-	3	CRV15_RS31290, CRV15_RS31295, CRV15_RS31300
104	Plasmid	701723	707585	+	2	CRV15_RS36400, CRV15_RS37560
105	Plasmid	707805	708962	-	2	CRV15_RS31340, CRV15_RS31345
106	Plasmid	709097	721202	+	3	CRV15_RS31350, CRV15_RS31355, CRV15_RS31360
107	Plasmid	721940	723750	+	2	CRV15_RS31370, CRV15_RS31375
108	Plasmid	733205	734917	-	2	CRV15_RS31420, CRV15_RS31425
109	Plasmid	737143	739285	-	2	CRV15_RS31440, CRV15_RS31445
110	Plasmid	743428	745586	-	2	CRV15_RS31480, CRV15_RS31485
111	Plasmid	750362	752781	+	2	CRV15_RS31515, CRV15_RS31520
112	Plasmid	753019	756257	+	2	CRV15_RS31525, CRV15_RS31530
113	Plasmid	756477	758120	+	2	CRV15_RS31535, CRV15_RS31540
114	Plasmid	758625	759499	+	2	CRV15_RS37160, CRV15_RS31550
115	Plasmid	775027	778087	+	2	CRV15_RS31625, CRV15_RS31630
116	Plasmid	778164	779764	-	2	CRV15_RS31635, CRV15_RS36150
117	Plasmid	780883	782897	-	2	CRV15_RS31645, CRV15_RS31650
118	Plasmid	783331	784284	+	6	CRV15_RS37565, CRV15_RS37570, CRV15_RS37575, CRV15_RS37580, CRV15_RS37585, CRV15_RS36155
119	Plasmid	785920	786854	-	2	CRV15_RS31665, CRV15_RS31670
120	Plasmid	796805	800410	-	4	CRV15_RS31710, CRV15_RS31715, CRV15_RS31720, CRV15_RS31725
121	Plasmid	825294	827500	-	2	CRV15_RS31835, CRV15_RS31840
122	Plasmid	836957	841419	+	4	CRV15_RS31885, CRV15_RS31890, CRV15_RS31895, CRV15_RS31900
123	Plasmid	845497	849083	-	4	CRV15_RS31925, CRV15_RS31930, CRV15_RS31935, CRV15_RS31940
124	Plasmid	855312	855799	+	2	CRV15_RS31970, CRV15_RS31975
125	Plasmid	859873	861977	+	2	CRV15_RS31990, CRV15_RS31995
126	Plasmid	866601	873279	+	5	CRV15_RS32005, CRV15_RS32010, CRV15_RS32015, CRV15_RS32020, CRV15_RS32025
127	Plasmid	885106	887110	+	2	CRV15_RS32090, CRV15_RS32095
128	Plasmid	890318	891917	+	2	CRV15_RS32120, CRV15_RS32125
129	Plasmid	893278	896721	-	3	CRV15_RS32135, CRV15_RS32140, CRV15_RS32145
130	Plasmid	899557	902698	-	2	CRV15_RS32165, CRV15_RS32170
131	Plasmid	904260	906268	+	2	CRV15_RS32185, CRV15_RS32190
132	Plasmid	907724	908208	-	2	CRV15_RS37195, CRV15_RS32205
133	Plasmid	915527	918186	+	3	CRV15_RS32240, CRV15_RS32245, CRV15_RS32250
134	Plasmid	925383	926416	-	2	CRV15_RS32290, CRV15_RS32295
135	Plasmid	935004	936175	+	2	CRV15_RS32340, CRV15_RS32345
136	Plasmid	939520	942218	-	2	CRV15_RS32360, CRV15_RS32365
137	Plasmid	945111	946960	-	2	CRV15_RS32380, CRV15_RS32385
138	Plasmid	969285	970111	+	2	CRV15_RS32475, CRV15_RS32480
139	Plasmid	972454	975335	+	2	CRV15_RS32495, CRV15_RS32500
140	Plasmid	984005	985087	+	3	CRV15_RS32545, CRV15_RS32550, CRV15_RS32555
141	Plasmid	988567	991034	+	2	aceB, CRV15_RS32580
142	Plasmid	996926	1002583	-	5	CRV15_RS32610, mmsB, CRV15_RS32620, CRV15_RS32625, CRV15_RS32630
143	Plasmid	1004155	1006772	+	2	CRV15_RS32640, CRV15_RS32645
144	Plasmid	1006880	1010882	+	3	CRV15_RS32650, CRV15_RS32655, CRV15_RS32660
145	Plasmid	1033163	1044045	+	11	CRV15_RS32770, pgl, CRV15_RS32780, CRV15_RS32785, CRV15_RS32790, CRV15_RS32795, CRV15_RS32800, CRV15_RS32805, CRV15_RS32810, CRV15_RS32815, CRV15_RS32820	depsibosamycin B/depsibosamycin C/depsibosamycin D	23,00%	amglyccycl,terpene,T1PKS,NRPS
146	Plasmid	1044224	1046073	+	3	CRV15_RS32825, CRV15_RS32830, cnsA	depsibosamycin B/depsibosamycin C/depsibosamycin D	23,00%	amglyccycl,terpene,T1PKS,NRPS
147	Plasmid	1050069	1051420	+	2	CRV15_RS32850, CRV15_RS32855	depsibosamycin B/depsibosamycin C/depsibosamycin D	23,00%	amglyccycl,terpene,T1PKS,NRPS
148	Plasmid	1053685	1054335	+	2	CRV15_RS32865, CRV15_RS32870	depsibosamycin B/depsibosamycin C/depsibosamycin D	23,00%	amglyccycl,terpene,T1PKS,NRPS
149	Plasmid	1056764	1059191	-	2	CRV15_RS32890, CRV15_RS32895	depsibosamycin B/depsibosamycin C/depsibosamycin D	23,00%	amglyccycl,terpene,T1PKS,NRPS
150	Plasmid	1060011	1064040	-	5	fae, CRV15_RS32910, CRV15_RS32915, CRV15_RS32920, CRV15_RS32925	depsibosamycin B/depsibosamycin C/depsibosamycin D	23,00%	amglyccycl,terpene,T1PKS,NRPS
151	Plasmid	1065476	1068093	+	2	CRV15_RS32935, CRV15_RS32940	depsibosamycin B/depsibosamycin C/depsibosamycin D	23,00%	amglyccycl,terpene,T1PKS,NRPS
152	Plasmid	1078963	1081343	-	2	CRV15_RS32950, CRV15_RS32955	depsibosamycin B/depsibosamycin C/depsibosamycin D	23,00%	amglyccycl,terpene,T1PKS,NRPS
153	Plasmid	1082520	1085847	+	3	aztB, CRV15_RS32970, aztC	depsibosamycin B/depsibosamycin C/depsibosamycin D	23,00%	amglyccycl,terpene,T1PKS,NRPS
154	Plasmid	1091042	1091739	-	2	CRV15_RS36170, CRV15_RS33000	depsibosamycin B/depsibosamycin C/depsibosamycin D	23,00%	amglyccycl,terpene,T1PKS,NRPS
155	Plasmid	1091836	1093586	+	2	CRV15_RS33005, CRV15_RS33010	depsibosamycin B/depsibosamycin C/depsibosamycin D	23,00%	amglyccycl,terpene,T1PKS,NRPS
156	Plasmid	1102828	1104980	+	2	CRV15_RS33040, CRV15_RS33045
157	Plasmid	1106342	1109234	+	3	CRV15_RS33060, CRV15_RS33065, CRV15_RS33070
158	Plasmid	1110249	1112805	-	5	CRV15_RS33080, CRV15_RS37610, CRV15_RS33090, CRV15_RS33095, CRV15_RS33100
159	Plasmid	1115470	1120935	+	4	CRV15_RS33115, CRV15_RS33120, CRV15_RS33125, CRV15_RS33130
160	Plasmid	1124215	1127417	-	4	mnhG, CRV15_RS33150, CRV15_RS33155, CRV15_RS33160
161	Plasmid	1127584	1131107	-	2	CRV15_RS33165, CRV15_RS33170
162	Plasmid	1132630	1138712	+	4	CRV15_RS33180, CRV15_RS33185, CRV15_RS33190, CRV15_RS33195
163	Plasmid	1139040	1140574	+	2	CRV15_RS33200, CRV15_RS33205
164	Plasmid	1145441	1146411	+	2	CRV15_RS33230, CRV15_RS33235	alanylclavam/2-hydroxymethylclavam/2-formyloxymethylclavam/clavam-2-carboxylate/clavulanic acid	100,00%	blactam
165	Plasmid	1146529	1148762	-	2	CRV15_RS33240, CRV15_RS33245	alanylclavam/2-hydroxymethylclavam/2-formyloxymethylclavam/clavam-2-carboxylate/clavulanic acid	100,00%	blactam
166	Plasmid	1151174	1154448	+	2	CRV15_RS33265, CRV15_RS33270	alanylclavam/2-hydroxymethylclavam/2-formyloxymethylclavam/clavam-2-carboxylate/clavulanic acid	100,00%	blactam
167	Plasmid	1178959	1182512	-	2	CRV15_RS33365, helR
168	Plasmid	1201720	1207205	-	5	CRV15_RS33455, rfbC, CRV15_RS33465, CRV15_RS33470, CRV15_RS33475	staurosporine	82,00%	indole
169	Plasmid	1207317	1209687	-	2	CRV15_RS33485, CRV15_RS33490	staurosporine	82,00%	indole
170	Plasmid	1209815	1215041	-	2	CRV15_RS33495, CRV15_RS33500	staurosporine	82,00%	indole
171	Plasmid	1218428	1220472	+	2	CRV15_RS33515, rfbB	staurosporine	82,00%	indole
172	Plasmid	1229417	1233880	+	2	CRV15_RS36410, CRV15_RS33565
173	Plasmid	1236867	1240327	-	2	CRV15_RS33580, CRV15_RS33585
174	Plasmid	1251487	1258901	+	2	CRV15_RS33620, CRV15_RS33625
175	Plasmid	1265727	1267189	-	2	CRV15_RS33645, CRV15_RS37615
176	Plasmid	1275210	1277044	-	2	CRV15_RS33670, CRV15_RS33675
177	Plasmid	1277486	1279179	+	2	CRV15_RS37215, CRV15_RS33685
178	Plasmid	1279374	1281316	+	2	CRV15_RS33690, CRV15_RS33695
179	Plasmid	1282491	1283936	+	2	CRV15_RS33705, CRV15_RS33710
180	Plasmid	1291925	1293805	-	2	CRV15_RS33755, CRV15_RS33760	primycin	5,00%	terpene
181	Plasmid	1294319	1294995	+	2	CRV15_RS33765, CRV15_RS33770	primycin	5,00%	terpene
182	Plasmid	1295229	1297262	+	2	uppS, CRV15_RS33780	primycin	5,00%	terpene
183	Plasmid	1301590	1302949	-	2	CRV15_RS33805, CRV15_RS33810	primycin	5,00%	terpene
184	Plasmid	1311727	1320030	-	8	CRV15_RS33845, CRV15_RS33850, CRV15_RS33855, CRV15_RS33860, CRV15_RS33865, CRV15_RS33870, CRV15_RS33875, CRV15_RS36185
185	Plasmid	1323967	1326751	-	4	CRV15_RS33890, CRV15_RS33895, CRV15_RS33900, CRV15_RS33905
186	Plasmid	1331363	1334229	-	2	CRV15_RS33920, CRV15_RS33925
187	Plasmid	1336859	1337778	+	2	CRV15_RS33945, CRV15_RS33950	neocarzinostatin	17,00%	melanin,T1PKS
188	Plasmid	1339215	1340490	+	2	CRV15_RS33970, CRV15_RS33975	neocarzinostatin	17,00%	melanin,T1PKS
189	Plasmid	1358304	1368631	+	5	CRV15_RS34065, CRV15_RS34070, CRV15_RS34075, CRV15_RS34080, CRV15_RS34085	neocarzinostatin	17,00%	melanin,T1PKS
190	Plasmid	1371560	1373259	-	2	CRV15_RS34100, CRV15_RS34105	neocarzinostatin	17,00%	melanin,T1PKS
191	Plasmid	1378049	1380015	-	2	CRV15_RS37620, CRV15_RS34135	neocarzinostatin	17,00%	melanin,T1PKS
192	Plasmid	1384465	1386200	+	2	CRV15_RS34155, CRV15_RS34160	neocarzinostatin	17,00%	melanin,T1PKS
193	Plasmid	1402050	1405530	+	3	CRV15_RS34235, CRV15_RS34240, CRV15_RS34245	maduropeptin	37,00%	T1PKS,NRPS-like,phosphoglycolipid,NRPS,ectoine
194	Plasmid	1407011	1409241	+	3	CRV15_RS34255, CRV15_RS34260, CRV15_RS34265	maduropeptin	37,00%	T1PKS,NRPS-like,phosphoglycolipid,NRPS,ectoine
195	Plasmid	1409906	1411573	+	2	CRV15_RS34270, CRV15_RS34275	maduropeptin	37,00%	T1PKS,NRPS-like,phosphoglycolipid,NRPS,ectoine
196	Plasmid	1425341	1429188	-	2	CRV15_RS34305, CRV15_RS34310	maduropeptin	37,00%	T1PKS,NRPS-like,phosphoglycolipid,NRPS,ectoine
197	Plasmid	1429837	1434059	+	3	CRV15_RS34315, asnB, CRV15_RS34325	maduropeptin	37,00%	T1PKS,NRPS-like,phosphoglycolipid,NRPS,ectoine
198	Plasmid	1434511	1437639	+	2	CRV15_RS34330, CRV15_RS34335	maduropeptin	37,00%	T1PKS,NRPS-like,phosphoglycolipid,NRPS,ectoine
199	Plasmid	1437842	1440705	+	2	CRV15_RS34340, CRV15_RS34345	maduropeptin	37,00%	T1PKS,NRPS-like,phosphoglycolipid,NRPS,ectoine
200	Plasmid	1440719	1442436	-	2	CRV15_RS34350, CRV15_RS34355	maduropeptin	37,00%	T1PKS,NRPS-like,phosphoglycolipid,NRPS,ectoine
201	Plasmid	1443083	1444488	-	2	CRV15_RS34360, CRV15_RS34365	maduropeptin	37,00%	T1PKS,NRPS-like,phosphoglycolipid,NRPS,ectoine
202	Plasmid	1449869	1453011	-	5	CRV15_RS34390, CRV15_RS34395, CRV15_RS34400, CRV15_RS34405, CRV15_RS34410	maduropeptin	37,00%	T1PKS,NRPS-like,phosphoglycolipid,NRPS,ectoine
203	Plasmid	1453143	1457129	-	4	trpA, CRV15_RS34420, CRV15_RS34425, CRV15_RS34430	maduropeptin	37,00%	T1PKS,NRPS-like,phosphoglycolipid,NRPS,ectoine
204	Plasmid	1457591	1472994	+	8	CRV15_RS34435, CRV15_RS34440, CRV15_RS34445, CRV15_RS34450, CRV15_RS34455, CRV15_RS34460, CRV15_RS34465, CRV15_RS34470	maduropeptin	37,00%	T1PKS,NRPS-like,phosphoglycolipid,NRPS,ectoine
205	Plasmid	1476161	1477520	-	2	CRV15_RS34490, CRV15_RS34495	maduropeptin	37,00%	T1PKS,NRPS-like,phosphoglycolipid,NRPS,ectoine
206	Plasmid	1486824	1488918	-	2	CRV15_RS34530, CRV15_RS34535	maduropeptin	37,00%	T1PKS,NRPS-like,phosphoglycolipid,NRPS,ectoine
207	Plasmid	1497375	1499341	+	2	CRV15_RS34565, CRV15_RS34570	maduropeptin	37,00%	T1PKS,NRPS-like,phosphoglycolipid,NRPS,ectoine
208	Plasmid	1501091	1505100	-	2	CRV15_RS34580, CRV15_RS34585	maduropeptin	37,00%	T1PKS,NRPS-like,phosphoglycolipid,NRPS,ectoine
209	Plasmid	1527971	1540163	+	7	CRV15_RS34640, CRV15_RS34645, CRV15_RS34650, CRV15_RS34655, CRV15_RS34660, CRV15_RS34665, CRV15_RS34670	maduropeptin	37,00%	T1PKS,NRPS-like,phosphoglycolipid,NRPS,ectoine
210	Plasmid	1541773	1545031	+	3	CRV15_RS34685, CRV15_RS34690, CRV15_RS34695	maduropeptin	37,00%	T1PKS,NRPS-like,phosphoglycolipid,NRPS,ectoine
211	Plasmid	1545246	1547272	+	2	CRV15_RS34700, CRV15_RS34705	maduropeptin	37,00%	T1PKS,NRPS-like,phosphoglycolipid,NRPS,ectoine
212	Plasmid	1547377	1549502	-	2	CRV15_RS34710, CRV15_RS34715	maduropeptin	37,00%	T1PKS,NRPS-like,phosphoglycolipid,NRPS,ectoine
213	Plasmid	1549712	1554829	+	3	CRV15_RS34720, CRV15_RS34725, CRV15_RS34730	maduropeptin	37,00%	T1PKS,NRPS-like,phosphoglycolipid,NRPS,ectoine
214	Plasmid	1561497	1563547	-	2	rfbB, CRV15_RS34755
215	Plasmid	1584958	1586393	+	2	CRV15_RS36415, CRV15_RS34840
216	Plasmid	1588631	1590303	+	2	CRV15_RS34855, CRV15_RS34860
217	Plasmid	1590413	1596719	+	4	CRV15_RS34865, CRV15_RS34870, CRV15_RS34875, CRV15_RS34880
218	Plasmid	1629802	1636265	-	2	CRV15_RS35015, CRV15_RS35020	rapamycin	7,00%	terpene,NRPS
219	Plasmid	1636735	1639279	-	2	CRV15_RS35025, CRV15_RS35030	rapamycin	7,00%	terpene,NRPS
220	Plasmid	1650075	1651975	-	2	CRV15_RS35070, CRV15_RS35075	rapamycin	7,00%	terpene,NRPS
221	Plasmid	1652171	1654322	+	2	CRV15_RS35080, CRV15_RS35085	rapamycin	7,00%	terpene,NRPS
222	Plasmid	1656869	1657737	+	2	CRV15_RS35105, CRV15_RS35110
223	Plasmid	1673204	1675254	+	2	CRV15_RS35180, CRV15_RS37630	minimycin	40,00%	NRPS-like
224	Plasmid	1679130	1680708	-	2	CRV15_RS35200, CRV15_RS35205	minimycin	40,00%	NRPS-like
225	Plasmid	1681420	1685067	-	2	pgsB, CRV15_RS35215	minimycin	40,00%	NRPS-like
226	Plasmid	1688918	1696818	+	5	CRV15_RS35240, CRV15_RS35245, CRV15_RS35250, cysK, CRV15_RS35260	minimycin	40,00%	NRPS-like
227	Plasmid	1698001	1699501	+	2	CRV15_RS35270, CRV15_RS35275	minimycin	40,00%	NRPS-like
228	Plasmid	1707203	1708739	-	3	CRV15_RS35325, CRV15_RS35330, CRV15_RS35335	minimycin	40,00%	NRPS-like
229	Plasmid	1712588	1713978	-	2	CRV15_RS35365, CRV15_RS35370
230	Plasmid	1719699	1722472	+	2	CRV15_RS35405, gntD
231	Plasmid	1730196	1731366	+	2	CRV15_RS35450, CRV15_RS35455
232	Plasmid	1739904	1740388	+	2	CRV15_RS35520, CRV15_RS36200
233	Plasmid	1751261	1752588	+	2	sigK, CRV15_RS35585
234	Plasmid	1754323	1756379	+	2	CRV15_RS35605, CRV15_RS35610
235	Plasmid	1759959	1761964	-	2	CRV15_RS35625, CRV15_RS35630
236	Plasmid	1768886	1771951	+	2	CRV15_RS35665, CRV15_RS35670
237	Plasmid	1774122	1775700	-	3	CRV15_RS36225, CRV15_RS35690, CRV15_RS35695
238	Plasmid	1786598	1794740	-	6	CRV15_RS35755, CRV15_RS37315, CRV15_RS35770, CRV15_RS35775, CRV15_RS35780, CRV15_RS35785
