# Supplementary material for: Identification of Small RNAs in Streptomyces clavuligerus Using High-Resolution Transcriptomics and Expression Profiling During Clavulanic Acid Production
Source: Int J Mol Sci. 2024 Dec 16;25(24):13472. doi: 10.3390/ijms252413472 (PMC11678152; doi:10.3390/ijms252413472)
Supplement: Supplementary file 1 [file ijms-25-13472-s001.zip › Supplementary_File_4.xlsx]

## Sheet: summary_DESeq2_48h_CHR
Gene_ID	baseMean	log2FoldChange	lfcSE	stat	pvalue	padj
p_RNA_A**999691-999725**-	502.84	-7.27835	0.451732	-16.1121	2.09833e-58	5.02549e-56
p_RNA_R**466653.0-466882.0**+	1.55758	-4.38625	3.1297	-1.40149	0.161066
p_RNA_A**1422114-1422147**-	127.302	-3.79393	0.423266	-8.96347	3.14615e-19	1.67445e-17
p_RNA_R**2165234.0-2165131.0**-	3.08893	-3.70198	2.03024	-1.82342	0.0682394
p_RNA_A**2367208-2367322**-	112.552	-3.54076	0.400701	-8.83641	9.88431e-19	4.30417e-17
p_RNA_R**5299893.0-5299843.0**-	2.67702	-3.47662	2.06893	-1.68039	0.092881
p_RNA_A**722770-722842**-	100.785	-3.38741	0.419362	-8.07753	6.60937e-16	2.26135e-14
p_RNA_R**2415687.0-2415654.0**-	9.00226	-3.36165	1.10989	-3.02881	0.00245521
p_RNA_R**5009424.0-5009271.0**-	32.1236	-3.28794	0.624289	-5.26669	1.38904e-07	1.79824e-06
p_RNA_A**4086343-4086684**+	636.266	-3.09981	0.279226	-11.1014	1.23445e-28	1.47826e-26
p_RNA_A**4638021-4638337**+	426.112	-3.08493	0.341497	-9.03353	1.66222e-19	9.95251e-18
p_RNA_R**5723683.0-5723656.0**-	1.69659	-3.04119	2.42216	-1.25557	0.209271
p_RNA_R**6344938.0-6345027.0**+	2.98127	-3.00629	1.80952	-1.66137	0.0966382
p_RNA_R**2978438.0-2978422.0**-	12.3733	-3.0051	0.937522	-3.20536	0.00134892	0.00702319
p_RNA_A**4637778-4637817**-	661.629	-2.92346	0.276227	-10.5835	3.55255e-26	3.40334e-24
p_RNA_A**4428791-4428903**-	2760.85	-2.69708	0.321557	-8.38758	4.96241e-17	1.98083e-15
p_RNA_R**1446753.0-1446694.0**-	4.25757	-2.69556	1.47361	-1.82923	0.0673653
p_RNA_R**3969132.0-3969179.0**+	266.248	-2.54832	0.326687	-7.8005	6.16647e-15	1.84609e-13
p_RNA_A**3892865-3893209**-	66.219	-2.49703	0.432656	-5.77139	7.86189e-09	1.21479e-07
p_RNA_A**2706334-2706365**-	257.453	-2.47736	0.357678	-6.92621	4.32261e-12	1.03526e-10
p_RNA_R**4346792.0-4346891.0**+	7.37354	-2.46296	1.1089	-2.22108	0.0263458
p_RNA_A**2540476-2540848**-	1038.84	-2.3865	0.261415	-9.12918	6.90177e-20	4.72278e-18
p_RNA_A**4858730-4858850**+	519.412	-2.35736	0.28354	-8.31402	9.25152e-17	3.40883e-15
p_RNA_R**677470.0-677343.0**-	3.8635	-2.34592	1.52348	-1.53984	0.123598
p_RNA_R**1238693.0-1238670.0**-	3.33558	-2.27951	1.59055	-1.43316	0.151813
p_RNA_R**4883313.0-4883473.0**+	9.48287	-2.26308	0.977658	-2.3148	0.0206239
p_RNA_R**4713237.0-4713315.0**+	19.6686	-2.19573	0.730098	-3.00744	0.00263457	0.0121342
p_RNA_R**5878859.0-5878771.0**-	7.69647	-2.18885	1.06153	-2.06197	0.0392103
p_RNA_R**5767185.0-5767241.0**+	75.1334	-2.17936	0.431077	-5.05562	4.28987e-07	5.13711e-06
p_RNA_R**1019789.0-1019598.0**-	9.88553	-2.14681	0.972115	-2.20839	0.0272171
p_RNA_R**2522518.0-2522501.0**-	197.63	-2.09394	0.31269	-6.69653	2.13433e-11	3.9321e-10
p_RNA_R**5838254.0-5838315.0**+	6.2457	-2.07771	1.16518	-1.78316	0.0745595
p_RNA_R**5530105.0-5530147.0**+	2.95504	-2.0757	1.64452	-1.26219	0.206881
p_RNA_R**2671929.0-2671770.0**-	7.84409	-2.02856	1.14112	-1.7777	0.0754528
p_RNA_A**3730109-3730177**-	3671.75	-2.01844	0.279744	-7.21531	5.381e-13	1.43195e-11
p_RNA_R**4214502.0-4214397.0**-	88.7171	-1.91598	0.385112	-4.97514	6.52019e-07	7.61749e-06
p_RNA_R**6746077.0-6746162.0**+	2.7	-1.90525	1.69692	-1.12277	0.261536
p_RNA_R**5448074.0-5447985.0**-	6.3093	-1.88844	1.17844	-1.60249	0.109047
p_RNA_R**3062961.0-3062646.0**-	575.843	-1.87837	0.278775	-6.73795	1.60641e-11	3.34553e-10
p_RNA_R**6245482.0-6245415.0**-	45.0761	-1.87326	0.481442	-3.89093	9.98621e-05	0.000759269
p_RNA_R**34705.0-34799.0**+	8.42207	-1.87295	1.04124	-1.79877	0.0720556
p_RNA_R**1644991.0-1644897.0**-	11.3423	-1.87212	0.906635	-2.06491	0.0389316
p_RNA_R**5836866.0-5836954.0**+	201.244	-1.87133	0.320677	-5.83557	5.36081e-09	8.55943e-08
p_RNA_R**1912595.0-1912536.0**-	19.1559	-1.85611	0.703342	-2.63899	0.00831537	0.0304051
p_RNA_R**2942349.0-2942375.0**+	49.882	-1.84013	0.486976	-3.77868	0.00015766	0.00111058
p_RNA_R**2999211.0-2999186.0**-	82.1668	-1.83432	0.439424	-4.17437	2.98806e-05	0.000265052
p_RNA_R**2212663.0-2212646.0**-	8.15842	-1.81603	1.0067	-1.80395	0.071239
p_RNA_R**1731196.0-1731079.0**-	8.83889	-1.81358	0.975198	-1.85971	0.0629268
p_RNA_R**3399974.0-3400039.0**+	8.07291	-1.79842	1.04597	-1.71938	0.0855451
p_RNA_R**1068474.0-1068361.0**-	21.1837	-1.75493	0.663853	-2.64355	0.00820424	0.0302295
p_RNA_R**1772427.0-1772446.0**+	3.59576	-1.74495	1.47764	-1.18091	0.23764
p_RNA_R**5975839.0-5975932.0**+	15.3059	-1.73852	0.841558	-2.06583	0.0388442	0.09897
p_RNA_R**1514323.0-1514297.0**-	2.44495	-1.71198	1.81135	-0.945141	0.344587
p_RNA_A**3125210-3125245**-	1783.76	-1.71104	0.248409	-6.88797	5.65942e-12	1.23221e-10
p_RNA_R**6000566.0-6000483.0**-	28.5373	-1.68305	0.570989	-2.94761	0.0032024	0.0142033
p_RNA_R**5649722.0-5649605.0**-	35.4778	-1.67971	0.533285	-3.14973	0.0016342	0.00806993
p_RNA_A**5048033-5048373**-	85.1354	-1.67582	0.392195	-4.27293	1.92923e-05	0.000181196
p_RNA_A**3125342-3125513**+	993.556	-1.66567	0.261068	-6.38022	1.76833e-10	3.13714e-09
p_RNA_A**1558693-1558748**-	56.1594	-1.64471	0.479967	-3.42671	0.000610942	0.0035258
p_RNA_R**2576289.0-2576130.0**-	24.8695	-1.63239	0.609625	-2.6777	0.00741297	0.0275257
p_RNA_R**4163414.0-4164041.0**+	83.6193	-1.62913	0.393775	-4.13719	3.51579e-05	0.00029545
p_RNA_A**1872155-1872397**+	244.028	-1.62901	0.309182	-5.26878	1.37333e-07	1.79824e-06
p_RNA_A**1557763-1558029**-	111.187	-1.62525	0.360248	-4.51147	6.43804e-06	6.29351e-05
p_RNA_R**5719165.0-5718784.0**-	35.4927	-1.60523	0.552769	-2.90397	0.00368462	0.0157583
p_RNA_A**3319766-3319907**-	19899.2	-1.58674	0.286371	-5.54088	3.00964e-08	4.50505e-07
p_RNA_R**597241.0-597187.0**-	7.67539	-1.58569	1.04621	-1.51565	0.129608
p_RNA_A**3081473-3081561**-	220.04	-1.58189	0.300185	-5.26971	1.36642e-07	1.79824e-06
p_RNA_A**5315599-5316083**+	319.258	-1.58162	0.305108	-5.18381	2.17401e-07	2.7404e-06
p_RNA_R**3151190.0-3151250.0**+	76.5154	-1.57723	0.404501	-3.89919	9.65152e-05	0.000745658
p_RNA_R**3673838.0-3673813.0**-	6.52457	-1.55417	1.10802	-1.40265	0.16072
p_RNA_A**936053-936391**-	86.2277	-1.54411	0.391719	-3.94189	8.08434e-05	0.00063482
p_RNA_R**696666.0-696745.0**+	53.3283	-1.53008	0.449121	-3.40683	0.00065721	0.00370357
p_RNA_R**3025554.0-3025578.0**+	49.7285	-1.51593	0.480996	-3.15166	0.00162347	0.00806993
p_RNA_R**2501305.0-2501296.0**-	7.74243	-1.50915	1.00928	-1.49528	0.134842
p_RNA_R**5695405.0-5695432.0**+	8.84833	-1.49839	0.953193	-1.57197	0.115958
p_RNA_R**3439325.0-3439347.0**+	1.16865	-1.49716	2.53697	-0.590137	0.555098
p_RNA_R**4095279.0-4095154.0**-	13.1067	-1.49394	0.837498	-1.78381	0.0744542	0.164348
p_RNA_R**3293535.0-3293440.0**-	36.4068	-1.49008	0.524044	-2.84343	0.00446304	0.0185023
p_RNA_A**4156115-4156179**+	80.9585	-1.47879	0.403529	-3.66463	0.000247695	0.00158194
p_RNA_R**6385275.0-6385449.0**+	1.13727	-1.47656	2.74071	-0.538749	0.59006
p_RNA_R**3129331.0-3129533.0**+	17.4416	-1.47193	0.703402	-2.09259	0.0363856	0.0937026
p_RNA_A**3797383-3797528**-	47.2162	-1.46951	0.469976	-3.12678	0.00176731	0.00855094
p_RNA_R**2401405.0-2401278.0**-	110.822	-1.45681	0.366211	-3.97807	6.94766e-05	0.000554655
p_RNA_R**1654805.0-1654835.0**+	9.47122	-1.45286	0.917853	-1.58289	0.113447
p_RNA_A**4330111-4330233**+	123.981	-1.44413	0.347702	-4.15336	3.27625e-05	0.000285331
p_RNA_R**198762.0-198790.0**+	21.6689	-1.44404	0.657655	-2.19574	0.0281107	0.078285
p_RNA_R**2705920.0-2705847.0**-	9.73056	-1.44401	0.915492	-1.5773	0.114726
p_RNA_A**5048541-5048681**-	92.5717	-1.43617	0.371139	-3.86963	0.000108999	0.00080324
p_RNA_R**6342501.0-6342610.0**+	5.32885	-1.43062	1.197	-1.19518	0.232018
p_RNA_A**4368100-4368153**+	57.9904	-1.42937	0.45361	-3.15109	0.0016266	0.00806993
p_RNA_A**3088544-3088933**+	7684.5	-1.42864	0.309444	-4.6168	3.89699e-06	4.05796e-05
p_RNA_R**5373968.0-5373957.0**-	3.0543	-1.40393	1.63584	-0.858232	0.390764
p_RNA_R**4097150.0-4097135.0**-	31.5002	-1.39588	0.56342	-2.47751	0.0132303	0.0432986
p_RNA_A**3232230-3232353**-	88.3159	-1.36258	0.391572	-3.47978	0.000501829	0.00299456
p_RNA_R**2370467.0-2370633.0**+	38.4682	-1.36021	0.507119	-2.68224	0.0073132	0.0273674
p_RNA_R**4530609.0-4530506.0**-	17.0933	-1.35407	0.705126	-1.92032	0.0548179	0.128789
p_RNA_R**3362876.0-3362900.0**+	2.00167	-1.35099	2.04903	-0.659334	0.509682
p_RNA_R**1269650.0-1269807.0**+	0.895769	-1.35084	2.93949	-0.45955	0.645839
p_RNA_R**5467540.0-5467455.0**-	14.267	-1.34517	0.805905	-1.66914	0.0950898	0.198035
p_RNA_R**2971311.0-2971184.0**-	4.81447	-1.33427	1.30806	-1.02003	0.307713
p_RNA_R**4615741.0-4615697.0**-	556.452	-1.31586	0.271536	-4.84601	1.25968e-06	1.40322e-05
p_RNA_R**2470356.0-2470334.0**-	24.8765	-1.30824	0.594696	-2.19984	0.027818	0.0779229
p_RNA_R**3973449.0-3973233.0**-	64.2399	-1.30311	0.433267	-3.00764	0.00263282	0.0121342
p_RNA_R**1537497.0-1537531.0**+	69.4104	-1.28734	0.432365	-2.97744	0.00290664	0.0132598
p_RNA_R**3313742.0-3313689.0**-	7.11114	-1.27947	1.09219	-1.17147	0.241412
p_RNA_R**4252846.0-4252873.0**+	9.42716	-1.26709	0.943776	-1.34258	0.179408
p_RNA_R**696515.0-696591.0**+	3.87379	-1.26477	1.38295	-0.914546	0.36043
p_RNA_A**1898362-1898959**+	332.063	-1.26377	0.278053	-4.54508	5.49151e-06	5.48007e-05
p_RNA_A**4927621-4928029**+	736.541	-1.26326	0.271164	-4.65867	3.18253e-06	3.38763e-05
p_RNA_R**4259907.0-4259930.0**+	3.64582	-1.24275	1.63245	-0.761278	0.446491
p_RNA_R**4761012.0-4760670.0**-	3807.85	-1.22641	0.24975	-4.91055	9.08213e-07	1.0358e-05
p_RNA_R**3498198.0-3498264.0**+	22.2629	-1.22039	0.661792	-1.84407	0.0651728	0.146562
p_RNA_R**4428583.0-4428693.0**+	14.2721	-1.21619	0.793979	-1.53177	0.125579	0.243532
p_RNA_A**1647361-1647548**-	109.362	-1.20922	0.400677	-3.01794	0.00254503	0.0119517
p_RNA_R**6588234.0-6588195.0**-	2.96448	-1.19212	1.65944	-0.718386	0.47252
p_RNA_R**4794135.0-4794039.0**-	88.1189	-1.18622	0.386363	-3.07022	0.00213901	0.0102458
p_RNA_R**1697452.0-1697545.0**+	11.29	-1.18508	0.840726	-1.40959	0.158661
p_RNA_R**3098131.0-3097898.0**-	186.94	-1.17939	0.317399	-3.71578	0.000202577	0.00132924
p_RNA_R**5667309.0-5667374.0**+	2.62456	-1.17745	1.86878	-0.630061	0.528654
p_RNA_R**5098579.0-5098597.0**+	2.9331	-1.17607	1.66352	-0.706979	0.47958
p_RNA_R**4826615.0-4826533.0**-	192.875	-1.1743	0.329938	-3.55916	0.00037204	0.00228471
p_RNA_R**3386071.0-3386154.0**+	122.888	-1.1742	0.415396	-2.82671	0.0047029	0.0192538
p_RNA_R**3183188.0-3182863.0**-	2646.12	-1.1517	0.337518	-3.41227	0.000644247	0.00367374
p_RNA_R**3214318.0-3214357.0**+	17.2783	-1.13984	0.697646	-1.63384	0.102293	0.210294
p_RNA_A**5727749-5727887**+	256.563	-1.13942	0.350644	-3.2495	0.00115606	0.00615282
p_RNA_A**6316533-6316648**-	34.0061	-1.13365	0.620568	-1.8268	0.06773	0.151601
p_RNA_R**628694.0-628640.0**-	46.2625	-1.12393	0.466654	-2.4085	0.0160184	0.0488713
p_RNA_R**4860880.0-4860734.0**-	2.64239	-1.12184	1.66604	-0.673357	0.50072
p_RNA_R**5711948.0-5711996.0**+	31.2386	-1.11908	0.560284	-1.99734	0.0457879	0.113054
p_RNA_R**2998896.0-2998808.0**-	20.7894	-1.11729	0.63919	-1.74798	0.0804668	0.17362
p_RNA_R**5986955.0-5986997.0**+	4.90857	-1.10693	1.23133	-0.898976	0.368665
p_RNA_R**1487484.0-1487647.0**+	4.38902	-1.09511	1.31332	-0.833853	0.404364
p_RNA_R**4096013.0-4095928.0**-	9.9196	-1.09508	0.911446	-1.20147	0.229567
p_RNA_R**767780.0-767652.0**-	1.778	-1.08857	1.98347	-0.548821	0.583128
p_RNA_A**261886-262079**-	380.936	-1.08804	0.289226	-3.76189	0.000168631	0.00117064
p_RNA_A**3864476-3864520**-	303.173	-1.07475	0.286334	-3.75349	0.00017439	0.00119333
p_RNA_R**5163677.0-5163990.0**+	15.5953	-1.06107	0.767331	-1.3828	0.166725	0.303655
p_RNA_R**5500568.0-5500516.0**-	9.6781	-1.06057	0.90123	-1.1768	0.239275
p_RNA_R**2533816.0-2533696.0**-	67.2154	-1.05811	0.417072	-2.53701	0.0111805	0.0371906
p_RNA_R**5705863.0-5706041.0**+	7.14766	-1.04033	1.06574	-0.976157	0.328987
p_RNA_R**6280867.0-6280898.0**+	4.21026	-1.03781	1.38156	-0.751191	0.452538
p_RNA_A**1892396-1892534**+	150.701	-1.03738	0.327309	-3.16943	0.00152738	0.00778315
p_RNA_R**5773654.0-5773583.0**-	0.913602	-1.02613	2.99162	-0.343	0.731598
p_RNA_R**4845489.0-4845510.0**+	9.70022	-1.01109	0.943012	-1.07219	0.283634
p_RNA_R**1463647.0-1463555.0**-	47.4434	-1.00802	0.469224	-2.14828	0.0316917	0.084405
p_RNA_R**3000516.0-3000312.0**-	53.7384	-0.998321	0.460746	-2.16675	0.0302539	0.0818737
p_RNA_A**5710823-5711244**+	76.6167	-0.993109	0.390077	-2.54593	0.0108988	0.0367642
p_RNA_R**1106211.0-1106168.0**-	2.56611	-0.990691	1.82862	-0.541771	0.587976
p_RNA_R**4935463.0-4935643.0**+	4.19672	-0.982516	1.33961	-0.733435	0.463293
p_RNA_A**2915121-2915187**-	133.075	-0.976005	0.363295	-2.68654	0.00721971	0.0272302
p_RNA_R**4275523.0-4275449.0**-	1.76446	-0.964384	2.07522	-0.464714	0.642136
p_RNA_R**6331814.0-6331859.0**+	15.8503	-0.960929	0.722605	-1.32981	0.18358	0.328115
p_RNA_R**6013456.0-6013316.0**-	92.2123	-0.953435	0.37306	-2.55571	0.010597	0.0359997
p_RNA_R**2773041.0-2773134.0**+	7.04087	-0.949025	1.05804	-0.896966	0.369737
p_RNA_A**262237-262781**-	1223.39	-0.948192	0.258469	-3.6685	0.00024398	0.00157928
p_RNA_R**2521498.0-2521484.0**-	58.8793	-0.946673	0.445863	-2.12324	0.0337341	0.0887838
p_RNA_R**3897067.0-3897184.0**+	16.786	-0.936285	0.708226	-1.32201	0.186163	0.330268
p_RNA_R**4975917.0-4975960.0**+	5.63909	-0.923558	1.17108	-0.788639	0.430323
p_RNA_R**1820112.0-1820016.0**-	30.5321	-0.923222	0.542988	-1.70026	0.0890816	0.189645
p_RNA_R**4599789.0-4599948.0**+	24.7592	-0.922971	0.610194	-1.51258	0.130385	0.247836
p_RNA_R**1273273.0-1273068.0**-	54.3504	-0.922535	0.433813	-2.12657	0.0334557	0.0885375
p_RNA_R**3178039.0-3178060.0**+	6.6019	-0.919114	1.09459	-0.839684	0.401085
p_RNA_R**2774394.0-2774375.0**-	3.30095	-0.918721	1.49743	-0.613533	0.539524
p_RNA_R**5692359.0-5692434.0**+	7.27806	-0.903392	1.04785	-0.862142	0.388609
p_RNA_R**2318828.0-2318902.0**+	2.46363	-0.886817	4.31275	-0.205627	0.837082
p_RNA_R**3034545.0-3034399.0**-	37.8559	-0.885122	0.503937	-1.75642	0.0790175	0.172043
p_RNA_A**1838352-1838453**+	239.645	-0.879718	0.358806	-2.4518	0.0142145	0.0453917
p_RNA_R**1590404.0-1590385.0**-	13.6071	-0.878168	0.768753	-1.14233	0.253318	0.412883
p_RNA_R**3800584.0-3800616.0**+	2.35598	-0.862237	1.74022	-0.495475	0.620265
p_RNA_R**1895636.0-1895875.0**+	48.7071	-0.86123	0.458638	-1.8778	0.0604086	0.137063
p_RNA_R**5469329.0-5469077.0**-	21.0811	-0.852715	0.686927	-1.24135	0.214478	0.364698
p_RNA_R**3969350.0-3969407.0**+	159.348	-0.849982	0.327118	-2.5984	0.00936599	0.0329876
p_RNA_A**4240447-4240510**+	84.7331	-0.843127	0.400432	-2.10555	0.0352439	0.0912531
p_RNA_A**2950420-2950774**+	234.002	-0.841814	0.296187	-2.84217	0.00448073	0.0185023
p_RNA_R**4353066.0-4353243.0**+	14.0239	-0.84026	0.826266	-1.01694	0.309184	0.480841
p_RNA_A**2509435-2509889**-	627.581	-0.837518	0.283767	-2.95143	0.00316303	0.0141597
p_RNA_R**1918888.0-1919057.0**+	29.3059	-0.837027	0.550131	-1.52151	0.128133	0.245142
p_RNA_R**4670552.0-4670656.0**+	20.1557	-0.834116	0.669053	-1.24671	0.212503	0.363532
p_RNA_A**1908348-1908872**+	36.6916	-0.830881	0.502416	-1.65377	0.098174	0.203573
p_RNA_R**4680897.0-4681135.0**+	34.1697	-0.827883	0.537618	-1.53991	0.123582	0.242413
p_RNA_R**1683365.0-1683325.0**-	87.3759	-0.824407	0.374203	-2.2031	0.0275877	0.0777325
p_RNA_R**1805951.0-1805772.0**-	24.2048	-0.823865	0.607679	-1.35576	0.175176	0.31664
p_RNA_R**5884221.0-5884129.0**-	11.2283	-0.822653	0.857239	-0.959654	0.337229
p_RNA_R**2614153.0-2614091.0**-	3.27387	-0.817811	1.61482	-0.506439	0.612548
p_RNA_R**2932936.0-2932863.0**-	3.79835	-0.813406	1.44609	-0.562488	0.573784
p_RNA_R**4719834.0-4719890.0**+	52.2073	-0.802027	0.440723	-1.8198	0.0687896	0.153257
p_RNA_R**5675620.0-5675726.0**+	65.4366	-0.800127	0.423314	-1.89015	0.0587379	0.134619
p_RNA_R**4502782.0-4502448.0**-	161.37	-0.798523	0.31804	-2.51076	0.012047	0.0397967
p_RNA_R**3097565.0-3097483.0**-	148.045	-0.796551	0.329365	-2.41844	0.0155872	0.0485343
p_RNA_R**4283974.0-4284029.0**+	5.47298	-0.780799	1.22966	-0.634974	0.525445
p_RNA_R**3424774.0-3424874.0**+	162.99	-0.778606	0.342047	-2.27631	0.0228275	0.067496
p_RNA_R**2007515.0-2007636.0**+	95.4227	-0.775959	0.382612	-2.02806	0.0425545	0.107282
p_RNA_R**4703206.0-4703077.0**-	23.8464	-0.773861	0.597328	-1.29554	0.195134	0.341129
p_RNA_R**2806135.0-2805935.0**-	650.486	-0.772685	0.278373	-2.77572	0.00550794	0.0221706
p_RNA_R**2494251.0-2494123.0**-	131.203	-0.762507	0.342389	-2.22702	0.0259458	0.0753215
p_RNA_R**5758442.0-5758514.0**+	25.2438	-0.762193	0.588269	-1.29565	0.195095	0.341129
p_RNA_R**3024794.0-3024935.0**+	6.09587	-0.758019	1.13259	-0.669278	0.503318
p_RNA_R**2086167.0-2085961.0**-	20.7285	-0.755034	0.653747	-1.15493	0.248118	0.408414
p_RNA_R**4157177.0-4157209.0**+	7.99099	-0.745493	1.04388	-0.714153	0.475133
p_RNA_R**6447989.0-6447798.0**-	285.755	-0.743837	0.791223	-0.940111	0.347161	0.522924
p_RNA_R**2088660.0-2088676.0**+	127.896	-0.738197	0.334639	-2.20595	0.0273874	0.0777325
p_RNA_A**1899125-1899393**+	319.433	-0.737471	0.290463	-2.53895	0.0111186	0.0371906
p_RNA_R**3954523.0-3954590.0**+	6.19429	-0.735379	1.11883	-0.657274	0.511005
p_RNA_R**232144.0-232169.0**+	2.27969	-0.731465	1.90408	-0.384157	0.700862
p_RNA_R**4870893.0-4870938.0**+	2.27969	-0.731465	1.90408	-0.384157	0.700862
p_RNA_R**2328881.0-2328816.0**-	355.073	-0.727506	0.283886	-2.56267	0.0103871	0.0357945
p_RNA_R**3103820.0-3103901.0**+	6.16291	-0.726826	1.11908	-0.649484	0.516025
p_RNA_R**1601862.0-1601639.0**-	28.6391	-0.705127	0.562993	-1.25246	0.210402	0.362018
p_RNA_R**4384382.0-4384403.0**+	8.93165	-0.704525	0.936444	-0.75234	0.451846
p_RNA_R**4176104.0-4176135.0**+	15.1302	-0.702229	0.752495	-0.933201	0.350716	0.524979
p_RNA_R**4267865.0-4267964.0**+	2.98316	-0.690513	1.55266	-0.444728	0.656516
p_RNA_R**2265763.0-2265711.0**-	10.5792	-0.683177	0.897545	-0.761161	0.446561
p_RNA_A**2510031-2510121**-	187.837	-0.68144	0.332574	-2.04899	0.0404635	0.10255
p_RNA_R**2150770.0-2150897.0**+	2.26615	-0.680359	2.03642	-0.334096	0.738307
p_RNA_A**4429451-4429800**-	396.319	-0.666215	0.281957	-2.36282	0.0181363	0.0546372
p_RNA_A**3363922-3364133**+	596.148	-0.661814	0.312722	-2.1163	0.0343192	0.0893417
p_RNA_R**4826254.0-4826171.0**-	80.1061	-0.659361	0.386001	-1.70818	0.0876023	0.188168
p_RNA_R**4674535.0-4674575.0**+	67.2691	-0.651508	0.403153	-1.61603	0.106087	0.215322
p_RNA_A**2531278-2531759**-	292.791	-0.648033	0.332427	-1.9494	0.0512475	0.123978
p_RNA_R**3029824.0-3029905.0**+	68.0922	-0.632361	0.413601	-1.52891	0.126286	0.243915
p_RNA_R**2468189.0-2468098.0**-	51.3541	-0.622997	0.445071	-1.39977	0.161582	0.297683
p_RNA_R**4639707.0-4639762.0**+	6.57997	-0.613627	1.11783	-0.548944	0.583044
p_RNA_R**227267.0-227323.0**+	4.98997	-0.609161	1.21067	-0.503162	0.61485
p_RNA_R**1367616.0-1367708.0**+	145.474	-0.607469	0.323568	-1.87741	0.0604626	0.137063
p_RNA_R**1918742.0-1918631.0**-	11.5564	-0.596938	0.836174	-0.713892	0.475294
p_RNA_R**1581619.0-1581562.0**-	2.90688	-0.596615	1.58145	-0.377258	0.705982
p_RNA_R**5085381.0-5085459.0**+	2.90688	-0.596615	1.58145	-0.377258	0.705982
p_RNA_R**1754400.0-1754331.0**-	5.80021	-0.582088	1.20082	-0.484744	0.627858
p_RNA_R**765378.0-765464.0**+	7.10874	-0.580724	1.02543	-0.566323	0.571174
p_RNA_R**5377436.0-5377507.0**+	56.8376	-0.575492	0.429434	-1.34012	0.180207	0.323293
p_RNA_A**1867161-1867625**-	635.76	-0.573004	0.262822	-2.1802	0.0292424	0.0805006
p_RNA_R**2773121.0-2773057.0**-	2.10093	-0.571007	1.85433	-0.307931	0.758135
p_RNA_R**4669752.0-4669771.0**+	15.4894	-0.565923	0.726675	-0.778783	0.436107	0.614398
p_RNA_R**3976261.0-3976414.0**+	23.7772	-0.55148	0.621406	-0.887472	0.374825	0.547382
p_RNA_R**1254484.0-1254376.0**-	7.68672	-0.549179	0.987515	-0.556123	0.578127
p_RNA_R**6062477.0-6062394.0**-	9.13339	-0.548332	0.908672	-0.603443	0.546214
p_RNA_R**263317.0-263302.0**-	14.5005	-0.543519	0.779276	-0.697467	0.48551	0.66048
p_RNA_R**3457135.0-3457308.0**+	18.021	-0.533455	0.677458	-0.787437	0.431026	0.610833
p_RNA_R**1683611.0-1683592.0**-	6.1773	-0.532216	1.10873	-0.480025	0.631209
p_RNA_A**5710724-5711072**+	160.037	-0.531763	0.340516	-1.56164	0.118373	0.233566
p_RNA_R**2771592.0-2771528.0**-	5.84599	-0.528459	1.17636	-0.449234	0.653263
p_RNA_R**832351.0-832282.0**-	13.9886	-0.527657	0.771906	-0.683577	0.494242	0.665006
p_RNA_R**2407836.0-2407598.0**-	17.2548	-0.526182	0.698512	-0.75329	0.451276	0.633846
p_RNA_R**3924737.0-3924749.0**+	25.6723	-0.525252	0.628971	-0.835098	0.403663	0.582393
p_RNA_R**5804224.0-5804151.0**-	47.0517	-0.516929	0.45433	-1.13778	0.255212	0.414202
p_RNA_R**2773397.0-2773283.0**-	11.1623	-0.509208	0.848286	-0.600278	0.548321
p_RNA_R**2434589.0-2434536.0**-	7.65964	-0.508814	0.994506	-0.511625	0.608914
p_RNA_R**4134906.0-4134986.0**+	83.6383	-0.50794	0.410624	-1.237	0.216089	0.364698
p_RNA_R**5386849.0-5386925.0**+	67.7933	-0.505689	0.431873	-1.17092	0.241631	0.399107
p_RNA_R**2441962.0-2442074.0**+	5.59008	-0.499199	1.16973	-0.426765	0.669551
p_RNA_R**5849535.0-5849591.0**+	5.59008	-0.499199	1.16973	-0.426765	0.669551
p_RNA_R**5654718.0-5654738.0**+	4.09421	-0.489419	1.32468	-0.369462	0.711783
p_RNA_R**5767466.0-5767632.0**+	224.398	-0.488908	0.299703	-1.63131	0.102826	0.210485
p_RNA_R**5596604.0-5596378.0**-	5.47813	-0.486087	1.20427	-0.403636	0.68648
p_RNA_R**1866135.0-1865874.0**-	45.0863	-0.473584	0.466977	-1.01415	0.310512	0.481344
p_RNA_A**5495019-5495136**+	97.5849	-0.457346	0.369837	-1.23662	0.21623	0.364698
p_RNA_R**1462604.0-1462465.0**-	124.774	-0.456396	0.360693	-1.26533	0.205753	0.355796
p_RNA_R**1753138.0-1752756.0**-	181.734	-0.45307	0.307624	-1.4728	0.140804	0.264491
p_RNA_R**2498707.0-2498674.0**-	3.31963	-0.449765	1.56328	-0.287705	0.773572
p_RNA_R**5338598.0-5338731.0**+	23.5756	-0.440432	0.602781	-0.730667	0.464983	0.643719
p_RNA_R**1954055.0-1954030.0**-	3.28826	-0.436026	1.52893	-0.285184	0.775503
p_RNA_R**2150726.0-2150655.0**-	3.28826	-0.436026	1.52893	-0.285184	0.775503
p_RNA_R**3885281.0-3885394.0**+	8.65038	-0.430617	0.967374	-0.44514	0.656219
p_RNA_R**1559867.0-1559798.0**-	23.379	-0.424895	0.61092	-0.6955	0.486742	0.66048
p_RNA_R**3374603.0-3374569.0**-	2.71458	-0.420436	1.78445	-0.235611	0.813735
p_RNA_A**1905484-1905621**-	85.7924	-0.408049	0.374016	-1.09099	0.275276	0.439524
p_RNA_R**253247.0-253103.0**-	133.619	-0.405402	0.35272	-1.14936	0.250408	0.410772
p_RNA_R**260076.0-259990.0**-	10.536	-0.398499	0.853066	-0.467138	0.640401
p_RNA_R**1389945.0-1390022.0**+	18.5856	-0.397608	0.675102	-0.58896	0.555888	0.724292
p_RNA_R**4174780.0-4174594.0**-	28.2935	-0.395933	0.556437	-0.711549	0.476744	0.654328
p_RNA_R**4037464.0-4037649.0**+	9.0672	-0.394521	0.993462	-0.397118	0.691281
p_RNA_R**5343752.0-5343886.0**+	7.17234	-0.39396	1.07584	-0.366188	0.714225
p_RNA_R**3352599.0-3352552.0**-	59.1888	-0.390767	0.421916	-0.926172	0.354357	0.528775
p_RNA_A**5810366-5810784**+	672.524	-0.389236	0.256039	-1.52022	0.128456	0.245142
p_RNA_R**4077934.0-4078143.0**+	23.5229	-0.386529	0.606165	-0.637663	0.523693	0.691044
p_RNA_R**5647188.0-5647176.0**-	24.1815	-0.382883	0.597525	-0.640782	0.521664	0.690268
p_RNA_R**2407972.0-2407907.0**-	8.43077	-0.381795	0.982257	-0.388692	0.697504
p_RNA_R**5669140.0-5669205.0**+	77.5073	-0.368698	0.387445	-0.951615	0.341292	0.517338
p_RNA_R**5364696.0-5364726.0**+	70.2312	-0.367189	0.413025	-0.889024	0.37399	0.547382
p_RNA_R**698564.0-698632.0**+	73.6804	-0.363825	0.39861	-0.912733	0.361383	0.534267
p_RNA_R**1373623.0-1373329.0**-	49.3522	-0.353663	0.448807	-0.788007	0.430692	0.610833
p_RNA_A**2328997-2329253**-	404.706	-0.335141	0.270514	-1.2389	0.215381	0.364698
p_RNA_R**5361417.0-5361462.0**+	27.1077	-0.331478	0.626979	-0.528692	0.597019	0.758547
p_RNA_R**1460597.0-1460450.0**-	24.5257	-0.331388	0.603753	-0.54888	0.583088	0.744798
p_RNA_A**4882427-4882835**-	144.382	-0.328482	0.343028	-0.957597	0.338266	0.514379
p_RNA_R**2104007.0-2104201.0**+	7.61128	-0.328354	1.01447	-0.32367	0.746188
p_RNA_A**1907910-1908238**+	505.76	-0.328273	0.275927	-1.18971	0.23416	0.389453
p_RNA_R**5623096.0-5623129.0**+	2.58908	-0.326021	1.68938	-0.192982	0.846973
p_RNA_A**4638096-4638507**+	50.1183	-0.325625	0.449896	-0.723778	0.469202	0.647688
p_RNA_R**1998256.0-1998072.0**-	15.8811	-0.321358	0.727049	-0.442003	0.658487	0.808757
p_RNA_A**4787935-4788163**+	1398.37	-0.319239	0.266474	-1.19801	0.230913	0.385391
p_RNA_R**2074573.0-2074476.0**-	3.83916	-0.317161	1.36433	-0.232467	0.816176
p_RNA_A**2374120-2374428**+	110.655	-0.316163	0.37709	-0.838428	0.40179	0.581443
p_RNA_A**2915250-2915649**-	63.0344	-0.315153	0.42886	-0.734862	0.462424	0.642032
p_RNA_R**3341704.0-3341889.0**+	0.609352	-0.313656	3.65131	-0.0859024	0.931544
p_RNA_A**1899687-1900005**+	432.22	-0.312029	0.275785	-1.13142	0.257879	0.415316
p_RNA_R**5362514.0-5362584.0**+	50.8409	-0.310101	0.466666	-0.664502	0.506369	0.675629
p_RNA_R**1538757.0-1538780.0**+	10.2047	-0.308589	0.870145	-0.354641	0.722859
p_RNA_A**6524256-6524446**-	52.9827	-0.30438	0.444656	-0.68453	0.493641	0.665006
p_RNA_R**1477455.0-1477413.0**-	15.1151	-0.278607	0.742249	-0.375356	0.707396	0.84923
p_RNA_A**448354-448472**-	81.6167	-0.266147	0.3886	-0.684886	0.493416	0.665006
p_RNA_A**1511404-1511698**+	1376.3	-0.258096	0.251311	-1.027	0.30442	0.474975
p_RNA_R**1943045.0-1943014.0**-	13.1659	-0.253107	0.776187	-0.32609	0.744356	0.872171
p_RNA_R**4530771.0-4531066.0**+	91.4389	-0.246415	0.368785	-0.66818	0.504019	0.674371
p_RNA_R**946140.0-946099.0**-	17.4891	-0.236709	0.735122	-0.322	0.747453	0.872171
p_RNA_A**3864523-3864615**-	37.5472	-0.229668	0.561753	-0.408841	0.682656	0.825738
p_RNA_R**5390946.0-5391084.0**+	50.0006	-0.229177	0.451291	-0.507824	0.611576	0.770908
p_RNA_R**2609098.0-2609363.0**+	24.8267	-0.227598	0.603198	-0.377319	0.705937	0.84923
p_RNA_A**3056958-3057381**+	272.332	-0.222913	0.296761	-0.751153	0.45256	0.633846
p_RNA_R**5794380.0-5794518.0**+	49.3371	-0.222874	0.446638	-0.499004	0.617777	0.77388
p_RNA_R**5121703.0-5121735.0**+	12.9201	-0.220664	0.775491	-0.284547	0.775991	0.893509
p_RNA_R**1461576.0-1461448.0**-	64.2747	-0.220422	0.445037	-0.495289	0.620396	0.77388
p_RNA_R**5998648.0-5998476.0**-	28.9048	-0.218527	0.558313	-0.391405	0.695498	0.839152
p_RNA_R**4135631.0-4135722.0**+	4.32731	-0.212354	1.32594	-0.160154	0.87276
p_RNA_R**378437.0-378338.0**-	7.87147	-0.206168	1.01883	-0.202358	0.839637
p_RNA_R**1630892.0-1630864.0**-	7.93851	-0.201945	0.969737	-0.208247	0.835036
p_RNA_R**5793841.0-5793924.0**+	58.7716	-0.198082	0.42794	-0.462874	0.643455	0.792326
p_RNA_R**686057.0-686013.0**-	49.9522	-0.196237	0.461984	-0.424769	0.671005	0.819317
p_RNA_A**5580082-5580194**+	210.733	-0.190767	0.311436	-0.612542	0.540179	0.710841
p_RNA_R**2493629.0-2493601.0**-	85.5362	-0.189824	0.377349	-0.503045	0.614932	0.773104
p_RNA_A**3883713-3883927**+	341.006	-0.187742	0.285532	-0.657518	0.510848	0.679712
p_RNA_R**3623143.0-3623216.0**+	14.6626	-0.187315	0.7362	-0.254434	0.79916	0.904959
p_RNA_R**2005126.0-2005345.0**+	551.796	-0.18636	0.263901	-0.706173	0.480081	0.657025
p_RNA_A**1833698-1833826**+	5.5011	-0.186099	1.17391	-0.15853	0.874039
p_RNA_A**4637806-4637946**-	6.73764	-0.185862	1.05244	-0.1766	0.859822
p_RNA_R**2441197.0-2441342.0**+	39.1367	-0.176474	0.486906	-0.362439	0.717024	0.856495
p_RNA_R**4651137.0-4651172.0**+	2.71026	-0.174125	1.74111	-0.100008	0.920338
p_RNA_R**5949297.0-5949340.0**+	67.867	-0.173413	0.402257	-0.4311	0.666396	0.816377
p_RNA_R**1687712.0-1687665.0**-	7.86222	-0.171485	0.979517	-0.175071	0.861024
p_RNA_R**2739734.0-2739528.0**-	10.2726	-0.16384	0.859891	-0.190536	0.848889
p_RNA_R**3317481.0-3317524.0**+	2.38325	-0.162837	3.9879	-0.0408326	0.967429
p_RNA_R**6227808.0-6227870.0**+	7.83604	-0.160329	1.12787	-0.142152	0.88696
p_RNA_R**1403675.0-1403560.0**-	32.0997	-0.158657	0.542172	-0.292631	0.769804	0.891571
p_RNA_A**2039369-2039426**-	7.79948	-0.156095	1.01577	-0.153672	0.877869
p_RNA_R**3789558.0-3789150.0**-	49.5566	-0.152408	0.475076	-0.320809	0.748355	0.872171
p_RNA_R**665573.0-665431.0**-	10.2276	-0.147017	0.86519	-0.169925	0.865069
p_RNA_R**2545389.0-2545447.0**+	12.5396	-0.14393	0.794256	-0.181214	0.856199	0.944976
p_RNA_R**5836643.0-5836772.0**+	2.9391	-0.13957	1.59645	-0.0874251	0.930334
p_RNA_R**2671774.0-2671879.0**+	29.3304	-0.134645	0.549942	-0.244834	0.806585	0.906934
p_RNA_R**1340998.0-1340971.0**-	27.8979	-0.129729	0.575249	-0.225519	0.821576	0.921627
p_RNA_R**2766501.0-2766366.0**-	3.00614	-0.123947	1.68157	-0.0737092	0.941242
p_RNA_R**3241876.0-3241897.0**+	4.1621	-0.123349	1.33806	-0.0921851	0.926551
p_RNA_R**4513996.0-4513856.0**-	5.26885	-0.121376	1.23231	-0.0984949	0.921539
p_RNA_R**1779994.0-1779888.0**-	17.4143	-0.118708	0.696707	-0.170384	0.864708	0.949989
p_RNA_R**3354532.0-3354510.0**-	5.23747	-0.106073	1.25685	-0.0843954	0.932742
p_RNA_R**3626150.0-3626223.0**+	12.343	-0.106064	0.804711	-0.131804	0.89514	0.964998
p_RNA_R**4250679.0-4250632.0**-	3.50354	-0.104673	1.44499	-0.0724389	0.942253
p_RNA_R**4181135.0-4180876.0**-	11.1064	-0.0964008	0.852343	-0.113101	0.90995
p_RNA_R**1004012.0-1004167.0**+	20.1233	-0.0952667	0.732433	-0.130069	0.896512	0.964998
p_RNA_R**4306156.0-4306276.0**+	18.745	-0.0907944	0.663802	-0.136779	0.891205	0.964998
p_RNA_R**6374140.0-6373900.0**-	51.8711	-0.0893269	0.456076	-0.19586	0.84472	0.936622
p_RNA_R**833458.0-833435.0**-	2.34758	-0.0872048	1.71808	-0.0507572	0.959519
p_RNA_R**2461712.0-2461696.0**-	7.04274	-0.0870664	1.02395	-0.0850302	0.932237
p_RNA_R**5526216.0-5526258.0**+	5.34018	-0.0870632	1.2201	-0.0713572	0.943113
p_RNA_A**3398094-3398538**+	352.66	-0.083716	0.287083	-0.291609	0.770585	0.891571
p_RNA_R**1871555.0-1871591.0**+	33.9074	-0.080905	0.617805	-0.130956	0.89581	0.964998
p_RNA_R**5751196.0-5751474.0**+	51.5834	-0.0784328	0.448001	-0.175073	0.861023	0.948115
p_RNA_R**6482353.0-6482397.0**+	8.78097	-0.0771945	0.924158	-0.0835295	0.93343
p_RNA_A**3606611-3606679**-	216176	-0.0756224	0.304386	-0.248442	0.803792	0.905921
p_RNA_R**6049677.0-6049769.0**+	7.57581	-0.0677305	0.993694	-0.0681603	0.945658
p_RNA_R**511994.0-511950.0**-	1.7204	-0.0649534	2.12493	-0.0305673	0.975615
p_RNA_A**2959332-2959410**-	145.413	-0.0645044	0.347704	-0.185515	0.852825	0.943425
p_RNA_R**697156.0-696504.0**-	212.765	-0.0644278	0.305209	-0.211094	0.832814	0.929878
p_RNA_R**4416974.0-4417009.0**+	1.19162	-0.0637284	2.6504	-0.0240448	0.980817
p_RNA_R**2075772.0-2075756.0**-	5.27743	-0.0612331	1.1858	-0.0516385	0.958817
p_RNA_R**2001805.0-2001946.0**+	26.8397	-0.0607639	0.586447	-0.103614	0.917476	0.965811
p_RNA_R**3609096.0-3609067.0**-	5.22823	-0.0591055	1.18623	-0.0498265	0.960261
p_RNA_R**4987629.0-4987719.0**+	6.96646	-0.0541403	1.04133	-0.0519916	0.958535
p_RNA_R**4292515.0-4292577.0**+	12.8083	-0.0541272	0.792094	-0.0683344	0.945519	0.975855
p_RNA_R**2624578.0-2624667.0**+	18.5883	-0.0530904	0.675222	-0.0786266	0.93733	0.973928
p_RNA_R**1476622.0-1476467.0**-	38.3191	-0.0527305	0.506757	-0.104055	0.917126	0.965811
p_RNA_R**2120269.0-2120061.0**-	25.2318	-0.0514349	0.585191	-0.0878943	0.929961	0.970482
p_RNA_R**3731177.0-3731326.0**+	5.84187	-0.0503377	1.13532	-0.0443378	0.964635
p_RNA_R**6052201.0-6052178.0**-	11.4878	-0.0495548	0.873593	-0.0567252	0.954764
p_RNA_R**5839717.0-5839826.0**+	16.0889	-0.0472341	0.743874	-0.0634974	0.94937	0.975855
p_RNA_R**1628492.0-1628257.0**-	54.9401	-0.0470741	0.432464	-0.108851	0.913321	0.965811
p_RNA_R**217682.0-217781.0**+	33.6095	-0.0444547	0.526262	-0.0844726	0.932681	0.971204
p_RNA_R**1470060.0-1469986.0**-	16.7068	-0.0413747	0.6953	-0.0595063	0.952549	0.977026
p_RNA_A**1916845-1917341**-	83.4026	-0.0411445	0.378983	-0.108566	0.913547	0.965811
p_RNA_R**1132112.0-1132027.0**-	23.6283	-0.0383449	0.600701	-0.0638336	0.949103	0.975855
p_RNA_R**4135042.0-4135069.0**+	2.88065	-0.0368572	1.59174	-0.0231553	0.981526
p_RNA_A**1887629-1887960**+	125.404	-0.0367213	0.335144	-0.109569	0.912751	0.965811
p_RNA_R**4749455.0-4749735.0**+	5.16548	-0.0355516	1.257	-0.028283	0.977436
p_RNA_R**5942649.0-5942711.0**+	20.09	-0.0329259	0.675083	-0.0487732	0.9611	0.979504
p_RNA_R**3363495.0-3363554.0**+	14.9058	-0.0328229	0.737961	-0.0444778	0.964524	0.980718
p_RNA_R**5278318.0-5278389.0**+	6.27742	-0.0282078	1.24043	-0.0227404	0.981857
p_RNA_R**4705720.0-4705832.0**+	9.776	-0.0240532	0.907626	-0.0265012	0.978858
p_RNA_R**1830534.0-1830480.0**-	232.257	-0.0232141	0.338801	-0.0685184	0.945373	0.975855
p_RNA_R**4821197.0-4821123.0**-	1.75606	-0.0222418	2.11025	-0.0105399	0.991591
p_RNA_R**930487.0-930684.0**+	2.30267	-0.0141901	1.77194	-0.00800821	0.99361
p_RNA_R**6309916.0-6310081.0**+	214.684	-0.0140649	0.333756	-0.0421412	0.966386	0.980718
p_RNA_A**3417036-3417203**-	114.41	-0.0102159	0.402162	-0.0254024	0.979734	0.985909
p_RNA_R**3905214.0-3905294.0**+	12.5668	-0.00146441	0.789498	-0.00185487	0.99852	0.99852
p_RNA_R**5588422.0-5588597.0**+	80.635	0.00687444	0.381105	0.0180382	0.985608	0.989376
p_RNA_R**5093035.0-5093131.0**+	18.7282	0.0115079	0.723542	0.015905	0.98731	0.989376
p_RNA_A**4428820-4428961**-	79.2729	0.0136082	0.39072	0.0348286	0.972216	0.983686
p_RNA_R**207261.0-207275.0**+	0.564439	0.0147593	3.67237	0.004019	0.996793
p_RNA_R**4312994.0-4313078.0**+	0.564439	0.0147593	3.67237	0.004019	0.996793
p_RNA_R**5193731.0-5193794.0**+	37.8137	0.0162369	0.529286	0.0306769	0.975527	0.983742
p_RNA_R**5956254.0-5956182.0**-	30.5959	0.0182361	0.547269	0.033322	0.973418	0.983686
p_RNA_A**1084487-1084581**-	98.3426	0.0199746	0.361265	0.0552906	0.955907	0.978375
p_RNA_R**2545260.0-2545293.0**+	8.44535	0.0212903	0.950418	0.022401	0.982128
p_RNA_R**2354153.0-2354007.0**-	47.3383	0.0306454	0.45549	0.0672801	0.946359	0.975855
p_RNA_A**3618696-3618987**+	216.445	0.0355982	0.312198	0.114025	0.909218	0.965811
p_RNA_R**4901718.0-4901817.0**+	12.6923	0.0389619	0.794891	0.0490154	0.960907	0.979504
p_RNA_A**5315745-5316271**+	102.704	0.0429982	0.395378	0.108752	0.913399	0.965811
p_RNA_A**3032636-3032744**-	283.429	0.0479809	0.309127	0.155214	0.876652	0.958714
p_RNA_R**947018.0-946959.0**-	8.93869	0.0566537	0.985602	0.0574813	0.954162
p_RNA_R**1139792.0-1139981.0**+	30.1747	0.0605134	0.546886	0.110651	0.911893	0.965811
p_RNA_R**1864290.0-1864158.0**-	21.7343	0.0629092	0.622407	0.101074	0.919492	0.965811
p_RNA_R**3901442.0-3901337.0**-	26.1252	0.0683591	0.576467	0.118583	0.905606	0.965811
p_RNA_R**4843866.0-4844057.0**+	143.875	0.0693988	0.333842	0.207879	0.835323	0.930511
p_RNA_R**3455097.0-3455225.0**+	13.3644	0.0743071	0.785431	0.0946067	0.924627	0.967023
p_RNA_A**2948709-2948768**+	33.8707	0.0792761	0.530563	0.149419	0.881223	0.961517
p_RNA_R**4652267.0-4652385.0**+	12.7024	0.0802988	0.814356	0.098604	0.921453	0.965811
p_RNA_A**2511920-2512466**-	234.988	0.0843761	0.302358	0.27906	0.780199	0.896199
p_RNA_R**4477528.0-4477611.0**+	19.3597	0.0900267	0.654508	0.137549	0.890597	0.964998
p_RNA_A**4400641-4400899**-	168.341	0.090205	0.312727	0.288446	0.773005	0.892216
p_RNA_R**6021558.0-6021232.0**-	63.9944	0.0920175	0.418214	0.220025	0.825852	0.924259
p_RNA_R**5980220.0-5980431.0**+	19.9413	0.0935473	0.733494	0.127537	0.898516	0.964998
p_RNA_R**3770672.0-3770885.0**+	115.142	0.0981912	0.361816	0.271384	0.786096	0.899192
p_RNA_R**3761012.0-3760784.0**-	21.259	0.101806	0.649443	0.156759	0.875435	0.958714
p_RNA_R**1231171.0-1231148.0**-	13.1949	0.103448	0.770744	0.134218	0.89323	0.964998
p_RNA_R**2501120.0-2500976.0**-	70.316	0.10491	0.398327	0.263377	0.79226	0.899271
p_RNA_A**1916588-1916827**-	176.183	0.111385	0.31135	0.357747	0.720532	0.858545
p_RNA_R**6589513.0-6589747.0**+	10.4524	0.112135	0.877194	0.127833	0.898281
p_RNA_R**5084950.0-5085069.0**+	22.9668	0.127317	0.628124	0.202694	0.839374	0.932855
p_RNA_R**4433024.0-4433099.0**+	3.83077	0.132301	1.38125	0.0957832	0.923693
p_RNA_R**605083.0-605132.0**+	5.98086	0.135185	1.24255	0.108797	0.913363
p_RNA_R**1007961.0-1008080.0**+	34.826	0.140277	0.527017	0.266173	0.790106	0.899192
p_RNA_R**4984140.0-4984054.0**-	8.18106	0.143454	0.973597	0.147344	0.882861
p_RNA_R**5364984.0-5365075.0**+	58.8033	0.144177	0.447673	0.322058	0.747409	0.872171
p_RNA_R**1009322.0-1009387.0**+	3.28416	0.147718	1.6242	0.0909482	0.927534
p_RNA_R**1327944.0-1327827.0**-	3.79939	0.149025	1.37278	0.108557	0.913554
p_RNA_R**3278799.0-3278852.0**+	11.2776	0.151582	0.914608	0.165734	0.868366
p_RNA_R**1646825.0-1646792.0**-	7.54958	0.152551	1.00354	0.152013	0.879177
p_RNA_R**2881305.0-2881366.0**+	144.757	0.157753	0.32944	0.478853	0.632043	0.782296
p_RNA_R**2015796.0-2016023.0**+	63.964	0.169222	0.410607	0.412127	0.680246	0.824906
p_RNA_R**5065512.0-5065473.0**-	40.7192	0.173856	0.505513	0.343919	0.730907	0.867231
p_RNA_R**3421482.0-3421151.0**-	2506.95	0.174322	0.28993	0.601258	0.547668	0.71787
p_RNA_R**2879237.0-2879177.0**-	18.2129	0.175258	0.700496	0.250191	0.80244	0.905921
p_RNA_R**2611062.0-2610789.0**-	25.7778	0.175683	0.651223	0.269774	0.787334	0.899192
p_RNA_R**1380719.0-1380654.0**-	8.05986	0.181657	1.03269	0.175907	0.860367
p_RNA_R**2019478.0-2019501.0**+	6.4742	0.182687	1.10462	0.165385	0.868641
p_RNA_R**3375865.0-3376025.0**+	8.59382	0.185217	0.983443	0.188336	0.850614
p_RNA_R**1389571.0-1389618.0**+	16.0714	0.189656	0.71325	0.265904	0.790313	0.899192
p_RNA_R**5475433.0-5475421.0**-	2.67051	0.192025	1.6552	0.116014	0.907642
p_RNA_R**1873578.0-1873607.0**+	95.1169	0.195713	0.366548	0.533936	0.593386	0.755935
p_RNA_R**5715036.0-5715085.0**+	2.68835	0.199412	1.75444	0.113661	0.909506
p_RNA_R**3420570.0-3420842.0**+	26.1263	0.199739	0.581981	0.343206	0.731444	0.867231
p_RNA_R**1902772.0-1902804.0**+	28.1945	0.202854	0.659467	0.307604	0.758384	0.881713
p_RNA_R**4182077.0-4182262.0**+	5.81135	0.211328	1.13472	0.186238	0.852258
p_RNA_R**1881136.0-1881238.0**+	19.3648	0.212557	0.653894	0.325063	0.745134	0.872171
p_RNA_R**5562701.0-5562923.0**+	3.19004	0.216151	1.50185	0.143923	0.885561
p_RNA_R**5849995.0-5849667.0**-	19.5266	0.22045	0.655193	0.336465	0.73652	0.868949
p_RNA_R**2493081.0-2493010.0**-	97.9947	0.225844	0.376418	0.599982	0.548518	0.71787
p_RNA_R**3869774.0-3869704.0**-	5.22908	0.227419	1.23054	0.184812	0.853377
p_RNA_R**6373809.0-6373716.0**-	16.8155	0.238269	0.705851	0.337562	0.735693	0.868949
p_RNA_R**3102298.0-3102240.0**-	6.00881	0.238718	1.13511	0.210304	0.83343
p_RNA_R**3902468.0-3902420.0**-	8.90816	0.243727	1.00413	0.242724	0.808219
p_RNA_R**5807487.0-5807564.0**+	5.26904	0.255402	1.20485	0.211977	0.832125
p_RNA_R**2502883.0-2502697.0**-	45.4427	0.257613	0.46501	0.553995	0.579582	0.744289
p_RNA_R**2202021.0-2201843.0**-	33.4309	0.258109	0.531646	0.485491	0.627328	0.778472
p_RNA_R**4843323.0-4843352.0**+	2.0747	0.264598	1.87585	0.141055	0.887827
p_RNA_R**2024766.0-2024724.0**-	44.3089	0.267149	0.468498	0.570226	0.568525	0.734025
p_RNA_R**4679979.0-4680522.0**+	47.4585	0.269676	0.489774	0.550613	0.581899	0.744798
p_RNA_R**2854370.0-2854491.0**+	2.59423	0.277555	1.66601	0.166599	0.867686
p_RNA_R**2457469.0-2457204.0**-	4.68677	0.278785	1.2495	0.223118	0.823444
p_RNA_R**4297528.0-4297624.0**+	19.1817	0.279503	0.660594	0.423108	0.672216	0.819317
p_RNA_R**5131279.0-5131227.0**-	25.1142	0.280549	0.599376	0.468068	0.639736	0.789777
p_RNA_R**2604137.0-2604117.0**-	14.4636	0.285377	0.768208	0.371484	0.710277	0.850557
p_RNA_R**2944906.0-2945013.0**+	181.182	0.289024	0.309686	0.933282	0.350674	0.524979
p_RNA_R**2199291.0-2199260.0**-	37.2041	0.293187	0.508401	0.576684	0.564153	0.732329
p_RNA_R**4472257.0-4472317.0**+	15.996	0.29855	0.711329	0.419707	0.674699	0.820256
p_RNA_R**1340476.0-1340304.0**-	46.9678	0.306185	0.535006	0.572302	0.567117	0.734025
p_RNA_A**3194202-3194307**-	73.277	0.319405	0.401438	0.795652	0.426234	0.607637
p_RNA_R**5669449.0-5669481.0**+	27.7037	0.324111	0.584977	0.554058	0.579539	0.744289
p_RNA_R**2506417.0-2506359.0**-	26.4814	0.338093	0.574868	0.588122	0.55645	0.724292
p_RNA_A**2131793-2132377**-	117.541	0.338445	0.345208	0.980409	0.326884	0.500248
p_RNA_R**1901284.0-1901341.0**+	19.3216	0.342908	0.661677	0.518242	0.60429	0.764496
p_RNA_R**5365455.0-5365601.0**+	50.0501	0.350788	0.450192	0.779197	0.435864	0.614398
p_RNA_R**1269671.0-1269575.0**-	4.02821	0.361688	1.37966	0.262158	0.7932
p_RNA_R**4695147.0-4695227.0**+	5.01895	0.374027	1.27499	0.293356	0.76925
p_RNA_A**2508754-2509131**-	995.096	0.37572	0.332429	1.13023	0.25838	0.415316
p_RNA_R**4258921.0-4259097.0**+	15.3561	0.376249	0.727224	0.517376	0.604893	0.764496
p_RNA_R**2200417.0-2200200.0**-	77.7903	0.376804	0.399127	0.944069	0.345134	0.521512
p_RNA_R**1127735.0-1127880.0**+	1.99842	0.379001	1.97692	0.191712	0.847967
p_RNA_A**3193862-3194059**-	278.832	0.383029	0.289342	1.3238	0.185571	0.330268
p_RNA_R**5022123.0-5021923.0**-	13.0882	0.385704	0.783969	0.49199	0.622727	0.774769
p_RNA_R**2611759.0-2611710.0**-	27.1672	0.38625	0.571442	0.675921	0.499091	0.669648
p_RNA_R**1826559.0-1826393.0**-	64.085	0.397554	0.411196	0.966824	0.333632	0.508949
p_RNA_R**226822.0-226942.0**+	41.0401	0.397846	0.482041	0.825338	0.40918	0.58858
p_RNA_R**3185081.0-3185188.0**+	13.0298	0.400034	0.80499	0.496944	0.619229	0.77388
p_RNA_R**2665582.0-2665544.0**-	49.7196	0.405399	0.449216	0.902459	0.366813	0.538968
p_RNA_R**6019653.0-6019352.0**-	87.4565	0.411152	0.387334	1.06149	0.288467	0.453034
p_RNA_R**5192994.0-5193041.0**+	9.91669	0.41423	0.923162	0.448708	0.653642
p_RNA_R**2973711.0-2973748.0**+	10.8973	0.418898	0.925572	0.452583	0.650849
p_RNA_R**3445874.0-3445843.0**-	4.97833	0.421216	1.2183	0.34574	0.729538
p_RNA_R**1875229.0-1876087.0**+	223.122	0.422379	0.302894	1.39448	0.163173	0.29832
p_RNA_R**6101746.0-6101861.0**+	1.49672	0.423381	2.27461	0.186133	0.85234
p_RNA_R**3632563.0-3632598.0**+	5.43511	0.430372	1.23281	0.349097	0.727016
p_RNA_A**3897944-3898251**+	355.032	0.43162	0.276477	1.56114	0.11849	0.233566
p_RNA_R**4304430.0-4304518.0**+	3.4859	0.440625	1.5018	0.293399	0.769217
p_RNA_A**1897352-1897712**+	469.014	0.445478	0.266865	1.6693	0.0950573	0.198035
p_RNA_A**2576978-2577078**-	105.319	0.44607	0.363553	1.22697	0.219833	0.369473
p_RNA_R**3777479.0-3777639.0**+	17.7224	0.446488	0.692786	0.644482	0.519263	0.688995
p_RNA_A**3193193-3193423**-	165.866	0.44914	0.315655	1.42288	0.15477	0.287345
p_RNA_R**3191359.0-3191481.0**+	11.3322	0.453179	0.831929	0.544732	0.585938
p_RNA_R**894422.0-894438.0**+	1.46535	0.466641	2.18522	0.213544	0.830903
p_RNA_R**1271474.0-1271363.0**-	21.8126	0.466858	0.649066	0.719276	0.471971	0.649638
p_RNA_R**5680351.0-5680364.0**+	52.2799	0.477294	0.451555	1.057	0.290511	0.454755
p_RNA_R**5955873.0-5955792.0**-	8.77857	0.481189	0.944988	0.509201	0.610611
p_RNA_A**2518358-2518501**-	390.508	0.481705	0.32857	1.46607	0.14263	0.266063
p_RNA_R**2710103.0-2710067.0**-	7.31322	0.482423	1.025	0.470655	0.637887
p_RNA_A**4146739-4146851**-	53.6726	0.482574	0.44682	1.08002	0.280134	0.442852
p_RNA_R**5068892.0-5068842.0**-	18.5386	0.490595	0.699419	0.701433	0.483033	0.659182
p_RNA_R**699334.0-699403.0**+	31.6668	0.491256	0.539715	0.910213	0.36271	0.534579
p_RNA_R**3546141.0-3545957.0**-	55.9533	0.491675	0.445409	1.10387	0.269649	0.431979
p_RNA_A**2544533-2544635**-	27027	0.495319	0.254379	1.94717	0.0515139	0.123996
p_RNA_R**4725038.0-4725056.0**+	5.83433	0.498488	1.12992	0.441171	0.659089
p_RNA_A**2034052-2034159**-	601.21	0.498588	0.309145	1.6128	0.106789	0.215831
p_RNA_R**5067366.0-5067311.0**-	24.7756	0.502528	0.590204	0.851448	0.394521	0.572652
p_RNA_R**4661517.0-4661543.0**+	6.31323	0.503913	1.16722	0.431721	0.665944
p_RNA_A**4615927-4616184**-	427.646	0.509544	0.302049	1.68696	0.0916109	0.193311
p_RNA_R**3296575.0-3296688.0**+	11.0913	0.515438	0.923991	0.557838	0.576955
p_RNA_R**1907134.0-1907351.0**+	10.1406	0.516108	0.881079	0.585768	0.558032
p_RNA_R**3361942.0-3361931.0**-	1.43398	0.520103	2.30956	0.225195	0.821827
p_RNA_R**1995258.0-1995276.0**+	4.35544	0.524956	1.30789	0.401376	0.688144
p_RNA_R**6431334.0-6431127.0**-	43.3984	0.528632	0.491018	1.0766	0.281657	0.443795
p_RNA_R**6041733.0-6041600.0**-	69.3871	0.535378	0.427893	1.2512	0.210862	0.362018
p_RNA_R**763996.0-764403.0**+	19.2328	0.538633	0.657655	0.819021	0.412774	0.591973
p_RNA_R**1812752.0-1812643.0**-	10.5669	0.539173	0.881099	0.611932	0.540583
p_RNA_R**2109235.0-2109299.0**+	2.87225	0.548704	1.60576	0.341709	0.73257
p_RNA_R**3907747.0-3907845.0**+	2.87225	0.548704	1.60576	0.341709	0.73257
p_RNA_R**5889154.0-5889131.0**-	8.15997	0.550683	0.972855	0.566048	0.571361
p_RNA_A**2518761-2519307**-	659.652	0.554256	0.27417	2.02158	0.04322	0.108389
p_RNA_A**3193883-3194099**-	6.72599	0.555725	1.08378	0.512764	0.608116
p_RNA_R**2352905.0-2352704.0**-	134.332	0.559758	0.335336	1.66924	0.0950692	0.198035
p_RNA_R**5169636.0-5169772.0**+	68.2154	0.562251	0.408961	1.37483	0.169185	0.306968
p_RNA_R**1283233.0-1283175.0**-	16.6598	0.564441	0.767804	0.735137	0.462256	0.642032
p_RNA_R**5622973.0-5623028.0**+	1.43827	0.567195	2.3315	0.243275	0.807793
p_RNA_R**3178590.0-3178722.0**+	44.2651	0.572267	0.471595	1.21347	0.22495	0.376752
p_RNA_R**5723940.0-5723908.0**-	7.62261	0.572645	1.01025	0.566836	0.570826
p_RNA_R**1369603.0-1369571.0**-	7.56911	0.578506	1.06625	0.542563	0.58743
p_RNA_R**5236424.0-5236442.0**+	3.82237	0.581928	1.42612	0.408051	0.683236
p_RNA_R**1532155.0-1532268.0**+	7.57341	0.582269	1.01817	0.571879	0.567404
p_RNA_R**5194090.0-5194153.0**+	639.089	0.582329	0.263858	2.20698	0.0273155	0.0777325
p_RNA_R**2417891.0-2417875.0**-	21.3483	0.591648	0.642411	0.920981	0.35706	0.531155
p_RNA_R**5658224.0-5658305.0**+	12.7713	0.592352	0.7909	0.74896	0.453882	0.633846
p_RNA_R**3020791.0-3020889.0**+	21.21	0.601299	0.654606	0.918566	0.358323	0.531382
p_RNA_A**1405305-1405515**-	108.346	0.602324	0.410969	1.46562	0.142752	0.266063
p_RNA_A**1868693-1869203**-	1072.02	0.604593	0.267394	2.26106	0.0237558	0.06981
p_RNA_R**1407359.0-1407239.0**-	35.8808	0.605945	0.515581	1.17527	0.239889	0.397601
p_RNA_R**2672959.0-2673155.0**+	15.0742	0.614497	0.759889	0.808667	0.418707	0.598688
p_RNA_A**5712243-5712524**+	227.794	0.616783	0.323399	1.90719	0.0564959	0.130732
p_RNA_R**466938.0-467137.0**+	2.37056	0.616876	1.85272	0.332958	0.739166
p_RNA_R**2013835.0-2013808.0**-	2.35272	0.618425	1.7605	0.351278	0.72538
p_RNA_R**4741963.0-4741904.0**-	11.261	0.61953	0.849892	0.728952	0.466031
p_RNA_R**6154752.0-6154865.0**+	110.246	0.623628	0.354707	1.75815	0.0787216	0.172043
p_RNA_R**4876906.0-4876778.0**-	7.00897	0.63102	1.06364	0.593263	0.553005
p_RNA_R**3332402.0-3332615.0**+	30.4371	0.637597	0.558275	1.14208	0.253419	0.412883
p_RNA_A**2468884-2468930**-	98.6287	0.640065	0.36534	1.75197	0.0797791	0.172915
p_RNA_R**4760665.0-4761104.0**+	5.61066	0.65718	1.21873	0.539235	0.589725
p_RNA_R**2534787.0-2534761.0**-	81.2607	0.660681	0.412042	1.60343	0.10884	0.217226
p_RNA_R**6350970.0-6351218.0**+	4.647	0.6662	1.26738	0.52565	0.599131
p_RNA_R**2356730.0-2356495.0**-	75.8495	0.66663	0.404133	1.64953	0.0990386	0.204481
p_RNA_A**3029025-3029336**+	700.102	0.669549	0.276896	2.41805	0.0156039	0.0485343
p_RNA_R**2349701.0-2349642.0**-	19.8786	0.669895	0.682945	0.980892	0.326646	0.500248
p_RNA_R**1893661.0-1893702.0**+	18.5252	0.671471	0.679928	0.987562	0.323367	0.498048
p_RNA_R**5633390.0-5633415.0**+	5.56145	0.67175	1.17162	0.573353	0.566406
p_RNA_R**1605804.0-1605534.0**-	161.351	0.681435	0.34654	1.9664	0.0492528	0.119757
p_RNA_R**2558803.0-2558775.0**-	2.30781	0.682017	1.76907	0.385524	0.69985
p_RNA_R**5499009.0-5498991.0**-	6.49803	0.684854	1.15342	0.59376	0.552673
p_RNA_R**378273.0-378178.0**-	4.57996	0.690344	1.40141	0.492608	0.62229
p_RNA_R**278428.0-278373.0**-	18.4234	0.695037	0.693547	1.00215	0.316272	0.488692
p_RNA_R**3076394.0-3076301.0**-	12.6909	0.695989	0.812024	0.857104	0.391387	0.569831
p_RNA_R**3294145.0-3294265.0**+	6.44882	0.69886	1.09896	0.635929	0.524823
p_RNA_R**1344945.0-1344747.0**-	10.0559	0.710752	0.91821	0.774062	0.438894
p_RNA_A**3096428-3096552**+	167.435	0.715117	0.326096	2.19297	0.0283099	0.078384
p_RNA_R**1603003.0-1602991.0**-	7.35832	0.719404	1.11109	0.647476	0.517324
p_RNA_R**5189116.0-5189160.0**+	7.31836	0.720378	1.03974	0.692847	0.488406
p_RNA_R**5010907.0-5011035.0**+	2.28073	0.724781	1.93304	0.374943	0.707703
p_RNA_R**2333074.0-2333092.0**+	7.34049	0.72569	1.06387	0.682121	0.495162
p_RNA_R**2613567.0-2613496.0**-	39.3708	0.731236	0.555016	1.3175	0.18767	0.330492
p_RNA_R**4234942.0-4235298.0**+	10.7424	0.73221	0.899403	0.814106	0.415584
p_RNA_R**2749047.0-2748948.0**-	3.19518	0.732439	1.51414	0.483734	0.628575
p_RNA_R**1866293.0-1866277.0**-	10.5129	0.733925	0.948535	0.773746	0.439081
p_RNA_R**2340828.0-2340883.0**+	28.7025	0.734904	0.576881	1.27393	0.202689	0.353048
p_RNA_R**2635750.0-2635884.0**+	11.3745	0.736093	0.906526	0.811993	0.416796
p_RNA_A**1270156-1270342**+	462.141	0.742039	0.282876	2.62319	0.00871099	0.0311385
p_RNA_A**3269762-3269892**-	51.6526	0.755058	0.446804	1.68991	0.0910452	0.192968
p_RNA_R**1928769.0-1928335.0**-	10.428	0.755383	0.87628	0.862035	0.388668
p_RNA_R**5523597.0-5523703.0**+	17.6473	0.760885	0.70274	1.08274	0.278924	0.442399
p_RNA_R**1758090.0-1757990.0**-	8.11591	0.771054	0.979552	0.78715	0.431194
p_RNA_R**4146616.0-4146629.0**+	7.69975	0.774479	1.09789	0.705426	0.480545
p_RNA_A**4400175-4400291**-	4.06902	0.777068	1.36724	0.568347	0.569799
p_RNA_R**2054432.0-2054358.0**-	134.051	0.778051	0.35766	2.1754	0.0296004	0.0805602
p_RNA_A**3194652-3194853**-	129.554	0.788467	0.352987	2.2337	0.0255028	0.074487
p_RNA_R**4132275.0-4132539.0**+	373.959	0.793744	0.322723	2.45952	0.0139121	0.0450265
p_RNA_R**5826449.0-5826468.0**+	10.7602	0.796154	0.861484	0.924166	0.3554
p_RNA_R**4058458.0-4058429.0**-	8.96266	0.800598	0.946813	0.845572	0.397791
p_RNA_R**4486663.0-4486719.0**+	42.0801	0.801649	0.509246	1.57419	0.115444	0.229451
p_RNA_R**5496425.0-5496521.0**+	16.2761	0.8129	0.748141	1.08656	0.277231	0.441175
p_RNA_R**4844635.0-4844728.0**+	53.6642	0.815404	0.478731	1.70326	0.0885193	0.189289
p_RNA_R**1291531.0-1291501.0**-	11.1865	0.81809	0.89855	0.910456	0.362582
p_RNA_R**4191458.0-4191608.0**+	9.79158	0.823351	0.932409	0.883036	0.377217
p_RNA_R**3070866.0-3070445.0**-	207.489	0.828194	0.322899	2.56487	0.0103215	0.0357945
p_RNA_R**5889770.0-5889565.0**-	25.1098	0.833839	0.594958	1.40151	0.161062	0.297683
p_RNA_R**1057487.0-1057343.0**-	4.86657	0.842902	1.30426	0.646266	0.518107
p_RNA_R**3292409.0-3292329.0**-	4.84444	0.843443	1.36456	0.618105	0.536506
p_RNA_A**4145191-4145391**+	1827.92	0.844492	0.305941	2.76031	0.00577464	0.0228599
p_RNA_A**558335-558491**-	106.706	0.848529	0.358417	2.36744	0.0179118	0.0543022
p_RNA_R**5437436.0-5437249.0**-	11.0782	0.855366	0.884759	0.966778	0.333655
p_RNA_R**1876961.0-1877055.0**+	51.3004	0.856445	0.472258	1.81351	0.0697533	0.154684
p_RNA_R**5826282.0-5826119.0**-	3.52737	0.86399	1.54999	0.557417	0.577242
p_RNA_R**1281424.0-1281502.0**+	22.941	0.864426	0.619435	1.39551	0.162863	0.29832
p_RNA_A**4294514-4294961**+	11.029	0.866829	0.85908	1.00902	0.312965
p_RNA_R**1986890.0-1986731.0**-	29.2237	0.867661	0.585838	1.48106	0.138591	0.262391
p_RNA_R**3622357.0-3622442.0**+	21.3495	0.872585	0.686217	1.27159	0.203519	0.353209
p_RNA_R**5530400.0-5530409.0**+	1.75691	0.872874	2.05754	0.424233	0.671396
p_RNA_R**2470278.0-2470347.0**+	5.28857	0.87551	1.23313	0.709993	0.477709
p_RNA_A**4703592-4703726**-	293.532	0.875516	0.302643	2.8929	0.00381705	0.0161802
p_RNA_R**4669764.0-4669612.0**-	0.887373	0.883757	2.90145	0.304592	0.760677
p_RNA_R**1879168.0-1879319.0**+	4.40549	0.887027	1.34515	0.659425	0.509623
p_RNA_R**4876111.0-4876038.0**-	2.64858	0.888299	1.78027	0.498969	0.617801
p_RNA_R**6553393.0-6553357.0**-	14.0325	0.893068	0.786154	1.136	0.255958	0.414202
p_RNA_R**4153277.0-4153017.0**-	6.14887	0.894672	1.14013	0.784711	0.432623
p_RNA_R**4746901.0-4746955.0**+	32.3078	0.897021	0.557154	1.61	0.107397	0.216148
p_RNA_R**3256082.0-3256098.0**+	1.76121	0.90075	2.14307	0.420308	0.674261
p_RNA_R**37441.0-37346.0**-	3.48245	0.901234	1.51849	0.593508	0.552841
p_RNA_R**2989150.0-2989139.0**-	12.2528	0.905238	0.82768	1.09371	0.274084
p_RNA_A**2359638-2359945**+	223.542	0.907002	0.316256	2.86794	0.00413159	0.0173599
p_RNA_R**1212065.0-1212326.0**+	65.3466	0.914327	0.419836	2.17782	0.0294196	0.0805257
p_RNA_R**5565841.0-5565899.0**+	3.46891	0.917817	1.49362	0.614492	0.538891
p_RNA_R**2572935.0-2572534.0**-	7.85162	0.919184	1.02844	0.893764	0.371448
p_RNA_A**2034113-2034281**-	186.915	0.927115	0.317154	2.92324	0.00346415	0.0149831
p_RNA_R**5050581.0-5050467.0**-	11.2442	0.93903	0.85822	1.09416	0.273885
p_RNA_R**3702617.0-3702432.0**-	2.59013	0.94845	1.86037	0.509818	0.610179
p_RNA_R**1870195.0-1870448.0**+	297.78	0.961307	0.294586	3.26325	0.00110143	0.0059953
p_RNA_R**4662872.0-4662920.0**+	9.04409	0.97506	0.961467	1.01414	0.310517
p_RNA_A**3633488-3633657**+	151.229	0.977324	0.332563	2.93876	0.00329527	0.014481
p_RNA_R**2501650.0-2501584.0**-	86.7406	0.977459	0.382293	2.55683	0.010563	0.0359997
p_RNA_R**6364946.0-6364793.0**-	24.8599	0.978962	0.603126	1.62315	0.104558	0.21312
p_RNA_R**4931036.0-4931298.0**+	8.14384	0.979828	1.03985	0.942276	0.346051
p_RNA_A**1906041-1906190**-	116.615	0.980508	0.356904	2.74726	0.00600959	0.0235322
p_RNA_R**1765807.0-1765767.0**-	76.0644	0.981384	0.506618	1.93713	0.0527297	0.125037
p_RNA_R**5986359.0-5986261.0**-	11.4731	1.00433	0.876118	1.14634	0.251656
p_RNA_R**3971915.0-3971966.0**+	10.6214	1.00886	0.90164	1.11892	0.263174
p_RNA_R**1582820.0-1582746.0**-	18.3084	1.01439	0.685999	1.4787	0.139221	0.262546
p_RNA_R**1820395.0-1820360.0**-	8.07119	1.01764	1.04573	0.973136	0.330486
p_RNA_R**3138776.0-3138342.0**-	49.8913	1.02651	0.484095	2.12047	0.0339662	0.088906
p_RNA_R**6335851.0-6335313.0**-	4.6386	1.06128	1.29939	0.816748	0.414073
p_RNA_R**6245799.0-6245723.0**-	81.9549	1.06294	0.403571	2.63384	0.00844241	0.0306357
p_RNA_R**5198839.0-5198811.0**-	69.5846	1.07292	0.416982	2.57307	0.0100801	0.0352437
p_RNA_R**1169467.0-1169423.0**-	10.5195	1.07344	0.911962	1.17706	0.23917
p_RNA_R**3193141.0-3193049.0**-	146.518	1.07418	0.330197	3.25315	0.00114134	0.00614273
p_RNA_R**5528819.0-5528901.0**+	4.59864	1.07689	1.42989	0.753128	0.451373
p_RNA_R**6539910.0-6540156.0**+	6.73199	1.08004	1.10666	0.975948	0.32909
p_RNA_R**1811488.0-1811449.0**-	14.2173	1.09257	0.810363	1.34825	0.177579	0.319776
p_RNA_R**6437873.0-6438046.0**+	12.3521	1.09309	0.828263	1.31974	0.186923	0.330391
p_RNA_R**5949828.0-5950000.0**+	36.5258	1.10492	0.575461	1.92007	0.0548494	0.128789
p_RNA_R**6433076.0-6433118.0**+	9.55522	1.1246	0.940769	1.19541	0.231928
p_RNA_R**1448302.0-1448279.0**-	34.5351	1.12676	0.593747	1.89772	0.0577333	0.132953
p_RNA_A**5767887-5768135**-	10214.7	1.13792	0.278784	4.08172	4.47039e-05	0.000369193
p_RNA_A**558260-558302**-	40.0369	1.14139	0.513235	2.2239	0.0261551	0.0754716
p_RNA_A**1489432-1489491**-	89.6527	1.14383	0.377498	3.03003	0.00244531	0.0115971
p_RNA_R**5956158.0-5956390.0**+	40.3379	1.14799	0.53446	2.14795	0.0317179	0.084405
p_RNA_R**3419157.0-3419261.0**+	10.7391	1.14962	0.881056	1.30483	0.191952
p_RNA_R**3025523.0-3025283.0**-	2.8731	1.15651	1.73614	0.666138	0.505323
p_RNA_R**4763523.0-4763439.0**-	35.7882	1.16083	0.52636	2.20539	0.0274271	0.0777325
p_RNA_R**2515602.0-2515702.0**+	4.93941	1.16337	1.27951	0.90923	0.363229
p_RNA_R**4257875.0-4258091.0**+	282.234	1.16456	0.311905	3.73371	0.000188683	0.00125527
p_RNA_R**5064514.0-5064440.0**-	8.58727	1.17494	1.00351	1.17083	0.241667
p_RNA_R**4476445.0-4476476.0**+	2.05277	1.20633	2.0023	0.602473	0.54686
p_RNA_R**5925370.0-5925210.0**-	2.05277	1.20633	2.0023	0.602473	0.54686
p_RNA_R**4202298.0-4202495.0**+	24.0685	1.21015	0.62292	1.9427	0.0520527	0.124657
p_RNA_R**1457228.0-1457087.0**-	13.8361	1.21038	0.787918	1.53617	0.124496	0.242413
p_RNA_R**5337868.0-5337933.0**+	4.86742	1.21346	1.29552	0.936654	0.348937
p_RNA_R**2927368.0-2927391.0**+	14.2845	1.2185	0.798591	1.52581	0.127057	0.24442
p_RNA_R**3032847.0-3032777.0**-	4.06987	1.22226	1.39144	0.878417	0.379718
p_RNA_R**1070515.0-1070492.0**-	2.03923	1.22631	2.0432	0.600193	0.548378
p_RNA_R**5170230.0-5170242.0**+	15.7898	1.22745	0.763423	1.60783	0.107873	0.216198
p_RNA_R**3611748.0-3611668.0**-	6.07772	1.24052	1.14538	1.08307	0.278779
p_RNA_R**2723173.0-2723115.0**-	37.6816	1.24314	0.513705	2.41996	0.0155223	0.0485343
p_RNA_R**5377286.0-5377260.0**-	15.4284	1.24456	0.809179	1.53805	0.124037	0.242413
p_RNA_R**2026020.0-2025830.0**-	38.6403	1.24642	0.507325	2.45686	0.0140158	0.0450577
p_RNA_R**3135983.0-3135882.0**-	8.08558	1.24848	1.00679	1.24005	0.214957
p_RNA_R**4143859.0-4143790.0**-	6.06418	1.24893	1.15064	1.08542	0.277737
p_RNA_A**3125221-3125268**-	106.596	1.25108	0.376887	3.31953	0.000901707	0.0050223
p_RNA_A**5277315-5277696**+	279.07	1.25117	0.387328	3.23025	0.0012368	0.00651021
p_RNA_R**1789843.0-1789598.0**-	23.3294	1.26609	0.63335	1.99903	0.045605	0.113054
p_RNA_R**6352515.0-6352573.0**+	2.00785	1.27476	1.9707	0.646856	0.517725
p_RNA_R**6330215.0-6330239.0**+	3.00287	1.27942	1.62687	0.786431	0.431615
p_RNA_R**4705896.0-4705987.0**+	3.99788	1.28152	1.42895	0.896827	0.369811
p_RNA_R**4304152.0-4304342.0**+	429.048	1.29442	0.312864	4.13733	3.51371e-05	0.00029545
p_RNA_R**4827687.0-4827654.0**-	11.6045	1.30702	0.85422	1.53007	0.125999
p_RNA_R**3064845.0-3064887.0**+	6.38282	1.32129	1.12936	1.16995	0.242021
p_RNA_R**1875667.0-1875375.0**-	19.8869	1.32235	0.693009	1.90813	0.056375	0.130732
p_RNA_A**633792-633928**+	232.627	1.33138	0.306264	4.34715	1.37915e-05	0.000132123
p_RNA_R**3357593.0-3357646.0**+	5.14544	1.33179	1.2738	1.04553	0.295778
p_RNA_R**5957423.0-5957204.0**-	18.8341	1.33495	0.698579	1.91095	0.0560116	0.130732
p_RNA_R**5155279.0-5155257.0**-	36.3825	1.3579	0.522448	2.59911	0.00934664	0.0329876
p_RNA_R**5049338.0-5049348.0**+	7.52114	1.35858	1.04918	1.2949	0.195355
p_RNA_R**2355153.0-2355078.0**-	57.2376	1.36318	0.46644	2.92252	0.00347207	0.0149831
p_RNA_R**5918286.0-5918025.0**-	60.0129	1.36429	0.435411	3.13333	0.00172835	0.00844778
p_RNA_R**2053989.0-2053910.0**-	113.873	1.37419	0.354801	3.87313	0.000107445	0.00080324
p_RNA_R**3593081.0-3593155.0**+	41.8773	1.37861	0.50559	2.72674	0.00639641	0.0247087
p_RNA_R**13319.0-13278.0**-	12.1778	1.38406	0.98386	1.40677	0.159497
p_RNA_R**3362300.0-3362260.0**-	0.278021	1.39039	5.29034	0.262816	0.792693
p_RNA_R**1348910.0-1348784.0**-	9.8298	1.3905	0.924836	1.50352	0.132706
p_RNA_R**4268557.0-4268659.0**+	9.11779	1.39133	1.05455	1.31936	0.187049
p_RNA_A**1365303-1365417**-	26.3198	1.39526	0.609331	2.28982	0.022032	0.0655486
p_RNA_R**2115809.0-2115745.0**-	8.60166	1.40242	1.03504	1.35494	0.175437
p_RNA_R**3405987.0-3406553.0**+	28.642	1.40359	0.579323	2.42282	0.0154006	0.0485343
p_RNA_R**3639595.0-3639815.0**+	18.7445	1.41837	0.720886	1.96754	0.0491209	0.119757
p_RNA_R**3615247.0-3615377.0**+	32.856	1.43112	0.578006	2.47596	0.0132879	0.0432986
p_RNA_A**4146868-4147138**-	5.65659	1.44235	1.24269	1.16067	0.245778
p_RNA_R**297056.0-296757.0**-	2.34004	1.45647	1.89699	0.767781	0.442617
p_RNA_R**5138795.0-5139023.0**+	2.34433	1.4596	1.90533	0.766064	0.443638
p_RNA_R**3212375.0-3212394.0**+	1.1611	1.46721	2.87662	0.510046	0.610019
p_RNA_R**5120338.0-5120410.0**+	11.2055	1.46935	0.897914	1.63641	0.101754
p_RNA_R**4391508.0-4391479.0**-	1.16539	1.49431	2.6377	0.566522	0.571039
p_RNA_R**4945624.0-4945676.0**+	18.0688	1.49679	0.750417	1.99461	0.0460857	0.113205
p_RNA_R**5164831.0-5164731.0**-	2.31296	1.49933	1.84493	0.812674	0.416405
p_RNA_R**2584083.0-2584119.0**+	2.29512	1.52031	1.9361	0.785243	0.432311
p_RNA_R**3502711.0-3502611.0**-	11.9234	1.52573	0.896296	1.70226	0.088706
p_RNA_R**6423538.0-6423298.0**-	18.818	1.52578	0.707123	2.15772	0.0309493	0.0832848
p_RNA_R**2405633.0-2405764.0**+	12.5862	1.52917	0.86423	1.7694	0.076827	0.168808
p_RNA_R**1030565.0-1030464.0**-	1.13402	1.53527	2.66573	0.575928	0.564664
p_RNA_R**1949239.0-1949304.0**+	1.13402	1.53527	2.66573	0.575928	0.564664
p_RNA_R**3100444.0-3100622.0**+	88.9399	1.53817	0.431043	3.56848	0.000359052	0.00223358
p_RNA_A**4690838-4690958**+	92.163	1.54099	0.404895	3.80589	0.000141295	0.00101016
p_RNA_R**3745174.0-3745075.0**-	21.3677	1.55158	0.677164	2.29128	0.021947	0.0655486
p_RNA_R**5117071.0-5117001.0**-	11.8114	1.55663	0.860241	1.80953	0.070369
p_RNA_R**6740947.0-6741046.0**+	2.26804	1.55834	1.94135	0.80271	0.422143
p_RNA_R**4048234.0-4048453.0**+	11.7979	1.56014	0.861659	1.81062	0.0702
p_RNA_R**6427402.0-6427495.0**+	11.7843	1.56352	0.864764	1.80803	0.0706024
p_RNA_A**779886-780034**-	45.367	1.57344	0.494323	3.18303	0.00145745	0.00750665
p_RNA_A**3115959-3116084**+	32.4621	1.5788	0.563051	2.80401	0.00504712	0.0204879
p_RNA_R**4694233.0-4694274.0**+	6.04225	1.60502	1.19801	1.33974	0.180329
p_RNA_R**622750.0-622920.0**+	13.1336	1.62039	0.863769	1.87595	0.0606623	0.137063
p_RNA_R**5284741.0-5284825.0**+	4.89469	1.62144	1.357	1.19488	0.232135
p_RNA_R**4502819.0-4502920.0**+	53.9697	1.62707	0.463761	3.50841	0.000450787	0.00273325
p_RNA_A**3179316-3179475**+	40361.3	1.63152	0.243364	6.70405	2.02725e-11	3.8842e-10
p_RNA_R**5083893.0-5084008.0**+	4.87685	1.63654	1.32156	1.23834	0.21559
p_RNA_R**1879690.0-1879751.0**+	12.4124	1.63872	0.844447	1.94058	0.0523091	0.124657
p_RNA_R**3881206.0-3881372.0**+	20.9743	1.65206	0.684642	2.41303	0.0158205	0.0488713
p_RNA_R**6429030.0-6429098.0**+	14.8907	1.67388	0.803344	2.08364	0.0371927	0.0952691
p_RNA_R**5040243.0-5040172.0**-	2.63589	1.67617	1.83242	0.914728	0.360334
p_RNA_R**2673381.0-2673445.0**+	12.7039	1.68019	0.838458	2.00391	0.0450801	0.112466
p_RNA_R**3617261.0-3617180.0**-	2.6316	1.68052	1.84246	0.912105	0.361714
p_RNA_R**1870303.0-1870112.0**-	83.7714	1.69885	0.403868	4.20643	2.59431e-05	0.000234467
p_RNA_R**3291921.0-3291948.0**+	3.69363	1.70166	1.56699	1.08595	0.277503
p_RNA_R**5872624.0-5872656.0**+	17.2452	1.78101	0.739154	2.40953	0.0159731	0.0488713
p_RNA_R**805920.0-806118.0**+	5.09213	1.78122	1.38785	1.28343	0.19934
p_RNA_R**4491017.0-4490914.0**-	5.52272	1.79074	1.33288	1.34351	0.179106
p_RNA_A**2691859-2692013**-	143.453	1.8099	0.35435	5.10767	3.26164e-07	4.00596e-06
p_RNA_R**6025144.0-6025308.0**+	52.691	1.81504	0.52196	3.47736	0.000506387	0.00299456
p_RNA_R**4882065.0-4882039.0**-	8.00604	1.81567	1.06326	1.70766	0.0877
p_RNA_R**4001251.0-4001237.0**-	5.47352	1.82543	1.25681	1.45243	0.146382
p_RNA_R**3336279.0-3336510.0**+	2.73923	1.82992	1.86072	0.983449	0.325387
p_RNA_R**5489610.0-5489499.0**-	3.97594	1.83256	1.51371	1.21064	0.226032
p_RNA_R**225685.0-225670.0**-	4.38011	1.87597	1.45599	1.28845	0.19759
p_RNA_R**3360687.0-3360584.0**-	4.38011	1.87597	1.45599	1.28845	0.19759
p_RNA_R**6543685.0-6543503.0**-	55.302	1.88073	0.466161	4.03451	5.47173e-05	0.000444231
p_RNA_A**978361-978514**-	254.208	1.88532	0.303021	6.22173	4.91702e-10	8.41161e-09
p_RNA_R**4048234.0-4048186.0**-	1.43912	1.89976	2.4826	0.765229	0.444135
p_RNA_R**3097331.0-3097403.0**+	1.44342	1.9187	2.47224	0.776098	0.437691
p_RNA_A**2536317-2536806**+	489.988	1.92203	0.27225	7.05977	1.66778e-12	4.20456e-11
p_RNA_R**2049167.0-2049103.0**-	1.41204	1.95554	2.49434	0.783991	0.433046
p_RNA_R**2279028.0-2279075.0**+	22.627	1.97592	0.713656	2.76873	0.00562758	0.0224634
p_RNA_A**3339672-3339805**-	86.3876	1.99385	0.416534	4.78677	1.69484e-06	1.84506e-05
p_RNA_R**6427163.0-6427045.0**-	9.27136	2.01542	1.02058	1.97478	0.0482931
p_RNA_R**2942144.0-2942263.0**+	17.9462	2.1089	0.768143	2.74545	0.00604273	0.0235322
p_RNA_R**5957432.0-5957555.0**+	26.8441	2.11467	0.647922	3.26377	0.00109939	0.0059953
p_RNA_R**4547105.0-4546974.0**-	8.0561	2.11638	1.08106	1.95769	0.0502661
p_RNA_A**4788265-4788434**+	2356.48	2.11887	0.306343	6.91666	4.62403e-12	1.05472e-10
p_RNA_R**5490855.0-5490795.0**-	6.54928	2.16742	1.3116	1.6525	0.0984321
p_RNA_A**5767749-5767824**-	15.2654	2.20078	0.809737	2.7179	0.0065698	0.0251383
p_RNA_R**2462756.0-2462700.0**-	1.74852	2.20585	2.31351	0.953466	0.340354
p_RNA_A**4690087-4690347**+	11.7506	2.20988	0.920329	2.40119	0.016342
p_RNA_R**6611216.0-6611114.0**-	15.2027	2.21616	0.816041	2.71575	0.00661257	0.0251383
p_RNA_A**2777353-2777570**+	39.9045	2.21617	0.619369	3.57811	0.000346085	0.00218124
p_RNA_R**5051794.0-5051776.0**-	1.73498	2.22758	2.31776	0.961089	0.336507
p_RNA_R**1323215.0-1323343.0**+	18.6099	2.22839	0.75387	2.95593	0.0031173	0.0140867
p_RNA_R**1269884.0-1269805.0**-	1.71714	2.23883	2.33132	0.96033	0.336889
p_RNA_R**1547629.0-1547693.0**+	1.71714	2.23883	2.33132	0.96033	0.336889
p_RNA_A**3626858-3626966**+	10.9253	2.25979	1.96286	1.15128	0.249619
p_RNA_R**2805974.0-2806136.0**+	3.43429	2.26022	1.69086	1.33673	0.181312
p_RNA_R**4952280.0-4952415.0**+	1.7036	2.26038	2.33576	0.967728	0.33318
p_RNA_R**5988251.0-5988189.0**-	31.2936	2.26382	0.604116	3.74732	0.000178733	0.00120582
p_RNA_R**2361461.0-2361656.0**+	5.12865	2.26411	1.36727	1.65594	0.0977345
p_RNA_R**3810396.0-3810625.0**+	3.4115	2.26505	1.68047	1.34787	0.1777
p_RNA_R**5378965.0-5379043.0**+	1.69006	2.27868	2.37482	0.959515	0.337299
p_RNA_R**6553044.0-6553027.0**-	42.6174	2.2883	0.539097	4.2447	2.18886e-05	0.000201628
p_RNA_R**6223849.0-6223935.0**+	0.569583	2.35779	4.02429	0.585891	0.557949
p_RNA_R**3989997.0-3990278.0**+	12.8848	2.36191	0.900258	2.62359	0.00870092	0.0311385
p_RNA_A**4735088-4735411**+	280.65	2.37758	0.400569	5.93552	2.92923e-09	4.83829e-08
p_RNA_R**1434361.0-1434312.0**-	0.556043	2.38093	4.32571	0.550413	0.582036
p_RNA_R**2314785.0-2314866.0**+	0.556043	2.38093	4.32571	0.550413	0.582036
p_RNA_R**4929899.0-4930035.0**+	0.556043	2.38093	4.32571	0.550413	0.582036
p_RNA_A**3447237-3447397**+	37155	2.42226	0.261416	9.26594	1.93372e-20	1.54376e-18
p_RNA_R**954615.0-954543.0**-	7.74755	2.44817	1.15141	2.12624	0.0334833
p_RNA_R**2370757.0-2370640.0**-	3.99892	2.49097	1.6653	1.49581	0.134703
p_RNA_R**877505.0-877289.0**-	2.013	2.49826	2.22795	1.12133	0.262149
p_RNA_R**6422643.0-6422536.0**-	3.97679	2.53813	1.61651	1.57013	0.116385
p_RNA_R**1671681.0-1671590.0**-	7.95358	2.53918	1.1845	2.14367	0.032059
p_RNA_A**2535196-2535792**-	561.108	2.58147	0.28847	8.94884	3.59249e-19	1.7208e-17
p_RNA_R**3619681.0-3619721.0**+	19.5398	2.62828	0.761545	3.45125	0.000557992	0.00325949
p_RNA_R**3176112.0-3176208.0**+	239.255	2.63274	0.327248	8.04508	8.6188e-16	2.75227e-14
p_RNA_R**4039590.0-4039578.0**-	6.85093	2.73848	1.2547	2.18258	0.0290666
p_RNA_R**5378492.0-5378594.0**+	2.27319	2.7407	2.15384	1.27247	0.203206
p_RNA_R**2310585.0-2310638.0**+	2.60537	2.89619	2.15668	1.34289	0.179307
p_RNA_R**455701.0-455634.0**-	0.861144	2.93056	3.5736	0.820059	0.412182
p_RNA_R**1166238.0-1166210.0**-	0.834064	2.96439	3.82446	0.775113	0.438273
p_RNA_R**2531966.0-2532139.0**+	0.834064	2.96439	3.82446	0.775113	0.438273
p_RNA_R**6442863.0-6442898.0**+	0.834064	2.96439	3.82446	0.775113	0.438273
p_RNA_A**1523210-1523351**-	79.6417	3.02316	0.449481	6.72589	1.74528e-11	3.48328e-10
p_RNA_R**3054418.0-3054381.0**-	41.9844	3.14908	0.597748	5.26825	1.37733e-07	1.79824e-06
p_RNA_R**1669496.0-1669456.0**-	51.303	3.2842	0.612108	5.36539	8.07763e-08	1.17248e-06
p_RNA_R**2267771.0-2267754.0**-	1.13917	3.35783	3.31938	1.01158	0.311738
p_RNA_R**5739695.0-5739716.0**+	1.13917	3.35783	3.31938	1.01158	0.311738
p_RNA_R**4615658.0-4615761.0**+	1.11209	3.37813	3.54485	0.952968	0.340606
p_RNA_R**1625957.0-1625840.0**-	3.41235	3.38781	1.95423	1.73358	0.0829923
p_RNA_R**2673677.0-2673383.0**-	3.74883	3.48189	1.91359	1.81956	0.0688261
p_RNA_R**4863367.0-4863324.0**-	1.43073	3.67261	3.15634	1.16356	0.244601
p_RNA_R**1671037.0-1670721.0**-	24.829	3.67914	0.798765	4.60603	4.10435e-06	4.18295e-05
p_RNA_R**3186340.0-3186371.0**+	1.40365	3.69816	3.19935	1.15591	0.247718
p_RNA_A**2039391-2039471**-	4.58289	3.81573	1.83791	2.07612	0.0378828
p_RNA_R**2600629.0-2600513.0**-	4.59214	3.8168	1.85633	2.0561	0.0397731
p_RNA_A**4014191-4014321**+	2608.14	3.84762	0.291338	13.2068	8.02109e-40	1.2807e-37
p_RNA_A**4098837-4098934**-	13675	3.9977	0.239483	16.6931	1.47202e-62	7.051e-60
p_RNA_R**2264991.0-2265083.0**+	2.58343	4.51631	2.84677	1.58647	0.112634
p_RNA_A**1965786-1966173**-	62.9217	4.65287	0.642984	7.23636	4.60892e-13	1.29863e-11
p_RNA_R**621616.0-621645.0**+	3.09886	4.83118	2.7833	1.73577	0.0826036
p_RNA_R**1674086.0-1674128.0**+	19.6522	6.00625	1.56191	3.84544	0.000120337	0.000873358

## Sheet: summary_DESeq2_72h_CHR
Gene_ID	baseMean	log2FoldChange	lfcSE	stat	pvalue	padj
p_RNA_A**1084487-1084581**-	53.3171	-0.911081	0.551596	-1.65172	0.0985921	0.20103
p_RNA_A**1270156-1270342**+	288.465	0.458457	0.372904	1.22942	0.218913	0.353127
p_RNA_R**1669496.0-1669456.0**-	1046.71	8.25687	0.506262	16.3095	8.45065e-60	4.85913e-57
p_RNA_A**1405305-1405515**-	71.8341	0.452296	0.494572	0.91452	0.360444	0.507978
p_RNA_R**3212375.0-3212394.0**+	25.7866	6.96968	1.65947	4.19995	2.66971e-05	0.000166857
p_RNA_A**1489432-1489491**-	59.8895	1.03319	0.526772	1.96137	0.0498358	0.116962
p_RNA_A**1511404-1511698**+	846.221	-0.751362	0.315846	-2.37889	0.0173649	0.0496756
p_RNA_R**954615.0-954543.0**-	72.1526	6.39924	0.874782	7.31524	2.56922e-13	6.71501e-12
p_RNA_R**5138795.0-5139023.0**+	36.4407	6.39407	1.19096	5.36885	7.92413e-08	7.72267e-07
p_RNA_R**4048234.0-4048186.0**-	17.3289	6.29522	1.66684	3.77674	0.000158894	0.00083058
p_RNA_R**622750.0-622920.0**+	145.197	5.9525	0.648617	9.17722	4.42346e-20	2.54349e-18
p_RNA_A**1833698-1833826**+	2.33635	-2.5276	2.3957	-1.05506	0.2914
p_RNA_A**1838352-1838453**+	208.65	-0.147203	0.395769	-0.371941	0.709937	0.799108
p_RNA_R**2673677.0-2673383.0**-	12.9139	5.90079	1.71869	3.43331	0.000596271	0.00269965
p_RNA_A**1868693-1869203**-	570.194	-0.153828	0.331929	-0.463437	0.643051	0.757047
p_RNA_R**6553044.0-6553027.0**-	241.327	5.53735	0.52895	10.4686	1.20431e-25	1.38495e-23
p_RNA_A**1887629-1887960**+	76.9784	-0.520757	0.485337	-1.07298	0.283281	0.43082
p_RNA_R**2805974.0-2806136.0**+	16.0626	5.18285	1.33876	3.87139	0.000108216	0.000592613
p_RNA_A**1897352-1897712**+	284.942	0.0387907	0.352611	0.11001	0.912402	0.938234
p_RNA_R**6611216.0-6611114.0**-	53.9133	4.7949	0.743237	6.45138	1.10837e-10	1.77031e-09
p_RNA_A**1899125-1899393**+	255.984	-0.290422	0.36228	-0.801651	0.422755	0.57062
p_RNA_A**1899687-1900005**+	382.294	0.31844	0.347596	0.916121	0.359603	0.507978
p_RNA_R**2673381.0-2673445.0**+	57.6084	4.74254	0.758305	6.25413	3.9974e-10	5.60611e-09
p_RNA_A**1906041-1906190**-	58.9334	0.12822	0.539671	0.237589	0.8122	0.875225
p_RNA_A**3626858-3626966**+	27.2007	4.34443	0.959337	4.52857	5.93836e-06	4.49284e-05
p_RNA_A**1908348-1908872**+	18.6031	-2.63004	0.977055	-2.69181	0.00710664	0.0237577
p_RNA_R**3054418.0-3054381.0**-	55.3351	4.17137	0.698271	5.97386	2.31702e-09	2.7756e-08
p_RNA_A**1916845-1917341**-	48.2643	-0.611212	0.633613	-0.964646	0.334722	0.486023
p_RNA_A**3115959-3116084**+	109.264	4.14084	0.533688	7.75893	8.56496e-15	2.73603e-13
p_RNA_A**1523210-1523351**-	109.568	4.07176	0.505221	8.05935	7.66995e-16	2.94015e-14
p_RNA_A**2034113-2034281**-	85.6556	-0.171794	0.468365	-0.366795	0.713772	0.800037
p_RNA_A**2039369-2039426**-	8.31314	0.833395	1.22108	0.682508	0.494918	0.638712
p_RNA_A**2039391-2039471**-	1.69373	2.58612	3.10897	0.831825	0.405508
p_RNA_A**2131793-2132377**-	97.816	0.718234	0.450865	1.59301	0.111157	0.215203
p_RNA_R**4048234.0-4048453.0**+	37.6418	4.06993	0.750081	5.42599	5.7633e-08	5.81385e-07
p_RNA_A**2359638-2359945**+	80.5317	-1.03654	0.511517	-2.0264	0.0427235	0.103219
p_RNA_R**1875667.0-1875375.0**-	70.4415	4.03805	0.582675	6.93019	4.20287e-12	8.33328e-11
p_RNA_A**2374120-2374428**+	67.13	-0.844381	0.526402	-1.60406	0.108701	0.213321
p_RNA_A**2468884-2468930**-	38.0087	-1.38564	0.633919	-2.18583	0.0288284	0.0736725
p_RNA_A**2508754-2509131**-	573.463	-0.227477	0.404758	-0.562007	0.574111	0.70237
p_RNA_R**1671037.0-1670721.0**-	21.8997	4.01274	0.94263	4.25696	2.07226e-05	0.000130939
p_RNA_A**2510031-2510121**-	131.646	-0.741851	0.425814	-1.74219	0.0814745	0.17287
p_RNA_R**2572935.0-2572534.0**-	31.0963	3.9009	0.80631	4.83797	1.31175e-06	1.12576e-05
p_RNA_A**2518358-2518501**-	230.949	0.0124599	0.373865	0.0333274	0.973414	0.981952
p_RNA_A**2518761-2519307**-	304.158	-0.727194	0.358639	-2.02765	0.0425959	0.103219
p_RNA_R**3881206.0-3881372.0**+	44.054	3.52405	0.707969	4.97769	6.43484e-07	5.7813e-06
p_RNA_R**5956158.0-5956390.0**+	99.9149	3.38758	0.536616	6.31286	2.7392e-10	4.14485e-09
p_RNA_A**1965786-1966173**-	17.693	3.26659	0.955845	3.41749	0.000632006	0.00279469
p_RNA_R**6245799.0-6245723.0**-	198.72	3.2556	0.428384	7.59973	2.96754e-14	8.53166e-13
p_RNA_R**1212065.0-1212326.0**+	165.781	3.24325	0.473599	6.84809	7.48426e-12	1.34483e-10
p_RNA_A**2576978-2577078**-	40.4502	-1.84664	0.627083	-2.9448	0.00323163	0.0123059
p_RNA_R**3100444.0-3100622.0**+	160.202	3.18006	0.48153	6.60408	4.00006e-11	6.7648e-10
p_RNA_R**3976261.0-3976414.0**+	95.6474	3.13963	0.513969	6.10861	1.00505e-09	1.31342e-08
p_RNA_A**2691859-2692013**-	70.547	1.09204	0.494795	2.20706	0.0273102	0.0704187
p_RNA_R**4486663.0-4486719.0**+	108.636	3.12997	0.541086	5.7846	7.26836e-09	7.73946e-08
p_RNA_A**2777353-2777570**+	7.84062	-0.571852	1.41412	-0.404388	0.685927	0.783353
p_RNA_R**13319.0-13278.0**-	21.439	3.00999	0.93879	3.20624	0.00134481	0.00544555
p_RNA_A**2915250-2915649**-	34.5193	-1.3999	0.673317	-2.0791	0.0376078	0.093209
p_RNA_R**3745174.0-3745075.0**-	33.3312	2.99698	0.799439	3.74885	0.000177648	0.000912033
p_RNA_A**2950420-2950774**+	153.349	-1.20467	0.411187	-2.92974	0.00339245	0.0127494
p_RNA_A**2959332-2959410**-	72.0462	-1.54423	0.521629	-2.96039	0.00307249	0.0117779
p_RNA_A**3029025-3029336**+	420.379	0.271044	0.387286	0.699854	0.484018	0.629665
p_RNA_A**3032636-3032744**-	273.012	0.827759	0.451773	1.83225	0.0669149	0.147418
p_RNA_A**3056958-3057381**+	156.418	-0.985102	0.406931	-2.42081	0.015486	0.0455053
p_RNA_R**1169467.0-1169423.0**-	21.0607	2.9462	0.870708	3.38369	0.000715196	0.00302381
p_RNA_A**779886-780034**-	67.1408	2.90155	0.588567	4.92985	8.22911e-07	7.27959e-06
p_RNA_A**3096428-3096552**+	93.5101	0.125385	0.451968	0.277419	0.781458	0.849671
p_RNA_R**2989150.0-2989139.0**-	24.3976	2.79247	0.817059	3.41771	0.00063151	0.00279469
p_RNA_R**3593081.0-3593155.0**+	63.9033	2.76101	0.553082	4.99204	5.97451e-07	5.45292e-06
p_RNA_A**1365303-1365417**-	38.55	2.75463	0.715754	3.84857	0.000118808	0.000644479
p_RNA_R**3138776.0-3138342.0**-	87.9126	2.72026	0.505683	5.37938	7.47412e-08	7.40969e-07
p_RNA_A**3179316-3179475**+	10850.3	-0.850261	0.302576	-2.81007	0.00495304	0.0176894
p_RNA_R**763996.0-764403.0**+	39.5779	2.58168	0.65326	3.95199	7.75045e-05	0.000445651
p_RNA_R**3405987.0-3406553.0**+	38.6517	2.52315	0.679861	3.71127	0.000206222	0.00103111
p_RNA_A**3193883-3194099**-	2.37699	-1.68622	2.27213	-0.74213	0.458008
p_RNA_A**3194202-3194307**-	32.468	-1.31284	0.672047	-1.95349	0.0507616	0.11865
p_RNA_A**3194652-3194853**-	53.0221	-0.834507	0.558272	-1.4948	0.134965	0.245791
p_RNA_R**3421482.0-3421151.0**-	5596.19	2.51456	0.30424	8.26503	1.39656e-16	5.73585e-15
p_RNA_A**3269762-3269892**-	17.1554	-1.64001	0.996951	-1.64503	0.0999642	0.201958
p_RNA_A**2535196-2535792**-	372.763	2.47062	0.358058	6.90005	5.19833e-12	9.96347e-11
p_RNA_A**3339672-3339805**-	42.6017	1.26714	0.628465	2.01625	0.0437741	0.104922
p_RNA_R**1876961.0-1877055.0**+	78.324	2.33562	0.514721	4.53764	5.68885e-06	4.36145e-05
p_RNA_A**3398094-3398538**+	196.128	-0.885193	0.457858	-1.93333	0.053195	0.121377
p_RNA_A**3417036-3417203**-	95.561	0.456046	0.471634	0.96695	0.333569	0.485575
p_RNA_R**3332402.0-3332615.0**+	49.0864	2.30253	0.593718	3.87815	0.000105254	0.000581933
p_RNA_A**3606611-3606679**-	163255	0.101012	0.305583	0.330555	0.74098	0.819353
p_RNA_A**3618696-3618987**+	126.297	-0.557052	0.428874	-1.29887	0.193988	0.328068
p_RNA_A**5767887-5768135**-	13307.2	2.28856	0.369651	6.19114	5.97316e-10	8.17755e-09
p_RNA_A**3633488-3633657**+	106.735	1.00253	0.457813	2.18982	0.0285371	0.0732538
p_RNA_R**4428583.0-4428693.0**+	43.0111	2.28274	0.668621	3.41411	0.000639911	0.00279469
p_RNA_A**3797383-3797528**-	32.2347	-1.62495	0.695056	-2.33787	0.0193939	0.0543976
p_RNA_R**5918286.0-5918025.0**-	68.2598	2.24269	0.518542	4.325	1.52532e-05	9.75808e-05
p_RNA_A**3864523-3864615**-	20.7014	-1.11096	0.809534	-1.37235	0.169955	0.294349
p_RNA_A**3883713-3883927**+	258.955	0.0462641	0.418982	0.11042	0.912076	0.938234
p_RNA_A**2034052-2034159**-	987.895	2.21444	0.353255	6.26867	3.64141e-10	5.23452e-09
p_RNA_A**2948709-2948768**+	61.8822	2.11691	0.539841	3.92136	8.80493e-05	0.000491537
p_RNA_A**4014191-4014321**+	265.464	0.25906	0.383339	0.675799	0.499168	0.639247
p_RNA_A**2536317-2536806**+	382.63	2.10546	0.355662	5.91983	3.22273e-09	3.78177e-08
p_RNA_R**4502819.0-4502920.0**+	48.3562	2.06607	0.579125	3.56758	0.000360299	0.00169813
p_RNA_A**4145191-4145391**+	732.749	-0.780858	0.319126	-2.44686	0.0144106	0.0433828
p_RNA_A**4146739-4146851**-	63.0778	1.56934	0.524866	2.98998	0.00278996	0.0107666
p_RNA_A**4146868-4147138**-	8.8561	2.89205	1.28931	2.24311	0.02489	0.0653505
p_RNA_R**3176112.0-3176208.0**+	120.156	2.06419	0.471198	4.38074	1.18277e-05	8.19059e-05
p_RNA_R**2671774.0-2671879.0**+	56.4249	2.05636	0.546026	3.76606	0.000165847	0.000859119
p_RNA_A**4294514-4294961**+	5.35443	-0.163055	1.43634	-0.113521	0.909617	0.938234
p_RNA_A**4330111-4330233**+	90.1638	-1.31057	0.469544	-2.79115	0.00525214	0.0185275
p_RNA_R**2053989.0-2053910.0**-	115.767	2.05604	0.434947	4.72709	2.27757e-06	1.89797e-05
p_RNA_A**4400175-4400291**-	2.38885	0.517604	2.20188	0.235074	0.814151
p_RNA_A**4400641-4400899**-	120.87	0.159938	0.448429	0.356664	0.721343	0.805383
p_RNA_A**4703592-4703726**-	359.169	1.98037	0.394281	5.02273	5.09412e-07	4.80183e-06
p_RNA_A**4428820-4428961**-	49.6446	-0.339873	0.575206	-0.590871	0.554607	0.682867
p_RNA_R**2026020.0-2025830.0**-	39.4713	1.94295	0.619753	3.13504	0.00171833	0.00690938
p_RNA_A**448354-448472**-	72.8458	0.393797	0.488132	0.806744	0.419814	0.57062
p_RNA_R**4794135.0-4794039.0**-	197.494	1.81942	0.417033	4.36278	1.28422e-05	8.48765e-05
p_RNA_R**2054432.0-2054358.0**-	152.524	1.78695	0.478398	3.73528	0.000187507	0.00095413
p_RNA_A**4637806-4637946**-	5.41431	0.360437	1.55879	0.231229	0.817137	0.876593
p_RNA_A**633792-633928**+	204.455	1.75387	0.379886	4.61683	3.89653e-06	3.06918e-05
p_RNA_A**4638096-4638507**+	33.2349	-0.716642	0.731487	-0.979706	0.327231	0.477558
p_RNA_A**4690087-4690347**+	13.578	3.06745	1.06888	2.86978	0.00410755	0.0151081
p_RNA_A**4690838-4690958**+	30.6902	-0.124452	0.807449	-0.15413	0.877508	0.920077
p_RNA_R**1870303.0-1870112.0**-	57.6019	1.6395	0.542107	3.02431	0.00249205	0.00968194
p_RNA_A**4735088-4735411**+	71.948	0.331781	0.4955	0.669588	0.503121	0.641451
p_RNA_A**4787935-4788163**+	895.353	-0.680569	0.337573	-2.01606	0.0437934	0.104922
p_RNA_A**4788265-4788434**+	467.15	-1.03756	0.355742	-2.91662	0.00353848	0.0132119
p_RNA_R**5194090.0-5194153.0**+	710.747	1.5498	0.344753	4.49538	6.94467e-06	5.09762e-05
p_RNA_A**4882427-4882835**-	77.6627	-1.34367	0.583181	-2.30403	0.0212211	0.0586642
p_RNA_R**1875229.0-1876087.0**+	232.682	1.28561	0.37621	3.41726	0.000632554	0.00279469
p_RNA_A**5048033-5048373**-	51.2339	-3.09775	1.81276	-1.70886	0.0874767	0.182243
p_RNA_A**3897944-3898251**+	364.593	1.25788	0.348768	3.60663	0.000310196	0.00149884
p_RNA_A**5277315-5277696**+	157.683	0.782439	0.420736	1.85969	0.062929	0.141344
p_RNA_R**1870195.0-1870448.0**+	239.354	1.23881	0.40131	3.08691	0.00202252	0.0079654
p_RNA_A**5315745-5316271**+	63.995	-0.305533	0.526819	-0.579959	0.561942	0.688949
p_RNA_A**5495019-5495136**+	55.8624	-1.28839	0.570836	-2.25703	0.0240065	0.0633968
p_RNA_A**3447237-3447397**+	13799.7	1.21724	0.361543	3.36679	0.000760481	0.0031918
p_RNA_A**558260-558302**-	27.5707	1.04187	0.715665	1.4558	0.145448	0.259728
p_RNA_A**558335-558491**-	88.2803	1.23048	0.529085	2.32568	0.0200356	0.0556543
p_RNA_A**5710724-5711072**+	115.448	-0.470303	0.432725	-1.08684	0.277108	0.423769
p_RNA_A**5710823-5711244**+	53.1235	-1.17092	0.569857	-2.05476	0.0399025	0.0976339
p_RNA_A**5712243-5712524**+	96.8825	-0.96983	0.462467	-2.09708	0.0359867	0.0895773
p_RNA_A**5727749-5727887**+	204.069	-0.64215	0.502447	-1.27804	0.201234	0.337345
p_RNA_A**5767749-5767824**-	5.48594	0.926196	1.42456	0.650162	0.515587	0.654443
p_RNA_R**4615741.0-4615697.0**-	417.032	-1.05185	0.337716	-3.1146	0.00184197	0.00735509
p_RNA_A**5810366-5810784**+	566.424	0.146121	0.420833	0.34722	0.728426	0.810421
p_RNA_A**6316533-6316648**-	21.9304	-1.45453	0.85725	-1.69675	0.0897449	0.185623
p_RNA_R**2806135.0-2805935.0**-	406.331	-1.30683	0.355191	-3.67923	0.000233941	0.00114971
p_RNA_A**6524256-6524446**-	36.3806	-0.380637	0.627111	-0.606969	0.543871	0.673978
p_RNA_A**2328997-2329253**-	220.611	-1.40651	0.377379	-3.72706	0.000193727	0.000977131
p_RNA_A**4615927-4616184**-	169.596	-1.42052	0.442368	-3.21116	0.001322	0.00539112
p_RNA_R**2088660.0-2088676.0**+	76.3322	-1.5337	0.495275	-3.09666	0.00195715	0.00776111
p_RNA_A**978361-978514**-	100.174	0.692576	0.443844	1.5604	0.118664	0.225281
p_RNA_A**262237-262781**-	764.217	-1.54495	0.350608	-4.40648	1.05064e-05	7.36729e-05
p_RNA_R**1004012.0-1004167.0**+	9.45818	-1.57385	1.23767	-1.27163	0.203505	0.338195
p_RNA_R**1007961.0-1008080.0**+	15.8259	-1.76661	0.959436	-1.8413	0.0655778	0.145028
p_RNA_R**1009322.0-1009387.0**+	1.09373	-3.38416	4.18819	-0.808025	0.419076
p_RNA_R**1019789.0-1019598.0**-	6.44322	-2.64188	1.51114	-1.74826	0.0804183	0.171898
p_RNA_R**1030565.0-1030464.0**-	0.647104	1.38068	4.28015	0.322578	0.747015
p_RNA_R**1057487.0-1057343.0**-	1.9299	-0.646961	2.42125	-0.267201	0.789314
p_RNA_R**1068474.0-1068361.0**-	12.5462	-3.20115	1.18806	-2.69442	0.00705112	0.0237099
p_RNA_R**1070515.0-1070492.0**-	1.5335	1.50408	2.93774	0.511986	0.608661
p_RNA_R**1106211.0-1106168.0**-	1.69061	-1.12081	2.87462	-0.389897	0.696613
p_RNA_R**1127735.0-1127880.0**+	2.32029	1.25042	2.37395	0.526725	0.598384
p_RNA_R**1132112.0-1132027.0**-	14.3678	-0.404169	0.961507	-0.420349	0.67423	0.778479
p_RNA_R**1139792.0-1139981.0**+	28.9229	0.788149	0.686093	1.14875	0.25066	0.391656
p_RNA_R**1166238.0-1166210.0**-	2.13259	4.6972	3.28537	1.42973	0.152794
p_RNA_A**1867161-1867625**-	355.9	-1.67341	0.36868	-4.53891	5.65455e-06	4.36145e-05
p_RNA_A**1916588-1916827**-	79.1143	-1.68088	0.493525	-3.40586	0.000659564	0.00283022
p_RNA_R**1231171.0-1231148.0**-	5.37003	-1.94089	1.5805	-1.22802	0.219439	0.353127
p_RNA_R**1238693.0-1238670.0**-	2.15779	-2.40097	2.46194	-0.975238	0.329442
p_RNA_R**1254484.0-1254376.0**-	3.64929	-2.36431	1.92022	-1.23127	0.218222
p_RNA_R**1269650.0-1269807.0**+	2.34084	2.02794	2.24327	0.904011	0.36599
p_RNA_R**1269671.0-1269575.0**-	3.01587	0.671645	2.04936	0.327733	0.743113
p_RNA_R**1269884.0-1269805.0**-	2.83912	3.7623	2.53496	1.48416	0.137766
p_RNA_R**1271474.0-1271363.0**-	18.0196	0.843783	0.854206	0.987798	0.323251	0.474157
p_RNA_R**1273273.0-1273068.0**-	33.5005	-1.78073	0.712106	-2.50065	0.0123964	0.0383649
p_RNA_R**1281424.0-1281502.0**+	8.40599	-0.855299	1.29424	-0.660852	0.508707	0.647138
p_RNA_R**1283233.0-1283175.0**-	7.50087	-0.632326	1.37632	-0.459432	0.645924	0.757047
p_RNA_R**1291531.0-1291501.0**-	4.33794	-0.591189	1.71304	-0.345111	0.730011
p_RNA_R**1323215.0-1323343.0**+	15.2997	2.52577	0.988536	2.55506	0.0106168	0.0333589
p_RNA_R**1327944.0-1327827.0**-	2.37835	0.0265035	2.19018	0.0121011	0.990345
p_RNA_A**3193862-3194059**-	111.215	-1.68491	0.475224	-3.54551	0.000391849	0.00183181
p_RNA_R**1340476.0-1340304.0**-	36.3077	0.566712	0.691163	0.819939	0.412251	0.561716
p_RNA_R**1340998.0-1340971.0**-	28.0758	0.802157	0.689662	1.16312	0.244782	0.385709
p_RNA_R**1344945.0-1344747.0**-	4.27766	-0.569122	1.73955	-0.327165	0.743543
p_RNA_R**1348910.0-1348784.0**-	8.97387	1.82235	1.17701	1.54829	0.121553	0.228408
p_RNA_R**1367616.0-1367708.0**+	94.9524	-0.879708	0.467293	-1.88256	0.0597599	0.135283
p_RNA_R**1369603.0-1369571.0**-	4.68814	0.233807	1.54037	0.151787	0.879355
p_RNA_R**1373623.0-1373329.0**-	47.0158	0.504889	0.569565	0.886446	0.375377	0.521357
p_RNA_R**1380719.0-1380654.0**-	4.50691	-0.392218	1.68222	-0.233155	0.815641
p_RNA_R**1389571.0-1389618.0**+	9.6133	-0.460563	1.12511	-0.409349	0.682283	0.783353
p_RNA_R**1389945.0-1390022.0**+	12.8666	-0.518344	0.973385	-0.532517	0.594368	0.722541
p_RNA_R**1403675.0-1403560.0**-	20.2785	-0.393122	0.832923	-0.471979	0.636942	0.756697
p_RNA_R**1407359.0-1407239.0**-	29.9805	0.945901	0.68561	1.37965	0.167695	0.292196
p_RNA_R**1434361.0-1434312.0**-	0.876806	3.60352	4.46329	0.807368	0.419455
p_RNA_R**1446753.0-1446694.0**-	4.27897	-0.932385	1.71595	-0.543365	0.586878
p_RNA_R**1448302.0-1448279.0**-	9.43758	-2.49975	1.28889	-1.93946	0.0524448	0.120142
p_RNA_R**1457228.0-1457087.0**-	5.54304	-0.260196	1.42366	-0.182765	0.854982	0.905368
p_RNA_R**1460597.0-1460450.0**-	13.7368	-1.04369	1.08608	-0.960972	0.336566	0.48747
p_RNA_R**1461576.0-1461448.0**-	44.5728	-0.233956	0.581835	-0.4021	0.687611	0.783353
p_RNA_R**1462604.0-1462465.0**-	76.4832	-0.990686	0.497019	-1.99326	0.0462332	0.108951
p_RNA_A**3864476-3864520**-	188.863	-1.73348	0.400833	-4.32471	1.52735e-05	9.75808e-05
p_RNA_R**1470060.0-1469986.0**-	6.19343	-3.98265	1.73052	-2.30143	0.0213676	0.0587864
p_RNA_R**1476622.0-1476467.0**-	22.1686	-0.617309	0.792373	-0.779064	0.435942	0.584305
p_RNA_R**1477455.0-1477413.0**-	22.2088	1.41959	0.83235	1.70551	0.0880985	0.182876
p_RNA_R**1487484.0-1487647.0**+	7.97617	1.55905	1.26515	1.23231	0.217835	0.353127
p_RNA_R**1514323.0-1514297.0**-	1.52164	-1.84045	2.84551	-0.646791	0.517767
p_RNA_R**1532155.0-1532268.0**+	7.53856	1.19572	1.31626	0.908423	0.363655	0.510183
p_RNA_A**1647361-1647548**-	69.5677	-1.81994	0.552459	-3.29426	0.000986823	0.00408218
p_RNA_R**1538757.0-1538780.0**+	11.9176	1.01846	1.01734	1.0011	0.316778	0.468245
p_RNA_R**1547629.0-1547693.0**+	2.12209	3.05615	2.61454	1.1689	0.242443
p_RNA_R**1559867.0-1559798.0**-	9.99204	-3.52412	1.33369	-2.64239	0.0082324	0.0267437
p_RNA_R**1581619.0-1581562.0**-	2.96649	0.160531	1.97419	0.0813147	0.935192
p_RNA_R**1582820.0-1582746.0**-	9.25669	0.32266	1.13385	0.28457	0.775974	0.84906
p_RNA_R**1590404.0-1590385.0**-	6.41218	-4.03305	1.71296	-2.35444	0.0185508	0.0525454
p_RNA_R**1601862.0-1601639.0**-	13.7208	-3.01212	1.1165	-2.69783	0.00697939	0.0236067
p_RNA_R**1603003.0-1602991.0**-	3.27389	-0.3224	2.00615	-0.160706	0.872325
p_RNA_R**1605804.0-1605534.0**-	67.2605	-0.830832	0.621193	-1.33748	0.181067	0.309861
p_RNA_R**1625957.0-1625840.0**-	0.647104	1.38068	4.28015	0.322578	0.747015
p_RNA_R**1628492.0-1628257.0**-	37.6575	-0.0769831	0.645822	-0.119202	0.905116	0.937732
p_RNA_R**1630892.0-1630864.0**-	4.52655	-0.675466	1.66096	-0.406671	0.68425
p_RNA_R**1644991.0-1644897.0**-	6.85058	-2.73066	1.47581	-1.85028	0.0642735	0.143245
p_RNA_R**1646825.0-1646792.0**-	3.4214	-1.19503	1.89671	-0.630055	0.528659
p_RNA_R**1654805.0-1654835.0**+	6.37557	-2.35638	1.67932	-1.40317	0.160566	0.281691
p_RNA_A**2531278-2531759**-	162.422	-1.85265	0.423502	-4.37459	1.21662e-05	8.2301e-05
p_RNA_R**3424774.0-3424874.0**+	90.6528	-1.86379	0.5416	-3.44128	0.000578975	0.00264215
p_RNA_R**1671681.0-1671590.0**-	1.71161	0.276489	2.78615	0.0992366	0.92095
p_RNA_R**1674086.0-1674128.0**+	4.91229	4.41927	2.05243	2.15319	0.0313035
p_RNA_A**4429451-4429800**-	218.661	-1.89372	0.390572	-4.84857	1.24356e-06	1.0834e-05
p_RNA_R**1683611.0-1683592.0**-	2.77384	-2.7902	2.24147	-1.24481	0.213203
p_RNA_R**1687712.0-1687665.0**-	4.06805	-1.11007	1.75418	-0.632815	0.526855
p_RNA_R**1697452.0-1697545.0**+	7.26106	-2.17881	1.42736	-1.52647	0.126894	0.235368
p_RNA_R**1731196.0-1731079.0**-	5.09969	-3.70018	1.84494	-2.00558	0.0449012
p_RNA_R**1753138.0-1752756.0**-	104.868	-1.27457	0.446551	-2.85425	0.00431387	0.0156992
p_RNA_R**1754400.0-1754331.0**-	4.67719	-0.396344	1.56145	-0.25383	0.799627
p_RNA_R**1758090.0-1757990.0**-	11.4749	2.02233	1.12726	1.79403	0.0728086	0.157981
p_RNA_R**1765807.0-1765767.0**-	32.0535	-0.419644	0.672	-0.624471	0.532318	0.666848
p_RNA_R**1772427.0-1772446.0**+	3.46295	-0.0796644	1.86386	-0.0427416	0.965908
p_RNA_R**1779994.0-1779888.0**-	12.1812	-0.144071	0.990516	-0.14545	0.884355	0.922875
p_RNA_R**1789843.0-1789598.0**-	23.1653	1.9592	0.809516	2.42021	0.0155114	0.0455053
p_RNA_R**1805951.0-1805772.0**-	15.4186	-1.13475	0.924892	-1.2269	0.21986	0.353127
p_RNA_R**1811488.0-1811449.0**-	4.05755	-1.49072	1.77375	-0.84043	0.400667
p_RNA_R**1812752.0-1812643.0**-	6.60976	0.0675637	1.37178	0.0492525	0.960718	0.970849
p_RNA_R**1820112.0-1820016.0**-	17.1353	-2.2201	0.914205	-2.42845	0.0151637	0.0451768
p_RNA_R**1820395.0-1820360.0**-	4.28033	0.207203	1.59517	0.129893	0.896651
p_RNA_R**1826559.0-1826393.0**-	35.1958	-0.314523	2.39381	-0.131391	0.895466	0.931091
p_RNA_R**1830534.0-1830480.0**-	130.204	-0.765458	0.468933	-1.63234	0.102608	0.205091
p_RNA_R**1864290.0-1864158.0**-	14.391	-0.0790358	0.919534	-0.085952	0.931505	0.947991
p_RNA_R**5767185.0-5767241.0**+	54.4888	-1.9304	0.584482	-3.30276	0.000957398	0.00398916
p_RNA_R**1866293.0-1866277.0**-	4.72696	-0.769229	1.61802	-0.475414	0.634492
p_RNA_R**3183188.0-3182863.0**-	1636.1	-1.95832	0.367176	-5.33347	9.63531e-08	9.23384e-07
p_RNA_A**2511920-2512466**-	99.8383	-2.05998	0.470508	-4.37822	1.19654e-05	8.19059e-05
p_RNA_R**1871555.0-1871591.0**+	15.3364	-2.43134	1.13184	-2.14812	0.0317042	0.0799558
p_RNA_R**1873578.0-1873607.0**+	57.4498	-0.314973	0.539317	-0.584022	0.559206	0.687058
p_RNA_A**2540476-2540848**-	767.775	-2.06661	0.334475	-6.17867	6.46436e-10	8.6442e-09
p_RNA_A**5048541-5048681**-	59.1939	-2.0869	0.552129	-3.77973	0.000156999	0.000828205
p_RNA_A**2509435-2509889**-	353.479	-2.09154	0.375267	-5.57347	2.49709e-08	2.61059e-07
p_RNA_R**1879168.0-1879319.0**+	1.96049	-0.0475437	2.43041	-0.019562	0.984393
p_RNA_R**1879690.0-1879751.0**+	8.97342	1.61132	1.17033	1.37681	0.168572	0.292836
p_RNA_R**1881136.0-1881238.0**+	23.731	1.40056	0.758344	1.84686	0.0647671	0.143788
p_RNA_R**1893661.0-1893702.0**+	10.7491	0.256617	1.07503	0.238706	0.811334	0.875225
p_RNA_R**1895636.0-1895875.0**+	41.2595	-0.271145	0.598121	-0.453328	0.650313	0.758478
p_RNA_R**1901284.0-1901341.0**+	6.86108	-2.31657	1.4422	-1.60628	0.108213	0.213092
p_RNA_R**1902772.0-1902804.0**+	22.319	0.36493	0.790229	0.461803	0.644223	0.757047
p_RNA_R**1907134.0-1907351.0**+	18.6172	2.36928	0.87627	2.70383	0.0068546	0.0233219
p_RNA_R**1912595.0-1912536.0**-	12.4009	-2.84053	1.14253	-2.48617	0.0129127	0.0394937
p_RNA_R**1918742.0-1918631.0**-	10.3614	0.245412	1.09523	0.224074	0.8227	0.87928
p_RNA_R**1918888.0-1919057.0**+	14.7953	-2.64856	1.06504	-2.48681	0.0128893	0.0394937
p_RNA_R**1928769.0-1928335.0**-	3.8694	-1.01501	1.78103	-0.569902	0.568744
p_RNA_R**1943045.0-1943014.0**-	7.31135	-0.931035	1.36607	-0.681543	0.495528	0.638712
p_RNA_R**1949239.0-1949304.0**+	0.208701	-1.02071	5.40973	-0.18868	0.850343
p_RNA_R**1954055.0-1954030.0**-	1.29239	-3.62621	3.63453	-0.997711	0.31842
p_RNA_R**1986890.0-1986731.0**-	18.0965	0.646393	0.951073	0.679646	0.496729	0.638712
p_RNA_R**198762.0-198790.0**+	13.9034	-2.22204	1.00424	-2.21266	0.0269214	0.0697288
p_RNA_R**1995258.0-1995276.0**+	1.93995	-0.65424	2.4054	-0.271989	0.785631
p_RNA_R**1998256.0-1998072.0**-	12.759	0.26201	1.14957	0.227921	0.819708	0.877713
p_RNA_R**2001805.0-2001946.0**+	27.9178	0.853153	0.696996	1.22404	0.220936	0.353867
p_RNA_R**2005126.0-2005345.0**+	338.642	-0.652981	0.366277	-1.78275	0.0746265	0.161317
p_RNA_R**2007515.0-2007636.0**+	85.0049	0.0425424	0.484889	0.0877363	0.930086	0.947991
p_RNA_R**2013835.0-2013808.0**-	0.646195	-2.62617	4.62858	-0.567382	0.570455
p_RNA_R**2015796.0-2016023.0**+	35.8713	-0.616102	0.643373	-0.957613	0.338258	0.488689
p_RNA_R**2019478.0-2019501.0**+	2.37653	-2.55159	2.38509	-1.06981	0.284706
p_RNA_R**2024766.0-2024724.0**-	48.8318	1.30912	0.578871	2.26151	0.023728	0.0633968
p_RNA_A**936053-936391**-	56.9497	-2.09544	0.583405	-3.59174	0.000328478	0.00157396
p_RNA_R**2049167.0-2049103.0**-	0.647104	1.38068	4.28015	0.322578	0.747015
p_RNA_R**4826615.0-4826533.0**-	114.92	-2.13367	0.474826	-4.49358	7.00368e-06	5.09762e-05
p_RNA_R**2944906.0-2945013.0**+	71.1966	-2.15083	0.523992	-4.10471	4.0482e-05	0.000239971
p_RNA_R**207261.0-207275.0**+	0.866306	1.80598	3.79897	0.475387	0.634511
p_RNA_R**2074573.0-2074476.0**-	1.50109	-3.84271	3.45525	-1.11213	0.26608
p_RNA_R**2075772.0-2075756.0**-	9.04334	1.91912	1.16902	1.64165	0.100662	0.20238
p_RNA_R**2086167.0-2085961.0**-	15.0737	-0.894879	0.985353	-0.908181	0.363783	0.510183
p_RNA_A**3892865-3893209**-	50.4946	-2.16409	0.711755	-3.0405	0.00236188	0.00923864
p_RNA_R**2104007.0-2104201.0**+	13.3564	1.67644	1.09672	1.5286	0.126365	0.235145
p_RNA_R**2109235.0-2109299.0**+	2.16006	0.842632	2.33449	0.360948	0.718138
p_RNA_R**2115809.0-2115745.0**-	5.78506	1.33995	1.48218	0.904039	0.365974	0.512008
p_RNA_R**2120269.0-2120061.0**-	10.9086	-1.9924	1.18094	-1.68713	0.0915783	0.188063
p_RNA_R**2150726.0-2150655.0**-	4.30179	1.22727	1.61296	0.760883	0.446727
p_RNA_R**2150770.0-2150897.0**+	1.04351	-3.32085	4.25138	-0.781123	0.43473
p_RNA_R**2165234.0-2165131.0**-	1.94863	-4.21808	3.22634	-1.30739	0.19108
p_RNA_R**217682.0-217781.0**+	40.7769	1.20834	0.604712	1.99821	0.0456944	0.108125
p_RNA_R**2199291.0-2199260.0**-	14.4702	-1.91737	0.986914	-1.94279	0.0520416	0.120142
p_RNA_R**2200417.0-2200200.0**-	56.7296	0.484457	0.553108	0.875881	0.381095	0.528023
p_RNA_R**2202021.0-2201843.0**-	23.4509	0.323249	0.760355	0.425129	0.670742	0.77601
p_RNA_R**2212663.0-2212646.0**-	4.69234	-3.57661	1.88317	-1.89925	0.057532
p_RNA_R**225685.0-225670.0**-	3.65559	2.22812	1.81198	1.22966	0.218824
p_RNA_R**2264991.0-2265083.0**+	1.09601	3.92401	4.15054	0.945421	0.344444
p_RNA_R**2265763.0-2265711.0**-	5.14033	-2.8742	1.69695	-1.69374	0.0903138
p_RNA_R**2267771.0-2267754.0**-	0.876806	3.60352	4.46329	0.807368	0.419455
p_RNA_R**226822.0-226942.0**+	23.1372	-0.20777	0.753869	-0.275605	0.782851	0.849671
p_RNA_R**227267.0-227323.0**+	2.12719	-4.34661	3.11286	-1.39634	0.162612
p_RNA_R**2279028.0-2279075.0**+	6.92726	0.414905	1.4201	0.292166	0.77016	0.846734
p_RNA_R**2310585.0-2310638.0**+	0.427903	0.740326	5.0132	0.147675	0.882599
p_RNA_R**2314785.0-2314866.0**+	4.82244	5.95707	5.16233	1.15395	0.24852
p_RNA_R**2318828.0-2318902.0**+	1.09373	-3.38416	4.18819	-0.808025	0.419076
p_RNA_R**232144.0-232169.0**+	1.04351	-3.32085	4.25138	-0.781123	0.43473
p_RNA_R**2328881.0-2328816.0**-	321.071	0.0404981	0.412227	0.0982423	0.92174	0.941386
p_RNA_R**2333074.0-2333092.0**+	2.60624	-1.21841	2.17213	-0.560931	0.574845
p_RNA_R**2340828.0-2340883.0**+	14.5302	-0.263313	0.928418	-0.283615	0.776706	0.84906
p_RNA_R**2349701.0-2349642.0**-	10.698	0.0249616	1.10402	0.0226097	0.981962	0.988609
p_RNA_R**2352905.0-2352704.0**-	54.6125	-1.16631	0.565999	-2.06061	0.03934	0.0966687
p_RNA_R**2354153.0-2354007.0**-	20.0287	-2.77032	0.990929	-2.79568	0.00517901	0.0183823
p_RNA_R**2355153.0-2355078.0**-	17.3914	-0.910253	0.863301	-1.05439	0.291706	0.440238
p_RNA_R**2356730.0-2356495.0**-	39.8602	-0.215545	0.649945	-0.331635	0.740165	0.819353
p_RNA_R**2361461.0-2361656.0**+	4.24373	2.36008	1.7754	1.32932	0.183742
p_RNA_R**2370467.0-2370633.0**+	29.7186	-1.08136	0.737652	-1.46595	0.142663	0.25715
p_RNA_R**2370757.0-2370640.0**-	2.35088	2.02133	2.35614	0.857896	0.39095
p_RNA_A**3193193-3193423**-	59.2082	-2.17042	0.637027	-3.40711	0.000656546	0.00283022
p_RNA_R**2405633.0-2405764.0**+	5.18552	0.486953	1.59774	0.304776	0.760537	0.837756
p_RNA_R**2407836.0-2407598.0**-	12.1392	-0.621706	1.01475	-0.61267	0.540095	0.672196
p_RNA_R**2407972.0-2407907.0**-	4.03701	-1.94718	1.82667	-1.06597	0.286436
p_RNA_R**2415687.0-2415654.0**-	5.76553	-5.78466	2.46738	-2.34445	0.019055	0.053709
p_RNA_R**2417891.0-2417875.0**-	13.627	0.467042	1.00651	0.46402	0.642633	0.757047
p_RNA_R**2434589.0-2434536.0**-	4.74529	-0.770366	1.62991	-0.472644	0.636467
p_RNA_R**2441197.0-2441342.0**+	17.8007	-1.91081	0.982141	-1.94556	0.0517079	0.120142
p_RNA_R**2441962.0-2442074.0**+	4.15978	-0.644826	1.68318	-0.383099	0.701646
p_RNA_R**2457469.0-2457204.0**-	3.19528	-0.0916666	1.9065	-0.0480811	0.961652
p_RNA_R**2461712.0-2461696.0**-	3.8799	-0.670819	1.77307	-0.378337	0.70518
p_RNA_R**2462756.0-2462700.0**-	0.65715	1.3503	4.2523	0.317545	0.75083
p_RNA_A**3081473-3081561**-	140.358	-2.23389	0.446148	-5.00707	5.52657e-07	5.12545e-06
p_RNA_R**2470278.0-2470347.0**+	6.713	2.15555	1.38676	1.55437	0.120096	0.227154
p_RNA_R**2470356.0-2470334.0**-	17.6772	-1.6231	0.994678	-1.63179	0.102724	0.205091
p_RNA_R**2493081.0-2493010.0**-	68.7609	0.197678	0.50441	0.391898	0.695133	0.788366
p_RNA_R**2493629.0-2493601.0**-	65.9186	0.0542127	0.503789	0.10761	0.914305	0.938234
p_RNA_R**2494251.0-2494123.0**-	83.0804	-1.22979	0.496501	-2.4769	0.0132528	0.0401071
p_RNA_R**2498707.0-2498674.0**-	2.17924	-0.300394	2.33688	-0.128545	0.897718
p_RNA_R**2501120.0-2500976.0**-	31.7689	-1.42118	0.740736	-1.91861	0.055034	0.125077
p_RNA_R**2501305.0-2501296.0**-	5.97917	-1.35066	1.4457	-0.934261	0.350169	0.501238
p_RNA_R**2501650.0-2501584.0**-	59.7387	0.907299	0.523759	1.73228	0.0832231	0.175368
p_RNA_R**2502883.0-2502697.0**-	31.1543	0.101037	0.681618	0.148231	0.882161	0.922259
p_RNA_R**2506417.0-2506359.0**-	14.0402	-0.721696	0.997104	-0.723792	0.469193	0.61736
p_RNA_R**2515602.0-2515702.0**+	5.76718	2.08677	1.46051	1.42879	0.153064	0.270806
p_RNA_R**2521498.0-2521484.0**-	35.081	-2.01228	0.728978	-2.76041	0.00577293	0.0199966
p_RNA_A**1907910-1908238**+	239.47	-2.30268	0.380039	-6.05906	1.36918e-09	1.71148e-08
p_RNA_R**2531966.0-2532139.0**+	5.85902	6.28832	2.77087	2.26944	0.0232415	0.063037
p_RNA_R**253247.0-253103.0**-	79.4641	-1.03868	0.516513	-2.01095	0.0443303	0.10533
p_RNA_R**2533816.0-2533696.0**-	57.1991	-0.403142	0.546343	-0.737892	0.46058	0.607416
p_RNA_R**2534787.0-2534761.0**-	31.5355	-1.1183	0.712303	-1.56997	0.116421	0.22258
p_RNA_R**2545260.0-2545293.0**+	10.306	1.34229	1.08874	1.23288	0.217619	0.353127
p_RNA_R**2545389.0-2545447.0**+	5.987	-1.47432	1.49851	-0.983853	0.325188	0.475783
p_RNA_R**2558803.0-2558775.0**-	1.07455	-0.157629	3.13928	-0.0502119	0.959954
p_RNA_R**3151190.0-3151250.0**+	47.3438	-2.31357	0.655679	-3.52851	0.000417909	0.00193789
p_RNA_R**2576289.0-2576130.0**-	14.7447	-2.86183	1.07694	-2.65738	0.00787508	0.0257283
p_RNA_R**2584083.0-2584119.0**+	0.636604	-0.233665	4.30022	-0.054338	0.956666
p_RNA_R**2600629.0-2600513.0**-	1.08551	2.21041	3.47815	0.635512	0.525094
p_RNA_R**260076.0-259990.0**-	7.70219	-0.259147	1.22041	-0.212344	0.831839	0.887398
p_RNA_R**2604137.0-2604117.0**-	16.9679	1.45193	0.91106	1.59367	0.111011	0.215203
p_RNA_R**2609098.0-2609363.0**+	20.4746	0.0865383	0.814538	0.106242	0.91539	0.938234
p_RNA_R**2611062.0-2610789.0**-	14.4193	-0.473368	0.945072	-0.500881	0.616455	0.736926
p_RNA_R**2611759.0-2611710.0**-	12.0173	-1.1129	1.01909	-1.09205	0.274812	0.422506
p_RNA_R**2613567.0-2613496.0**-	11.415	-2.7512	1.2014	-2.28999	0.0220219	0.0601051
p_RNA_R**2614153.0-2614091.0**-	3.53413	0.279567	1.7827	0.156822	0.875385
p_RNA_R**2624578.0-2624667.0**+	12.0218	-0.343909	1.00647	-0.3417	0.732577	0.813189
p_RNA_R**263317.0-263302.0**-	5.98427	-5.83828	2.45138	-2.38163	0.0172361	0.0495537
p_RNA_R**2635750.0-2635884.0**+	8.33323	0.823926	1.1819	0.697122	0.485726	0.630457
p_RNA_R**2665582.0-2665544.0**-	53.7435	1.34751	0.542945	2.48186	0.0130698	0.0397628
p_RNA_A**1892396-1892534**+	84.5824	-2.34098	0.560467	-4.17684	2.95585e-05	0.000178907
p_RNA_R**2671929.0-2671770.0**-	7.75196	-0.456668	1.235	-0.369771	0.711553	0.799108
p_RNA_R**2672959.0-2673155.0**+	13.8507	1.18064	0.937412	1.25946	0.207863	0.343452
p_RNA_A**5315599-5316083**+	201.402	-2.36007	0.404404	-5.83591	5.34968e-09	5.8039e-08
p_RNA_A**4098837-4098934**-	678.992	-2.37492	0.331404	-7.16625	7.70815e-13	1.76429e-11
p_RNA_R**2705920.0-2705847.0**-	6.8629	-1.21928	1.40539	-0.867575	0.385627	0.533018
p_RNA_R**2710103.0-2710067.0**-	2.35644	-2.53872	2.37173	-1.07041	0.284436
p_RNA_R**2723173.0-2723115.0**-	26.836	1.27337	0.708042	1.79843	0.0721082	0.157651
p_RNA_R**2739734.0-2739528.0**-	6.63723	-0.483389	1.30411	-0.370667	0.710886	0.799108
p_RNA_R**2749047.0-2748948.0**-	2.38931	1.04477	2.22048	0.470517	0.637985
p_RNA_R**2766501.0-2766366.0**-	1.09373	-3.38416	4.18819	-0.808025	0.419076
p_RNA_R**2771592.0-2771528.0**-	2.59528	-2.68767	2.31935	-1.1588	0.246537
p_RNA_R**2773041.0-2773134.0**+	8.31354	0.467189	1.30004	0.359366	0.719321	0.804688
p_RNA_R**2773121.0-2773057.0**-	1.74175	0.263648	2.54595	0.103556	0.917522
p_RNA_R**2773397.0-2773283.0**-	18.3334	1.59924	0.861875	1.85553	0.0635204	0.142118
p_RNA_R**2774394.0-2774375.0**-	1.51114	-3.85155	3.46566	-1.11135	0.266419
p_RNA_R**278428.0-278373.0**-	7.11269	-0.877413	1.38126	-0.635226	0.525281	0.662669
p_RNA_A**261886-262079**-	216.106	-2.4875	0.392712	-6.33416	2.38635e-10	3.70851e-09
p_RNA_R**6245482.0-6245415.0**-	29.7244	-2.55776	0.749328	-3.41341	0.000641564	0.00279469
p_RNA_R**2854370.0-2854491.0**+	2.31984	0.529488	2.43897	0.217095	0.828134
p_RNA_R**2879237.0-2879177.0**-	7.88631	-1.47194	1.36098	-1.08153	0.279461	0.426234
p_RNA_R**2881305.0-2881366.0**+	68.9491	-1.22833	0.506715	-2.42411	0.0153459	0.045484
p_RNA_R**2927368.0-2927391.0**+	4.11828	-1.13416	1.76438	-0.642806	0.52035
p_RNA_R**2932936.0-2932863.0**-	1.9089	-2.2108	2.58687	-0.854623	0.39276
p_RNA_R**2942144.0-2942263.0**+	17.3042	2.5932	0.964875	2.6876	0.00719676	0.0237824
p_RNA_A**1905484-1905621**-	40.5512	-2.59254	0.655795	-3.95328	7.70867e-05	0.000445651
p_RNA_R**2468189.0-2468098.0**-	26.4121	-2.60475	0.806597	-3.2293	0.00124093	0.00509669
p_RNA_R**297056.0-296757.0**-	6.38682	3.70976	1.64399	2.25656	0.0240357	0.0633968
p_RNA_R**2971311.0-2971184.0**-	2.58523	-2.68135	2.30492	-1.16332	0.2447
p_RNA_R**2973711.0-2973748.0**+	3.79771	-2.4432	1.98399	-1.23146	0.218152
p_RNA_R**2978438.0-2978422.0**-	10.1842	-1.86572	1.16442	-1.60228	0.109094	0.213363
p_RNA_A**2544533-2544635**-	9214.54	-2.61421	0.329222	-7.94056	2.0127e-15	6.80765e-14
p_RNA_R**2998896.0-2998808.0**-	26.6415	0.745235	0.707931	1.05269	0.292481	0.440253
p_RNA_R**696666.0-696745.0**+	32.9558	-2.62343	0.719169	-3.64787	0.000264427	0.00128852
p_RNA_R**3000516.0-3000312.0**-	34.5554	-1.64374	0.683829	-2.40374	0.0162285	0.0473674
p_RNA_R**3020791.0-3020889.0**+	7.4785	-1.59543	1.37186	-1.16297	0.244842	0.385709
p_RNA_R**3024794.0-3024935.0**+	4.05846	-0.772031	1.779	-0.43397	0.66431
p_RNA_R**3025523.0-3025283.0**-	1.06451	-0.155027	3.42809	-0.0452225	0.96393
p_RNA_R**2401405.0-2401278.0**-	67.079	-2.62492	0.561217	-4.67719	2.90829e-06	2.35531e-05
p_RNA_R**3029824.0-3029905.0**+	41.2227	-1.42047	0.626731	-2.26648	0.0234218	0.0632279
p_RNA_R**3032847.0-3032777.0**-	2.87789	1.11591	1.95362	0.571202	0.567862
p_RNA_R**3034545.0-3034399.0**-	22.9364	-1.44781	0.806691	-1.79476	0.0726923	0.157981
p_RNA_R**6447989.0-6447798.0**-	148.453	-2.66365	0.451871	-5.89471	3.7533e-09	4.31629e-08
p_RNA_A**4637778-4637817**-	482.598	-2.66901	0.372687	-7.16154	7.97765e-13	1.76429e-11
p_RNA_R**3064845.0-3064887.0**+	7.25096	2.30889	1.34576	1.71568	0.0862209	0.180938
p_RNA_R**3070866.0-3070445.0**-	85.9766	-0.757354	0.518167	-1.4616	0.143851	0.258481
p_RNA_R**3076394.0-3076301.0**-	6.22987	-0.319586	1.34964	-0.236793	0.812817	0.875225
p_RNA_R**3097331.0-3097403.0**+	3.00894	3.68725	2.32211	1.58789	0.112311
p_RNA_R**3097565.0-3097483.0**-	139.635	0.174092	0.433509	0.401587	0.687988	0.783353
p_RNA_R**3098131.0-3097898.0**-	128.733	-1.25791	0.442193	-2.84472	0.00444507	0.0160749
p_RNA_A**4240447-4240510**+	44.4174	-2.70371	0.64618	-4.18415	2.8624e-05	0.000175094
p_RNA_R**3102298.0-3102240.0**-	2.1377	-2.3872	2.45718	-0.97152	0.331289
p_RNA_R**3103820.0-3103901.0**+	3.43099	-1.67821	1.90939	-0.878925	0.379442
p_RNA_R**3129331.0-3129533.0**+	10.8592	-3.00976	1.26995	-2.36997	0.0177894	0.0506381
p_RNA_R**3135983.0-3135882.0**-	4.12101	0.696724	1.75119	0.397857	0.690736
p_RNA_R**3969132.0-3969179.0**+	183.551	-2.72348	0.447766	-6.08237	1.18421e-09	1.51315e-08
p_RNA_A**3232230-3232353**-	50.4716	-2.7683	0.639616	-4.32807	1.50425e-05	9.75808e-05
p_RNA_A**3363922-3364133**+	295.217	-2.81047	0.38506	-7.29879	2.90377e-13	7.25942e-12
p_RNA_R**3178039.0-3178060.0**+	3.24147	-3.02587	2.14847	-1.40838	0.159017
p_RNA_R**3178590.0-3178722.0**+	29.7345	0.418391	0.676005	0.618917	0.535971	0.66851
p_RNA_A**4368100-4368153**+	34.0163	-2.82253	0.719018	-3.92553	8.65375e-05	0.000487834
p_RNA_R**3185081.0-3185188.0**+	12.0373	1.038	1.00757	1.0302	0.302915	0.452405
p_RNA_R**3186340.0-3186371.0**+	5.95937	6.16704	2.76354	2.23157	0.0256434	0.0670225
p_RNA_R**3191359.0-3191481.0**+	4.72475	-1.05305	1.63678	-0.64337	0.519984
p_RNA_R**6013456.0-6013316.0**-	49.9984	-2.82762	0.6303	-4.48615	7.25219e-06	5.21251e-05
p_RNA_A**5580082-5580194**+	89.8012	-2.83178	0.512495	-5.52549	3.28572e-08	3.37373e-07
p_RNA_R**3214318.0-3214357.0**+	20.9961	0.556507	0.786895	0.707219	0.47943	0.626713
p_RNA_R**3241876.0-3241897.0**+	4.41093	0.939443	1.5948	0.589066	0.555817
p_RNA_R**3256082.0-3256098.0**+	0.875897	0.359186	3.72078	0.0965352	0.923095
p_RNA_R**3278799.0-3278852.0**+	5.54037	-0.837009	1.59959	-0.523264	0.600791	0.725745
p_RNA_R**3291921.0-3291948.0**+	3.03732	2.07993	2.24592	0.926093	0.354398
p_RNA_R**3292409.0-3292329.0**-	2.34822	0.016398	2.46013	0.0066655	0.994682
p_RNA_R**1537497.0-1537531.0**+	38.8999	-2.83554	0.705021	-4.02192	5.77261e-05	0.000338699
p_RNA_R**3294145.0-3294265.0**+	4.51003	0.684558	1.55877	0.439165	0.660542
p_RNA_R**3296575.0-3296688.0**+	10.0169	1.03129	1.11046	0.928697	0.353046	0.501238
p_RNA_R**3313742.0-3313689.0**-	3.85753	-3.28595	2.00376	-1.63989	0.101027
p_RNA_R**3317481.0-3317524.0**+	1.09419	-1.28205	3.4802	-0.368385	0.712586
p_RNA_R**4761012.0-4760670.0**-	2148.63	-2.84254	0.3106	-9.15176	5.60133e-20	2.92797e-18
p_RNA_R**3336279.0-3336510.0**+	1.07501	0.847471	3.39768	0.249427	0.803031
p_RNA_R**3341704.0-3341889.0**+	0.876352	1.77858	3.77987	0.47054	0.63797
p_RNA_R**3352599.0-3352552.0**-	32.0675	-1.43889	0.692894	-2.07664	0.0378346	0.0933687
p_RNA_R**3354532.0-3354510.0**-	2.55601	-1.18691	2.18348	-0.543584	0.586728
p_RNA_R**3357593.0-3357646.0**+	1.93036	-0.0142719	2.44171	-0.00584505	0.995336
p_RNA_R**3360687.0-3360584.0**-	0.646195	-2.62617	4.62858	-0.567382	0.570455
p_RNA_R**3361942.0-3361931.0**-	0.636604	-0.233665	4.30022	-0.054338	0.956666
p_RNA_R**3362300.0-3362260.0**-	2.7902	5.14043	3.09213	1.66242	0.0964284
p_RNA_R**3362876.0-3362900.0**+	4.43188	1.54535	1.8438	0.83813	0.401958
p_RNA_R**3363495.0-3363554.0**+	15.5425	0.840374	0.934603	0.899178	0.368558	0.514371
p_RNA_R**3374603.0-3374569.0**-	1.75134	-0.476287	2.7905	-0.170681	0.864474
p_RNA_R**3375865.0-3376025.0**+	4.72696	-0.769229	1.61802	-0.475414	0.634492
p_RNA_R**3386071.0-3386154.0**+	87.1402	-1.24477	0.609361	-2.04275	0.0410769	0.100082
p_RNA_R**3399974.0-3400039.0**+	5.16088	-2.31395	1.63885	-1.41194	0.157967
p_RNA_A**4927621-4928029**+	419.791	-2.9192	0.425774	-6.85623	7.07009e-12	1.31139e-10
p_RNA_R**3419157.0-3419261.0**+	9.46074	1.63567	1.13072	1.44657	0.148016	0.263497
p_RNA_R**3420570.0-3420842.0**+	11.2095	-1.38773	1.16392	-1.19229	0.233146	0.370329
p_RNA_R**3193141.0-3193049.0**-	36.7473	-2.91979	0.787328	-3.70848	0.000208508	0.00103355
p_RNA_A**4156115-4156179**+	47.0681	-2.95879	0.666106	-4.44192	8.91583e-06	6.32914e-05
p_RNA_R**3439325.0-3439347.0**+	1.73216	0.990986	2.56152	0.386874	0.698849
p_RNA_R**3445874.0-3445843.0**-	2.3779	-0.484936	2.19387	-0.221042	0.82506
p_RNA_R**3455097.0-3455225.0**+	12.1756	0.631228	0.994293	0.634851	0.525525	0.662669
p_RNA_R**3457135.0-3457308.0**+	17.1712	0.393762	0.846352	0.465247	0.641755	0.757047
p_RNA_R**34705.0-34799.0**+	8.99725	-0.274256	1.16866	-0.234675	0.814461	0.875355
p_RNA_R**3498198.0-3498264.0**+	17.6114	-0.807899	0.866983	-0.931852	0.351413	0.501238
p_RNA_R**3502711.0-3502611.0**-	5.39598	0.600478	1.47965	0.405824	0.684872	0.783353
p_RNA_R**3546141.0-3545957.0**-	36.8671	0.390004	0.748929	0.520749	0.602542	0.726335
p_RNA_R**3293535.0-3293440.0**-	21.5271	-2.97919	0.880196	-3.38469	0.000712579	0.00302381
p_RNA_R**3609096.0-3609067.0**-	3.00446	-0.517103	1.98978	-0.25988	0.794957
p_RNA_R**3611748.0-3611668.0**-	3.47436	0.967769	1.89092	0.511798	0.608792
p_RNA_R**3615247.0-3615377.0**+	12.4912	0.0132028	1.00405	0.0131496	0.989508	0.989508
p_RNA_R**3617261.0-3617180.0**-	1.08505	0.846076	3.13863	0.269569	0.787492
p_RNA_R**3619681.0-3619721.0**+	6.62208	1.2304	1.3226	0.930292	0.35222	0.501238
p_RNA_R**3622357.0-3622442.0**+	8.82606	-0.5921	1.16518	-0.508161	0.611341	0.733864
p_RNA_R**3623143.0-3623216.0**+	6.65283	-1.93372	1.4404	-1.34249	0.179438	0.30799
p_RNA_R**3626150.0-3626223.0**+	11.8172	0.756019	1.00389	0.753092	0.451395	0.596671
p_RNA_R**3632563.0-3632598.0**+	5.28723	0.945599	1.58665	0.595973	0.551193	0.680121
p_RNA_R**3639595.0-3639815.0**+	8.79036	0.455993	1.14795	0.397224	0.691202	0.785457
p_RNA_R**3673838.0-3673813.0**-	3.84794	-2.44538	1.88359	-1.29825	0.194201
p_RNA_R**3702617.0-3702432.0**-	0.646195	-2.62617	4.62858	-0.567382	0.570455
p_RNA_R**3731177.0-3731326.0**+	2.79485	-1.33438	2.07028	-0.644542	0.519224
p_RNA_R**37441.0-37346.0**-	1.72166	0.290914	2.55525	0.113849	0.909357
p_RNA_A**1872155-1872397**+	145.019	-2.99435	0.477396	-6.27225	3.55865e-10	5.23452e-09
p_RNA_R**3761012.0-3760784.0**-	25.5129	1.29477	0.735595	1.76017	0.0783798	0.168795
p_RNA_R**3770672.0-3770885.0**+	65.5737	-0.527827	0.531968	-0.992217	0.321092	0.473404
p_RNA_R**3777479.0-3777639.0**+	12.1441	0.282872	1.01169	0.279602	0.779783	0.849671
p_RNA_R**378273.0-378178.0**-	2.12901	-0.283895	2.56496	-0.110682	0.911868
p_RNA_R**378437.0-378338.0**-	3.1812	-2.99998	2.15744	-1.39053	0.164369
p_RNA_R**3789558.0-3789150.0**-	28.8507	-0.764258	0.74687	-1.02328	0.306175	0.454912
p_RNA_R**3800584.0-3800616.0**+	3.19619	0.893949	1.84719	0.48395	0.628421
p_RNA_R**3810396.0-3810625.0**+	1.52346	1.55153	2.74834	0.564531	0.572393
p_RNA_R**3869774.0-3869704.0**-	3.77212	0.505765	1.83861	0.27508	0.783255
p_RNA_R**3062961.0-3062646.0**-	357.764	-3.03112	0.376974	-8.04066	8.93592e-16	3.21135e-14
p_RNA_R**3885281.0-3885394.0**+	4.10733	-1.96846	1.80309	-1.09172	0.274957
p_RNA_R**3897067.0-3897184.0**+	13.6329	-0.64674	1.00361	-0.644412	0.519308	0.657714
p_RNA_R**3901442.0-3901337.0**-	10.9593	-1.81616	1.17243	-1.54905	0.121369	0.228408
p_RNA_R**3902468.0-3902420.0**-	6.03213	0.230131	1.37605	0.16724	0.867181	0.91324
p_RNA_R**3905214.0-3905294.0**+	21.3934	1.93849	0.797687	2.43014	0.0150929	0.0451768
p_RNA_R**3907747.0-3907845.0**+	4.67163	2.05361	1.66228	1.23542	0.216674
p_RNA_R**3924737.0-3924749.0**+	16.8059	-0.74177	0.903027	-0.821427	0.411403	0.561716
p_RNA_R**3954523.0-3954590.0**+	3.66024	-1.3099	1.83512	-0.713795	0.475354
p_RNA_R**1683365.0-1683325.0**-	44.6257	-3.03156	0.654294	-4.63333	3.59838e-06	2.8737e-05
p_RNA_R**3969350.0-3969407.0**+	111.908	-0.85068	0.438216	-1.94123	0.0522299	0.120142
p_RNA_R**3971915.0-3971966.0**+	9.221	1.41388	1.14623	1.2335	0.217389	0.353127
p_RNA_R**3973449.0-3973233.0**-	45.3796	-1.16667	0.709495	-1.64436	0.100101	0.201958
p_RNA_A**2706334-2706365**-	170.786	-3.12174	0.449399	-6.94648	3.74508e-12	7.69079e-11
p_RNA_R**3989997.0-3990278.0**+	14.3244	3.19229	1.27198	2.5097	0.0120834	0.0377607
p_RNA_R**4001251.0-4001237.0**-	5.55848	2.40584	1.51247	1.59067	0.111683	0.215496
p_RNA_R**4037464.0-4037649.0**+	4.25575	-2.02639	1.77928	-1.13888	0.254752
p_RNA_R**4039590.0-4039578.0**-	1.29375	0.293947	2.88767	0.101794	0.91892
p_RNA_A**1898362-1898959**+	186.705	-3.12884	0.444016	-7.0467	1.83213e-12	3.90177e-11
p_RNA_R**5836866.0-5836954.0**+	124.82	-3.14533	0.478433	-6.57424	4.89012e-11	8.03377e-10
p_RNA_R**4058458.0-4058429.0**-	9.52017	1.71686	1.17825	1.45713	0.14508	0.259728
p_RNA_R**4077934.0-4078143.0**+	11.5758	-1.7394	1.14693	-1.51657	0.129376	0.239201
p_RNA_R**4095279.0-4095154.0**-	6.9675	-6.05905	2.42337	-2.50026	0.0124102	0.0383649
p_RNA_R**4096013.0-4095928.0**-	5.96646	-1.76782	1.52302	-1.16074	0.245749	0.38574
p_RNA_R**4097150.0-4097135.0**-	20.1196	-1.84104	0.843066	-2.18374	0.0289813	0.0737357
p_RNA_R**4132275.0-4132539.0**+	137.77	-1.3046	0.468461	-2.78487	0.00535495	0.018775
p_RNA_A**1558693-1558748**-	34.5131	-3.22935	0.769838	-4.19485	2.73055e-05	0.000168825
p_RNA_R**4135042.0-4135069.0**+	1.05355	-3.33404	3.91598	-0.851393	0.394551
p_RNA_R**4135631.0-4135722.0**+	2.1281	-1.50457	2.38537	-0.63075	0.528204
p_RNA_R**4143859.0-4143790.0**-	3.47436	0.967769	1.89092	0.511798	0.608792
p_RNA_R**4146616.0-4146629.0**+	3.86202	-0.211716	1.74888	-0.121058	0.903645
p_RNA_R**4153277.0-4153017.0**-	6.27415	1.73504	1.40413	1.23567	0.216581	0.353127
p_RNA_R**4157177.0-4157209.0**+	6.36961	-0.261055	1.39223	-0.187508	0.851262	0.903092
p_RNA_R**4163414.0-4164041.0**+	72.294	-0.757729	0.51565	-1.46946	0.141708	0.256653
p_RNA_R**4174780.0-4174594.0**-	24.9044	0.291813	0.725722	0.402099	0.687611	0.783353
p_RNA_R**4176104.0-4176135.0**+	13.0584	-0.173411	0.994375	-0.174392	0.861558	0.910654
p_RNA_R**4181135.0-4180876.0**-	4.69325	-2.17286	1.70197	-1.27667	0.201718
p_RNA_R**4182077.0-4182262.0**+	1.90845	-4.19043	3.21876	-1.30188	0.192959
p_RNA_R**4191458.0-4191608.0**+	4.52746	-0.129237	1.66632	-0.0775586	0.938179
p_RNA_R**4202298.0-4202495.0**+	18.3834	1.29292	0.86322	1.49779	0.134189	0.245791
p_RNA_R**4214502.0-4214397.0**-	112.529	0.344823	0.437392	0.788362	0.430485	0.579693
p_RNA_R**4234942.0-4235298.0**+	3.68033	-1.32307	1.85182	-0.71447	0.474936
p_RNA_R**4250679.0-4250632.0**-	1.4915	-1.80922	2.81811	-0.641997	0.520875
p_RNA_R**4252846.0-4252873.0**+	6.36598	-1.88797	1.49453	-1.26325	0.206498	0.342181
p_RNA_R**4257875.0-4258091.0**+	158.244	0.645478	0.401618	1.60719	0.108012	0.213092
p_RNA_R**4258921.0-4259097.0**+	12.8533	0.772773	0.963098	0.802382	0.422332	0.57062
p_RNA_R**4259907.0-4259930.0**+	1.72988	-4.04642	3.3332	-1.21397	0.224758
p_RNA_R**4267865.0-4267964.0**+	1.51159	-1.82901	2.80663	-0.651677	0.51461
p_RNA_R**4268557.0-4268659.0**+	3.64327	-0.0345296	1.78201	-0.0193768	0.984541
p_RNA_R**4275523.0-4275449.0**-	2.17011	0.83324	2.30338	0.361746	0.717542
p_RNA_R**4283974.0-4284029.0**+	3.40131	-1.1967	1.95248	-0.612914	0.539933
p_RNA_R**4292515.0-4292577.0**+	10.3217	0.379738	1.09469	0.34689	0.728674	0.810421
p_RNA_R**4297528.0-4297624.0**+	7.69725	-1.64201	1.35341	-1.21324	0.225038	0.359436
p_RNA_R**4304152.0-4304342.0**+	242.49	0.820627	0.370011	2.21784	0.0265655	0.0691183
p_RNA_R**4304430.0-4304518.0**+	1.51205	-0.879365	2.71092	-0.324379	0.745651
p_RNA_R**4306156.0-4306276.0**+	9.39007	-1.47566	1.15252	-1.28038	0.200412	0.33695
p_RNA_R**4312994.0-4313078.0**+	1.30471	2.52475	3.2511	0.776583	0.437405
p_RNA_R**4346792.0-4346891.0**+	6.80484	-1.02782	1.33086	-0.772298	0.439938	0.586967
p_RNA_R**4353066.0-4353243.0**+	10.6066	-0.708479	1.1194	-0.632907	0.526794	0.662815
p_RNA_R**4384382.0-4384403.0**+	4.96313	-1.45744	1.62053	-0.899361	0.368461
p_RNA_R**4391508.0-4391479.0**-	0.876352	1.77858	3.77987	0.47054	0.63797
p_RNA_R**4416974.0-4417009.0**+	0.875897	0.359186	3.72078	0.0965352	0.923095
p_RNA_R**628694.0-628640.0**-	25.1454	-3.23602	0.843092	-3.83827	0.000123903	0.000665832
p_RNA_R**4433024.0-4433099.0**+	2.3884	0.0152012	2.19993	0.00690985	0.994487
p_RNA_R**4472257.0-4472317.0**+	7.7397	-0.691225	1.34021	-0.51576	0.606022	0.729001
p_RNA_R**4476445.0-4476476.0**+	2.13168	1.79438	2.48613	0.721756	0.470444
p_RNA_R**4477528.0-4477611.0**+	20.6602	1.17473	0.858957	1.36762	0.171432	0.296016
p_RNA_R**2999211.0-2999186.0**-	51.1133	-3.24761	0.676144	-4.80312	1.56208e-06	1.32088e-05
p_RNA_R**4491017.0-4490914.0**-	1.971	0.524952	2.63262	0.199403	0.841948
p_RNA_R**4502782.0-4502448.0**-	221.011	1.05088	0.38618	2.72122	0.00650416	0.0222613
p_RNA_A**2915121-2915187**-	68.1874	-3.35665	0.5714	-5.87443	4.24297e-09	4.69175e-08
p_RNA_R**4513996.0-4513856.0**-	4.10046	0.410717	1.75702	0.233757	0.815174
p_RNA_R**4530609.0-4530506.0**-	9.37508	-3.18283	1.3326	-2.38844	0.0169202	0.0491371
p_RNA_R**4530771.0-4531066.0**+	47.2975	-1.50168	0.582638	-2.57738	0.00995511	0.0318011
p_RNA_R**4547105.0-4546974.0**-	7.42124	2.58045	1.33008	1.94007	0.0523707	0.120142
p_RNA_R**455701.0-455634.0**-	2.19202	4.91838	3.43193	1.43312	0.151823
p_RNA_R**4599789.0-4599948.0**+	14.4615	-1.57276	1.07092	-1.4686	0.14194	0.256653
p_RNA_R**4615658.0-4615761.0**+	1.75361	4.59854	3.62602	1.26821	0.204724
p_RNA_R**3025554.0-3025578.0**+	27.7398	-3.37666	0.882761	-3.82511	0.000130713	0.000695926
p_RNA_R**4639707.0-4639762.0**+	3.03277	-2.92587	2.21251	-1.32242	0.186029
p_RNA_R**4651137.0-4651172.0**+	1.70111	-0.419233	2.81726	-0.148809	0.881705
p_RNA_R**4652267.0-4652385.0**+	12.6057	0.853862	1.01547	0.840857	0.400428	0.549513
p_RNA_R**4661517.0-4661543.0**+	3.66206	0.109747	1.83324	0.0598651	0.952263
p_RNA_R**4662872.0-4662920.0**+	3.25334	-0.681332	1.93513	-0.352085	0.724774
p_RNA_R**466653.0-466882.0**+	6.98363	2.32406	1.77021	1.31287	0.189227	0.321909
p_RNA_R**466938.0-467137.0**+	3.22723	1.95097	2.01812	0.966722	0.333683
p_RNA_R**4669752.0-4669771.0**+	21.1294	1.09752	0.804454	1.3643	0.172473	0.296922
p_RNA_R**4669764.0-4669612.0**-	1.09555	2.18476	3.46362	0.630775	0.528188
p_RNA_R**4670552.0-4670656.0**+	10.7903	-1.97923	1.20023	-1.64904	0.0991399	0.201433
p_RNA_R**4674535.0-4674575.0**+	65.9641	0.414997	0.586991	0.706991	0.479572	0.626713
p_RNA_R**4679979.0-4680522.0**+	27.7257	-0.274075	0.709212	-0.386451	0.699163	0.790634
p_RNA_R**4680897.0-4681135.0**+	23.6693	-0.826206	0.774602	-1.06662	0.286143	0.43298
p_RNA_R**4694233.0-4694274.0**+	2.76783	0.420499	2.03111	0.207029	0.835987
p_RNA_R**4695147.0-4695227.0**+	4.13151	0.997781	1.76543	0.565177	0.571953
p_RNA_R**4703206.0-4703077.0**-	13.3961	-1.62423	1.08689	-1.49437	0.135078	0.245791
p_RNA_R**4705720.0-4705832.0**+	5.80151	-0.64572	1.42318	-0.453718	0.650032	0.758478
p_RNA_R**4705896.0-4705987.0**+	5.32923	2.3354	1.55979	1.49725	0.134327	0.245791
p_RNA_R**4713237.0-4713315.0**+	18.6873	-0.71941	0.860973	-0.835578	0.403392	0.552263
p_RNA_R**4719834.0-4719890.0**+	29.8765	-1.68208	0.745385	-2.25666	0.0240295	0.0633968
p_RNA_R**4725038.0-4725056.0**+	1.92899	-2.22459	2.55032	-0.872278	0.383057
p_RNA_R**4741963.0-4741904.0**-	3.61915	-2.3551	1.93805	-1.21519	0.224294
p_RNA_R**4746901.0-4746955.0**+	15.6638	0.0503337	0.966193	0.0520949	0.958453	0.970265
p_RNA_R**4749455.0-4749735.0**+	1.88836	-4.17628	3.30123	-1.26507	0.205847
p_RNA_R**4760665.0-4761104.0**+	7.69975	1.94474	1.35271	1.43767	0.150529	0.267142
p_RNA_R**1463647.0-1463555.0**-	24.6394	-3.43182	0.871904	-3.936	8.28493e-05	0.000471667
p_RNA_R**4763523.0-4763439.0**-	10.6729	-1.52483	1.08829	-1.40113	0.161176	0.281691
p_RNA_R**2522518.0-2522501.0**-	124.155	-3.45932	0.477217	-7.24894	4.20034e-13	1.00633e-11
p_RNA_R**4821197.0-4821123.0**-	1.9614	1.22469	2.44393	0.501116	0.61629
p_RNA_R**4826254.0-4826171.0**-	57.3331	-0.560895	0.546588	-1.02617	0.304809	0.454055
p_RNA_A**3125342-3125513**+	582.561	-3.47781	0.403861	-8.61142	7.21611e-18	3.19174e-16
p_RNA_R**4827687.0-4827654.0**-	3.23279	-1.08865	1.92951	-0.564207	0.572613
p_RNA_R**4843323.0-4843352.0**+	0.865396	-0.846248	3.49398	-0.242201	0.808624
p_RNA_R**4843866.0-4844057.0**+	100.98	0.0717063	0.467282	0.153454	0.87804	0.920077
p_RNA_R**4844635.0-4844728.0**+	20.125	-1.13421	0.808604	-1.40268	0.160714	0.281691
p_RNA_R**4845489.0-4845510.0**+	5.13029	-2.87176	1.69872	-1.69054	0.0909239
p_RNA_R**4860880.0-4860734.0**-	10.8392	2.80878	1.2052	2.33055	0.0197769	0.0552026
p_RNA_R**4863367.0-4863324.0**-	0.438403	2.79601	5.28833	0.528713	0.597004
p_RNA_R**4870893.0-4870938.0**+	5.86594	2.22831	4.23671	0.525953	0.598921	0.72501
p_RNA_R**4876111.0-4876038.0**-	1.31385	0.227939	3.12085	0.0730376	0.941776
p_RNA_R**4876906.0-4876778.0**-	2.7953	-0.815297	2.04755	-0.398181	0.690497
p_RNA_R**4882065.0-4882039.0**-	1.9299	-0.646961	2.42125	-0.267201	0.789314
p_RNA_R**4883313.0-4883473.0**+	7.00167	-2.57007	1.63744	-1.56957	0.116516	0.22258
p_RNA_R**4901718.0-4901817.0**+	25.2703	2.18851	0.754559	2.90038	0.00372713	0.0138265
p_RNA_R**4929899.0-4930035.0**+	1.31521	4.18577	3.92684	1.06594	0.286451
p_RNA_R**4931036.0-4931298.0**+	3.00446	-0.517103	1.98978	-0.25988	0.794957
p_RNA_R**4935463.0-4935643.0**+	2.59619	-1.20687	2.14739	-0.562017	0.574104
p_RNA_R**4945624.0-4945676.0**+	4.02696	-1.94934	1.85243	-1.05232	0.292654
p_RNA_R**4952280.0-4952415.0**+	0.427903	0.740326	5.0132	0.147675	0.882599
p_RNA_R**4975917.0-4975960.0**+	9.12224	1.18756	1.28202	0.926317	0.354281	0.501753
p_RNA_R**4984140.0-4984054.0**-	3.66024	-1.3099	1.83512	-0.713795	0.475354
p_RNA_R**4987629.0-4987719.0**+	10.1982	1.47028	1.15609	1.27177	0.203456	0.338195
p_RNA_R**1866135.0-1865874.0**-	19.6347	-3.52173	0.999041	-3.52511	0.000423308	0.00194722
p_RNA_R**5010907.0-5011035.0**+	0.636149	-2.6055	4.65328	-0.559927	0.575529
p_RNA_R**5022123.0-5021923.0**-	11.9879	0.939556	0.997064	0.942323	0.346027	0.498661
p_RNA_R**5040243.0-5040172.0**-	3.22769	2.6761	2.06805	1.29402	0.195658
p_RNA_R**5049338.0-5049348.0**+	8.17749	2.17821	1.23895	1.75811	0.0787287	0.168914
p_RNA_R**5050581.0-5050467.0**-	8.94191	1.05412	1.17833	0.894587	0.371008	0.516536
p_RNA_R**5051794.0-5051776.0**-	0.65715	1.3503	4.2523	0.317545	0.75083
p_RNA_R**5064514.0-5064440.0**-	2.99441	-0.515971	2.01893	-0.255567	0.798286
p_RNA_R**5065512.0-5065473.0**-	15.0027	-2.78217	1.08299	-2.56897	0.0102001	0.0324037
p_RNA_R**5067366.0-5067311.0**-	11.1528	-0.81935	1.04486	-0.784169	0.432941	0.581638
p_RNA_R**5068892.0-5068842.0**-	16.539	1.04286	0.881884	1.18254	0.236991	0.375399
p_RNA_R**5083893.0-5084008.0**+	1.2933	-0.565585	2.88877	-0.195788	0.844776
p_RNA_R**5084950.0-5085069.0**+	18.4257	0.589222	0.938312	0.627959	0.530031	0.665432
p_RNA_R**5085381.0-5085459.0**+	1.2723	-3.60547	3.65064	-0.987627	0.323335
p_RNA_R**5093035.0-5093131.0**+	14.8025	0.426164	0.963428	0.442342	0.658242	0.764624
p_RNA_R**5098579.0-5098597.0**+	1.71025	-2.03217	2.66821	-0.761622	0.446286
p_RNA_R**5117071.0-5117001.0**-	4.47899	0.0614943	1.56474	0.0393001	0.968651
p_RNA_R**511994.0-511950.0**-	1.06451	-0.155027	3.42809	-0.0452225	0.96393
p_RNA_R**5120338.0-5120410.0**+	13.2386	2.31321	1.02435	2.25822	0.0239321	0.0633968
p_RNA_R**5121703.0-5121735.0**+	7.18253	-0.983943	1.28584	-0.765212	0.444145	0.5898
p_RNA_R**5131279.0-5131227.0**-	27.3325	1.31844	0.756338	1.74319	0.081301	0.17287
p_RNA_R**5649722.0-5649605.0**-	20.2408	-3.56695	0.995423	-3.58335	0.000339212	0.00161196
p_RNA_R**5155279.0-5155257.0**-	18.1881	0.574602	0.827592	0.694307	0.48749	0.631321
p_RNA_R**5163677.0-5163990.0**+	25.8116	1.34814	0.741945	1.81704	0.0692113	0.151895
p_RNA_R**5164831.0-5164731.0**-	1.08505	0.846076	3.13863	0.269569	0.787492
p_RNA_R**5169636.0-5169772.0**+	43.5362	0.38002	0.688305	0.55211	0.580873	0.709134
p_RNA_R**5170230.0-5170242.0**+	19.1041	2.21626	0.853333	2.59718	0.00939934	0.0301934
p_RNA_R**5189116.0-5189160.0**+	5.37634	0.875184	1.43581	0.60954	0.542166	0.673317
p_RNA_R**5192994.0-5193041.0**+	5.98144	0.0224823	1.36818	0.0164323	0.986889	0.988609
p_RNA_R**5193731.0-5193794.0**+	22.6559	-0.4286	0.809842	-0.529239	0.59664	0.723772
p_RNA_A**4086343-4086684**+	434.02	-3.60893	0.387245	-9.31949	1.16904e-20	7.46886e-19
p_RNA_R**5198839.0-5198811.0**-	39.1315	0.600067	0.643262	0.932849	0.350898	0.501238
p_RNA_R**5236424.0-5236442.0**+	1.30289	-1.57997	3.00219	-0.526272	0.5987
p_RNA_R**5278318.0-5278389.0**+	2.15733	-4.36526	3.11586	-1.40098	0.16122
p_RNA_R**5284741.0-5284825.0**+	4.09354	1.92429	1.70564	1.1282	0.259237
p_RNA_R**5299893.0-5299843.0**-	2.57655	-0.654561	2.12353	-0.308242	0.757898
p_RNA_R**5337868.0-5337933.0**+	2.80716	0.925971	2.10767	0.439334	0.66042
p_RNA_R**5338598.0-5338731.0**+	15.4917	-0.575632	0.929882	-0.619037	0.535892	0.66851
p_RNA_R**5343752.0-5343886.0**+	6.4111	0.17735	1.4072	0.12603	0.899708	0.933812
p_RNA_R**5361417.0-5361462.0**+	14.0637	-1.56235	0.978006	-1.59748	0.110158	0.214715
p_RNA_R**5362514.0-5362584.0**+	31.8782	-0.888068	0.741242	-1.19808	0.230886	0.367754
p_RNA_R**5364696.0-5364726.0**+	57.3297	0.0815182	0.533129	0.152905	0.878473	0.920077
p_RNA_R**5364984.0-5365075.0**+	38.9547	-0.0418863	0.606508	-0.0690614	0.944941	0.958273
p_RNA_R**5365455.0-5365601.0**+	30.9827	-0.0109358	0.662025	-0.0165187	0.986821	0.988609
p_RNA_R**5373968.0-5373957.0**-	2.17879	-0.893204	2.36657	-0.377426	0.705857
p_RNA_R**5377286.0-5377260.0**-	5.32338	-0.735844	1.47492	-0.498905	0.617846	0.737057
p_RNA_R**5377436.0-5377507.0**+	45.271	-0.154544	0.580372	-0.266284	0.79002	0.855483
p_RNA_R**5378492.0-5378594.0**+	2.34129	3.24821	2.51925	1.28936	0.197274
p_RNA_R**5378965.0-5379043.0**+	0.208701	-1.02071	5.40973	-0.18868	0.850343
p_RNA_R**5386849.0-5386925.0**+	65.5518	0.443446	0.520073	0.85266	0.393848	0.541777
p_RNA_R**5390946.0-5391084.0**+	25.0946	-1.46768	0.785281	-1.86898	0.0616253	0.138959
p_RNA_R**5437436.0-5437249.0**-	5.81292	0.11033	1.39905	0.0788605	0.937144	0.952045
p_RNA_R**5448074.0-5447985.0**-	4.08723	-1.95694	1.7873	-1.09491	0.273555
p_RNA_R**5467540.0-5467455.0**-	9.52754	-1.99937	1.23097	-1.62423	0.104327	0.206856
p_RNA_R**5469329.0-5469077.0**-	27.7287	0.80631	0.72467	1.11266	0.265855	0.410932
p_RNA_R**5475433.0-5475421.0**-	1.08414	-1.26024	3.20778	-0.392869	0.694417
p_RNA_R**5489610.0-5489499.0**-	1.51296	0.68546	2.70211	0.253676	0.799746
p_RNA_R**5490855.0-5490795.0**-	1.52255	-0.124217	2.70156	-0.0459797	0.963326
p_RNA_R**5496425.0-5496521.0**+	13.1822	1.1846	1.0398	1.13926	0.254596	0.395656
p_RNA_R**5499009.0-5498991.0**-	3.87252	0.184751	1.76315	0.104784	0.916547
p_RNA_R**5500568.0-5500516.0**-	6.4254	-1.10201	1.44885	-0.760606	0.446893	0.592081
p_RNA_R**5523597.0-5523703.0**+	23.8443	2.04226	0.764109	2.67273	0.00752358	0.0247203
p_RNA_R**5526216.0-5526258.0**+	2.60624	-1.21841	2.17213	-0.560931	0.574845
p_RNA_R**5528819.0-5528901.0**+	7.12173	2.60537	1.50419	1.73207	0.0832616	0.175368
p_RNA_R**5530105.0-5530147.0**+	8.15694	1.94087	1.22765	1.58096	0.113887	0.219013
p_RNA_R**5530400.0-5530409.0**+	1.74266	1.80494	2.61727	0.689628	0.490428
p_RNA_R**5562701.0-5562923.0**+	1.502	-0.868009	2.71669	-0.31951	0.74934
p_RNA_R**5565841.0-5565899.0**+	8.39806	3.19039	1.33768	2.38503	0.0170779	0.0493458
p_RNA_R**5588422.0-5588597.0**+	56.4112	-0.0746598	0.540733	-0.138071	0.890184	0.927275
p_RNA_R**5596604.0-5596378.0**-	6.85961	1.04108	1.35425	0.768753	0.44204	0.588364
p_RNA_R**5622973.0-5623028.0**+	0.64665	-0.258682	3.9353	-0.0657337	0.94759
p_RNA_R**5623096.0-5623129.0**+	2.80716	0.925971	2.10767	0.439334	0.66042
p_RNA_R**5633390.0-5633415.0**+	2.97608	-0.366247	2.17843	-0.168124	0.866485
p_RNA_R**5647188.0-5647176.0**-	14.5454	-1.04503	0.934592	-1.11816	0.263497	0.408385
p_RNA_R**4134906.0-4134986.0**+	36.8651	-3.61568	0.799222	-4.524	6.06818e-06	4.53143e-05
p_RNA_R**5654718.0-5654738.0**+	3.17473	-0.56482	2.12758	-0.265475	0.790644
p_RNA_R**5658224.0-5658305.0**+	6.18923	-0.547327	1.35422	-0.404164	0.686092	0.783353
p_RNA_R**5667309.0-5667374.0**+	2.13906	-0.262987	2.3494	-0.111938	0.910873
p_RNA_R**5669140.0-5669205.0**+	65.4521	0.201735	0.523336	0.385479	0.699883	0.790634
p_RNA_R**5669449.0-5669481.0**+	11.4082	-1.4172	1.15249	-1.22969	0.218814	0.353127
p_RNA_R**5675620.0-5675726.0**+	56.2885	-0.153158	0.532035	-0.287872	0.773445	0.848723
p_RNA_R**5680351.0-5680364.0**+	26.5082	-0.601542	0.749082	-0.803039	0.421952	0.57062
p_RNA_R**5692359.0-5692434.0**+	5.9504	-0.447022	1.40813	-0.317458	0.750896	0.828724
p_RNA_R**5695405.0-5695432.0**+	5.99705	-1.47521	1.49169	-0.98895	0.322687	0.474157
p_RNA_R**5705863.0-5706041.0**+	3.65888	-3.20709	2.04752	-1.56633	0.117272
p_RNA_R**5711948.0-5711996.0**+	16.7344	-2.6405	1.01647	-2.5977	0.00938496	0.0301934
p_RNA_R**5715036.0-5715085.0**+	1.31339	-0.615596	3.16046	-0.19478	0.845565
p_RNA_R**5719165.0-5718784.0**-	37.0036	0.0755042	0.747487	0.101011	0.919542	0.940813
p_RNA_R**5723683.0-5723656.0**-	1.30289	-1.57997	3.00219	-0.526272	0.5987
p_RNA_R**5723940.0-5723908.0**-	7.1295	1.30141	1.29506	1.0049	0.314943	0.466733
p_RNA_R**5739695.0-5739716.0**+	0
p_RNA_R**5751196.0-5751474.0**+	26.371	-1.23873	0.733334	-1.68918	0.0911853	0.187927
p_RNA_R**5758442.0-5758514.0**+	13.9025	-1.75336	1.07786	-1.6267	0.103801	0.206524
p_RNA_A**1557763-1558029**-	63.3421	-3.67757	0.613067	-5.99864	1.9898e-09	2.43433e-08
p_RNA_R**5767466.0-5767632.0**+	175.825	-0.169286	0.388396	-0.43586	0.662938	0.768527
p_RNA_R**5773654.0-5773583.0**-	10.2236	4.4258	1.50427	2.94215	0.00325941	0.01233
p_RNA_R**5793841.0-5793924.0**+	33.916	-0.860492	0.661687	-1.30045	0.193446	0.328068
p_RNA_R**5794380.0-5794518.0**+	44.6859	0.501398	0.586344	0.855126	0.392481	0.541191
p_RNA_R**5804224.0-5804151.0**-	40.5385	0.125016	0.602622	0.207454	0.835655	0.889818
p_RNA_R**5807487.0-5807564.0**+	3.41403	-0.299116	1.86103	-0.160727	0.872309
p_RNA_R**5826282.0-5826119.0**-	2.32988	0.508036	2.41144	0.210677	0.833139
p_RNA_R**5826449.0-5826468.0**+	6.76919	0.592494	1.29169	0.458696	0.646452	0.757047
p_RNA_R**5836643.0-5836772.0**+	1.502	-0.868009	2.71669	-0.31951	0.74934
p_RNA_A**3730109-3730177**-	2230.69	-3.75631	0.325558	-11.5381	8.48182e-31	1.21926e-28
p_RNA_R**5838254.0-5838315.0**+	4.06669	-2.52812	1.84485	-1.37036	0.170573
p_RNA_R**5839717.0-5839826.0**+	14.5444	0.616465	0.919666	0.670314	0.502658	0.641451
p_RNA_R**5849535.0-5849591.0**+	10.6671	1.73017	1.10894	1.5602	0.118713	0.225281
p_RNA_R**5849995.0-5849667.0**-	9.2312	-0.887851	1.25372	-0.708171	0.478839	0.626713
p_RNA_R**5872624.0-5872656.0**+	9.22054	1.24217	1.13297	1.09638	0.272911	0.420708
p_RNA_R**5878859.0-5878771.0**-	5.7783	-1.41291	1.51662	-0.931621	0.351533	0.501238
p_RNA_R**5884221.0-5884129.0**-	11.5372	0.207186	1.03617	0.199953	0.841517	0.894404
p_RNA_R**5889154.0-5889131.0**-	7.7766	1.29665	1.24734	1.03954	0.298556	0.448223
p_RNA_R**5889770.0-5889565.0**-	24.3678	1.54513	0.767525	2.01313	0.044101	0.10522
p_RNA_A**4858730-4858850**+	329.896	-3.79292	0.423742	-8.95102	3.52225e-19	1.68774e-17
p_RNA_R**5925370.0-5925210.0**-	1.0951	0.79371	3.37344	0.235282	0.81399
p_RNA_R**5942649.0-5942711.0**+	24.2576	1.27448	0.743982	1.71305	0.086704	0.18129
p_RNA_R**5949297.0-5949340.0**+	55.0034	0.25539	0.546933	0.466949	0.640536	0.757047
p_RNA_R**5949828.0-5950000.0**+	34.5279	1.65252	0.646354	2.55669	0.0105674	0.0333589
p_RNA_R**5955873.0-5955792.0**-	5.57409	0.236617	1.40204	0.168766	0.865981	0.91324
p_RNA_A**4428791-4428903**-	1827.85	-3.80569	0.365394	-10.4153	2.11135e-25	2.02338e-23
p_RNA_R**5956254.0-5956182.0**-	22.2846	0.240738	0.874825	0.275184	0.783175	0.849671
p_RNA_R**5957423.0-5957204.0**-	23.6678	2.31944	0.820266	2.82767	0.00468888	0.0168506
p_RNA_R**5957432.0-5957555.0**+	12.1478	1.30283	1.02233	1.27437	0.202531	0.338195
p_RNA_R**597241.0-597187.0**-	5.51063	-2.00735	1.76153	-1.13955	0.254473	0.395656
p_RNA_R**5975839.0-5975932.0**+	8.36081	-4.41775	1.59541	-2.76903	0.0056223	0.0195929
p_RNA_R**5980220.0-5980431.0**+	9.02199	-1.89455	1.23249	-1.53717	0.124251	0.231962
p_RNA_R**5986359.0-5986261.0**-	4.05846	-0.772031	1.779	-0.43397	0.66431
p_RNA_R**5986955.0-5986997.0**+	3.83097	-1.09554	1.98283	-0.552511	0.580599
p_RNA_R**5988251.0-5988189.0**-	17.7771	1.92905	0.900472	2.14226	0.0321725	0.0807825
p_RNA_R**5998648.0-5998476.0**-	17.1036	-0.983974	0.902499	-1.09028	0.275591	0.422573
p_RNA_R**6000566.0-6000483.0**-	18.2177	-2.06081	0.974701	-2.1143	0.0344894	0.0862234
p_RNA_A**3319766-3319907**-	11332.1	-3.8655	0.391685	-9.86891	5.67757e-23	4.66372e-21
p_RNA_R**6019653.0-6019352.0**-	31.0845	-2.25737	0.825525	-2.73447	0.00624813	0.021513
p_RNA_R**6021558.0-6021232.0**-	27.7793	-2.11427	0.78654	-2.68806	0.00718674	0.0237824
p_RNA_R**6025144.0-6025308.0**+	26.5469	1.19438	0.774122	1.54289	0.122858	0.230108
p_RNA_R**6041733.0-6041600.0**-	27.7333	-1.1655	0.774197	-1.50543	0.132213	0.243661
p_RNA_R**6049677.0-6049769.0**+	3.20175	-2.16478	2.02027	-1.07153	0.283932
p_RNA_R**605083.0-605132.0**+	2.97386	-0.956935	2.09812	-0.456091	0.648325
p_RNA_R**6052201.0-6052178.0**-	4.71334	-2.17651	1.69099	-1.28712	0.198051
p_RNA_R**6062477.0-6062394.0**-	23.0998	2.28299	0.795905	2.86843	0.00412518	0.0151081
p_RNA_R**6101746.0-6101861.0**+	0.875897	0.359186	3.72078	0.0965352	0.923095
p_RNA_R**6154752.0-6154865.0**+	70.935	0.378632	0.490301	0.772244	0.43997	0.586967
p_RNA_R**621616.0-621645.0**+	1.09601	3.92401	4.15054	0.945421	0.344444
p_RNA_R**6223849.0-6223935.0**+	1.31521	4.18577	3.92684	1.06594	0.286451
p_RNA_A**3125221-3125268**-	23.1041	-4.05164	0.974165	-4.15909	3.19511e-05	0.000191374
p_RNA_R**6227808.0-6227870.0**+	4.14887	-0.83223	1.86504	-0.446226	0.655434
p_RNA_A**3125210-3125245**-	1023.32	-4.05897	0.335167	-12.1103	9.317e-34	1.78576e-31
p_RNA_A**722770-722842**-	68.8145	-4.28199	0.631739	-6.7781	1.21763e-11	2.12163e-10
p_RNA_R**6280867.0-6280898.0**+	2.15779	-2.40097	2.46194	-0.975238	0.329442
p_RNA_R**2942349.0-2942375.0**+	28.2435	-4.33225	0.924169	-4.68772	2.76267e-06	2.26933e-05
p_RNA_R**6309916.0-6310081.0**+	138.147	-0.285245	0.420587	-0.678207	0.49764	0.638712
p_RNA_R**6330215.0-6330239.0**+	1.29375	0.293947	2.88767	0.101794	0.91892
p_RNA_R**6331814.0-6331859.0**+	10.0061	-1.60237	1.13481	-1.41202	0.157944	0.278583
p_RNA_R**6335851.0-6335313.0**-	8.56742	2.77102	1.27132	2.17963	0.0292847	0.0741793
p_RNA_R**6342501.0-6342610.0**+	3.6502	-1.30549	1.83627	-0.710949	0.477116
p_RNA_R**6344938.0-6345027.0**+	1.91849	-4.19738	3.20476	-1.30973	0.190286
p_RNA_R**6350970.0-6351218.0**+	5.60695	1.81935	1.4537	1.25154	0.210739	0.347206
p_RNA_R**6352515.0-6352573.0**+	2.18106	2.20635	2.4214	0.911191	0.362195
p_RNA_R**6364946.0-6364793.0**-	14.8326	0.646172	0.9233	0.69985	0.484021	0.629665
p_RNA_R**6373809.0-6373716.0**-	8.14706	-0.798269	1.32341	-0.603193	0.54638	0.675632
p_RNA_R**6374140.0-6373900.0**-	64.7523	1.32457	0.578565	2.2894	0.0220559	0.0601051
p_RNA_R**6385275.0-6385449.0**+	2.10109	1.01741	2.72808	0.37294	0.709193
p_RNA_R**6422643.0-6422536.0**-	0.636604	-0.233665	4.30022	-0.054338	0.956666
p_RNA_R**6423538.0-6423298.0**-	4.28635	-1.57871	1.72436	-0.915532	0.359912
p_RNA_R**6427163.0-6427045.0**-	1.50155	-1.81874	2.80099	-0.649322	0.51613
p_RNA_R**6427402.0-6427495.0**+	3.004	-0.954201	1.99043	-0.479395	0.631658
p_RNA_R**6429030.0-6429098.0**+	4.74666	0.0116112	1.6368	0.00709384	0.99434
p_RNA_R**6431334.0-6431127.0**-	19.3112	-0.879986	0.821303	-1.07145	0.283966	0.43082
p_RNA_R**6433076.0-6433118.0**+	3.02409	-0.965557	1.98709	-0.485914	0.627028
p_RNA_R**6437873.0-6438046.0**+	5.36447	-0.167019	1.44251	-0.115784	0.907824	0.938234
p_RNA_R**6442863.0-6442898.0**+	0
p_RNA_A**4638021-4638337**+	284.166	-4.40719	0.467974	-9.41759	4.61564e-21	3.31749e-19
p_RNA_R**6482353.0-6482397.0**+	5.33343	-0.740693	1.46988	-0.503916	0.61432	0.735905
p_RNA_R**6539910.0-6540156.0**+	2.60714	-0.199495	2.12655	-0.0938112	0.925259
p_RNA_R**6543685.0-6543503.0**-	24.254	0.950468	0.733943	1.29502	0.195314	0.329343
p_RNA_A**1422114-1422147**-	86.7216	-4.62735	0.602895	-7.67522	1.65135e-14	4.99751e-13
p_RNA_R**6553393.0-6553357.0**-	8.03286	0.604782	1.35507	0.446309	0.655374	0.762834
p_RNA_R**6588234.0-6588195.0**-	1.72029	-2.04067	2.66362	-0.766126	0.443601
p_RNA_R**6589513.0-6589747.0**+	5.37185	-0.757261	1.55017	-0.488501	0.625195	0.74428
p_RNA_A**2367208-2367322**-	76.0492	-5.20489	0.691919	-7.5224	5.37813e-14	1.47258e-12
p_RNA_R**665573.0-665431.0**-	9.63658	0.590884	1.09368	0.540273	0.589009	0.717543
p_RNA_R**6740947.0-6741046.0**+	2.33079	2.06643	2.36441	0.873972	0.382134
p_RNA_R**6746077.0-6746162.0**+	2.1587	-0.864948	2.30299	-0.375576	0.707232
p_RNA_R**677470.0-677343.0**-	2.34594	-4.48752	3.0262	-1.48289	0.138104
p_RNA_R**686057.0-686013.0**-	29.5	-0.842084	0.68627	-1.22705	0.219805	0.353127
p_RNA_R**696515.0-696591.0**+	3.02455	-0.527379	1.97452	-0.267092	0.789398
p_RNA_R**5009424.0-5009271.0**-	20.7267	-5.72457	1.31085	-4.36709	1.25915e-05	8.41875e-05
p_RNA_R**697156.0-696504.0**-	181.461	0.454611	0.392033	1.15962	0.246203	0.38574
p_RNA_R**698564.0-698632.0**+	58.3714	0.0094732	0.533799	0.0177468	0.985841	0.988609
p_RNA_R**699334.0-699403.0**+	29.9702	1.20345	0.720451	1.67041	0.0948386	0.194065
p_RNA_A**3088544-3088933**+	4001.28	-6.16914	0.397761	-15.5097	2.98442e-54	8.5802e-52
p_RNA_R**765378.0-765464.0**+	3.87899	-1.4103	1.79556	-0.78544	0.432196
p_RNA_R**767780.0-767652.0**-	1.0741	-1.24486	3.19088	-0.390131	0.69644
p_RNA_R**805920.0-806118.0**+	3.46522	1.7913	2.12579	0.842654	0.399422
p_RNA_R**832351.0-832282.0**-	17.1049	0.894231	0.863746	1.03529	0.300532	0.450015
p_RNA_R**833458.0-833435.0**-	2.98749	1.21585	1.91651	0.634408	0.525814
p_RNA_R**877505.0-877289.0**-	0.65715	1.3503	4.2523	0.317545	0.75083
p_RNA_R**894422.0-894438.0**+	2.34084	2.02794	2.24327	0.904011	0.36599
p_RNA_R**930487.0-930684.0**+	2.16006	0.842632	2.33449	0.360948	0.718138
p_RNA_R**946140.0-946099.0**-	9.04253	-1.62687	1.2197	-1.33383	0.182259	0.310976
p_RNA_R**947018.0-946959.0**-	3.68992	-1.80509	1.90695	-0.946586	0.34385
p_RNA_A**999691-999725**-	352.76	-11.7197	1.9903	-5.88837	3.90014e-09	4.39722e-08

## Sheet: summary_DESeq2_96h_CHR
Gene_ID	baseMean	log2FoldChange	lfcSE	stat	pvalue	padj
p_RNA_A**1084487-1084581**-	37.2356	-1.03817	0.647065	-1.60443	0.10862	0.178047
p_RNA_A**1270156-1270342**+	197.67	0.331999	0.413686	0.802539	0.422241	0.547627
p_RNA_A**999691-999725**-	253.701	-10.7427	2.36229	-4.54756	5.4271e-06	3.19596e-05
p_RNA_A**1405305-1405515**-	43.0974	0.00191802	0.612375	0.0031321	0.997501	0.997501
p_RNA_A**5048541-5048681**-	34.4266	-7.86118	2.41461	-3.25567	0.00113124	0.00385431
p_RNA_A**1489432-1489491**-	32.1828	0.347836	0.671562	0.517951	0.604492	0.694802
p_RNA_A**5048033-5048373**-	33.2964	-7.81314	2.41905	-3.22984	0.00123858	0.0040745
p_RNA_R**1683365.0-1683325.0**-	28.4303	-7.5851	2.42747	-3.12469	0.0017799	0.00544238
p_RNA_A**3088544-3088933**+	2863.02	-6.52117	0.446872	-14.5929	3.11483e-48	4.95258e-46
p_RNA_R**3070866.0-3070445.0**-	38.8076	-5.67118	1.20235	-4.71673	2.39671e-06	1.5449e-05
p_RNA_A**3892865-3893209**-	29.8052	-5.12319	1.19974	-4.27024	1.95265e-05	9.80437e-05
p_RNA_A**1833698-1833826**+	1.52949	-3.36921	3.50173	-0.962156	0.335971
p_RNA_A**1838352-1838453**+	239.395	1.01088	0.390567	2.58824	0.00964677	0.0227798
p_RNA_R**1873578.0-1873607.0**+	23.3183	-4.93594	1.27245	-3.87908	0.000104853	0.00044656
p_RNA_R**3025554.0-3025578.0**+	19.2661	-4.66063	1.31412	-3.54659	0.000390256	0.0014774
p_RNA_A**3319766-3319907**-	7958.12	-4.57572	0.373304	-12.2574	1.53418e-34	1.21968e-32
p_RNA_A**936053-936391**-	33.8539	-4.48279	0.983287	-4.55899	5.14006e-06	3.06476e-05
p_RNA_R**5009424.0-5009271.0**-	15.3632	-4.33046	1.35514	-3.19559	0.00139545	0.00443754
p_RNA_R**4719834.0-4719890.0**+	17.9773	-4.32088	1.28386	-3.36555	0.00076392	0.00269918
p_RNA_A**4638096-4638507**+	14.8911	-4.28525	1.3635	-3.14284	0.0016732	0.00518256
p_RNA_A**1899125-1899393**+	201.251	-0.0151879	0.399567	-0.0380108	0.969679	0.979951
p_RNA_R**5836866.0-5836954.0**+	85.5556	-4.13607	0.633423	-6.52971	6.58971e-11	8.49538e-10
p_RNA_A**4638021-4638337**+	205.012	-4.13383	0.476284	-8.67932	3.98131e-18	1.20895e-16
p_RNA_A**1906041-1906190**-	28.265	-1.2395	0.760489	-1.62988	0.103127	0.169627
p_RNA_R**4826615.0-4826533.0**-	72.1279	-4.12987	0.667662	-6.18556	6.18818e-10	6.70855e-09
p_RNA_A**1908348-1908872**+	12.5819	-4.03963	1.40896	-2.8671	0.00414254	0.0114999
p_RNA_R**2522518.0-2522501.0**-	86.6811	-4.09465	0.620812	-6.59564	4.23413e-11	5.77052e-10
p_RNA_A**1916845-1917341**-	44.9191	0.103471	0.582728	0.177563	0.859066	0.904579
p_RNA_A**1965786-1966173**-	9.27616	2.72324	1.17162	2.32434	0.0201074	0.0424392
p_RNA_A**3363922-3364133**+	197.595	-4.05182	0.481478	-8.41537	3.91662e-17	8.89633e-16
p_RNA_A**2034113-2034281**-	54.2845	-0.594808	0.569662	-1.04414	0.29642	0.411024
p_RNA_A**2039369-2039426**-	3.81428	-0.385922	1.7338	-0.222588	0.823856
p_RNA_A**2039391-2039471**-	1.36047	3.02122	3.22153	0.937819	0.348337
p_RNA_A**2131793-2132377**-	39.6418	-0.979086	0.626783	-1.56208	0.118269	0.191235
p_RNA_A**1557763-1558029**-	45.2004	-3.99926	0.783919	-5.10163	3.36741e-07	2.50977e-06
p_RNA_A**4086343-4086684**+	308.254	-3.98914	0.423512	-9.41919	4.54596e-21	1.97129e-19
p_RNA_A**1898362-1898959**+	126.677	-3.93798	0.574864	-6.85028	7.37065e-12	1.06539e-10
p_RNA_A**2374120-2374428**+	44.6849	-1.17305	0.614409	-1.90923	0.0562324	0.101988
p_RNA_R**6013456.0-6013316.0**-	32.871	-3.85694	0.902108	-4.27547	1.90733e-05	9.67868e-05
p_RNA_A**2508754-2509131**-	396.358	-0.350395	0.374032	-0.936805	0.348859	0.469496
p_RNA_A**1907910-1908238**+	153.392	-3.82351	0.49061	-7.79339	6.52374e-15	1.30152e-13
p_RNA_R**3062961.0-3062646.0**-	246.324	-3.77812	0.436833	-8.6489	5.19971e-18	1.37792e-16
p_RNA_R**2942349.0-2942375.0**+	20.8958	-3.77685	1.0755	-3.51171	0.000445231	0.00167225
p_RNA_A**2468884-2468930**-	20.8615	-3.77505	1.07783	-3.50246	0.000460982	0.00170456
p_RNA_R**2521498.0-2521484.0**-	20.7655	-3.76827	1.07993	-3.48938	0.000484138	0.0017495
p_RNA_R**2999211.0-2999186.0**-	35.9563	-3.74141	0.880739	-4.24803	2.15656e-05	0.000105688
p_RNA_A**4428791-4428903**-	1323.89	-3.73271	0.385677	-9.67833	3.72761e-22	1.77807e-20
p_RNA_A**2536317-2536806**+	115.467	0.289065	0.441055	0.655394	0.512214	0.623281
p_RNA_R**6245482.0-6245415.0**-	19.2061	-3.65235	1.09618	-3.33189	0.000862584	0.00298154
p_RNA_A**2544533-2544635**-	13636	0.4798	0.326539	1.46935	0.141738	0.220225
p_RNA_A**2576978-2577078**-	32.0176	-1.25986	0.695759	-1.81077	0.070177	0.125372
p_RNA_A**722770-722842**-	51.2276	-3.59999	0.706846	-5.09304	3.52375e-07	2.58589e-06
p_RNA_R**6019653.0-6019352.0**-	20.8973	-3.59768	1.02959	-3.49429	0.000475327	0.00174409
p_RNA_A**2691859-2692013**-	48.5142	0.981677	0.5946	1.65099	0.0987412	0.164684
p_RNA_A**2706334-2706365**-	180.336	-0.669971	0.441389	-1.51787	0.129047	0.203826
p_RNA_A**2777353-2777570**+	12.8199	1.39598	1.06062	1.3162	0.188107	0.282161
p_RNA_A**4240447-4240510**+	30.0441	-3.59115	0.880978	-4.07632	4.57546e-05	0.00021397
p_RNA_A**2367208-2367322**-	57.1966	-3.59089	0.687972	-5.21953	1.79379e-07	1.35816e-06
p_RNA_A**2948709-2948768**+	21.0636	0.58881	0.775191	0.759568	0.447513	0.566241
p_RNA_R**1537497.0-1537531.0**+	26.64	-3.54929	0.95797	-3.70502	0.000211377	0.000847283
p_RNA_A**2959332-2959410**-	50.3623	-1.57893	0.627588	-2.51587	0.011874	0.0271
p_RNA_A**3029025-3029336**+	231.313	-0.563783	0.377436	-1.49372	0.135249	0.211521
p_RNA_A**5710823-5711244**+	28.3801	-3.50201	0.885925	-3.95295	7.71952e-05	0.000340945
p_RNA_A**1872155-1872397**+	101.832	-3.50122	0.541316	-6.46798	9.93202e-11	1.18439e-09
p_RNA_R**2356730.0-2356495.0**-	16.1428	-3.39438	1.14478	-2.96508	0.00302601	0.00874792
p_RNA_A**261886-262079**-	144.853	-3.31954	0.492386	-6.74175	1.5649e-11	2.19546e-10
p_RNA_A**3096428-3096552**+	50.6408	-0.793991	0.571883	-1.38838	0.165021	0.253103
p_RNA_A**3115959-3116084**+	21.9287	2.10592	0.784259	2.68523	0.00724798	0.0179134
p_RNA_A**1558693-1558748**-	24.2338	-3.25304	0.915829	-3.55202	0.000382289	0.00146558
p_RNA_A**3125221-3125268**-	18.2761	-2.79723	0.974997	-2.86896	0.00411821	0.0114999
p_RNA_R**4132275.0-4132539.0**+	76.4852	-3.241	0.589904	-5.4941	3.927e-08	3.22962e-07
p_RNA_A**1867161-1867625**-	215.77	-3.14507	0.447896	-7.02188	2.18898e-12	3.60049e-11
p_RNA_R**2401405.0-2401278.0**-	46.0948	-3.14352	0.720068	-4.36558	1.26783e-05	6.79502e-05
p_RNA_R**4761012.0-4760670.0**-	1508.84	-3.14137	0.36317	-8.64986	5.15609e-18	1.37792e-16
p_RNA_A**3193883-3194099**-	2.59518	-0.101025	2.13449	-0.0473298	0.96225
p_RNA_A**3194202-3194307**-	22.2406	-1.69228	0.860185	-1.96734	0.0491441	0.0919284
p_RNA_A**3194652-3194853**-	33.4297	-1.34613	0.690549	-1.94936	0.0512526	0.0947576
p_RNA_A**3232230-3232353**-	38.3002	-2.29255	0.818619	-2.80051	0.00510224	0.0137501
p_RNA_A**3269762-3269892**-	11.0352	-2.81655	1.26731	-2.22246	0.026252	0.0532859
p_RNA_R**1273273.0-1273068.0**-	19.9429	-3.11104	1.01684	-3.05953	0.00221687	0.0066506
p_RNA_A**3339672-3339805**-	25.2311	0.899155	0.731656	1.22893	0.219098	0.319601
p_RNA_A**2915250-2915649**-	19.535	-3.08123	1.02993	-2.99168	0.00277449	0.00806969
p_RNA_A**3398094-3398538**+	224.788	0.518191	0.441886	1.17268	0.240925	0.345108
p_RNA_A**3417036-3417203**-	73.3474	0.595906	0.510187	1.16801	0.242801	0.346755
p_RNA_A**2531278-2531759**-	102.223	-3.081	0.527169	-5.84442	5.08331e-09	4.75439e-08
p_RNA_A**3730109-3730177**-	1669.65	-3.07581	0.33591	-9.15664	5.35381e-20	2.12814e-18
p_RNA_A**2950420-2950774**+	86.1343	-3.01972	0.54215	-5.56989	2.54899e-08	2.17119e-07
p_RNA_A**2511920-2512466**-	65.174	-2.98853	0.611497	-4.88724	1.02261e-06	6.96833e-06
p_RNA_A**3633488-3633657**+	44.7103	-0.448108	0.58723	-0.763087	0.445412	0.566241
p_RNA_R**4530771.0-4531066.0**+	28.576	-2.97673	0.826377	-3.60215	0.000315599	0.00124388
p_RNA_A**3797383-3797528**-	20.2033	-2.6979	0.992183	-2.71916	0.00654484	0.0165048
p_RNA_R**4163414.0-4164041.0**+	36.7972	-2.97038	0.767329	-3.87106	0.000108362	0.000453411
p_RNA_A**3864523-3864615**-	14.8336	-1.16359	0.945324	-1.23089	0.218365	0.31951
p_RNA_A**3883713-3883927**+	131.783	-1.22391	0.450351	-2.71767	0.00657425	0.0165048
p_RNA_A**1892396-1892534**+	58.2465	-2.9626	0.632676	-4.68264	2.83197e-06	1.77743e-05
p_RNA_A**3897944-3898251**+	183.293	0.459155	0.395237	1.16172	0.245349	0.349348
p_RNA_A**2915121-2915187**-	50.5118	-2.90427	0.65152	-4.45769	8.28481e-06	4.54236e-05
p_RNA_A**4429451-4429800**-	140.899	-2.89395	0.469407	-6.16512	7.04317e-10	7.46576e-09
p_RNA_A**4098837-4098934**-	652.942	-0.753641	0.343706	-2.19269	0.0283295	0.0570177
p_RNA_A**2540476-2540848**-	506.064	-2.89039	0.39982	-7.22924	4.8572e-13	8.58105e-12
p_RNA_A**4146739-4146851**-	45.1113	1.54797	0.585782	2.64257	0.00822796	0.0199225
p_RNA_A**4146868-4147138**-	1.85132	0.369154	2.55817	0.144304	0.885261
p_RNA_A**3056958-3057381**+	84.716	-2.87964	0.538998	-5.34258	9.16324e-08	7.20745e-07
p_RNA_A**5712243-5712524**+	51.6764	-2.84332	0.678628	-4.18981	2.7919e-05	0.000133174
p_RNA_A**4294514-4294961**+	4.75562	0.39991	1.53938	0.259787	0.795028
p_RNA_A**4330111-4330233**+	70.9273	-0.925834	0.52262	-1.77152	0.0764737	0.132167
p_RNA_A**4368100-4368153**+	29.1278	-1.5226	0.718862	-2.11807	0.0341694	0.0662553
p_RNA_A**4400175-4400291**-	6.2792	2.79744	1.4564	1.92079	0.0547587	0.100076
p_RNA_A**4400641-4400899**-	68.7436	-0.629512	0.511398	-1.23096	0.218337	0.31951
p_RNA_R**3029824.0-3029905.0**+	24.0949	-2.82306	0.869852	-3.24545	0.00117266	0.00393915
p_RNA_A**4428820-4428961**-	23.8601	-2.33076	0.93121	-2.50294	0.0123167	0.0279766
p_RNA_R**2494251.0-2494123.0**-	47.7591	-2.8151	0.776363	-3.62601	0.00028784	0.00114416
p_RNA_A**448354-448472**-	45.355	0.0147419	0.605123	0.0243619	0.980564	0.986934
p_RNA_R**3193141.0-3193049.0**-	27.5916	-2.71109	0.820364	-3.30474	0.000950662	0.00326234
p_RNA_A**4637778-4637817**-	549.185	-0.261824	0.353213	-0.741264	0.458534	0.57558
p_RNA_A**4637806-4637946**-	3.65244	0.0665574	1.83596	0.0362521	0.971081
p_RNA_A**3193193-3193423**-	41.4453	-2.69767	0.685402	-3.93589	8.28896e-05	0.00035944
p_RNA_A**4156115-4156179**+	34.7266	-2.69501	0.841045	-3.20436	0.00135362	0.00439237
p_RNA_A**4690087-4690347**+	2.74835	0.617211	1.95473	0.315753	0.75219
p_RNA_A**1905484-1905621**-	28.6473	-2.62364	0.876199	-2.99435	0.00275031	0.00804844
p_RNA_A**4703592-4703726**-	125.891	0.496	0.482024	1.02899	0.303483	0.41718
p_RNA_A**4735088-4735411**+	29.331	-1.89385	0.733786	-2.58094	0.00985329	0.0231528
p_RNA_A**4787935-4788163**+	673.016	-0.510206	0.387279	-1.31741	0.1877	0.282161
p_RNA_A**2509435-2509889**-	239.323	-2.6222	0.443623	-5.91087	3.40298e-09	3.3127e-08
p_RNA_A**1887629-1887960**+	38.4066	-2.57749	0.795615	-3.23962	0.00119691	0.00396812
p_RNA_A**4882427-4882835**-	54.4458	-1.58128	0.603969	-2.61815	0.00884081	0.0211913
p_RNA_A**2359638-2359945**+	45.936	-2.57541	0.66198	-3.89047	0.000100049	0.000429938
p_RNA_A**1647361-1647548**-	46.0397	-2.50876	0.675769	-3.71245	0.000205264	0.000829752
p_RNA_R**6447989.0-6447798.0**-	107.281	-2.48092	0.527854	-4.70002	2.60141e-06	1.6545e-05
p_RNA_A**5277315-5277696**+	55.7401	-1.57407	0.583694	-2.69674	0.00700216	0.017396
p_RNA_A**4858730-4858850**+	262.64	-2.46614	0.425647	-5.79387	6.87813e-09	6.30936e-08
p_RNA_A**5315745-5316271**+	37.4138	-1.14939	0.646309	-1.7784	0.0753389	0.131156
p_RNA_A**5495019-5495136**+	38.2401	-1.60662	0.672185	-2.39015	0.0168414	0.0370201
p_RNA_A**4927621-4928029**+	316.553	-2.34847	0.390714	-6.01072	1.84698e-09	1.91524e-08
p_RNA_A**558260-558302**-	19.6429	1.05118	0.818646	1.28404	0.199127	0.295899
p_RNA_A**558335-558491**-	42.5821	0.283869	0.620912	0.457181	0.647541	0.729878
p_RNA_A**5710724-5711072**+	91.9093	-0.158774	0.489373	-0.324444	0.745602	0.811991
p_RNA_R**2806135.0-2805935.0**-	250.029	-2.34502	0.394544	-5.94362	2.78797e-09	2.77054e-08
p_RNA_A**4615927-4616184**-	107.337	-2.34339	0.482308	-4.85871	1.18155e-06	7.93802e-06
p_RNA_A**5727749-5727887**+	151.329	-0.572804	0.479955	-1.19345	0.232692	0.33533
p_RNA_A**5767749-5767824**-	1.98864	-1.05805	2.42983	-0.435442	0.663241
p_RNA_A**1511404-1511698**+	459.28	-2.30997	0.355846	-6.49148	8.49965e-11	1.03957e-09
p_RNA_A**5810366-5810784**+	483.374	0.572214	0.368753	1.55175	0.120722	0.193236
p_RNA_A**6316533-6316648**-	13.7351	-2.54025	1.16661	-2.17746	0.0294465	0.0590168
p_RNA_A**1916588-1916827**-	52.3257	-2.23416	0.59996	-3.72385	0.000196204	0.000799908
p_RNA_A**6524256-6524446**-	25.3093	-0.580176	0.824934	-0.703301	0.481868	0.598571
p_RNA_A**5580082-5580194**+	68.9805	-2.23042	0.549813	-4.0567	4.97718e-05	0.000226106
p_RNA_A**1899687-1900005**+	148.526	-2.22427	0.440475	-5.0497	4.42498e-07	3.19805e-06
p_RNA_A**2518358-2518501**-	100.051	-2.17068	0.621931	-3.49023	0.000482611	0.0017495
p_RNA_A**978361-978514**-	41.2284	-1.00265	0.612192	-1.6378	0.101464	0.167468
p_RNA_A**2328997-2329253**-	141.039	-2.15255	0.439242	-4.90059	9.55506e-07	6.60545e-06
p_RNA_R**1004012.0-1004167.0**+	5.3853	-5.18467	2.7274	-1.90096	0.0573074
p_RNA_R**1007961.0-1008080.0**+	10.2767	-2.06005	1.24456	-1.65524	0.0978749	0.163812
p_RNA_R**1009322.0-1009387.0**+	0.779725	-2.39572	4.66324	-0.513746	0.60743
p_RNA_R**1019789.0-1019598.0**-	6.56819	-0.67678	1.45133	-0.466316	0.640989	0.724982
p_RNA_R**1030565.0-1030464.0**-	1.22754	2.74228	3.38901	0.809169	0.418418
p_RNA_R**1057487.0-1057343.0**-	2.59669	0.838808	1.99804	0.419816	0.67462
p_RNA_R**1068474.0-1068361.0**-	12.5101	-0.982394	1.04349	-0.941452	0.346473	0.468181
p_RNA_R**1070515.0-1070492.0**-	0.31189	-1.073	5.25053	-0.204361	0.838072
p_RNA_R**1106211.0-1106168.0**-	0.909986	-2.62059	4.43067	-0.591465	0.554209
p_RNA_R**1127735.0-1127880.0**+	0.454993	-1.62088	5.21952	-0.310541	0.756149
p_RNA_R**1132112.0-1132027.0**-	9.01772	-1.0531	1.1743	-0.896796	0.369828	0.492759
p_RNA_R**1139792.0-1139981.0**+	8.74737	-2.45117	1.35942	-1.8031	0.0713723	0.12656
p_RNA_R**1166238.0-1166210.0**-	0.602261	3.46311	5.1168	0.676811	0.498526
p_RNA_R**1169467.0-1169423.0**-	5.17891	1.07552	1.45853	0.737396	0.460881
p_RNA_R**3151190.0-3151250.0**+	35.9081	-2.07718	0.684102	-3.03636	0.00239455	0.00709441
p_RNA_R**1231171.0-1231148.0**-	6.58831	0.0216208	1.30555	0.0165607	0.986787	0.98886
p_RNA_R**1238693.0-1238670.0**-	1.99292	-1.0629	2.43901	-0.435791	0.662988
p_RNA_R**1254484.0-1254376.0**-	2.30921	-3.96299	3.15756	-1.25508	0.209449
p_RNA_R**1269650.0-1269807.0**+	0.90987	1.06018	3.38793	0.312929	0.754335
p_RNA_R**1269671.0-1269575.0**-	6.80823	2.72345	1.44687	1.88231	0.0597942	0.10763
p_RNA_R**1269884.0-1269805.0**-	1.35619	3.03565	3.22689	0.940737	0.34684
p_RNA_R**1271474.0-1271363.0**-	15.6771	1.21804	0.90035	1.35285	0.176102	0.266669
p_RNA_A**262237-262781**-	508.144	-2.07234	0.367574	-5.63789	1.72146e-08	1.49297e-07
p_RNA_R**1281424.0-1281502.0**+	6.56391	-0.675216	1.44972	-0.465758	0.641389	0.724982
p_RNA_R**1283233.0-1283175.0**-	5.79864	-0.618822	1.41896	-0.43611	0.662757
p_RNA_R**1291531.0-1291501.0**-	2.01016	-3.76252	3.27191	-1.14995	0.250165
p_RNA_R**1323215.0-1323343.0**+	8.65099	2.07645	1.21365	1.71092	0.0870966	0.148907
p_RNA_R**1327944.0-1327827.0**-	4.88137	2.09371	1.52002	1.37742	0.168383
p_RNA_R**13319.0-13278.0**-	11.09	2.48725	1.21511	2.04694	0.0406644	0.0769718
p_RNA_A**1868693-1869203**-	267.672	-2.05408	0.446107	-4.60445	4.1355e-06	2.56186e-05
p_RNA_A**5315599-5316083**+	150.526	-2.02854	0.447103	-4.53709	5.70363e-06	3.31784e-05
p_RNA_R**1344945.0-1344747.0**-	4.26488	0.205256	1.61646	0.126979	0.898957
p_RNA_R**1348910.0-1348784.0**-	2.58662	-0.0922964	2.12482	-0.0434372	0.965353
p_RNA_R**1367616.0-1367708.0**+	109.674	0.539195	0.43711	1.23355	0.217372	0.31951
p_RNA_R**1369603.0-1369571.0**-	1.52949	-3.36921	3.50173	-0.962156	0.335971
p_RNA_R**1373623.0-1373329.0**-	28.4714	0.0692285	0.86445	0.0800839	0.936171	0.959319
p_RNA_R**1380719.0-1380654.0**-	3.49441	-0.295354	1.88778	-0.156456	0.875674
p_RNA_R**1389571.0-1389618.0**+	5.65404	-0.964561	1.54088	-0.62598	0.531328
p_RNA_R**1389945.0-1390022.0**+	11.5042	0.137629	1.03633	0.132805	0.894348	0.92942
p_RNA_R**1403675.0-1403560.0**-	18.4484	0.228192	0.84253	0.270842	0.786513	0.846576
p_RNA_R**1407359.0-1407239.0**-	17.092	0.475191	0.867152	0.547991	0.583698	0.678255
p_RNA_R**1434361.0-1434312.0**-	0.602261	3.46311	5.1168	0.676811	0.498526
p_RNA_R**1446753.0-1446694.0**-	1.85422	-3.64608	3.33197	-1.09427	0.273835
p_RNA_R**1448302.0-1448279.0**-	6.11354	-2.96698	1.68968	-1.75594	0.0790986	0.13572
p_RNA_R**1457228.0-1457087.0**-	3.95149	-0.146718	1.78594	-0.0821517	0.934526
p_RNA_R**1460597.0-1460450.0**-	11.0164	-0.846749	1.05782	-0.800469	0.423439	0.547627
p_RNA_R**1461576.0-1461448.0**-	24.8314	-1.28565	0.760695	-1.6901	0.0910093	0.154489
p_RNA_R**1462604.0-1462465.0**-	57.2224	-0.858471	0.550813	-1.55855	0.119102	0.191931
p_RNA_R**1463647.0-1463555.0**-	18.3018	-2.79946	0.978397	-2.86127	0.00421947	0.011634
p_RNA_R**1470060.0-1469986.0**-	4.30225	-4.86086	2.81449	-1.72708	0.0841526
p_RNA_R**1476622.0-1476467.0**-	13.9564	-1.20574	0.996259	-1.21027	0.226175	0.326925
p_RNA_R**1477455.0-1477413.0**-	12.5584	0.986233	0.991711	0.994476	0.319991	0.437352
p_RNA_R**1487484.0-1487647.0**+	7.42345	1.98766	1.32517	1.49992	0.133634	0.209683
p_RNA_R**1514323.0-1514297.0**-	0.931389	-2.65232	4.07799	-0.650399	0.515435
p_RNA_R**1532155.0-1532268.0**+	2.60964	-0.650405	2.19139	-0.2968	0.766619
p_RNA_R**1753138.0-1752756.0**-	66.242	-2.02547	0.563514	-3.59435	0.000325203	0.00126115
p_RNA_R**1538757.0-1538780.0**+	3.51385	-2.08626	1.99141	-1.04763	0.29481
p_RNA_R**1547629.0-1547693.0**+	0.151664	-0.0488707	5.35073	-0.00913346	0.992713
p_RNA_R**1559867.0-1559798.0**-	6.78453	-5.51772	2.65743	-2.07634	0.0378629	0.0728249
p_RNA_R**1581619.0-1581562.0**-	0.918547	-2.63352	4.05752	-0.649046	0.516308
p_RNA_R**1582820.0-1582746.0**-	6.56101	0.220282	1.31028	0.168119	0.86649	0.910387
p_RNA_R**1590404.0-1590385.0**-	4.45819	-4.91218	2.79931	-1.75478	0.0792965
p_RNA_R**1601862.0-1601639.0**-	12.0922	-1.46134	1.1556	-1.26457	0.206025	0.304254
p_RNA_R**1603003.0-1602991.0**-	4.15324	0.929861	1.72694	0.538445	0.59027
p_RNA_R**1605804.0-1605534.0**-	78.1384	0.534969	0.501229	1.06731	0.28583	0.398658
p_RNA_R**1625957.0-1625840.0**-	1.22754	2.74228	3.38901	0.809169	0.418418
p_RNA_R**1628492.0-1628257.0**-	33.4664	0.416325	0.64936	0.641131	0.521438	0.63289
p_RNA_R**1630892.0-1630864.0**-	5.63819	0.73115	1.39947	0.522448	0.601359
p_RNA_R**1644991.0-1644897.0**-	5.66272	-1.7255	1.57121	-1.09819	0.27212
p_RNA_R**1646825.0-1646792.0**-	3.64388	0.0712433	1.85065	0.0384964	0.969292
p_RNA_R**1654805.0-1654835.0**+	5.33787	-0.845278	1.57695	-0.536019	0.591945
p_RNA_A**3125210-3125245**-	874.163	-1.95191	0.343659	-5.67979	1.3486e-08	1.19126e-07
p_RNA_R**1671037.0-1670721.0**-	3.19895	1.31573	1.81677	0.724212	0.468936
p_RNA_R**1671681.0-1671590.0**-	0.606657	-2.03566	5.08767	-0.400117	0.68907
p_RNA_R**1674086.0-1674128.0**+	0.753925	2.04543	4.0301	0.507538	0.611778
p_RNA_R**253247.0-253103.0**-	48.8082	-1.94212	0.661127	-2.9376	0.00330767	0.00944765
p_RNA_R**1683611.0-1683592.0**-	1.84137	-3.63666	3.3294	-1.09229	0.274706
p_RNA_R**1687712.0-1687665.0**-	2.74696	-1.66433	2.16653	-0.768199	0.442369
p_RNA_R**1697452.0-1697545.0**+	4.0032	-4.75674	2.84648	-1.6711	0.0947028
p_RNA_R**1731196.0-1731079.0**-	3.52252	-4.57265	2.91437	-1.569	0.116648
p_RNA_A**3864476-3864520**-	132.4	-1.93418	0.446138	-4.33538	1.45507e-05	7.62715e-05
p_RNA_R**1754400.0-1754331.0**-	1.83709	-3.63351	3.33812	-1.08849	0.276378
p_RNA_R**1758090.0-1757990.0**-	2.73829	-0.239204	2.0779	-0.115118	0.908351
p_RNA_R**1765807.0-1765767.0**-	31.1585	0.503027	0.659202	0.763086	0.445412	0.566241
p_RNA_R**1772427.0-1772446.0**+	5.34492	1.5065	1.43299	1.0513	0.293123
p_RNA_R**1779994.0-1779888.0**-	7.01034	-0.819247	1.41846	-0.57756	0.563561	0.666068
p_RNA_R**1789843.0-1789598.0**-	17.6785	2.00086	0.863656	2.31673	0.0205182	0.0431154
p_RNA_R**1805951.0-1805772.0**-	18.8904	0.531641	0.842141	0.631297	0.527846	0.637424
p_RNA_R**1811488.0-1811449.0**-	13.3534	2.2928	1.01389	2.2614	0.0237345	0.048799
p_RNA_R**1812752.0-1812643.0**-	11.4078	2.12258	1.04964	2.0222	0.0431561	0.0813655
p_RNA_R**1820112.0-1820016.0**-	10.1597	-6.10039	2.5575	-2.3853	0.0170654	0.0371697
p_RNA_R**1820395.0-1820360.0**-	2.46226	-0.498821	2.23886	-0.222801	0.82369
p_RNA_R**1826559.0-1826393.0**-	30.1	0.180289	0.670473	0.268898	0.788008	0.846576
p_RNA_R**1830534.0-1830480.0**-	112.703	-0.173322	0.447778	-0.387071	0.698704	0.769703
p_RNA_R**1864290.0-1864158.0**-	8.27224	-0.867102	1.20617	-0.718892	0.472208	0.589642
p_RNA_R**1866135.0-1865874.0**-	14.562	-3.24001	1.17542	-2.75647	0.00584287	0.0150998
p_RNA_R**1866293.0-1866277.0**-	2.01444	-3.76542	3.28511	-1.14621	0.251708
p_RNA_R**1870195.0-1870448.0**+	112.817	0.238952	0.440381	0.542604	0.587402	0.680075
p_RNA_R**1870303.0-1870112.0**-	25.8719	0.669421	0.762108	0.878381	0.379737	0.500372
p_RNA_R**1871555.0-1871591.0**+	8.76044	-5.88675	2.58855	-2.27415	0.0229572	0.0476112
p_RNA_R**3386071.0-3386154.0**+	54.712	-1.91258	0.596262	-3.20761	0.00133842	0.00437278
p_RNA_A**2518761-2519307**-	172.293	-1.88028	0.4354	-4.31851	1.57087e-05	8.14462e-05
p_RNA_R**1875667.0-1875375.0**-	8.08749	0.835885	1.17712	0.710109	0.477637	0.594863
p_RNA_R**1875229.0-1876087.0**+	61.6667	-1.86348	0.607322	-3.06835	0.00215246	0.00649824
p_RNA_R**1879168.0-1879319.0**+	0.775444	-2.38803	4.31417	-0.553531	0.5799
p_RNA_R**1879690.0-1879751.0**+	2.61392	-0.654638	2.18637	-0.299418	0.764621
p_RNA_R**1881136.0-1881238.0**+	6.28372	-1.50716	1.41816	-1.06275	0.287894	0.400365
p_RNA_R**1893661.0-1893702.0**+	3.68275	-4.63666	2.88682	-1.60615	0.108242
p_RNA_R**1895636.0-1895875.0**+	24.7739	-0.868078	0.754633	-1.15033	0.250008	0.353869
p_RNA_R**1901284.0-1901341.0**+	8.86733	0.0890495	1.13015	0.0787947	0.937196	0.959319
p_RNA_R**1902772.0-1902804.0**+	29.447	1.74076	0.68249	2.5506	0.0107537	0.0248897
p_RNA_R**1907134.0-1907351.0**+	4.29646	-0.101332	1.78837	-0.0566615	0.954815
p_RNA_R**1912595.0-1912536.0**-	11.0278	-1.05986	1.07763	-0.983508	0.325357	0.442152
p_RNA_R**1918742.0-1918631.0**-	20.5869	2.26416	0.811411	2.79039	0.00526441	0.0139741
p_RNA_R**1918888.0-1919057.0**+	11.3469	-2.22417	1.20285	-1.84907	0.0644471	0.115569
p_RNA_R**1928769.0-1928335.0**-	3.61114	-0.430408	1.9068	-0.225722	0.821417
p_RNA_R**1943045.0-1943014.0**-	4.28929	-2.41048	1.86065	-1.2955	0.195147
p_RNA_R**1949239.0-1949304.0**+	1.95845	3.61569	2.85359	1.26707	0.205131
p_RNA_R**1954055.0-1954030.0**-	0.927108	-2.64607	4.04685	-0.653857	0.513204
p_RNA_R**1986890.0-1986731.0**-	8.36664	-0.726495	1.34463	-0.540292	0.588996	0.680269
p_RNA_R**198762.0-198790.0**+	12.1123	-1.05536	1.01867	-1.03602	0.300191	0.415047
p_RNA_R**1995258.0-1995276.0**+	0.922828	-2.6398	4.04334	-0.652878	0.513835
p_RNA_R**1998256.0-1998072.0**-	5.65843	-1.72444	1.57277	-1.09643	0.27289
p_RNA_R**2001805.0-2001946.0**+	30.3441	1.71845	0.674148	2.54907	0.0108012	0.0248897
p_RNA_A**1897352-1897712**+	128.619	-1.85199	0.467433	-3.96205	7.43091e-05	0.000331266
p_RNA_A**3193862-3194059**-	78.9751	-1.79746	0.599666	-2.99743	0.00272263	0.00801664
p_RNA_R**2013835.0-2013808.0**-	1.06581	0.478953	3.14931	0.152082	0.879122
p_RNA_R**2015796.0-2016023.0**+	25.9015	-0.59003	0.761159	-0.775172	0.438238	0.563449
p_RNA_R**2019478.0-2019501.0**+	1.54661	-3.3843	3.49309	-0.968855	0.332617
p_RNA_R**2024766.0-2024724.0**-	38.6472	1.48053	0.639956	2.31349	0.0206959	0.043298
p_RNA_R**2026020.0-2025830.0**-	19.0534	1.19099	0.813224	1.46453	0.14305	0.220825
p_RNA_R**2049167.0-2049103.0**-	0.151664	-0.0488707	5.35073	-0.00913346	0.992713
p_RNA_R**2053989.0-2053910.0**-	53.3604	1.21329	0.548109	2.21359	0.0268572	0.0542834
p_RNA_A**2510031-2510121**-	75.8923	-1.78975	0.513851	-3.48302	0.000495796	0.00177815
p_RNA_R**207261.0-207275.0**+	0.753925	2.04543	4.0301	0.507538	0.611778
p_RNA_R**2074573.0-2074476.0**-	2.75691	0.607057	1.93518	0.313695	0.753753
p_RNA_R**2075772.0-2075756.0**-	12.4434	3.02262	1.07148	2.82096	0.00478795	0.0130506
p_RNA_R**2086167.0-2085961.0**-	6.73744	-5.50825	2.6649	-2.06696	0.0387379	0.0739119
p_RNA_R**2088660.0-2088676.0**+	62.0769	-0.954506	0.540158	-1.76709	0.0772138	0.132964
p_RNA_R**2104007.0-2104201.0**+	4.29646	-0.101332	1.78837	-0.0566615	0.954815
p_RNA_R**2109235.0-2109299.0**+	2.76269	1.73983	2.20926	0.787516	0.43098
p_RNA_R**2115809.0-2115745.0**-	3.62664	1.05311	1.9458	0.541225	0.588352
p_RNA_R**2120269.0-2120061.0**-	10.6858	-0.633732	1.08866	-0.582124	0.560483	0.665051
p_RNA_R**2150726.0-2150655.0**-	2.60525	0.827838	1.99673	0.414597	0.678437
p_RNA_R**2150770.0-2150897.0**+	0.758322	-2.35757	4.70579	-0.500993	0.616376
p_RNA_R**2165234.0-2165131.0**-	1.39494	-3.23521	3.60652	-0.897045	0.369695
p_RNA_A**3125342-3125513**+	500.995	-1.7624	0.359417	-4.90348	9.41515e-07	6.60445e-06
p_RNA_R**2199291.0-2199260.0**-	9.06366	-3.55646	1.51257	-2.35126	0.0187098	0.0402538
p_RNA_R**2200417.0-2200200.0**-	41.2405	0.460535	0.593928	0.775405	0.4381	0.563449
p_RNA_R**2202021.0-2201843.0**-	34.6734	1.79754	0.651766	2.75795	0.00581651	0.0150998
p_RNA_R**2212663.0-2212646.0**-	3.22348	-4.44447	2.95411	-1.5045	0.132452
p_RNA_R**225685.0-225670.0**-	0.463554	-1.64605	5.14632	-0.31985	0.749082
p_RNA_R**2264991.0-2265083.0**+	2.40904	5.4582	3.37734	1.61613	0.106067
p_RNA_R**2265763.0-2265711.0**-	8.89174	0.650259	1.17576	0.553053	0.580227	0.678255
p_RNA_R**2267771.0-2267754.0**-	1.20452	4.46113	4.04851	1.10192	0.270497
p_RNA_R**226822.0-226942.0**+	17.2339	-0.102577	0.885663	-0.115819	0.907796	0.941345
p_RNA_R**227267.0-227323.0**+	1.53377	-3.373	3.48911	-0.966722	0.333683
p_RNA_R**2279028.0-2279075.0**+	2.90719	-1.76263	2.1159	-0.833041	0.404821
p_RNA_R**2310585.0-2310638.0**+	0.151664	-0.0488707	5.35073	-0.00913346	0.992713
p_RNA_R**2314785.0-2314866.0**+	5.03442	6.4587	2.8104	2.29814	0.0215538
p_RNA_R**2318828.0-2318902.0**+	1.98425	0.704709	2.64796	0.266133	0.790137
p_RNA_R**232144.0-232169.0**+	0.758322	-2.35757	4.70579	-0.500993	0.616376
p_RNA_R**3183188.0-3182863.0**-	1216.85	-1.7603	0.383644	-4.58838	4.46706e-06	2.6972e-05
p_RNA_R**2333074.0-2333092.0**+	3.07308	0.236238	1.8834	0.125432	0.900182
p_RNA_R**2340828.0-2340883.0**+	11.045	-0.0682276	1.0786	-0.0632554	0.949563	0.967824
p_RNA_R**2349701.0-2349642.0**-	6.72725	-0.602411	1.37557	-0.437935	0.661433	0.738884
p_RNA_R**2352905.0-2352704.0**-	36.1785	-1.70062	0.665186	-2.5566	0.01057	0.0245947
p_RNA_R**2354153.0-2354007.0**-	13.0598	-3.79487	1.36024	-2.78985	0.00527325	0.0139741
p_RNA_R**2355153.0-2355078.0**-	9.97769	-2.01105	1.26123	-1.59451	0.110822	0.181034
p_RNA_R**3098131.0-3097898.0**-	84.9953	-1.74925	0.522495	-3.34788	0.000814312	0.00285485
p_RNA_R**2361461.0-2361656.0**+	1.06153	0.490159	3.15355	0.155431	0.876482
p_RNA_R**2370467.0-2370633.0**+	30.7092	0.27181	0.678892	0.400373	0.688882	0.762405
p_RNA_R**2370757.0-2370640.0**-	3.19455	3.2335	2.08291	1.55239	0.120569
p_RNA_R**2328881.0-2328816.0**-	146.942	-1.74276	0.427265	-4.07887	4.52545e-05	0.000213727
p_RNA_R**2405633.0-2405764.0**+	2.28769	-1.33052	2.31208	-0.575466	0.564976
p_RNA_R**2407836.0-2407598.0**-	5.20795	-5.13674	2.74669	-1.87016	0.0614617
p_RNA_R**2407972.0-2407907.0**-	2.44375	-4.04537	3.14118	-1.28785	0.197798
p_RNA_R**2415687.0-2415654.0**-	4.15058	-4.80904	2.82972	-1.69947	0.08923
p_RNA_R**2417891.0-2417875.0**-	4.92163	-2.62902	1.79012	-1.46863	0.141933
p_RNA_R**2434589.0-2434536.0**-	3.98735	-0.499575	1.66283	-0.300437	0.763844
p_RNA_R**2441197.0-2441342.0**+	19.944	-0.243223	0.875274	-0.277883	0.781102	0.842954
p_RNA_R**2441962.0-2442074.0**+	13.6982	2.83286	0.987991	2.8673	0.00413992	0.0114999
p_RNA_R**2457469.0-2457204.0**-	1.68103	-0.708484	2.5932	-0.273209	0.784693
p_RNA_R**2461712.0-2461696.0**-	4.12605	0.311492	1.59975	0.194713	0.845618
p_RNA_R**2462756.0-2462700.0**-	0.155945	-0.0691349	5.34801	-0.0129272	0.989686
p_RNA_R**2468189.0-2468098.0**-	18.8441	-2.41785	0.931814	-2.59478	0.00946513	0.0225743
p_RNA_R**2470278.0-2470347.0**+	5.74519	2.43396	1.64942	1.47564	0.140039
p_RNA_R**2470356.0-2470334.0**-	11.3485	-1.98068	1.11308	-1.77946	0.0751644	0.131156
p_RNA_R**2493081.0-2493010.0**-	35.909	-0.844628	0.651638	-1.29616	0.19492	0.291463
p_RNA_R**2493629.0-2493601.0**-	54.6062	0.468262	0.700876	0.66811	0.504063	0.616508
p_RNA_A**1422114-1422147**-	77.942	-1.71291	0.527782	-3.24548	0.00117252	0.00393915
p_RNA_R**2498707.0-2498674.0**-	0.931389	-2.65232	4.07799	-0.650399	0.515435
p_RNA_R**2501120.0-2500976.0**-	22.9914	-1.54016	0.798619	-1.92853	0.0537897	0.0986834
p_RNA_R**2501305.0-2501296.0**-	3.82782	-1.53592	1.84882	-0.830757	0.406111
p_RNA_R**2501650.0-2501584.0**-	31.8055	0.169649	0.662923	0.255911	0.79802	0.851916
p_RNA_R**2502883.0-2502697.0**-	26.2945	0.548735	0.722462	0.759535	0.447532	0.566241
p_RNA_R**2506417.0-2506359.0**-	5.9834	-5.33686	2.69449	-1.98065	0.0476303
p_RNA_R**2515602.0-2515702.0**+	0.766883	-2.373	4.29744	-0.55219	0.580818
p_RNA_R**2005126.0-2005345.0**+	199.475	-1.60354	0.403529	-3.97379	7.07384e-05	0.000318323
p_RNA_R**4615741.0-4615697.0**-	269.194	-1.603	0.375969	-4.26366	2.01107e-05	9.99252e-05
p_RNA_R**2531966.0-2532139.0**+	5.16306	6.52158	2.79719	2.33148	0.019728
p_RNA_A**3081473-3081561**-	112.018	-1.56748	0.468467	-3.34597	0.000819946	0.00285485
p_RNA_R**2533816.0-2533696.0**-	47.9514	0.133047	0.689307	0.193015	0.846947	0.893792
p_RNA_R**2534787.0-2534761.0**-	20.1026	-1.78528	0.987031	-1.80874	0.0704921	0.125465
p_RNA_R**2545260.0-2545293.0**+	15.4412	2.60174	0.975947	2.66586	0.00767907	0.0187842
p_RNA_R**2545389.0-2545447.0**+	3.37086	-4.50912	2.93512	-1.53626	0.124474
p_RNA_R**2558803.0-2558775.0**-	0.459274	-1.63353	5.16311	-0.316385	0.75171
p_RNA_R**2572935.0-2572534.0**-	1.99292	-1.0629	2.43901	-0.435791	0.662988
p_RNA_R**2576289.0-2576130.0**-	10.7506	-3.46536	1.41849	-2.44299	0.0145662	0.0323166
p_RNA_R**2584083.0-2584119.0**+	0.303329	-1.0365	5.25304	-0.197314	0.843582
p_RNA_R**2600629.0-2600513.0**-	3.50794	4.43192	2.23587	1.98219	0.0474581
p_RNA_R**260076.0-259990.0**-	4.14341	-1.69807	1.85839	-0.913732	0.360858
p_RNA_R**2604137.0-2604117.0**-	4.43818	-1.83418	1.83841	-0.9977	0.318425
p_RNA_R**2609098.0-2609363.0**+	11.1263	-0.617384	1.20141	-0.513883	0.607334	0.69639
p_RNA_R**2611062.0-2610789.0**-	10.932	-0.376356	1.15891	-0.324751	0.745369	0.811991
p_RNA_R**2611759.0-2611710.0**-	13.5359	0.264147	1.23976	0.213064	0.831277	0.881154
p_RNA_R**2613567.0-2613496.0**-	8.01057	-3.37409	1.56964	-2.1496	0.0315867	0.0624738
p_RNA_R**2614153.0-2614091.0**-	1.08305	-2.87025	3.86409	-0.7428	0.457603
p_RNA_R**2624578.0-2624667.0**+	6.46106	-1.56136	1.41185	-1.1059	0.268771	0.378182
p_RNA_R**263317.0-263302.0**-	4.30653	-4.8622	2.81378	-1.728	0.0839885
p_RNA_R**2635750.0-2635884.0**+	2.74696	-1.66433	2.16653	-0.768199	0.442369
p_RNA_R**2665582.0-2665544.0**-	26.5358	0.541594	0.723299	0.748783	0.453988	0.571378
p_RNA_R**2671774.0-2671879.0**+	15.6346	-0.0509714	0.906764	-0.0562124	0.955173	0.969399
p_RNA_R**2671929.0-2671770.0**-	4.32076	-1.78089	1.8436	-0.965983	0.334053
p_RNA_R**2672959.0-2673155.0**+	4.88287	-0.651832	1.63084	-0.399691	0.689384
p_RNA_A**3618696-3618987**+	72.889	-1.54784	0.524869	-2.949	0.00318804	0.00916082
p_RNA_R**2673677.0-2673383.0**-	1.96273	3.60318	2.84965	1.26443	0.206076
p_RNA_R**2705920.0-2705847.0**-	4.28501	-2.40933	1.86366	-1.2928	0.196081
p_RNA_R**2710103.0-2710067.0**-	1.53805	-3.37677	3.48374	-0.969295	0.332398
p_RNA_R**2723173.0-2723115.0**-	7.49541	-1.5088	1.38701	-1.08781	0.27668	0.388165
p_RNA_R**2739734.0-2739528.0**-	2.76848	-4.22477	3.03948	-1.38997	0.164539
p_RNA_R**2749047.0-2748948.0**-	1.81974	1.05409	2.49073	0.423205	0.672145
p_RNA_R**2766501.0-2766366.0**-	0.779725	-2.39572	4.66324	-0.513746	0.60743
p_RNA_R**2771592.0-2771528.0**-	1.70255	-3.52283	3.41238	-1.03237	0.3019
p_RNA_R**2773041.0-2773134.0**+	9.15897	1.56752	1.13788	1.37758	0.168333	0.257089
p_RNA_R**2773121.0-2773057.0**-	0.619499	-2.06422	4.64454	-0.44444	0.656725
p_RNA_R**2773397.0-2773283.0**-	7.9445	0.436552	1.18341	0.368895	0.712206	0.780971
p_RNA_R**2774394.0-2774375.0**-	5.7725	2.15524	1.46748	1.46866	0.141924
p_RNA_R**278428.0-278373.0**-	5.21779	-1.12243	1.50828	-0.744175	0.456771
p_RNA_R**2805974.0-2806136.0**+	2.71237	3.03758	2.41075	1.26001	0.207664
p_RNA_R**3969132.0-3969179.0**+	162.182	-1.32341	0.41412	-3.19572	0.00139481	0.00443754
p_RNA_R**2854370.0-2854491.0**+	0.610938	-2.04541	4.66554	-0.438407	0.661091
p_RNA_R**2879237.0-2879177.0**-	6.23929	-1.16678	1.51519	-0.770056	0.441267	0.565818
p_RNA_R**2881305.0-2881366.0**+	43.545	-1.91425	0.667734	-2.86678	0.00414672	0.0114999
p_RNA_R**2927368.0-2927391.0**+	4.44651	0.0817438	1.57685	0.0518399	0.958656
p_RNA_R**2932936.0-2932863.0**-	1.82414	-0.8855	2.53655	-0.349096	0.727017
p_RNA_R**4502782.0-4502448.0**-	172.525	1.20993	0.396978	3.04784	0.0023049	0.00687148
p_RNA_R**4843866.0-4844057.0**+	128.581	1.37207	0.435947	3.14732	0.00164773	0.00513704
p_RNA_R**2944906.0-2945013.0**+	56.1695	-1.47059	0.595285	-2.4704	0.013496	0.0302235
p_RNA_R**297056.0-296757.0**-	3.79253	3.52917	1.89553	1.86184	0.0626263
p_RNA_R**2971311.0-2971184.0**-	1.69827	-3.51941	3.40202	-1.03451	0.3009
p_RNA_R**2973711.0-2973748.0**+	3.03745	-1.84891	2.16888	-0.852473	0.393951
p_RNA_R**2978438.0-2978422.0**-	6.86319	-2.05948	1.49628	-1.3764	0.168697	0.257089
p_RNA_R**2054432.0-2054358.0**-	100.317	1.59082	0.465304	3.41889	0.000628777	0.00223826
p_RNA_R**2998896.0-2998808.0**-	7.23524	-5.61065	2.63646	-2.1281	0.0333287	0.0648889
p_RNA_R**3421482.0-3421151.0**-	2405.66	1.59108	0.3464	4.59318	4.3654e-06	2.66961e-05
p_RNA_R**3000516.0-3000312.0**-	24.4125	-1.7363	0.895641	-1.93862	0.0525482	0.096778
p_RNA_R**3020791.0-3020889.0**+	4.28941	-4.8568	2.82238	-1.72081	0.0852848
p_RNA_R**3024794.0-3024935.0**+	3.79126	-0.0403466	1.84568	-0.02186	0.98256
p_RNA_R**3025523.0-3025283.0**-	0.454993	-1.62088	5.21952	-0.310541	0.756149
p_RNA_R**4304152.0-4304342.0**+	274.732	1.74546	0.389698	4.479	7.49941e-06	4.15956e-05
p_RNA_R**2007515.0-2007636.0**+	134.751	1.76912	0.419498	4.21723	2.47323e-05	0.000119165
p_RNA_R**3032847.0-3032777.0**-	1.21748	0.0790115	2.95752	0.0267154	0.978687
p_RNA_R**3034545.0-3034399.0**-	24.1987	-0.112765	0.750059	-0.150341	0.880495	0.919029
p_RNA_R**3054418.0-3054381.0**-	12.608	2.30567	1.01908	2.2625	0.0236664	0.048799
p_RNA_A**633792-633928**+	150.048	1.78003	0.437193	4.07151	4.671e-05	0.000216317
p_RNA_R**3064845.0-3064887.0**+	8.58262	3.0092	1.31891	2.28158	0.0225144	0.0468968
p_RNA_A**2535196-2535792**-	182.645	1.78744	0.417416	4.28217	1.85081e-05	9.49286e-05
p_RNA_R**3076394.0-3076301.0**-	7.37521	0.927613	1.33442	0.695141	0.486967	0.603333
p_RNA_R**3097331.0-3097403.0**+	0.758206	2.028	4.01997	0.504481	0.613923
p_RNA_R**3097565.0-3097483.0**-	154.721	1.17285	0.428352	2.73805	0.00618048	0.0157652
p_RNA_R**1876961.0-1877055.0**+	44.6278	1.92265	0.615808	3.12215	0.00179534	0.00545462
p_RNA_A**3032636-3032744**-	350.236	1.96352	0.405298	4.84464	1.26841e-06	8.40323e-06
p_RNA_R**3102298.0-3102240.0**-	1.3821	-3.22267	3.58674	-0.898496	0.368921
p_RNA_R**3103820.0-3103901.0**+	1.99732	-3.75384	3.2634	-1.15028	0.250027
p_RNA_R**3129331.0-3129533.0**+	6.6029	-5.47892	2.66266	-2.05768	0.0396205	0.0752948
p_RNA_R**3135983.0-3135882.0**-	8.11548	2.44396	1.27559	1.91595	0.0553713	0.10081
p_RNA_R**5767185.0-5767241.0**+	154.661	1.97699	0.449049	4.40262	1.06951e-05	5.79724e-05
p_RNA_R**217682.0-217781.0**+	48.8194	2.18568	0.576128	3.79374	0.000148397	0.00061022
p_RNA_R**3176112.0-3176208.0**+	38.1858	0.343558	0.620934	0.553292	0.580064	0.678255
p_RNA_R**3178039.0-3178060.0**+	3.84425	-0.4046	1.71053	-0.236536	0.813017
p_RNA_R**3178590.0-3178722.0**+	27.7806	1.04324	0.691137	1.50945	0.131183	0.206515
p_RNA_A**5767887-5768135**-	9155.13	2.20981	0.318761	6.9325	4.13454e-12	6.57392e-11
p_RNA_R**3185081.0-3185188.0**+	18.5337	2.44025	0.867846	2.81185	0.00492573	0.0133498
p_RNA_R**3186340.0-3186371.0**+	1.20452	4.46113	4.04851	1.10192	0.270497
p_RNA_R**3191359.0-3191481.0**+	3.05885	-1.85085	2.08018	-0.889758	0.373596
p_RNA_A**3179316-3179475**+	28344.5	2.21455	0.322084	6.87567	6.16985e-12	9.19693e-11
p_RNA_R**1340998.0-1340971.0**-	41.3637	2.21758	0.624531	3.5508	0.000384063	0.00146558
p_RNA_A**4014191-4014321**+	489.79	2.22506	0.349974	6.35778	2.04688e-10	2.38137e-09
p_RNA_R**3241876.0-3241897.0**+	2.28757	0.251412	2.26058	0.111216	0.911445
p_RNA_R**3256082.0-3256098.0**+	0.914151	1.03182	3.65293	0.282463	0.777588
p_RNA_R**3278799.0-3278852.0**+	2.7428	-4.21209	3.09163	-1.36242	0.173066
p_RNA_R**3291921.0-3291948.0**+	0.454993	-1.62088	5.21952	-0.310541	0.756149
p_RNA_R**3292409.0-3292329.0**-	3.664	1.55321	1.93524	0.802592	0.422211
p_RNA_R**3293535.0-3293440.0**-	15.9412	-2.57046	1.01389	-2.53524	0.0112371	0.0257696
p_RNA_R**3294145.0-3294265.0**+	6.26913	2.00626	1.36818	1.46636	0.142549	0.220766
p_RNA_R**3296575.0-3296688.0**+	3.50089	-0.805827	1.89221	-0.425865	0.670206
p_RNA_R**3313742.0-3313689.0**-	3.21908	-1.93766	2.04344	-0.948235	0.34301
p_RNA_R**3317481.0-3317524.0**+	0.62378	-2.07377	5.0386	-0.411577	0.68065
p_RNA_R**3332402.0-3332615.0**+	20.298	1.25628	0.795895	1.57845	0.114462	0.185975
p_RNA_R**3336279.0-3336510.0**+	0.905589	1.0652	3.66608	0.290556	0.771391
p_RNA_R**3341704.0-3341889.0**+	0.758206	2.028	4.01997	0.504481	0.613923
p_RNA_R**3352599.0-3352552.0**-	21.624	-2.03953	0.869905	-2.34455	0.0190502	0.0407166
p_RNA_R**3354532.0-3354510.0**-	1.37354	-3.21425	3.61962	-0.888008	0.374536
p_RNA_R**3357593.0-3357646.0**+	0.762602	-2.36543	4.33591	-0.545542	0.58538
p_RNA_R**3360687.0-3360584.0**-	1.06581	0.478953	3.14931	0.152082	0.879122
p_RNA_R**3361942.0-3361931.0**-	3.18599	3.25725	2.08594	1.56153	0.118399
p_RNA_R**3362300.0-3362260.0**-	0
p_RNA_R**3362876.0-3362900.0**+	0.758322	-2.35757	4.70579	-0.500993	0.616376
p_RNA_R**3363495.0-3363554.0**+	9.25476	0.566872	1.31481	0.431142	0.666365	0.740923
p_RNA_R**3374603.0-3374569.0**-	2.45786	1.08554	2.24997	0.482468	0.629474
p_RNA_R**3375865.0-3376025.0**+	2.6167	-1.57931	2.23325	-0.70718	0.479454
p_RNA_A**779886-780034**-	34.5835	2.32367	0.734317	3.1644	0.00155402	0.00487676
p_RNA_R**3399974.0-3400039.0**+	3.23632	-4.44986	2.95264	-1.50708	0.131791
p_RNA_R**3546141.0-3545957.0**-	71.8594	2.32579	0.513734	4.52723	5.97607e-06	3.43444e-05
p_RNA_R**3419157.0-3419261.0**+	3.49649	0.190999	1.87119	0.102074	0.918698
p_RNA_R**3420570.0-3420842.0**+	10.1236	-0.65041	1.09034	-0.596522	0.550826	0.655222
p_RNA_R**5131279.0-5131227.0**-	35.3354	2.34011	0.667324	3.5067	0.000453697	0.00169073
p_RNA_R**3424774.0-3424874.0**+	70.1987	-1.49003	0.558085	-2.66989	0.00758763	0.0186562
p_RNA_R**3439325.0-3439347.0**+	0.459274	-1.63353	5.16311	-0.316385	0.75171
p_RNA_R**3445874.0-3445843.0**-	1.07877	-2.86488	3.85432	-0.743293	0.457305
p_RNA_R**3455097.0-3455225.0**+	7.16119	0.209673	1.26971	0.165135	0.868838	0.910847
p_RNA_R**3457135.0-3457308.0**+	14.6999	0.825158	0.93079	0.886514	0.37534	0.497326
p_RNA_R**34705.0-34799.0**+	3.9988	-2.2982	1.91235	-1.20177	0.229455
p_RNA_R**3498198.0-3498264.0**+	18.6374	0.462747	0.812358	0.569635	0.568925	0.670068
p_RNA_R**3502711.0-3502611.0**-	3.22903	0.0826285	1.85462	0.0445529	0.964464
p_RNA_R**832351.0-832282.0**-	27.2454	2.40282	0.750562	3.20137	0.00136778	0.00440832
p_RNA_R**5194090.0-5194153.0**+	834.119	2.42982	0.370944	6.55036	5.73986e-11	7.60531e-10
p_RNA_R**3609096.0-3609067.0**-	3.1846	0.478324	1.9608	0.243943	0.807275
p_RNA_R**3611748.0-3611668.0**-	1.52509	-0.490305	2.6931	-0.18206	0.855536
p_RNA_R**3615247.0-3615377.0**+	15.7572	1.3204	0.910848	1.44963	0.147161	0.226438
p_RNA_R**3617261.0-3617180.0**-	0.307609	-1.05484	5.25177	-0.200855	0.840812
p_RNA_R**3619681.0-3619721.0**+	4.73838	1.2533	1.51599	0.82672	0.408396
p_RNA_R**3622357.0-3622442.0**+	12.1221	1.05428	1.05461	0.999681	0.317465	0.435146
p_RNA_R**3623143.0-3623216.0**+	7.95746	-0.0247253	1.19	-0.0207775	0.983423	0.987564
p_RNA_R**3626150.0-3626223.0**+	9.20941	0.825528	1.23296	0.669549	0.503145	0.616508
p_RNA_R**3632563.0-3632598.0**+	1.2176	-3.0406	3.77955	-0.804489	0.421115
p_RNA_R**3639595.0-3639815.0**+	3.82562	-0.988533	1.8202	-0.543089	0.587069
p_RNA_R**3673838.0-3673813.0**-	5.33925	0.257859	1.42939	0.180398	0.85684
p_RNA_R**3702617.0-3702432.0**-	1.06581	0.478953	3.14931	0.152082	0.879122
p_RNA_R**3731177.0-3731326.0**+	2.14031	-1.20237	2.36219	-0.509004	0.610749
p_RNA_R**37441.0-37346.0**-	1.81546	1.06073	2.51997	0.42093	0.673806
p_RNA_A**4145191-4145391**+	2276.87	2.5438	0.406488	6.25798	3.89984e-10	4.3261e-09
p_RNA_A**4690838-4690958**+	83.6578	2.57652	0.490897	5.24859	1.53264e-07	1.17914e-06
p_RNA_R**3770672.0-3770885.0**+	55.1829	-0.0795491	0.55909	-0.142283	0.886856	0.923647
p_RNA_R**3777479.0-3777639.0**+	4.43239	-2.46444	1.85058	-1.33171	0.182955
p_RNA_R**378273.0-378178.0**-	0.909986	-2.62059	4.43067	-0.591465	0.554209
p_RNA_R**378437.0-378338.0**-	2.14042	-3.85409	3.22671	-1.19443	0.232308
p_RNA_R**3789558.0-3789150.0**-	15.153	-3.07686	1.12275	-2.74047	0.00613519	0.0157338
p_RNA_R**3800584.0-3800616.0**+	4.38045	2.29556	1.8048	1.27191	0.203404
p_RNA_R**3810396.0-3810625.0**+	0.307609	-1.05484	5.25177	-0.200855	0.840812
p_RNA_R**3869774.0-3869704.0**-	2.4264	0.0783053	2.21074	0.0354203	0.971745
p_RNA_R**3881206.0-3881372.0**+	15.981	2.36398	0.923138	2.56081	0.010443	0.0244182
p_RNA_R**3885281.0-3885394.0**+	2.47372	-4.06191	3.12395	-1.30025	0.193517
p_RNA_R**3897067.0-3897184.0**+	10.2451	-0.311037	1.06845	-0.29111	0.770967	0.835799
p_RNA_R**3901442.0-3901337.0**-	11.9721	-0.294516	1.04773	-0.281098	0.778635	0.842197
p_RNA_R**3902468.0-3902420.0**-	2.01016	-3.76252	3.27191	-1.14995	0.250165
p_RNA_R**3905214.0-3905294.0**+	12.6943	1.52344	0.991755	1.53611	0.124512	0.197316
p_RNA_R**3907747.0-3907845.0**+	1.2132	0.0859868	2.98773	0.02878	0.97704
p_RNA_R**3924737.0-3924749.0**+	11.6643	-0.832053	1.08339	-0.768008	0.442482	0.565855
p_RNA_R**3954523.0-3954590.0**+	3.07748	-1.05052	2.05812	-0.510428	0.609752
p_RNA_R**3593081.0-3593155.0**+	41.3062	2.57721	0.652828	3.94777	7.88839e-05	0.000345208
p_RNA_R**3969350.0-3969407.0**+	82.7935	-0.750695	0.487681	-1.53931	0.123728	0.196727
p_RNA_R**5386849.0-5386925.0**+	141.422	2.60276	0.444922	5.84993	4.91793e-09	4.6917e-08
p_RNA_R**3973449.0-3973233.0**-	29.7544	-1.82538	0.737645	-2.4746	0.0133384	0.0300113
p_RNA_A**4788265-4788434**+	1615.25	2.623	0.336588	7.79291	6.54855e-15	1.30152e-13
p_RNA_R**3989997.0-3990278.0**+	6.24183	2.27266	1.37149	1.65707	0.0975053	0.163768
p_RNA_R**4001251.0-4001237.0**-	0.615218	-2.05484	4.63297	-0.443525	0.657386
p_RNA_R**4037464.0-4037649.0**+	3.20196	-1.93161	2.06653	-0.934713	0.349936
p_RNA_R**4039590.0-4039578.0**-	1.66379	1.46873	2.62373	0.559785	0.575626
p_RNA_R**4048234.0-4048186.0**-	0.151664	-0.0488707	5.35073	-0.00913346	0.992713
p_RNA_R**4048234.0-4048453.0**+	7.90135	2.077	1.2343	1.68274	0.0924262	0.156338
p_RNA_R**4058458.0-4058429.0**-	3.97011	0.438409	1.62743	0.269387	0.787632
p_RNA_R**4077934.0-4078143.0**+	10.7174	-0.784023	1.06428	-0.736671	0.461323	0.577562
p_RNA_R**4095279.0-4095154.0**-	5.03917	-5.08945	2.77722	-1.83257	0.0668664
p_RNA_R**4096013.0-4095928.0**-	4.72276	-1.4008	1.69835	-0.824802	0.409484
p_RNA_R**4097150.0-4097135.0**-	23.8782	0.077581	0.745398	0.10408	0.917106	0.948936
p_RNA_R**1212065.0-1212326.0**+	82.9636	2.64457	0.58666	4.50784	6.54898e-06	3.71888e-05
p_RNA_R**4134906.0-4134986.0**+	33.4844	-1.62323	0.696908	-2.32919	0.0198488	0.0420795
p_RNA_R**4135042.0-4135069.0**+	0.762602	-2.36543	4.33591	-0.545542	0.58538
p_RNA_R**4135631.0-4135722.0**+	1.22188	-3.04539	3.73426	-0.815527	0.414771
p_RNA_R**4143859.0-4143790.0**-	6.68815	2.66197	1.35777	1.96054	0.0499328	0.0930388
p_RNA_R**4146616.0-4146629.0**+	11.2065	2.77597	1.2305	2.25596	0.0240729	0.0492822
p_RNA_R**4153277.0-4153017.0**-	3.36345	1.08123	1.78087	0.607136	0.54376
p_RNA_R**4157177.0-4157209.0**+	3.6868	-0.917732	1.90164	-0.482599	0.62938
p_RNA_R**3761012.0-3760784.0**-	39.4482	2.7102	0.63822	4.2465	2.17136e-05	0.000105688
p_RNA_R**4174780.0-4174594.0**-	20.0294	0.534562	0.789189	0.677356	0.49818	0.612453
p_RNA_R**4176104.0-4176135.0**+	8.74146	-0.282942	1.15687	-0.244574	0.806786	0.859011
p_RNA_R**4181135.0-4180876.0**-	3.51385	-2.08626	1.99141	-1.04763	0.29481
p_RNA_R**4182077.0-4182262.0**+	1.98008	-1.0511	2.4432	-0.430217	0.667038
p_RNA_R**4191458.0-4191608.0**+	11.2203	2.38266	1.10335	2.15947	0.0308137	0.0612423
p_RNA_R**4202298.0-4202495.0**+	5.85163	-0.912951	1.58602	-0.575625	0.564869
p_RNA_R**4214502.0-4214397.0**-	62.7806	-0.44403	0.547336	-0.811256	0.417219	0.545242
p_RNA_R**4234942.0-4235298.0**+	3.6883	-0.29615	1.73224	-0.170964	0.864252
p_RNA_R**4250679.0-4250632.0**-	2.12307	0.483335	2.32525	0.207864	0.835335
p_RNA_R**4252846.0-4252873.0**+	7.20075	0.111486	1.32405	0.0842011	0.932897	0.959034
p_RNA_R**5719165.0-5718784.0**-	110.8	2.85852	0.478124	5.97861	2.25047e-09	2.28399e-08
p_RNA_R**4258921.0-4259097.0**+	17.8847	2.07629	0.870243	2.38587	0.0170387	0.0371697
p_RNA_R**4259907.0-4259930.0**+	1.239	-3.06424	3.72133	-0.823426	0.410266
p_RNA_R**4267865.0-4267964.0**+	0.927108	-2.64607	4.04685	-0.653857	0.513204
p_RNA_R**4268557.0-4268659.0**+	3.39075	0.710935	1.99673	0.35605	0.721803
p_RNA_R**4275523.0-4275449.0**-	1.6911	0.704948	2.6209	0.268971	0.787952
p_RNA_R**4283974.0-4284029.0**+	4.58255	0.53415	1.62579	0.328549	0.742497
p_RNA_R**4292515.0-4292577.0**+	5.05328	-1.05324	1.52869	-0.688983	0.490834
p_RNA_R**4297528.0-4297624.0**+	5.64987	-1.72294	1.58028	-1.09027	0.275593
p_RNA_R**3405987.0-3406553.0**+	34.0811	2.89096	0.710791	4.06724	4.75726e-05	0.000218193
p_RNA_R**4304430.0-4304518.0**+	0.771163	-2.38053	4.29018	-0.554879	0.578978
p_RNA_R**4306156.0-4306276.0**+	4.91319	-5.05249	2.76191	-1.82934	0.0673482
p_RNA_R**4312994.0-4313078.0**+	0.753925	2.04543	4.0301	0.507538	0.611778
p_RNA_R**4346792.0-4346891.0**+	4.89305	-0.982069	1.55652	-0.630938	0.528081
p_RNA_R**4353066.0-4353243.0**+	4.58417	-4.95288	2.80846	-1.76356	0.0778063
p_RNA_R**4384382.0-4384403.0**+	8.41372	1.00887	1.16525	0.8658	0.3866	0.508011
p_RNA_R**4391508.0-4391479.0**-	0.155945	-0.0691349	5.34801	-0.0129272	0.989686
p_RNA_R**4416974.0-4417009.0**+	0.31189	-1.073	5.25053	-0.204361	0.838072
p_RNA_R**4428583.0-4428693.0**+	11.5627	0.321916	1.05766	0.304368	0.760848	0.826707
p_RNA_R**4433024.0-4433099.0**+	3.20751	1.30518	1.81604	0.718697	0.472327
p_RNA_R**4472257.0-4472317.0**+	5.96315	-0.683979	1.38582	-0.493556	0.62162
p_RNA_R**4476445.0-4476476.0**+	0.914151	1.03182	3.65293	0.282463	0.777588
p_RNA_R**4477528.0-4477611.0**+	9.33516	-0.05932	1.10918	-0.053481	0.957349	0.969544
p_RNA_R**4486663.0-4486719.0**+	18.6545	0.460009	0.814536	0.564749	0.572244	0.672316
p_RNA_R**4491017.0-4490914.0**-	0.62378	-2.07377	5.0386	-0.411577	0.68065
p_RNA_R**4901718.0-4901817.0**+	27.2772	2.92386	0.81217	3.60006	0.000318141	0.00124388
p_RNA_R**5956158.0-5956390.0**+	55.1737	2.94718	0.597571	4.93193	8.1421e-07	5.79669e-06
p_RNA_R**4513996.0-4513856.0**-	2.4537	-0.48939	2.25129	-0.217382	0.82791
p_RNA_R**4530609.0-4530506.0**-	8.09351	-1.64886	1.35673	-1.21532	0.224244	0.326111
p_RNA_R**2942144.0-2942263.0**+	16.2035	3.07341	0.978562	3.14074	0.00168521	0.0051861
p_RNA_R**4547105.0-4546974.0**-	2.4493	1.09417	2.05019	0.533689	0.593556
p_RNA_R**455701.0-455634.0**-	1.20452	4.46113	4.04851	1.10192	0.270497
p_RNA_R**4599789.0-4599948.0**+	15.8393	-0.158986	0.984397	-0.161506	0.871695	0.911839
p_RNA_R**4615658.0-4615761.0**+	0
p_RNA_R**1340476.0-1340304.0**-	100.621	3.10644	0.565873	5.48964	4.02746e-08	3.2561e-07
p_RNA_R**4639707.0-4639762.0**+	3.69258	-0.298127	1.75212	-0.170152	0.864891
p_RNA_R**4651137.0-4651172.0**+	2.5651	1.31336	2.39304	0.548825	0.583126
p_RNA_R**4652267.0-4652385.0**+	3.08465	-4.38055	2.9807	-1.46964	0.14166
p_RNA_R**4257875.0-4258091.0**+	426.033	3.1129	0.356218	8.73874	2.35715e-18	8.03114e-17
p_RNA_R**4662872.0-4662920.0**+	2.75113	-0.251036	2.09019	-0.120102	0.904402
p_RNA_R**466653.0-466882.0**+	0.775444	-2.38803	4.31417	-0.553531	0.5799
p_RNA_R**466938.0-467137.0**+	0.467835	-1.65852	5.21778	-0.317859	0.750592
p_RNA_R**4669752.0-4669771.0**+	8.10496	-0.53803	1.21763	-0.441866	0.658586	0.737431
p_RNA_R**4669764.0-4669612.0**-	0.155945	-0.0691349	5.34801	-0.0129272	0.989686
p_RNA_R**4670552.0-4670656.0**+	11.1749	-0.408341	1.085	-0.37635	0.706657	0.776671
p_RNA_R**4674535.0-4674575.0**+	26.2049	-1.89151	0.807243	-2.34317	0.0191206	0.0407166
p_RNA_R**4679979.0-4680522.0**+	13.7062	-2.10131	1.07455	-1.95552	0.0505218	0.0937701
p_RNA_R**4680897.0-4681135.0**+	16.0097	-1.28026	1.01215	-1.26489	0.205911	0.304254
p_RNA_R**4694233.0-4694274.0**+	1.97568	0.733307	2.39714	0.305909	0.759674
p_RNA_R**4695147.0-4695227.0**+	3.83279	1.30072	1.70486	0.762947	0.445495
p_RNA_R**4703206.0-4703077.0**-	11.0337	-1.23846	1.08243	-1.14415	0.25256	0.356424
p_RNA_R**4705720.0-4705832.0**+	6.30361	0.566719	1.40785	0.402541	0.687286	0.762405
p_RNA_R**4705896.0-4705987.0**+	9.38756	3.86978	1.32775	2.91453	0.00356224	0.0101142
p_RNA_R**4713237.0-4713315.0**+	10.4684	-1.83351	1.16211	-1.57774	0.114626	0.185975
p_RNA_R**4661517.0-4661543.0**+	14.8029	3.26403	1.00761	3.23937	0.00119792	0.00396812
p_RNA_R**4725038.0-4725056.0**+	1.8327	-0.892046	2.50519	-0.356079	0.721782
p_RNA_R**4741963.0-4741904.0**-	5.17903	0.353622	1.4607	0.24209	0.808711
p_RNA_R**4746901.0-4746955.0**+	11.4513	-0.0613791	1.03843	-0.0591076	0.952866	0.96912
p_RNA_R**4749455.0-4749735.0**+	2.44514	-0.47256	2.32941	-0.202867	0.839239
p_RNA_R**4760665.0-4761104.0**+	1.08733	-2.87562	3.8998	-0.737376	0.460894
p_RNA_R**4502819.0-4502920.0**+	73.3683	3.30105	0.522661	6.31586	2.68663e-10	3.05125e-09
p_RNA_R**4763523.0-4763439.0**-	8.69137	-0.806188	1.30584	-0.617372	0.536989	0.643578
p_RNA_R**4794135.0-4794039.0**-	76.019	0.556146	0.561006	0.991337	0.321521	0.438187
p_RNA_R**4821197.0-4821123.0**-	1.06581	0.478953	3.14931	0.152082	0.879122
p_RNA_R**4826254.0-4826171.0**-	43.2219	-0.401407	0.696026	-0.576713	0.564133	0.666068
p_RNA_A**1523210-1523351**-	48.1717	3.30375	0.618503	5.34152	9.21708e-08	7.20745e-07
p_RNA_R**4827687.0-4827654.0**-	2.89851	-0.377899	2.02733	-0.186402	0.852129
p_RNA_R**4843323.0-4843352.0**+	0.463554	-1.64605	5.14632	-0.31985	0.749082
p_RNA_A**3606611-3606679**-	626199	3.32661	0.331345	10.0397	1.01948e-23	5.40326e-22
p_RNA_R**4844635.0-4844728.0**+	23.0343	0.330641	0.92165	0.358749	0.719783	0.787469
p_RNA_R**4845489.0-4845510.0**+	3.37942	-4.51256	2.92824	-1.54105	0.123305
p_RNA_R**4860880.0-4860734.0**-	1.52081	-0.485289	2.70655	-0.179302	0.857701
p_RNA_R**4863367.0-4863324.0**-	0
p_RNA_R**4870893.0-4870938.0**+	6.26636	2.82115	1.5833	1.78182	0.0747781	0.131156
p_RNA_R**4876111.0-4876038.0**-	0.467835	-1.65852	5.21778	-0.317859	0.750592
p_RNA_R**4876906.0-4876778.0**-	1.3821	-3.22267	3.58674	-0.898496	0.368921
p_RNA_R**4882065.0-4882039.0**-	0.918547	-2.63352	4.05752	-0.649046	0.516308
p_RNA_R**4883313.0-4883473.0**+	3.98608	-4.75092	2.85201	-1.66582	0.09575
p_RNA_R**6245799.0-6245723.0**-	151.275	3.33772	0.457397	7.29721	2.93806e-13	5.60581e-12
p_RNA_R**4929899.0-4930035.0**+	0
p_RNA_R**4931036.0-4931298.0**+	1.37782	-3.21847	3.59753	-0.894634	0.370983
p_RNA_R**4935463.0-4935643.0**+	1.39066	-3.23104	3.58968	-0.900092	0.368071
p_RNA_R**4945624.0-4945676.0**+	3.64399	-0.895122	1.90599	-0.469636	0.638615
p_RNA_R**4952280.0-4952415.0**+	1.22754	2.74228	3.38901	0.809169	0.418418
p_RNA_R**4975917.0-4975960.0**+	1.84566	-3.63981	3.32559	-1.09448	0.273743
p_RNA_R**4984140.0-4984054.0**-	2.0016	-3.75673	3.26208	-1.15164	0.24947
p_RNA_R**4987629.0-4987719.0**+	5.19337	0.84073	1.46034	0.575708	0.564813
p_RNA_R**3976261.0-3976414.0**+	82.7823	3.41195	0.523098	6.52258	6.9108e-11	8.67487e-10
p_RNA_R**5010907.0-5011035.0**+	0.459274	-1.63353	5.16311	-0.316385	0.75171
p_RNA_R**5022123.0-5021923.0**-	4.59829	-0.841938	1.57705	-0.53387	0.593432
p_RNA_R**5040243.0-5040172.0**-	1.38777	1.7162	3.12455	0.549264	0.582825
p_RNA_R**5049338.0-5049348.0**+	7.10138	2.53307	1.52831	1.65743	0.0974329	0.163768
p_RNA_R**5050581.0-5050467.0**-	3.06892	-1.04397	2.06459	-0.505657	0.613097
p_RNA_R**5051794.0-5051776.0**-	0.155945	-0.0691349	5.34801	-0.0129272	0.989686
p_RNA_R**5064514.0-5064440.0**-	1.9758	-1.04925	2.46931	-0.424918	0.670897
p_RNA_R**5065512.0-5065473.0**-	9.80069	-6.04891	2.57316	-2.35077	0.0187345	0.0402538
p_RNA_R**5067366.0-5067311.0**-	7.50976	-1.18838	1.27261	-0.933815	0.3504	0.469496
p_RNA_R**5068892.0-5068842.0**-	7.68999	-0.0855482	1.29437	-0.0660924	0.947304	0.967589
p_RNA_R**5083893.0-5084008.0**+	1.21748	0.0790115	2.95752	0.0267154	0.978687
p_RNA_R**5084950.0-5085069.0**+	27.0292	1.94426	0.730106	2.66298	0.00774517	0.0188492
p_RNA_R**5085381.0-5085459.0**+	3.67256	1.53271	1.75412	0.873778	0.382239
p_RNA_R**5093035.0-5093131.0**+	10.2808	0.266362	1.10178	0.241756	0.808969	0.859417
p_RNA_R**5098579.0-5098597.0**+	1.07449	-2.85951	3.85841	-0.741111	0.458626
p_RNA_R**5117071.0-5117001.0**-	3.34055	0.327423	1.91197	0.171249	0.864028
p_RNA_R**511994.0-511950.0**-	1.53087	1.15935	2.98486	0.38841	0.697713
p_RNA_R**5120338.0-5120410.0**+	2.14031	-1.20237	2.36219	-0.509004	0.610749
p_RNA_R**5121703.0-5121735.0**+	6.54667	-0.138597	1.45606	-0.0951864	0.924167	0.953628
p_RNA_R**5767466.0-5767632.0**+	804.586	3.4682	0.384661	9.01626	1.94617e-19	7.14096e-18
p_RNA_R**2673381.0-2673445.0**+	18.5767	3.46911	0.902683	3.84311	0.000121486	0.000503904
p_RNA_R**5155279.0-5155257.0**-	7.5012	-1.18627	1.27487	-0.930497	0.352114	0.470471
p_RNA_R**5163677.0-5163990.0**+	6.45528	-1.95345	1.51628	-1.28832	0.197635	0.2946
p_RNA_R**5164831.0-5164731.0**-	0.307609	-1.05484	5.25177	-0.200855	0.840812
p_RNA_R**5169636.0-5169772.0**+	32.7535	0.430067	0.693665	0.619992	0.535263	0.643124
p_RNA_A**3447237-3447397**+	36168.7	3.47202	0.225922	15.3682	2.67293e-53	6.37494e-51
p_RNA_R**5189116.0-5189160.0**+	1.38638	-3.22686	3.58412	-0.900321	0.36795
p_RNA_R**5192994.0-5193041.0**+	7.65274	1.31301	1.27056	1.03341	0.30141	0.415527
p_RNA_R**5193731.0-5193794.0**+	15.8794	-0.63261	0.917162	-0.689747	0.490353	0.605955
p_RNA_R**3138776.0-3138342.0**-	104.457	3.52959	0.494292	7.14069	9.28612e-13	1.58196e-11
p_RNA_R**5198839.0-5198811.0**-	24.4633	0.154181	0.737513	0.209055	0.834406	0.882509
p_RNA_R**5236424.0-5236442.0**+	7.83297	3.14332	1.46818	2.14097	0.0322765	0.0633577
p_RNA_R**5278318.0-5278389.0**+	1.54661	-3.3843	3.49309	-0.968855	0.332617
p_RNA_R**5284741.0-5284825.0**+	4.23306	2.60411	1.87913	1.38581	0.165806
p_RNA_R**5299893.0-5299843.0**-	1.22616	-3.05013	3.71388	-0.821277	0.411488
p_RNA_R**5337868.0-5337933.0**+	3.17164	1.72408	2.04471	0.843192	0.399121
p_RNA_R**5338598.0-5338731.0**+	8.60577	-2.10401	1.28453	-1.63796	0.10143	0.167468
p_RNA_R**5343752.0-5343886.0**+	4.4192	0.347503	1.72428	0.201536	0.84028
p_RNA_R**5361417.0-5361462.0**+	7.66027	-5.6934	2.62781	-2.1666	0.0302657	0.0604048
p_RNA_R**5362514.0-5362584.0**+	40.6032	0.88758	0.665821	1.33306	0.182512	0.2755
p_RNA_R**5364696.0-5364726.0**+	41.1692	0.0558475	0.598365	0.0933335	0.925639	0.953628
p_RNA_R**5364984.0-5365075.0**+	24.7249	-0.36414	0.799505	-0.455457	0.648781	0.729878
p_RNA_R**5365455.0-5365601.0**+	18.802	-0.521037	0.852664	-0.611069	0.541154	0.645326
p_RNA_R**5373968.0-5373957.0**-	2.29186	0.242884	2.30915	0.105183	0.916231
p_RNA_R**5377286.0-5377260.0**-	3.97879	-0.494637	1.66774	-0.296591	0.766779
p_RNA_R**5377436.0-5377507.0**+	34.2001	-0.0161621	0.669011	-0.0241581	0.980726	0.986934
p_RNA_R**5378492.0-5378594.0**+	2.56071	4.02729	2.63208	1.53008	0.125996
p_RNA_R**5378965.0-5379043.0**+	0.151664	-0.0488707	5.35073	-0.00913346	0.992713
p_RNA_R**3100444.0-3100622.0**+	172.537	3.80075	0.447567	8.49203	2.03058e-17	4.84294e-16
p_RNA_R**5390946.0-5391084.0**+	21.1299	-0.86157	0.794816	-1.08399	0.27837	0.389392
p_RNA_R**5437436.0-5437249.0**-	3.08604	-1.05389	2.07337	-0.508299	0.611243
p_RNA_R**5448074.0-5447985.0**-	2.46515	-4.0572	3.11444	-1.30271	0.192674
p_RNA_R**5467540.0-5467455.0**-	7.62718	-1.22164	1.30569	-0.935624	0.349467	0.469496
p_RNA_R**5469329.0-5469077.0**-	7.66015	-3.30646	1.58039	-2.09218	0.0364226	0.0703384
p_RNA_R**5475433.0-5475421.0**-	0.619499	-2.06422	4.64454	-0.44444	0.656725
p_RNA_R**5489610.0-5489499.0**-	1.06153	0.490159	3.15355	0.155431	0.876482
p_RNA_R**5490855.0-5490795.0**-	0.619499	-2.06422	4.64454	-0.44444	0.656725
p_RNA_R**5496425.0-5496521.0**+	14.2532	1.90392	1.00607	1.89244	0.058433	0.105578
p_RNA_R**5499009.0-5498991.0**-	1.24328	-3.06895	3.76012	-0.816182	0.414396
p_RNA_R**5500568.0-5500516.0**-	6.12488	-0.362953	1.40074	-0.259116	0.795546	0.851916
p_RNA_R**5523597.0-5523703.0**+	18.0091	2.10108	0.851543	2.46738	0.0136107	0.0303378
p_RNA_R**5526216.0-5526258.0**+	3.5467	0.537849	1.96678	0.273467	0.784494
p_RNA_R**5528819.0-5528901.0**+	1.36058	-0.234578	3.1158	-0.0752866	0.939987
p_RNA_R**5530105.0-5530147.0**+	6.26057	2.0136	1.36791	1.47203	0.141014	0.219816
p_RNA_R**5530400.0-5530409.0**+	1.98575	2.42345	2.35468	1.02921	0.303382
p_RNA_R**5562701.0-5562923.0**+	0.766883	-2.373	4.29744	-0.55219	0.580818
p_RNA_R**5565841.0-5565899.0**+	1.68682	0.715658	2.6493	0.270131	0.78706
p_RNA_R**5588422.0-5588597.0**+	37.3612	-0.321743	0.643022	-0.500361	0.616821	0.703884
p_RNA_R**5596604.0-5596378.0**-	4.08591	0.59961	1.81959	0.329529	0.741756
p_RNA_R**5622973.0-5623028.0**+	0.307609	-1.05484	5.25177	-0.200855	0.840812
p_RNA_R**5623096.0-5623129.0**+	4.97843	2.5184	1.77163	1.42152	0.155165
p_RNA_R**5633390.0-5633415.0**+	1.68103	-0.708484	2.5932	-0.273209	0.784693
p_RNA_R**5647188.0-5647176.0**-	7.52561	-3.27895	1.58376	-2.07035	0.0384191	0.0735981
p_RNA_R**5649722.0-5649605.0**-	15.6107	-2.73599	1.09683	-2.49444	0.0126156	0.0285197
p_RNA_R**5654718.0-5654738.0**+	3.03294	0.6444	1.9986	0.322425	0.74713
p_RNA_R**5658224.0-5658305.0**+	2.60826	-4.13898	3.07863	-1.34442	0.178813
p_RNA_R**5667309.0-5667374.0**+	3.19467	1.32091	1.86066	0.709913	0.477758
p_RNA_R**5669140.0-5669205.0**+	50.795	0.374549	0.571487	0.655394	0.512214	0.623281
p_RNA_R**5669449.0-5669481.0**+	16.6824	0.694443	0.864104	0.803657	0.421595	0.547627
p_RNA_R**5675620.0-5675726.0**+	35.9807	-0.564595	0.642566	-0.878656	0.379588	0.500372
p_RNA_R**5680351.0-5680364.0**+	13.4718	-2.28381	1.06805	-2.1383	0.0324923	0.0635199
p_RNA_R**5692359.0-5692434.0**+	3.04601	-1.8475	2.11232	-0.874629	0.381776
p_RNA_R**5695405.0-5695432.0**+	10.0877	0.965907	1.0802	0.894196	0.371217	0.493233
p_RNA_R**5705863.0-5706041.0**+	2.46944	-4.05956	3.11764	-1.30213	0.192873
p_RNA_R**5711948.0-5711996.0**+	11.3771	-3.89188	1.43799	-2.70647	0.0068003	0.016983
p_RNA_R**5715036.0-5715085.0**+	0.62378	-2.07377	5.0386	-0.411577	0.68065
p_RNA_R**5918286.0-5918025.0**-	134.965	3.87797	0.456226	8.5001	1.8943e-17	4.75568e-16
p_RNA_R**5723683.0-5723656.0**-	1.3777	-0.247932	2.85028	-0.086985	0.930683
p_RNA_R**5723940.0-5723908.0**-	9.33076	2.30931	1.16889	1.97564	0.0481958	0.0905094
p_RNA_R**5739695.0-5739716.0**+	1.67814	4.87307	3.48015	1.40025	0.16144
p_RNA_R**5751196.0-5751474.0**+	19.778	-1.12266	0.824374	-1.36183	0.173251	0.263187
p_RNA_R**5758442.0-5758514.0**+	13.4198	-0.554278	1.00995	-0.548818	0.58313	0.678255
p_RNA_R**5170230.0-5170242.0**+	42.2073	4.02817	0.69725	5.77723	7.5941e-09	6.83469e-08
p_RNA_A**1365303-1365417**-	64.6246	4.04801	0.585695	6.91146	4.79696e-12	7.38113e-11
p_RNA_R**5773654.0-5773583.0**-	6.55083	4.33156	1.64736	2.6294	0.00855359	0.0206064
p_RNA_R**5793841.0-5793924.0**+	19.321	-2.12006	0.986885	-2.14823	0.0316953	0.0624738
p_RNA_R**5794380.0-5794518.0**+	23.5117	-0.385277	0.807306	-0.477238	0.633193	0.720842
p_RNA_R**5804224.0-5804151.0**-	25.6269	-0.359544	0.831192	-0.432564	0.665331	0.740923
p_RNA_R**5807487.0-5807564.0**+	1.23472	-3.05954	3.70742	-0.82525	0.40923
p_RNA_R**5826282.0-5826119.0**-	0.615218	-2.05484	4.63297	-0.443525	0.657386
p_RNA_R**5826449.0-5826468.0**+	3.8041	-0.0450857	1.80523	-0.0249751	0.980075
p_RNA_R**5836643.0-5836772.0**+	0.766883	-2.373	4.29744	-0.55219	0.580818
p_RNA_R**805920.0-806118.0**+	10.9328	4.08857	1.29141	3.16598	0.00154561	0.00487676
p_RNA_R**5838254.0-5838315.0**+	2.61254	-4.1412	3.07549	-1.34652	0.178135
p_RNA_R**5839717.0-5839826.0**+	6.41814	-0.851939	1.35499	-0.628744	0.529517	0.637827
p_RNA_R**5849535.0-5849591.0**+	7.93293	1.87859	1.20694	1.55649	0.119593	0.192073
p_RNA_R**5849995.0-5849667.0**-	7.18283	-0.810871	1.28335	-0.631841	0.527491	0.637424
p_RNA_R**5872624.0-5872656.0**+	5.00434	0.672692	1.63698	0.410935	0.68112
p_RNA_R**5878859.0-5878771.0**-	3.82146	-2.22452	1.93623	-1.14889	0.250601
p_RNA_R**5884221.0-5884129.0**-	5.50237	-0.908457	1.55799	-0.583095	0.559829
p_RNA_R**5889154.0-5889131.0**-	13.441	2.77516	1.00705	2.75572	0.00585633	0.0150998
p_RNA_R**5889770.0-5889565.0**-	23.8046	2.04798	0.752474	2.72166	0.00649556	0.0164808
p_RNA_R**3971915.0-3971966.0**+	35.5285	4.18309	0.757368	5.52319	3.32891e-08	2.78577e-07
p_RNA_R**5925370.0-5925210.0**-	2.11867	2.59839	2.62443	0.990081	0.322135
p_RNA_R**5942649.0-5942711.0**+	12.0999	0.441619	0.993215	0.444636	0.656583	0.736918
p_RNA_R**5949297.0-5949340.0**+	40.4232	0.302201	0.643935	0.469304	0.638852	0.724982
p_RNA_R**5949828.0-5950000.0**+	28.796	1.93168	0.692333	2.79011	0.00526902	0.0139741
p_RNA_R**5955873.0-5955792.0**-	4.12605	0.311492	1.59975	0.194713	0.845618
p_RNA_R**3745174.0-3745075.0**-	62.6697	4.43587	0.613587	7.22941	4.85085e-13	8.58105e-12
p_RNA_R**5956254.0-5956182.0**-	16.484	0.232401	0.909589	0.255501	0.798336	0.851916
p_RNA_R**5957423.0-5957204.0**-	8.21983	1.00516	1.18764	0.846353	0.397356	0.520711
p_RNA_R**5957432.0-5957555.0**+	17.4909	2.52235	0.885059	2.84993	0.0043729	0.0119878
p_RNA_R**597241.0-597187.0**-	2.91159	-4.2978	3.0151	-1.42543	0.154034
p_RNA_R**5975839.0-5975932.0**+	5.85314	-5.30477	2.70033	-1.96449	0.0494736
p_RNA_R**5980220.0-5980431.0**+	6.14767	-1.87022	1.54334	-1.2118	0.225589	0.326925
p_RNA_R**5986359.0-5986261.0**-	1.98448	-3.74508	3.29436	-1.13682	0.255615
p_RNA_R**5986955.0-5986997.0**+	1.69399	-3.51599	3.39835	-1.03462	0.300848
p_RNA_R**5988251.0-5988189.0**-	6.71418	0.512772	1.29366	0.396374	0.69183	0.763895
p_RNA_R**5998648.0-5998476.0**-	9.36039	-2.2038	1.30191	-1.69274	0.0905046	0.154181
p_RNA_R**6000566.0-6000483.0**-	12.2699	-2.97949	1.22867	-2.42498	0.0153093	0.033808
p_RNA_R**954615.0-954543.0**-	14.1647	4.45901	1.15128	3.87308	0.000107468	0.000453411
p_RNA_R**3214318.0-3214357.0**+	182.594	4.87644	0.457261	10.6644	1.49284e-26	8.90109e-25
p_RNA_R**6021558.0-6021232.0**-	17.5034	-2.91146	1.05429	-2.76152	0.00575325	0.0150786
p_RNA_R**6025144.0-6025308.0**+	18.1446	1.09182	0.916782	1.19092	0.233683	0.335744
p_RNA_R**6041733.0-6041600.0**-	19.8226	-1.46234	0.887241	-1.64818	0.0993148	0.165063
p_RNA_R**6049677.0-6049769.0**+	2.5953	-1.56245	2.20716	-0.707901	0.479006
p_RNA_R**605083.0-605132.0**+	1.52092	-3.36155	3.57193	-0.941101	0.346653
p_RNA_R**6052201.0-6052178.0**-	2.92015	-4.30178	3.00799	-1.43012	0.152683
p_RNA_R**6062477.0-6062394.0**-	16.7082	2.35672	0.908923	2.59287	0.009518	0.0225875
p_RNA_R**6101746.0-6101861.0**+	0.914151	1.03182	3.65293	0.282463	0.777588
p_RNA_R**6154752.0-6154865.0**+	49.5536	0.336072	0.61444	0.546956	0.584409	0.678255
p_RNA_R**621616.0-621645.0**+	1.20452	4.46113	4.04851	1.10192	0.270497
p_RNA_R**6223849.0-6223935.0**+	0
p_RNA_R**2989150.0-2989139.0**-	69.5623	4.96935	0.631947	7.86356	3.73381e-15	8.09558e-14
p_RNA_R**6227808.0-6227870.0**+	2.62526	-1.59345	2.31863	-0.687235	0.491935
p_RNA_A**2034052-2034159**-	8942.97	6.13042	0.426816	14.3631	8.81458e-47	1.05114e-44
p_RNA_R**6553044.0-6553027.0**-	269.548	6.17318	0.512792	12.0384	2.23334e-33	1.52186e-31
p_RNA_R**6280867.0-6280898.0**+	2.59518	-0.101025	2.13449	-0.0473298	0.96225
p_RNA_R**628694.0-628640.0**-	20.2276	-2.05567	0.871798	-2.35797	0.0183754	0.0398412
p_RNA_R**6309916.0-6310081.0**+	122.165	0.292587	0.429165	0.681759	0.495391	0.610598
p_RNA_R**6330215.0-6330239.0**+	0.459274	-1.63353	5.16311	-0.316385	0.75171
p_RNA_R**6331814.0-6331859.0**+	7.77294	-1.0344	1.36854	-0.755843	0.449743	0.567533
p_RNA_R**6335851.0-6335313.0**-	1.97568	0.733307	2.39714	0.305909	0.759674
p_RNA_R**6342501.0-6342610.0**+	3.50297	-0.299159	1.86868	-0.160091	0.87281
p_RNA_R**6344938.0-6345027.0**+	1.98436	-1.05412	2.43122	-0.433578	0.664595
p_RNA_R**6350970.0-6351218.0**+	1.52509	-0.490305	2.6931	-0.18206	0.855536
p_RNA_R**6352515.0-6352573.0**+	1.51213	2.04344	2.77849	0.73545	0.462066
p_RNA_R**6364946.0-6364793.0**-	10.8819	0.558281	1.10262	0.50632	0.612632	0.70078
p_RNA_R**6373809.0-6373716.0**-	4.58406	-2.51831	1.83382	-1.37326	0.169672
p_RNA_R**6374140.0-6373900.0**-	42.2173	1.07166	0.60339	1.77606	0.0757224	0.131344
p_RNA_R**6385275.0-6385449.0**+	3.20901	2.55228	2.05576	1.24153	0.214412
p_RNA_R**6422643.0-6422536.0**-	1.37921	1.74818	3.13189	0.558186	0.576718
p_RNA_R**6423538.0-6423298.0**-	6.41513	0.679184	1.30613	0.519998	0.603065	0.694802
p_RNA_R**6427163.0-6427045.0**-	0.922828	-2.6398	4.04334	-0.652878	0.513835
p_RNA_R**6427402.0-6427495.0**+	1.53377	-3.373	3.48911	-0.966722	0.333683
p_RNA_R**6429030.0-6429098.0**+	1.84137	-3.63666	3.3294	-1.09229	0.274706
p_RNA_R**6431334.0-6431127.0**-	11.3656	-1.98321	1.11418	-1.77997	0.0750812	0.131156
p_RNA_R**6433076.0-6433118.0**+	4.8986	1.09578	1.49443	0.733248	0.463407
p_RNA_R**6437873.0-6438046.0**+	3.68402	-0.2939	1.72038	-0.170835	0.864354
p_RNA_R**6442863.0-6442898.0**+	2.15176	5.19971	3.50288	1.48441	0.1377
p_RNA_R**622750.0-622920.0**+	128.593	6.24413	0.7196	8.67723	4.05517e-18	1.20895e-16
p_RNA_R**6482353.0-6482397.0**+	3.98307	-0.497203	1.66306	-0.298969	0.764964
p_RNA_R**6539910.0-6540156.0**+	1.08305	-2.87025	3.86409	-0.7428	0.457603
p_RNA_R**6543685.0-6543503.0**-	7.80302	-1.58184	1.36707	-1.1571	0.247231	0.35098
p_RNA_R**5138795.0-5139023.0**+	23.7591	6.27048	1.30541	4.80347	1.55942e-06	1.01897e-05
p_RNA_R**6553393.0-6553357.0**-	5.34781	0.25353	1.42936	0.177373	0.859215
p_RNA_R**6588234.0-6588195.0**-	1.07877	-2.86488	3.85432	-0.743293	0.457305
p_RNA_R**6589513.0-6589747.0**+	4.41504	-0.421157	1.70118	-0.247567	0.804469
p_RNA_R**3212375.0-3212394.0**+	26.0079	7.41797	1.64973	4.49646	6.90927e-06	3.87732e-05
p_RNA_R**665573.0-665431.0**-	5.64686	0.0887017	1.39606	0.0635372	0.949339
p_RNA_R**6740947.0-6741046.0**+	0.303329	-1.0365	5.25304	-0.197314	0.843582
p_RNA_R**6746077.0-6746162.0**+	2.88555	0.827735	2.04178	0.4054	0.685184
p_RNA_R**677470.0-677343.0**-	1.68971	-3.51256	3.40016	-1.03306	0.301577
p_RNA_R**686057.0-686013.0**-	14.7265	-3.2564	1.16994	-2.78338	0.00537955	0.014177
p_RNA_R**696515.0-696591.0**+	3.06452	0.242681	1.84712	0.131384	0.895472
p_RNA_R**696666.0-696745.0**+	28.5541	-1.30467	0.728676	-1.79046	0.0733793	0.129637
p_RNA_R**697156.0-696504.0**-	145.139	0.708339	0.457524	1.5482	0.121573	0.193948
p_RNA_R**698564.0-698632.0**+	52.8381	0.603977	0.626218	0.964484	0.334803	0.453696
p_RNA_R**699334.0-699403.0**+	27.6684	1.65284	0.734238	2.2511	0.0243792	0.0496962
p_RNA_R**763996.0-764403.0**+	11.0974	0.880721	1.10072	0.800129	0.423636	0.547627
p_RNA_R**765378.0-765464.0**+	2.15755	-3.86489	3.20731	-1.20503	0.228193
p_RNA_R**767780.0-767652.0**-	4.44511	2.58654	1.69671	1.52445	0.127397
p_RNA_A**3626858-3626966**+	162.066	7.43253	1.70643	4.3556	1.32702e-05	7.03319e-05
p_RNA_R**6611216.0-6611114.0**-	345.285	7.95988	0.607702	13.0983	3.36596e-39	3.21112e-37
p_RNA_R**833458.0-833435.0**-	0.615218	-2.05484	4.63297	-0.443525	0.657386
p_RNA_R**877505.0-877289.0**-	3.16725	4.33632	2.48092	1.74787	0.0804866
p_RNA_R**894422.0-894438.0**+	0.307609	-1.05484	5.25177	-0.200855	0.840812
p_RNA_R**930487.0-930684.0**+	1.2132	0.0859868	2.98773	0.02878	0.97704
p_RNA_R**946140.0-946099.0**-	7.20481	-0.879551	1.42954	-0.61527	0.538376	0.643623
p_RNA_R**947018.0-946959.0**-	3.24627	-1.16559	2.06139	-0.565439	0.571775
p_RNA_R**1669496.0-1669456.0**-	666.73	8.0781	0.510997	15.8085	2.71822e-56	1.29659e-53

## Sheet: summary_DESeq2_48h_PLASMID
Gene_ID	baseMean	log2FoldChange	lfcSE	stat	pvalue	padj
p_RNA_A**1165871-1165994**+	376.518	-2.96884	0.413318	-7.18295	6.82234e-13	8.32325e-11
p_RNA_A**523995-524261**+	249.909	1.20352	0.364279	3.30384	0.000953686	0.0151656
p_RNA_A**625612-626174**+	419.706	0.567609	0.360478	1.5746	0.115349	0.407279
p_RNA_A**820311-820794**+	1154.7	0.246413	0.333084	0.739793	0.459426	0.796743
p_RNA_A**821001-821093**+	94.2405	-0.744564	0.427299	-1.74249	0.081423	0.33112
p_RNA_A**876761-876992**+	189.748	0.375511	0.374143	1.00365	0.315545	0.63109
p_RNA_A**880248-880312**-	56.1874	0.215666	0.507628	0.42485	0.670946	0.909504
p_RNA_R**1013515.0-1013629.0**+	0.834773	0.793209	2.95576	0.26836	0.788422	0.936098
p_RNA_R**1099788.0-1100187.0**+	224.236	-1.04632	0.4215	-2.48237	0.0130512	0.132687
p_RNA_R**1641221.0-1641088.0**-	52.199	-2.22301	0.514449	-4.32114	1.55222e-05	0.000946857
p_RNA_R**1132597.0-1132629.0**+	18.2841	2.02063	0.781946	2.5841	0.00976336	0.113503
p_RNA_R**1138811.0-1138893.0**+	1.77829	-2.90905	2.32446	-1.2515	0.210753	0.557571
p_RNA_R**1148947.0-1149119.0**+	81.2844	-1.00694	0.520769	-1.93356	0.0531673	0.305691
p_RNA_R**1149557.0-1149611.0**+	5.36763	-2.43864	1.28451	-1.8985	0.0576303	0.305691
p_RNA_R**1150969.0-1150898.0**-	1.42407	0.507403	2.34421	0.216449	0.828637	0.936098
p_RNA_R**1154449.0-1154807.0**+	53.4207	-1.92264	0.521365	-3.68771	0.00022628	0.00552123
p_RNA_R**1185043.0-1184950.0**-	10.1341	0.476362	0.957694	0.497405	0.618903	0.878136
p_RNA_R**1281895.0-1282131.0**+	11.9478	0.719412	0.924115	0.778487	0.436282	0.796743
p_RNA_R**1305146.0-1305167.0**+	16.2278	2.12161	0.809022	2.62244	0.00873033	0.113503
p_RNA_R**1347483.0-1347464.0**-	3.17982	-1.00495	1.50276	-0.668739	0.503662	0.81929
p_RNA_R**1386314.0-1386561.0**+	4.22926	-0.00348128	1.32621	-0.00262498	0.997906	0.997906
p_RNA_R**1399814.0-1399705.0**-	15.3385	-0.908385	0.755326	-1.20264	0.229116	0.557571
p_RNA_R**1409802.0-1409905.0**+	6.1374	-0.233054	1.11264	-0.209461	0.834088	0.936098
p_RNA_R**1429325.0-1429836.0**+	5.8003	1.14743	1.1925	0.9622	0.335949	0.661061
p_RNA_R**143321.0-143605.0**+	4.59366	-0.540211	1.26235	-0.427939	0.668695	0.909504
p_RNA_R**1434060.0-1434129.0**+	0.272091	1.33599	5.28191	0.252936	0.800318	0.936098
p_RNA_R**1443082.0-1442437.0**-	179.127	-0.470284	0.387493	-1.21366	0.224878	0.557571
p_RNA_R**1444517.0-1444489.0**-	8.79227	-0.567431	0.995586	-0.569947	0.568714	0.856581
p_RNA_R**1444809.0-1445370.0**+	19.8718	0.0722838	0.723082	0.0999662	0.920371	0.976394
p_RNA_R**1445509.0-1445783.0**+	3.98591	-0.666133	1.38303	-0.481647	0.630056	0.883527
p_RNA_R**1475363.0-1475343.0**-	20.7	0.23799	0.688205	0.345813	0.729484	0.936098
p_RNA_R**1475909.0-1475874.0**-	48.7828	0.73976	0.505188	1.46433	0.143104	0.454254
p_RNA_R**1480801.0-1480899.0**+	3.54357	0.901994	1.51852	0.593994	0.552516	0.842587
p_RNA_R**1483202.0-1483296.0**+	3.71377	-0.423716	1.38821	-0.305225	0.760194	0.936098
p_RNA_R**149570.0-149478.0**-	5.66903	2.40114	1.37673	1.74409	0.081143	0.33112
p_RNA_R**1496319.0-1496362.0**+	2.29988	-0.143861	1.90031	-0.0757042	0.939654	0.979811
p_RNA_R**1581899.0-1582034.0**+	8.54405	-1.11838	1.01302	-1.104	0.269591	0.573763
p_RNA_R**1582626.0-1582848.0**+	9.04995	-0.214576	0.949436	-0.226004	0.821198	0.936098
p_RNA_R**1611499.0-1611650.0**+	39.0501	-0.581845	0.530541	-1.0967	0.272772	0.573763
p_RNA_R**1614036.0-1613690.0**-	76.0463	-1.11897	0.459244	-2.43655	0.0148282	0.139157
p_RNA_R**881671.0-881512.0**-	1886.84	-1.37789	0.345827	-3.98432	6.76747e-05	0.00275211
p_RNA_R**1647419.0-1647505.0**+	7.27442	-1.28583	1.03787	-1.23891	0.215378	0.557571
p_RNA_R**1655178.0-1655107.0**-	2.21373	1.41394	1.96098	0.721035	0.470888	0.796743
p_RNA_R**1655493.0-1655325.0**-	2.83934	-2.38145	1.75382	-1.35786	0.174507	0.506903
p_RNA_R**1656718.0-1656858.0**+	8.82372	-2.07496	1.08023	-1.92086	0.0547496	0.305691
p_RNA_R**1669198.0-1669541.0**+	36.7498	1.02315	0.556372	1.83897	0.0659194	0.321686
p_RNA_R**1692992.0-1693032.0**+	28.2198	-0.102575	0.600372	-0.170853	0.86434	0.936098
p_RNA_R**1694586.0-1694610.0**+	7.34955	0.0645729	1.0958	0.0589277	0.95301	0.985315
p_RNA_R**1695571.0-1695582.0**+	4.31946	-0.293111	1.36111	-0.215348	0.829496	0.936098
p_RNA_R**1696819.0-1696988.0**+	5.30744	0.25421	1.25292	0.202893	0.839219	0.936098
p_RNA_R**1697077.0-1697146.0**+	8.42787	-0.281512	1.03439	-0.272151	0.785506	0.936098
p_RNA_R**1699502.0-1699623.0**+	2.84407	0.45116	1.77004	0.254887	0.79881	0.936098
p_RNA_R**1719289.0-1719490.0**+	40.0371	1.14181	0.544841	2.09568	0.0361103	0.264044
p_RNA_R**202841.0-202859.0**+	0.527797	2.24089	4.10859	0.545414	0.585469	0.871063
p_RNA_R**233321.0-233294.0**-	4.29288	-0.840549	1.32573	-0.634029	0.526062	0.822814
p_RNA_R**271448.0-271608.0**+	17.8648	-2.52198	0.766073	-3.29209	0.000994466	0.0151656
p_RNA_R**273499.0-273396.0**-	11.149	0.0109355	0.940007	0.0116335	0.990718	0.997906
p_RNA_R**284931.0-284698.0**-	360.025	-0.719273	0.428703	-1.67779	0.0933883	0.367528
p_RNA_R**342845.0-342712.0**-	3.79097	2.4021	1.60236	1.4991	0.133848	0.441336
p_RNA_R**408225.0-407984.0**-	143.464	-0.459476	0.396725	-1.15817	0.246794	0.557571
p_RNA_R**408716.0-408604.0**-	403.035	-0.148741	0.405934	-0.366416	0.714054	0.936098
p_RNA_R**410615.0-410306.0**-	8.87012	-0.482131	0.94157	-0.51205	0.608616	0.878136
p_RNA_R**416833.0-417267.0**+	65.703	-0.748434	0.472346	-1.5845	0.11308	0.407279
p_RNA_R**423194.0-423265.0**+	3.72877	1.07063	1.45743	0.734602	0.462582	0.796743
p_RNA_R**424021.0-424193.0**+	2.03192	-1.50943	2.04717	-0.737322	0.460927	0.796743
p_RNA_R**424604.0-424764.0**+	3.45811	-1.29343	1.50846	-0.85745	0.391196	0.745718
p_RNA_R**426492.0-426675.0**+	6.95313	-1.29743	1.09978	-1.17972	0.238113	0.557571
p_RNA_R**501555.0-501483.0**-	1.40154	0.437903	2.3267	0.188208	0.850713	0.936098
p_RNA_R**502289.0-502171.0**-	3.99821	-0.673129	1.35371	-0.497248	0.619014	0.878136
p_RNA_R**508437.0-508322.0**-	11.6799	2.17706	0.941059	2.31341	0.0207	0.180386
p_RNA_R**528104.0-528022.0**-	7.38316	-2.24564	1.08767	-2.06464	0.0389573	0.264044
p_RNA_R**528666.0-528695.0**+	3.26805	-2.64642	1.81678	-1.45665	0.145212	0.454254
p_RNA_R**537278.0-537325.0**+	10.5117	1.7056	0.975663	1.74814	0.0804393	0.33112
p_RNA_R**537752.0-538117.0**+	33.8642	1.29868	0.599287	2.16704	0.0302322	0.245888
p_RNA_R**563002.0-563071.0**+	2.91792	-0.645527	1.69723	-0.380341	0.703693	0.936098
p_RNA_R**563330.0-563477.0**+	8.56309	-0.178275	0.99241	-0.179639	0.857436	0.936098
p_RNA_R**571736.0-571661.0**-	1.36257	1.79425	2.49107	0.720272	0.471358	0.796743
p_RNA_R**575183.0-575271.0**+	8.40652	1.85541	1.05419	1.76003	0.0784024	0.33112
p_RNA_R**575509.0-575576.0**+	10.2168	2.88521	1.1236	2.56782	0.0102339	0.113503
p_RNA_R**576786.0-576930.0**+	2.38328	4.42162	2.87691	1.53693	0.12431	0.421272
p_RNA_R**580503.0-580039.0**-	21.7628	1.27674	0.685365	1.86286	0.0624823	0.317619
p_RNA_R**601182.0-601106.0**-	13.5329	0.01685	0.800426	0.0210513	0.983205	0.997906
p_RNA_R**617835.0-617794.0**-	2.56179	-0.612415	1.67812	-0.364941	0.715155	0.936098
p_RNA_R**625446.0-625492.0**+	672.96	1.13023	0.33782	3.34565	0.000820907	0.0151656
p_RNA_R**634875.0-634777.0**-	17.4373	1.48322	0.779997	1.90157	0.0572271	0.305691
p_RNA_R**64647.0-64537.0**-	3.50318	-1.10923	1.4635	-0.757927	0.448495	0.796743
p_RNA_R**65037.0-64972.0**-	2.82153	0.424467	1.62571	0.261097	0.794018	0.936098
p_RNA_R**65555.0-65407.0**-	15.7885	-0.961603	0.774776	-1.24114	0.214555	0.557571
p_RNA_R**657846.0-657728.0**-	2.54948	-0.601463	1.71305	-0.351106	0.725508	0.936098
p_RNA_R**676984.0-677049.0**+	5.74353	-0.100208	1.24025	-0.0807962	0.935604	0.979811
p_RNA_R**7080.0-7152.0**+	21.9042	1.10369	0.703806	1.56817	0.116842	0.407279
p_RNA_R**728163.0-728101.0**-	1.99699	0.339384	2.02717	0.167418	0.867041	0.936098
p_RNA_R**739531.0-739998.0**+	5.00868	0.412113	1.23191	0.334531	0.737979	0.936098
p_RNA_R**745699.0-745587.0**-	35.3862	0.400868	0.558892	0.717255	0.473217	0.796743
p_RNA_R**752782.0-753018.0**+	6.711	0.541529	1.08717	0.498107	0.618408	0.878136
p_RNA_R**761083.0-760977.0**-	3.62014	-4.10513	1.98053	-2.07275	0.0381959	0.264044
p_RNA_R**764348.0-764560.0**+	36.0686	1.04574	0.58677	1.78219	0.0747181	0.33112
p_RNA_R**764861.0-764638.0**-	4.91018	1.60611	1.31012	1.22593	0.220226	0.557571
p_RNA_R**769715.0-769506.0**-	10.4269	0.00321762	0.893848	0.00359974	0.997128	0.997906
p_RNA_R**776524.0-776579.0**+	1.0057	-0.683558	2.70636	-0.252575	0.800597	0.936098
p_RNA_R**780692.0-780799.0**+	18.1839	-0.182477	0.706438	-0.258305	0.796171	0.936098
p_RNA_R**78225.0-78354.0**+	17.849	-0.889475	0.706658	-1.25871	0.208136	0.557571
p_RNA_R**793321.0-793253.0**-	5.73472	1.4574	1.23689	1.17828	0.238685	0.557571
p_RNA_R**803206.0-803318.0**+	5.41136	1.76621	1.29405	1.36487	0.172294	0.506903
p_RNA_R**806691.0-806730.0**+	1.38919	1.90103	2.67165	0.711556	0.47674	0.796743
p_RNA_R**822566.0-822720.0**+	11.3218	-0.989219	0.863994	-1.14494	0.252235	0.559504
p_RNA_R**834349.0-834449.0**+	6.467	1.68806	1.20803	1.39737	0.162304	0.495026
p_RNA_R**877000.0-877062.0**+	6.37401	-1.26621	1.2404	-1.02081	0.307346	0.624936
p_RNA_R**878328.0-878231.0**-	21.368	-0.583565	0.679501	-0.858814	0.390443	0.745718
p_RNA_R**881245.0-880980.0**-	368.199	0.30713	0.467264	0.657294	0.510992	0.820276
p_RNA_R**1100256.0-1099859.0**-	460.025	-1.33023	0.341864	-3.89111	9.9785e-05	0.00304344
p_RNA_R**896868.0-896825.0**-	6.28918	1.30001	1.18331	1.09862	0.271932	0.573763
p_RNA_R**911700.0-911754.0**+	2.12354	2.55971	2.20613	1.16027	0.245938	0.557571
p_RNA_R**921629.0-921549.0**-	2.33477	-0.895053	1.90169	-0.470662	0.637882	0.884336
p_RNA_R**923690.0-923637.0**-	23.844	-0.419308	0.691734	-0.60617	0.544402	0.840722
p_RNA_R**936371.0-936458.0**+	8.06334	0.712705	1.03966	0.685515	0.493019	0.812815
p_RNA_R**949833.0-949637.0**-	2.26504	-0.195074	1.76515	-0.110514	0.912002	0.976002
p_RNA_R**953100.0-953222.0**+	14.9091	-1.3114	0.788982	-1.66214	0.0964844	0.367847
p_RNA_R**979062.0-979028.0**-	5.05311	2.85384	1.49709	1.90626	0.0566167	0.305691
p_RNA_R**986884.0-987097.0**+	6.38548	1.33223	1.2827	1.03862	0.298981	0.618233
p_RNA_R**991035.0-991560.0**+	56.8049	0.581514	0.484462	1.20033	0.230011	0.557571
p_RNA_R**996500.0-996414.0**-	4.27507	0.852477	1.33844	0.63692	0.524177	0.822814

## Sheet: summary_DESeq2_72h_PLASMID
Gene_ID	baseMean	log2FoldChange	lfcSE	stat	pvalue	padj
p_RNA_R**575509.0-575576.0**+	25.0989	4.85289	1.10599	4.38783	1.14488e-05	5.18691e-05
p_RNA_A**523995-524261**+	91.4958	-0.373286	0.467309	-0.798798	0.424407	0.506551
p_RNA_A**625612-626174**+	171.356	-1.16816	0.424265	-2.75337	0.00589856	0.0112081
p_RNA_R**575183.0-575271.0**+	26.6224	4.31282	0.94035	4.58639	4.50966e-06	2.78096e-05
p_RNA_R**1132597.0-1132629.0**+	21.868	2.96562	0.887516	3.34148	0.00083332	0.00220234
p_RNA_A**876761-876992**+	103.921	-0.225845	0.50075	-0.451013	0.65198	0.680265
p_RNA_A**880248-880312**-	63.1562	1.3781	0.633163	2.17653	0.0295158	0.0477871
p_RNA_R**1013515.0-1013629.0**+	0.600628	1.30255	4.87172	0.26737	0.789185
p_RNA_R**580503.0-580039.0**-	37.4188	2.90628	0.698485	4.16084	3.17076e-05	9.7765e-05
p_RNA_R**881245.0-880980.0**-	761.408	2.50603	0.35949	6.97107	3.14533e-12	5.81886e-11
p_RNA_R**764348.0-764560.0**+	41.2205	1.99017	0.64811	3.07072	0.0021354	0.00526731
p_RNA_R**1138811.0-1138893.0**+	7.88417	2.824	1.61876	1.74454	0.0810645
p_RNA_R**408225.0-407984.0**-	177.021	1.0829	0.376157	2.87884	0.00399143	0.00868723
p_RNA_R**1149557.0-1149611.0**+	3.10596	-4.99353	2.98852	-1.67091	0.0947403
p_RNA_R**1150969.0-1150898.0**-	0.620219	-0.339168	4.40004	-0.0770829	0.938558
p_RNA_A**820311-820794**+	496.982	-1.40841	0.322538	-4.36665	1.26168e-05	5.18691e-05
p_RNA_R**1185043.0-1184950.0**-	10.0623	1.37634	1.22242	1.12592	0.260199
p_RNA_R**1281895.0-1282131.0**+	11.0891	1.43426	1.16299	1.23326	0.21748
p_RNA_R**1305146.0-1305167.0**+	2.92293	-1.10144	2.20926	-0.498555	0.618093
p_RNA_R**1347483.0-1347464.0**-	3.07497	-0.105815	2.09293	-0.0505583	0.959677
p_RNA_R**1386314.0-1386561.0**+	1.70208	-2.15301	2.94144	-0.731959	0.464193
p_RNA_R**1399814.0-1399705.0**-	7.65747	-2.64656	1.5062	-1.75711	0.078899
p_RNA_R**1409802.0-1409905.0**+	2.4931	-2.75342	2.52938	-1.08858	0.276341
p_RNA_R**1429325.0-1429836.0**+	10.4901	2.82676	1.25173	2.25828	0.0239281
p_RNA_R**143321.0-143605.0**+	2.27576	-1.77576	2.51459	-0.706182	0.480075
p_RNA_R**1434060.0-1434129.0**+	1.6115	4.48328	3.98187	1.12592	0.260198
p_RNA_R**1443082.0-1442437.0**-	107.768	-0.982246	0.451816	-2.174	0.0297055	0.0477871
p_RNA_R**1444517.0-1444489.0**-	3.97416	-2.64591	2.02817	-1.30458	0.192037
p_RNA_R**1444809.0-1445370.0**+	32.6365	2.00398	0.730155	2.7446	0.00605842	0.0112081
p_RNA_R**1445509.0-1445783.0**+	8.73028	2.00522	1.32101	1.51794	0.129029
p_RNA_R**1475363.0-1475343.0**-	10.4245	-0.593981	1.1658	-0.509505	0.610398
p_RNA_R**1475909.0-1475874.0**-	20.9123	-0.568557	0.835303	-0.680659	0.496087	0.573601
p_RNA_R**1480801.0-1480899.0**+	1.46515	-0.270529	3.01239	-0.0898056	0.928442
p_RNA_R**1483202.0-1483296.0**+	1.65554	-2.11149	2.95028	-0.715692	0.474181
p_RNA_R**149570.0-149478.0**-	3.06643	1.85163	2.24018	0.826553	0.408491
p_RNA_R**1496319.0-1496362.0**+	1.39533	-0.194707	3.35364	-0.0580583	0.953702
p_RNA_R**1581899.0-1582034.0**+	4.27658	-2.76189	1.99733	-1.38279	0.166729
p_RNA_R**1582626.0-1582848.0**+	8.25456	0.645412	1.48675	0.43411	0.664208
p_RNA_R**1611499.0-1611650.0**+	22.398	-1.34468	0.831851	-1.61649	0.105988	0.156862
p_RNA_R**1100256.0-1099859.0**-	310.247	-1.46151	0.343332	-4.25686	2.07321e-05	6.97352e-05
p_RNA_R**1641221.0-1641088.0**-	44.8512	-0.858611	0.624746	-1.37434	0.169337	0.232055
p_RNA_R**1647419.0-1647505.0**+	3.57128	-5.1936	2.87848	-1.80429	0.0711864
p_RNA_R**1655178.0-1655107.0**-	1.20126	1.16365	3.56777	0.326156	0.744306
p_RNA_R**1655493.0-1655325.0**-	7.28757	1.74639	1.37598	1.26919	0.204373
p_RNA_R**1656718.0-1656858.0**+	4.9127	-3.76973	2.01281	-1.87287	0.0610863
p_RNA_R**1669198.0-1669541.0**+	17.6233	0.156825	0.898826	0.174477	0.861491	0.861491
p_RNA_R**1692992.0-1693032.0**+	13.9573	-1.32064	1.04297	-1.26624	0.205428
p_RNA_R**1694586.0-1694610.0**+	6.00242	0.244637	1.60947	0.151999	0.879188
p_RNA_R**1695571.0-1695582.0**+	2.078	-1.6229	2.60746	-0.622406	0.533675
p_RNA_R**1696819.0-1696988.0**+	1.94638	-2.36668	2.8584	-0.827976	0.407684
p_RNA_R**1697077.0-1697146.0**+	4.20623	-1.36121	1.90313	-0.71525	0.474455
p_RNA_R**1699502.0-1699623.0**+	4.18766	1.98277	2.0115	0.985716	0.324272
p_RNA_R**1719289.0-1719490.0**+	12.8362	-0.931596	1.07005	-0.870613	0.383965
p_RNA_R**202841.0-202859.0**+	0.302155	2.4549	5.31683	0.461722	0.64428
p_RNA_R**233321.0-233294.0**-	2.12087	-2.50132	2.70036	-0.926291	0.354295
p_RNA_R**271448.0-271608.0**+	13.1733	-1.58986	1.18371	-1.34311	0.179236
p_RNA_R**273499.0-273396.0**-	5.81606	-1.07484	1.55084	-0.693069	0.488266
p_RNA_A**821001-821093**+	50.3866	-1.86484	0.637469	-2.92538	0.0034404	0.00795593
p_RNA_R**342845.0-342712.0**-	5.82979	3.68911	1.75625	2.10056	0.0356795
p_RNA_R**1099788.0-1100187.0**+	124.209	-2.21484	0.491886	-4.50275	6.70795e-06	3.54563e-05
p_RNA_R**408716.0-408604.0**-	304.278	0.158833	0.363197	0.437319	0.66188	0.680265
p_RNA_R**410615.0-410306.0**-	5.74054	-0.452759	1.64949	-0.274484	0.783713
p_RNA_R**416833.0-417267.0**+	37.9546	-1.56963	0.666438	-2.35525	0.0185104	0.0326135
p_RNA_R**423194.0-423265.0**+	5.07712	2.35744	1.71439	1.37508	0.169105
p_RNA_R**424021.0-424193.0**+	1.91088	-0.252685	2.94684	-0.0857479	0.931667
p_RNA_R**424604.0-424764.0**+	2.12455	-1.66024	2.61795	-0.634175	0.525967
p_RNA_R**426492.0-426675.0**+	8.31185	0.572294	1.27173	0.450013	0.652701
p_RNA_R**501555.0-501483.0**-	1.65068	1.60207	3.13749	0.510622	0.609616
p_RNA_R**502289.0-502171.0**-	6.29428	1.53176	1.48236	1.03332	0.301453
p_RNA_R**508437.0-508322.0**-	7.69864	2.21079	1.58094	1.3984	0.161992
p_RNA_R**528104.0-528022.0**-	4.21109	-5.43115	2.76328	-1.96547	0.0493595
p_RNA_R**528666.0-528695.0**+	3.19923	-0.651952	2.36585	-0.275568	0.78288
p_RNA_R**537278.0-537325.0**+	7.85472	1.84237	1.35881	1.35587	0.175142
p_RNA_R**537752.0-538117.0**+	18.4227	0.800686	0.893844	0.895779	0.370371	0.456791
p_RNA_R**563002.0-563071.0**+	2.03882	-0.377975	2.57588	-0.146736	0.88334
p_RNA_R**563330.0-563477.0**+	4.87234	-0.533875	1.78637	-0.29886	0.765047
p_RNA_R**571736.0-571661.0**-	6.18529	4.7487	2.1718	2.18653	0.0287771
p_RNA_R**881671.0-881512.0**-	1126.32	-2.22543	0.293513	-7.58206	3.40106e-14	1.25839e-12
p_RNA_R**284931.0-284698.0**-	177.645	-2.49437	0.442908	-5.6318	1.78339e-08	1.64963e-07
p_RNA_R**576786.0-576930.0**+	5.39711	6.06426	2.89032	2.09812	0.0358942
p_RNA_A**1165871-1165994**+	269.762	-2.71858	0.402251	-6.75843	1.39497e-11	1.72046e-10
p_RNA_R**601182.0-601106.0**-	9.54492	0.112262	1.19496	0.0939455	0.925152
p_RNA_R**617835.0-617794.0**-	1.03532	-3.40858	4.24601	-0.802773	0.422106
p_RNA_R**625446.0-625492.0**+	217.085	-1.00402	0.357215	-2.8107	0.00494339	0.0101614
p_RNA_R**634875.0-634777.0**-	10.068	1.15303	1.19875	0.961863	0.336118
p_RNA_R**64647.0-64537.0**-	1.67513	-4.10172	3.59791	-1.14003	0.254275
p_RNA_R**65037.0-64972.0**-	0.814291	-3.06377	4.65295	-0.658456	0.510245
p_RNA_R**65555.0-65407.0**-	7.36728	-4.35542	1.76222	-2.47155	0.0134528
p_RNA_R**657846.0-657728.0**-	1.08186	-3.46797	4.22035	-0.821725	0.411234
p_RNA_R**676984.0-677049.0**+	2.49678	-1.92654	2.42396	-0.79479	0.426735
p_RNA_R**7080.0-7152.0**+	16.9527	1.33865	0.936555	1.42934	0.152907	0.217598
p_RNA_R**728163.0-728101.0**-	1.24412	0.136735	3.22289	0.0424261	0.966159
p_RNA_R**739531.0-739998.0**+	3.66991	0.771836	2.01526	0.382995	0.701724
p_RNA_R**745699.0-745587.0**-	15.5149	-0.93832	0.995027	-0.943009	0.345676	0.441035
p_RNA_R**752782.0-753018.0**+	2.45392	-1.30318	2.40208	-0.542522	0.587459
p_RNA_R**761083.0-760977.0**-	2.62472	-2.01658	2.42367	-0.832039	0.405387
p_RNA_R**1614036.0-1613690.0**-	40.9137	-2.79179	0.716927	-3.89411	9.85601e-05	0.000280517
p_RNA_R**764861.0-764638.0**-	3.84522	1.85858	1.86223	0.998039	0.31826
p_RNA_R**769715.0-769506.0**-	6.71056	-0.0956539	1.40844	-0.0679149	0.945853
p_RNA_R**776524.0-776579.0**+	0.99982	0.774796	3.86213	0.200614	0.841001
p_RNA_R**780692.0-780799.0**+	16.3837	0.474669	0.94147	0.504179	0.614136	0.668696
p_RNA_R**78225.0-78354.0**+	13.9583	-0.519206	1.0308	-0.503692	0.614478	0.668696
p_RNA_R**793321.0-793253.0**-	1.01205	-3.37793	4.31149	-0.783473	0.43335
p_RNA_R**803206.0-803318.0**+	1.82148	0.490355	2.73337	0.179396	0.857627
p_RNA_R**806691.0-806730.0**+	0.623901	1.22424	4.79225	0.255463	0.798366
p_RNA_R**822566.0-822720.0**+	7.44832	-1.35759	1.37872	-0.98467	0.324786
p_RNA_R**834349.0-834449.0**+	2.67947	0.380694	2.26273	0.168245	0.866391
p_RNA_R**877000.0-877062.0**+	3.49358	-3.26592	2.39236	-1.36515	0.172207
p_RNA_R**878328.0-878231.0**-	12.1199	-1.4249	1.11452	-1.27849	0.201076
p_RNA_R**1154449.0-1154807.0**+	32.0709	-3.5453	0.828886	-4.27719	1.89272e-05	6.97352e-05
p_RNA_R**1148947.0-1149119.0**+	38.8031	-5.86986	1.08736	-5.39827	6.72851e-08	4.9791e-07
p_RNA_R**896868.0-896825.0**-	7.11677	2.17976	1.47614	1.47666	0.139767
p_RNA_R**911700.0-911754.0**+	3.24258	3.92909	2.6207	1.49925	0.133808
p_RNA_R**921629.0-921549.0**-	0.988773	-3.34564	4.72976	-0.707359	0.479343
p_RNA_R**923690.0-923637.0**-	24.7712	0.822857	0.84944	0.968706	0.332692	0.439629
p_RNA_R**936371.0-936458.0**+	6.61546	1.027	1.59525	0.643783	0.519716
p_RNA_R**949833.0-949637.0**-	0.860837	-3.13869	4.56632	-0.687356	0.491858
p_RNA_R**953100.0-953222.0**+	8.40931	-2.19829	1.43382	-1.53316	0.125236
p_RNA_R**979062.0-979028.0**-	3.02357	2.62615	2.17485	1.20751	0.227237
p_RNA_R**986884.0-987097.0**+	1.5894	-1.17851	3.23189	-0.364651	0.715372
p_RNA_R**991035.0-991560.0**+	19.8624	-1.7663	0.902693	-1.9567	0.0503832	0.0776741
p_RNA_R**996500.0-996414.0**-	4.8581	1.76037	1.70297	1.03371	0.301272

## Sheet: summary_DESeq2_96h_PLASMID
Gene_ID	baseMean	log2FoldChange	lfcSE	stat	pvalue	padj
p_RNA_R**1185043.0-1184950.0**-	26.827	3.94413	0.874749	4.50887	6.51731e-06	7.82077e-05
p_RNA_R**1281895.0-1282131.0**+	20.8366	3.46468	0.892323	3.88277	0.000103275	0.000991442
p_RNA_R**923690.0-923637.0**-	35.2039	2.52627	0.693	3.64541	0.000266963	0.0018306
p_RNA_R**881245.0-880980.0**-	429.78	2.50418	0.315823	7.92908	2.2078e-15	1.05974e-13
p_RNA_R**881671.0-881512.0**-	762.506	-1.11521	0.293902	-3.7945	0.000147941	0.00118353
p_RNA_R**284931.0-284698.0**-	109.955	-1.71122	0.497152	-3.44204	0.000577337	0.00308209
p_RNA_A**820311-820794**+	255.13	-1.98724	0.345866	-5.74569	9.15451e-09	2.19708e-07
p_RNA_A**1165871-1165994**+	164.233	-2.00299	0.428638	-4.67291	2.96958e-06	4.75133e-05
p_RNA_R**1148947.0-1149119.0**+	22.3464	-4.6497	1.35096	-3.44178	0.000577892	0.00308209
p_RNA_A**880248-880312**-	42.2327	1.65229	0.602248	2.74353	0.00607817	0.0291752
p_RNA_R**1154449.0-1154807.0**+	16.6046	-6.54578	2.48956	-2.6293	0.00855619	0.0373361
p_RNA_R**202841.0-202859.0**+	7.19034	7.42267	2.89862	2.56076	0.0104443	0.0417772
p_RNA_A**876761-876992**+	42.677	-1.65681	0.655904	-2.526	0.011537	0.0425983
p_RNA_A**821001-821093**+	28.1653	-1.95241	0.810398	-2.4092	0.0159877	0.0479631
p_RNA_R**1443082.0-1442437.0**-	56.2805	-1.37607	0.566394	-2.42952	0.0151187	0.0479631
p_RNA_R**601182.0-601106.0**-	15.5216	2.33832	0.951953	2.45634	0.0140362	0.0479631
p_RNA_R**1099788.0-1100187.0**+	85.6883	-1.09527	0.469635	-2.33216	0.0196921	0.0556012
p_RNA_R**1614036.0-1613690.0**-	26.5835	-1.80372	0.821055	-2.19683	0.0280325	0.0747533
p_RNA_R**408716.0-408604.0**-	127.132	-0.860629	0.431758	-1.99331	0.046227	0.116784
p_RNA_R**271448.0-271608.0**+	5.82198	-5.03513	2.75363	-1.82854	0.0674683	0.161924
p_RNA_R**1496319.0-1496362.0**+	5.88947	3.54376	1.99081	1.78006	0.0750663	0.17158
p_RNA_R**537752.0-538117.0**+	15.3084	1.60158	0.974626	1.64327	0.100326	0.218893
p_RNA_A**625612-626174**+	105.906	-0.697437	0.529173	-1.31798	0.187512	0.375024
p_RNA_R**1641221.0-1641088.0**-	46.6398	0.905765	0.684808	1.32265	0.18595	0.375024
p_RNA_R**780692.0-780799.0**+	12.693	1.22968	1.02828	1.19585	0.231754	0.444967
p_RNA_R**1444809.0-1445370.0**+	11.8877	1.18299	1.0835	1.09182	0.274913	0.488733
p_RNA_R**953100.0-953222.0**+	14.2631	1.26755	1.15786	1.09474	0.273631	0.488733
p_RNA_R**878328.0-878231.0**-	6.39131	-1.68633	1.61308	-1.04541	0.295835	0.507145
p_RNA_A**523995-524261**+	49.1164	-0.560504	0.573022	-0.978153	0.327999	0.540579
p_RNA_R**1694586.0-1694610.0**+	5.57228	1.5181	1.584	0.958398	0.337862	0.540579
p_RNA_R**1100256.0-1099859.0**-	238.828	-0.202712	0.337091	-0.601356	0.547603	0.844797
p_RNA_R**1399814.0-1399705.0**-	6.58514	-0.496919	1.41569	-0.351008	0.725582	0.844797
p_RNA_R**1475363.0-1475343.0**-	9.07432	0.654776	1.22671	0.533768	0.593502	0.844797
p_RNA_R**1475909.0-1475874.0**-	12.4916	-0.363635	1.04434	-0.348198	0.727692	0.844797
p_RNA_R**1582626.0-1582848.0**+	5.35263	0.918701	1.71352	0.536148	0.591857	0.844797
p_RNA_R**1669198.0-1669541.0**+	8.14494	-0.437917	1.28371	-0.341134	0.733002	0.844797
p_RNA_R**1692992.0-1693032.0**+	13.2235	0.385075	1.01211	0.38047	0.703597	0.844797
p_RNA_R**1719289.0-1719490.0**+	8.26994	-0.475182	1.27722	-0.372043	0.709861	0.844797
p_RNA_R**408225.0-407984.0**-	59.6063	-0.173452	0.551846	-0.314312	0.753284	0.844797
p_RNA_R**745699.0-745587.0**-	10.0084	-0.476651	1.17603	-0.405305	0.685253	0.844797
p_RNA_R**764348.0-764560.0**+	8.01994	-0.399665	1.29054	-0.309689	0.756798	0.844797
p_RNA_R**78225.0-78354.0**+	7.88698	-0.487171	1.3471	-0.361643	0.717619	0.844797
p_RNA_R**991035.0-991560.0**+	14.9515	-0.501227	0.966675	-0.518506	0.604105	0.844797
p_RNA_R**1611499.0-1611650.0**+	19.3356	0.0985543	0.920488	0.107067	0.914736	0.94055
p_RNA_R**416833.0-417267.0**+	32.2367	0.0882801	0.696942	0.126668	0.899203	0.94055
p_RNA_R**580503.0-580039.0**-	5.18502	0.154256	1.55453	0.09923	0.920956	0.94055
p_RNA_R**625446.0-625492.0**+	166.817	0.0552806	0.373189	0.14813	0.88224	0.94055
p_RNA_R**7080.0-7152.0**+	5.39221	0.0360713	1.53797	0.0234538	0.981288	0.981288
p_RNA_R**1013515.0-1013629.0**+	0.795527	2.64257	4.27829	0.617669	0.536793
p_RNA_R**1132597.0-1132629.0**+	4.83837	1.35952	1.77069	0.767793	0.44261
p_RNA_R**1138811.0-1138893.0**+	3.30547	2.13773	2.17932	0.98092	0.326632
p_RNA_R**1149557.0-1149611.0**+	1.74659	-3.29817	3.54118	-0.931376	0.351659
p_RNA_R**1150969.0-1150898.0**-	0.235733	-0.407898	5.25442	-0.0776296	0.938123
p_RNA_R**1305146.0-1305167.0**+	1.19293	-2.74675	3.96513	-0.692726	0.488482
p_RNA_R**1347483.0-1347464.0**-	0.832198	-2.22742	4.46251	-0.49914	0.617681
p_RNA_R**1386314.0-1386561.0**+	0.846465	-2.25098	4.45112	-0.505711	0.613059
p_RNA_R**1409802.0-1409905.0**+	1.2894	-2.85994	3.86624	-0.739721	0.45947
p_RNA_R**1429325.0-1429836.0**+	0.721465	-2.02076	4.69988	-0.42996	0.667225
p_RNA_R**143321.0-143605.0**+	1.05366	-2.56873	4.12073	-0.623368	0.533043
p_RNA_R**1434060.0-1434129.0**+	0
p_RNA_R**1444517.0-1444489.0**-	2.69566	-1.37069	2.32374	-0.589865	0.555281
p_RNA_R**1445509.0-1445783.0**+	3.01789	1.04244	2.03062	0.51336	0.6077
p_RNA_R**1480801.0-1480899.0**+	0.485733	-1.44917	5.20327	-0.278512	0.78062
p_RNA_R**1483202.0-1483296.0**+	2.17957	0.612913	2.52695	0.24255	0.808354
p_RNA_R**149570.0-149478.0**-	0.375	-1.07292	5.21773	-0.205629	0.83708
p_RNA_R**1581899.0-1582034.0**+	2.17526	-3.61576	3.35674	-1.07716	0.281408
p_RNA_R**1647419.0-1647505.0**+	4.74208	0.443189	1.61402	0.274587	0.783633
p_RNA_R**1655178.0-1655107.0**-	1.5831	2.52173	3.21327	0.784786	0.432579
p_RNA_R**1655493.0-1655325.0**-	1.62772	-0.32085	2.81903	-0.113816	0.909384
p_RNA_R**1656718.0-1656858.0**+	3.33152	-1.75201	2.16637	-0.808731	0.41867
p_RNA_R**1695571.0-1695582.0**+	1.62772	-0.32085	2.81903	-0.113816	0.909384
p_RNA_R**1696819.0-1696988.0**+	2.35532	0.582196	2.46395	0.236286	0.813211
p_RNA_R**1697077.0-1697146.0**+	1.80366	-3.34275	3.5208	-0.949428	0.342403
p_RNA_R**1699502.0-1699623.0**+	3.1662	2.53566	2.439	1.03963	0.29851
p_RNA_R**233321.0-233294.0**-	1.0822	-2.60575	4.09612	-0.636151	0.524678
p_RNA_R**273499.0-273396.0**-	2.15013	-3.59661	3.35682	-1.07143	0.283975
p_RNA_R**342845.0-342712.0**-	1.60532	2.62227	2.92285	0.89716	0.369633
p_RNA_R**410615.0-410306.0**-	1.98233	-3.48074	3.4224	-1.01704	0.309132
p_RNA_R**423194.0-423265.0**+	3.9097	2.89752	2.05027	1.41324	0.157585
p_RNA_R**424021.0-424193.0**+	1.98663	1.04058	2.91999	0.356366	0.721566
p_RNA_R**424604.0-424764.0**+	1.65626	-0.361779	2.83099	-0.127792	0.898313
p_RNA_R**426492.0-426675.0**+	1.85733	-3.38703	3.4839	-0.972194	0.330954
p_RNA_R**501555.0-501483.0**-	0.25	-0.485574	5.24923	-0.0925039	0.926298
p_RNA_R**502289.0-502171.0**-	3.67415	1.5355	1.81547	0.845788	0.397671
p_RNA_R**508437.0-508322.0**-	3.5412	1.64329	2.09336	0.785002	0.432453
p_RNA_R**528104.0-528022.0**-	3.73323	-0.979037	2.04797	-0.478051	0.632614
p_RNA_R**528666.0-528695.0**+	1.01086	-2.51126	4.23851	-0.592486	0.553525
p_RNA_R**537278.0-537325.0**+	1.61346	-0.301506	2.83244	-0.106448	0.915227
p_RNA_R**563002.0-563071.0**+	0.692931	-1.96491	4.76348	-0.412494	0.679977
p_RNA_R**563330.0-563477.0**+	3.76449	0.203354	1.83642	0.110734	0.911827
p_RNA_R**571736.0-571661.0**-	0.110733	0.619389	5.35618	0.11564	0.907938
p_RNA_R**575183.0-575271.0**+	2.0831	0.803867	2.59186	0.310151	0.756446
p_RNA_R**575509.0-575576.0**+	2.49731	2.26805	2.60356	0.871134	0.383681
p_RNA_R**576786.0-576930.0**+	0.684794	4.04287	5.26988	0.767165	0.442983
p_RNA_R**617835.0-617794.0**-	0.582198	-1.71323	5.0732	-0.337701	0.735589
p_RNA_R**634875.0-634777.0**-	1.71806	-3.27534	3.57057	-0.917315	0.358977
p_RNA_R**64647.0-64537.0**-	0.942931	-2.40814	4.27447	-0.563378	0.573178
p_RNA_R**65037.0-64972.0**-	1.82679	1.66661	2.70634	0.615817	0.538015
p_RNA_R**65555.0-65407.0**-	4.03599	-4.50546	2.92383	-1.54095	0.12333
p_RNA_R**657846.0-657728.0**-	1.29553	0.289692	3.14535	0.0921016	0.926617
p_RNA_R**676984.0-677049.0**+	2.5403	0.0720452	2.36993	0.0303998	0.975748
p_RNA_R**728163.0-728101.0**-	1.04553	1.03486	3.42697	0.301974	0.762672
p_RNA_R**739531.0-739998.0**+	2.86436	1.28343	2.04641	0.627162	0.530553
p_RNA_R**752782.0-753018.0**+	1.72419	-0.459454	2.76221	-0.166336	0.867893
p_RNA_R**761083.0-760977.0**-	1.24659	-2.81316	3.93929	-0.714129	0.475148
p_RNA_R**764861.0-764638.0**-	3.21064	2.61514	2.16514	1.20784	0.22711
p_RNA_R**769715.0-769506.0**-	4.01449	0.00627322	1.77533	0.00353354	0.997181
p_RNA_R**776524.0-776579.0**+	0.221465	-0.326642	5.26015	-0.0620974	0.950485
p_RNA_R**793321.0-793253.0**-	1.93752	1.35624	2.63873	0.513976	0.607269
p_RNA_R**803206.0-803318.0**+	1.82679	1.66661	2.70634	0.615817	0.538015
p_RNA_R**806691.0-806730.0**+	2.17143	4.05964	2.74573	1.47853	0.139266
p_RNA_R**822566.0-822720.0**+	2.95379	-4.05537	3.11007	-1.30394	0.192252
p_RNA_R**834349.0-834449.0**+	2.65716	1.71937	2.17685	0.78984	0.429621
p_RNA_R**877000.0-877062.0**+	1.86073	-3.38628	3.59254	-0.942585	0.345893
p_RNA_R**896868.0-896825.0**-	0.735733	-2.04795	4.70343	-0.435417	0.66326
p_RNA_R**911700.0-911754.0**+	0.125	0.531053	5.34442	0.0993658	0.920848
p_RNA_R**921629.0-921549.0**-	1.92325	1.37617	2.88754	0.476589	0.633655
p_RNA_R**936371.0-936458.0**+	3.18229	0.803581	1.98691	0.404438	0.685891
p_RNA_R**949833.0-949637.0**-	0.485733	-1.44917	5.20327	-0.278512	0.78062
p_RNA_R**979062.0-979028.0**-	2.28216	3.08747	2.40373	1.28445	0.198985
p_RNA_R**986884.0-987097.0**+	1.34919	0.143449	3.37993	0.0424414	0.966147
p_RNA_R**996500.0-996414.0**-	4.69728	2.81716	1.69586	1.6612	0.0966728

## Sheet: Expression_CHR
Gene_ID	log2FoldChange48	log2FoldChange72	log2FoldChange96	pvalue48	pvalue72	pvalue96	Level_of_expression_48	Level72	Level96
p_RNA_A**1084487-1084581**-	-7.27835	-0.911081	-1.03817	2.09833e-58	0.0985921	0.10862	down-regulated	down-regulated	down-regulated
p_RNA_A**1270156-1270342**+	-4.38625	0.458457	0.331999	0.161066	0.218913	0.422241	down-regulated	low	low
p_RNA_A**1365303-1365417**-	1.53527	-0.169286	4.04801	0.564664	0.662938	4.79696e-12	moderate	down-regulated	high
p_RNA_A**1405305-1405515**-	-3.70198	0.452296	0.00191802	0.0682394	0.360444	0.997501	down-regulated	low	low
p_RNA_A**1422114-1422147**-	-0.123349	-1.22979	-1.71291	0.926551	0.0132528	0.00117252	down-regulated	down-regulated	down-regulated
p_RNA_A**1489432-1489491**-	-3.47662	1.03319	0.347836	0.092881	0.0498358	0.604492	down-regulated	moderate	low
p_RNA_A**1511404-1511698**+	-1.03738	-1.05185	-2.30997	0.00152738	0.00184197	8.49965e-11	down-regulated	down-regulated	down-regulated
p_RNA_A**1523210-1523351**-	0.855366	-3.47781	3.30375	0.333655	7.21611e-18	9.21708e-08	moderate	down-regulated	high
p_RNA_A**1557763-1558029**-	-2.01844	4.06993	-3.99926	5.381e-13	5.7633e-08	3.36741e-07	down-regulated	high	down-regulated
p_RNA_A**1558693-1558748**-	-1.57723	2.76101	-3.25304	9.65152e-05	5.97451e-07	0.000382289	down-regulated	high	down-regulated
p_RNA_A**1647361-1647548**-	-1.12184	-3.09775	-2.50876	0.50072	0.0874767	0.000205264	down-regulated	down-regulated	down-regulated
p_RNA_A**1833698-1833826**+	-3.04119	-2.5276	-3.36921	0.209271	0.2914	0.335971	down-regulated	down-regulated	down-regulated
p_RNA_A**1838352-1838453**+	-3.00629	-0.147203	1.01088	0.0966382	0.709937	0.00964677	down-regulated	down-regulated	moderate
p_RNA_A**1867161-1867625**-	-1.53008	-0.850261	-3.14507	0.00065721	0.00495304	2.18898e-12	down-regulated	down-regulated	down-regulated
p_RNA_A**1868693-1869203**-	-0.824407	0.566712	-2.05408	0.0275877	0.412251	4.1355e-06	down-regulated	moderate	down-regulated
p_RNA_A**1872155-1872397**+	-1.60523	-0.985102	-3.50122	0.00368462	0.015486	9.93202e-11	down-regulated	down-regulated	down-regulated
p_RNA_A**1887629-1887960**+	-1.13942	1.5498	-2.57749	0.00115606	6.94467e-06	0.00119691	down-regulated	moderate	down-regulated
p_RNA_A**1892396-1892534**+	-1.36021	2.21444	-2.9626	0.0073132	3.64141e-10	2.83197e-06	down-regulated	high	down-regulated
p_RNA_A**1897352-1897712**+	-0.382883	-0.652981	-1.85199	0.521664	0.0746265	7.43091e-05	down-regulated	down-regulated	down-regulated
p_RNA_A**1898362-1898959**+	-1.90525	4.03805	-3.93798	0.261536	4.20287e-12	7.37065e-12	down-regulated	high	down-regulated
p_RNA_A**1899125-1899393**+	-2.46296	-0.290422	-0.0151879	0.0263458	0.422755	0.969679	down-regulated	down-regulated	down-regulated
p_RNA_A**1899687-1900005**+	-0.990691	-1.42052	-2.22427	0.587976	0.001322	4.42498e-07	down-regulated	down-regulated	down-regulated
p_RNA_A**1905484-1905621**-	-1.17607	-0.124452	-2.62364	0.47958	0.877508	0.00275031	down-regulated	down-regulated	down-regulated
p_RNA_A**1906041-1906190**-	-2.34592	0.12822	-1.2395	0.123598	0.8122	0.103127	down-regulated	low	down-regulated
p_RNA_A**1907910-1908238**+	-1.87295	4.01274	-3.82351	0.0720556	2.07226e-05	6.52374e-15	down-regulated	high	down-regulated
p_RNA_A**1908348-1908872**+	-2.26308	-2.63004	-4.03963	0.0206239	0.00710664	0.00414254	down-regulated	down-regulated	down-regulated
p_RNA_A**1916588-1916827**-	-1.00802	-1.30683	-2.23416	0.0316917	0.000233941	0.000196204	down-regulated	down-regulated	down-regulated
p_RNA_A**1916845-1917341**-	-2.18885	-0.611212	0.103471	0.0392103	0.334722	0.859066	down-regulated	down-regulated	low
p_RNA_A**1965786-1966173**-	-2.17936	4.14084	2.72324	4.28987e-07	8.56496e-15	0.0201074	down-regulated	high	high
p_RNA_A**2034052-2034159**-	2.20988	-4.05897	6.13042	0.016342	9.317e-34	8.81458e-47	high	down-regulated	high
p_RNA_A**2034113-2034281**-	-2.09394	-0.171794	-0.594808	2.13433e-11	0.713772	0.29642	down-regulated	down-regulated	down-regulated
p_RNA_A**2039369-2039426**-	-2.07771	0.833395	-0.385922	0.0745595	0.494918	0.823856	down-regulated	moderate	down-regulated
p_RNA_A**2039391-2039471**-	-2.0757	2.58612	3.02122	0.206881	0.405508	0.348337	down-regulated	high	high
p_RNA_A**2131793-2132377**-	-2.02856	0.718234	-0.979086	0.0754528	0.111157	0.118269	down-regulated	moderate	down-regulated
p_RNA_A**2328997-2329253**-	-0.964384	-1.54495	-2.15255	0.642136	1.05064e-05	9.55506e-07	down-regulated	down-regulated	down-regulated
p_RNA_A**2359638-2359945**+	-1.12393	1.28561	-2.57541	0.0160184	0.000632554	0.000100049	down-regulated	moderate	down-regulated
p_RNA_A**2367208-2367322**-	-1.66567	-1.3999	-3.59089	1.76833e-10	0.0376078	1.79379e-07	down-regulated	down-regulated	down-regulated
p_RNA_A**2374120-2374428**+	-1.88844	-0.844381	-1.17305	0.109047	0.108701	0.0562324	down-regulated	down-regulated	down-regulated
p_RNA_A**2468884-2468930**-	-1.85611	0.0124599	-3.77505	0.00831537	0.973414	0.000460982	down-regulated	low	down-regulated
p_RNA_A**2508754-2509131**-	-1.87326	-0.227477	-0.350395	9.98621e-05	0.574111	0.348859	down-regulated	down-regulated	down-regulated
p_RNA_A**2509435-2509889**-	-1.13984	-1.03756	-2.6222	0.102293	0.00353848	3.40298e-09	down-regulated	down-regulated	down-regulated
p_RNA_A**2510031-2510121**-	-0.328482	-2.15083	-1.78975	0.338266	4.0482e-05	0.000495796	down-regulated	down-regulated	down-regulated
p_RNA_A**2511920-2512466**-	-1.43617	2.28856	-2.98853	0.000108999	5.97316e-10	1.02261e-06	down-regulated	high	down-regulated
p_RNA_A**2518358-2518501**-	-0.982516	-1.5337	-2.17068	0.463293	0.00195715	0.000482611	down-regulated	down-regulated	down-regulated
p_RNA_A**2518761-2519307**-	-0.488908	-2.06661	-1.88028	0.102826	6.46436e-10	1.57087e-05	down-regulated	down-regulated	down-regulated
p_RNA_A**2531278-2531759**-	-1.44413	2.30253	-3.081	3.27625e-05	0.000105254	5.08331e-09	down-regulated	high	down-regulated
p_RNA_A**2535196-2535792**-	0.0920175	-0.757354	1.78744	0.825852	0.143851	1.85081e-05	low	down-regulated	moderate
p_RNA_A**2536317-2536806**+	-1.81358	3.26659	0.289065	0.0629268	0.000632006	0.512214	down-regulated	high	low
p_RNA_A**2540476-2540848**-	-1.33427	-0.780858	-2.89039	0.307713	0.0144106	4.8572e-13	down-regulated	down-regulated	down-regulated
p_RNA_A**2544533-2544635**-	-1.75493	3.24325	0.4798	0.00820424	7.48426e-12	0.141738	down-regulated	high	low
p_RNA_A**2576978-2577078**-	-1.74495	-1.84664	-1.25986	0.23764	0.00323163	0.070177	down-regulated	down-regulated	down-regulated
p_RNA_A**261886-262079**-	-1.58569	2.90155	-3.31954	0.129608	8.22911e-07	1.5649e-11	down-regulated	high	down-regulated
p_RNA_A**262237-262781**-	-0.841814	-1.78073	-2.07234	0.00448073	0.0123964	1.72146e-08	down-regulated	down-regulated	down-regulated
p_RNA_A**2691859-2692013**-	-1.71104	1.09204	0.981677	5.65942e-12	0.0273102	0.0987412	down-regulated	moderate	moderate
p_RNA_A**2706334-2706365**-	-1.68305	3.12997	-0.669971	0.0032024	7.26836e-09	0.129047	down-regulated	high	down-regulated
p_RNA_A**2777353-2777570**+	-1.67971	-0.571852	1.39598	0.0016342	0.685927	0.188107	down-regulated	down-regulated	moderate
p_RNA_A**2915121-2915187**-	-1.35099	0.25906	-2.90427	0.509682	0.499168	8.28481e-06	down-regulated	low	down-regulated
p_RNA_A**2915250-2915649**-	-1.46951	2.33562	-3.08123	0.00176731	5.68885e-06	0.00277449	down-regulated	high	down-regulated
p_RNA_A**2948709-2948768**+	-1.64471	2.99698	0.58881	0.000610942	0.000177648	0.447513	down-regulated	high	moderate
p_RNA_A**2950420-2950774**+	-1.44401	-0.557052	-3.01972	0.114726	0.193988	2.54899e-08	down-regulated	down-regulated	down-regulated
p_RNA_A**2959332-2959410**-	-1.62913	-1.54423	-1.57893	3.51579e-05	0.00307249	0.011874	down-regulated	down-regulated	down-regulated
p_RNA_A**3029025-3029336**+	-1.62901	0.271044	-0.563783	1.37333e-07	0.484018	0.135249	down-regulated	low	down-regulated
p_RNA_A**3032636-3032744**-	0.10491	-2.70371	1.96352	0.79226	2.8624e-05	1.26841e-06	low	down-regulated	moderate
p_RNA_A**3056958-3057381**+	-1.30311	2.06419	-2.87964	0.00263282	1.18277e-05	9.16324e-08	down-regulated	high	down-regulated
p_RNA_A**3081473-3081561**-	-0.0870664	-1.03868	-1.56748	0.932237	0.0443303	0.000819946	down-regulated	down-regulated	down-regulated
p_RNA_A**3088544-3088933**+	-3.28794	6.39407	-6.52117	1.38904e-07	7.92413e-08	3.11483e-48	down-regulated	high	down-regulated
p_RNA_A**3096428-3096552**+	-1.58189	0.125385	-0.793991	1.36642e-07	0.781458	0.165021	down-regulated	low	down-regulated
p_RNA_A**3115959-3116084**+	-1.58162	2.79247	2.10592	2.17401e-07	0.00063151	0.00724798	down-regulated	high	high
p_RNA_A**3125210-3125245**-	-0.609161	-1.85265	-1.95191	0.61485	1.21662e-05	1.3486e-08	down-regulated	down-regulated	down-regulated
p_RNA_A**3125221-3125268**-	-1.55417	2.75463	-2.79723	0.16072	0.000118808	0.00411821	down-regulated	high	down-regulated
p_RNA_A**3125342-3125513**+	-0.308589	1.20834	-1.7624	0.722859	0.0456944	9.41515e-07	down-regulated	moderate	down-regulated
p_RNA_A**3179316-3179475**+	0.169222	-2.82762	2.21455	0.680246	7.25219e-06	6.16985e-12	low	down-regulated	high
p_RNA_A**3193193-3193423**-	-1.18508	1.75387	-2.69767	0.158661	3.89653e-06	8.28896e-05	down-regulated	moderate	down-regulated
p_RNA_A**3193862-3194059**-	-0.381795	0.0425424	-1.79746	0.697504	0.930086	0.00272263	down-regulated	low	down-regulated
p_RNA_A**3193883-3194099**-	-1.49839	-1.68622	-0.101025	0.115958	0.458008	0.96225	down-regulated	down-regulated	down-regulated
p_RNA_A**3194202-3194307**-	-1.49716	-1.31284	-1.69228	0.555098	0.0507616	0.0491441	down-regulated	down-regulated	down-regulated
p_RNA_A**3194652-3194853**-	-1.49394	-0.834507	-1.34613	0.0744542	0.134965	0.0512526	down-regulated	down-regulated	down-regulated
p_RNA_A**3232230-3232353**-	-1.49008	2.51456	-2.29255	0.00446304	1.39656e-16	0.00510224	down-regulated	high	down-regulated
p_RNA_A**3269762-3269892**-	-1.47879	-1.64001	-2.81655	0.000247695	0.0999642	0.026252	down-regulated	down-regulated	down-regulated
p_RNA_A**3319766-3319907**-	-2.69708	5.53735	-4.57572	4.96241e-17	1.20431e-25	1.53418e-34	down-regulated	high	down-regulated
p_RNA_A**3339672-3339805**-	-1.47193	1.26714	0.899155	0.0363856	0.0437741	0.219098	down-regulated	moderate	moderate
p_RNA_A**3363922-3364133**+	-2.14681	4.07176	-4.05182	0.0272171	7.66995e-16	3.91662e-17	down-regulated	high	down-regulated
p_RNA_A**3398094-3398538**+	-1.45681	-0.885193	0.518191	6.94766e-05	0.053195	0.240925	down-regulated	down-regulated	moderate
p_RNA_A**3417036-3417203**-	-1.45286	0.456046	0.595906	0.113447	0.333569	0.242801	down-regulated	low	moderate
p_RNA_A**3447237-3447397**+	1.10492	2.21626	3.47202	0.0548494	0.00939934	2.67293e-53	moderate	high	high
p_RNA_A**3606611-3606679**-	0.864426	0.0717063	3.32661	0.162863	0.87804	1.01948e-23	moderate	low	high
p_RNA_A**3618696-3618987**+	-0.0444547	-2.36007	-1.54784	0.932681	5.34968e-09	0.00318804	down-regulated	down-regulated	down-regulated
p_RNA_A**3626858-3626966**+	3.69816	1.7913	7.43253	0.247718	0.399422	1.32702e-05	high	moderate	high
p_RNA_A**3633488-3633657**+	-1.43062	1.00253	-0.448108	0.232018	0.0285371	0.445412	down-regulated	moderate	down-regulated
p_RNA_A**3730109-3730177**-	-1.44404	0.101012	-3.07581	0.0281107	0.74098	5.35381e-20	down-regulated	low	down-regulated
p_RNA_A**3797383-3797528**-	-1.42864	-1.62495	-2.6979	3.89699e-06	0.0193939	0.00654484	down-regulated	down-regulated	down-regulated
p_RNA_A**3864476-3864520**-	-0.571007	-1.27457	-1.93418	0.758135	0.00431387	1.45507e-05	down-regulated	down-regulated	down-regulated
p_RNA_A**3864523-3864615**-	-1.39588	-1.11096	-1.16359	0.0132303	0.169955	0.218365	down-regulated	down-regulated	down-regulated
p_RNA_A**3883713-3883927**+	-1.36258	0.0462641	-1.22391	0.000501829	0.912076	0.00657425	down-regulated	low	down-regulated
p_RNA_A**3892865-3893209**-	-3.08493	5.9525	-5.12319	1.66222e-19	4.42346e-20	1.95265e-05	down-regulated	high	down-regulated
p_RNA_A**3897944-3898251**+	-1.35407	2.11691	0.459155	0.0548179	8.80493e-05	0.245349	down-regulated	high	low
p_RNA_A**4014191-4014321**+	0.174322	0.556507	2.22506	0.547668	0.47943	2.04688e-10	low	moderate	high
p_RNA_A**4086343-4086684**+	-1.91598	-1.03654	-3.98914	6.52019e-07	0.0427235	4.54596e-21	down-regulated	down-regulated	down-regulated
p_RNA_A**4098837-4098934**-	-1.34517	2.06607	-0.753641	0.0950898	0.000360299	0.0283295	down-regulated	high	down-regulated
p_RNA_A**4145191-4145391**+	0.405399	-2.99435	2.5438	0.366813	3.55865e-10	3.89984e-10	low	down-regulated	high
p_RNA_A**4146739-4146851**-	-1.31586	1.56934	1.54797	1.25968e-06	0.00278996	0.00822796	down-regulated	moderate	moderate
p_RNA_A**4146868-4147138**-	-1.30824	2.89205	0.369154	0.027818	0.02489	0.885261	down-regulated	high	low
p_RNA_A**4156115-4156179**+	-1.17939	-0.716642	-2.69501	0.000202577	0.327231	0.00135362	down-regulated	down-regulated	down-regulated
p_RNA_A**4240447-4240510**+	-1.67582	3.00999	-3.59115	1.92923e-05	0.00134481	4.57546e-05	down-regulated	high	down-regulated
p_RNA_A**4294514-4294961**+	-1.27947	-0.163055	0.39991	0.241412	0.909617	0.795028	down-regulated	down-regulated	low
p_RNA_A**4330111-4330233**+	-1.26709	-1.31057	-0.925834	0.179408	0.00525214	0.0764737	down-regulated	down-regulated	down-regulated
p_RNA_A**4368100-4368153**+	-1.26477	2.05604	-1.5226	0.36043	2.27757e-06	0.0341694	down-regulated	high	down-regulated
p_RNA_A**4400175-4400291**-	-1.26377	0.517604	2.79744	5.49151e-06	0.814151	0.0547587	down-regulated	moderate	high
p_RNA_A**4400641-4400899**-	-1.26326	0.159938	-0.629512	3.18253e-06	0.721343	0.218337	down-regulated	low	down-regulated
p_RNA_A**4428791-4428903**-	-1.81603	3.38758	-3.73271	0.071239	2.7392e-10	3.72761e-22	down-regulated	high	down-regulated
p_RNA_A**4428820-4428961**-	-1.22641	-0.339873	-2.33076	9.08213e-07	0.554607	0.0123167	down-regulated	down-regulated	down-regulated
p_RNA_A**4429451-4429800**-	-1.35084	2.10546	-2.89395	0.645839	3.22273e-09	7.04317e-10	down-regulated	high	down-regulated
p_RNA_A**448354-448472**-	-1.21619	0.393797	0.0147419	0.125579	0.419814	0.980564	down-regulated	low	low
p_RNA_A**4615927-4616184**-	-1.05811	-0.96983	-2.34339	0.0111805	0.0359867	1.18155e-06	down-regulated	down-regulated	down-regulated
p_RNA_A**4637778-4637817**-	-1.19212	1.78695	-0.261824	0.47252	0.000187507	0.458534	down-regulated	moderate	down-regulated
p_RNA_A**4637806-4637946**-	-1.18622	0.360437	0.0665574	0.00213901	0.817137	0.971081	down-regulated	low	low
p_RNA_A**4638021-4638337**+	-2.35736	4.74254	-4.13383	9.25152e-17	3.9974e-10	3.98131e-18	down-regulated	high	down-regulated
p_RNA_A**4638096-4638507**+	-2.47736	4.7949	-4.28525	4.32261e-12	1.10837e-10	0.0016732	down-regulated	high	down-regulated
p_RNA_A**4690087-4690347**+	-1.17745	3.06745	0.617211	0.528654	0.00410755	0.75219	down-regulated	high	moderate
p_RNA_A**4690838-4690958**+	0.411152	1.29477	2.57652	0.288467	0.0783798	1.53264e-07	low	moderate	high
p_RNA_A**4703592-4703726**-	-1.1743	1.6395	0.496	0.00037204	0.00249205	0.303483	down-regulated	moderate	low
p_RNA_A**4735088-4735411**+	-1.1742	0.331781	-1.89385	0.0047029	0.503121	0.00985329	down-regulated	low	down-regulated
p_RNA_A**4787935-4788163**+	-1.1517	-0.680569	-0.510206	0.000644247	0.0437934	0.1877	down-regulated	down-regulated	down-regulated
p_RNA_A**4788265-4788434**+	0.491256	-3.12174	2.623	0.36271	3.74508e-12	6.54855e-15	low	down-regulated	high
p_RNA_A**4858730-4858850**+	-1.10693	1.23881	-2.46614	0.368665	0.00202252	6.87813e-09	down-regulated	moderate	down-regulated
p_RNA_A**4882427-4882835**-	-1.13365	-1.34367	-1.58128	0.06773	0.0212211	0.00884081	down-regulated	down-regulated	down-regulated
p_RNA_A**4927621-4928029**+	-1.08857	1.21724	-2.34847	0.583128	0.000760481	1.84698e-09	down-regulated	moderate	down-regulated
p_RNA_A**5048033-5048373**-	-3.38741	-0.751362	-7.81314	6.60937e-16	0.0173649	0.00123858	down-regulated	down-regulated	down-regulated
p_RNA_A**5048541-5048681**-	-3.54076	6.96968	-7.86118	9.88431e-19	2.66971e-05	0.00113124	down-regulated	high	down-regulated
p_RNA_A**5277315-5277696**+	-1.11729	0.782439	-1.57407	0.0804668	0.062929	0.00700216	down-regulated	moderate	down-regulated
p_RNA_A**5315599-5316083**+	-0.823865	0.802157	-2.02854	0.175176	0.244782	5.70363e-06	down-regulated	moderate	down-regulated
p_RNA_A**5315745-5316271**+	-1.09511	-0.305533	-1.14939	0.404364	0.561942	0.0753389	down-regulated	down-regulated	down-regulated
p_RNA_A**5495019-5495136**+	-1.09508	-1.28839	-1.60662	0.229567	0.0240065	0.0168414	down-regulated	down-regulated	down-regulated
p_RNA_A**5580082-5580194**+	-0.993109	-1.40651	-2.23042	0.0108988	0.000193727	4.97718e-05	down-regulated	down-regulated	down-regulated
p_RNA_A**558260-558302**-	-1.08804	1.04187	1.05118	0.000168631	0.145448	0.199127	down-regulated	moderate	moderate
p_RNA_A**558335-558491**-	-1.07475	1.23048	0.283869	0.00017439	0.0200356	0.647541	down-regulated	moderate	low
p_RNA_A**5710724-5711072**+	-1.06107	-0.470303	-0.158774	0.166725	0.277108	0.745602	down-regulated	down-regulated	down-regulated
p_RNA_A**5710823-5711244**+	-1.62525	0.827759	-3.50201	6.43804e-06	0.0669149	7.71952e-05	down-regulated	moderate	down-regulated
p_RNA_A**5712243-5712524**+	-1.28734	2.05636	-2.84332	0.00290664	0.000165847	2.7919e-05	down-regulated	high	down-regulated
p_RNA_A**5727749-5727887**+	-1.04033	-0.64215	-0.572804	0.328987	0.201234	0.232692	down-regulated	down-regulated	down-regulated
p_RNA_A**5767749-5767824**-	-1.03781	0.926196	-1.05805	0.452538	0.515587	0.663241	down-regulated	moderate	down-regulated
p_RNA_A**5767887-5768135**-	0.149025	-2.82253	2.20981	0.913554	8.65375e-05	4.13454e-12	low	down-regulated	high
p_RNA_A**5810366-5810784**+	-1.02613	0.146121	0.572214	0.731598	0.728426	0.120722	down-regulated	low	moderate
p_RNA_A**6316533-6316648**-	-1.01109	-1.45453	-2.54025	0.283634	0.0897449	0.0294465	down-regulated	down-regulated	down-regulated
p_RNA_A**633792-633928**+	0.0900267	-2.66901	1.78003	0.890597	7.97765e-13	4.671e-05	low	down-regulated	moderate
p_RNA_A**6524256-6524446**-	-0.998321	-0.380637	-0.580176	0.0302539	0.543871	0.481868	down-regulated	down-regulated	down-regulated
p_RNA_A**722770-722842**-	-1.73852	3.18006	-3.59999	0.0388442	4.00006e-11	3.52375e-07	down-regulated	high	down-regulated
p_RNA_A**779886-780034**-	0.264598	-1.24477	2.32367	0.887827	0.0410769	0.00155402	low	down-regulated	high
p_RNA_A**936053-936391**-	-2.69556	-0.520757	-4.48279	0.0673653	0.283281	5.14006e-06	down-regulated	down-regulated	down-regulated
p_RNA_A**978361-978514**-	-0.976005	0.692576	-1.00265	0.00721971	0.118664	0.101464	down-regulated	moderate	down-regulated
p_RNA_A**999691-999725**-	-3.79393	8.25687	-10.7427	3.14615e-19	8.45065e-60	5.4271e-06	down-regulated	high	down-regulated
p_RNA_R**1004012.0-1004167.0**+	-0.960929	-1.57385	-5.18467	0.18358	0.203505	0.0573074	down-regulated	down-regulated	down-regulated
p_RNA_R**1007961.0-1008080.0**+	-0.953435	-1.76661	-2.06005	0.010597	0.0655778	0.0978749	down-regulated	down-regulated	down-regulated
p_RNA_R**1009322.0-1009387.0**+	-0.949025	-3.38416	-2.39572	0.369737	0.419076	0.60743	down-regulated	down-regulated	down-regulated
p_RNA_R**1019789.0-1019598.0**-	-0.948192	-2.64188	-0.67678	0.00024398	0.0804183	0.640989	down-regulated	down-regulated	down-regulated
p_RNA_R**1030565.0-1030464.0**-	-0.946673	1.38068	2.74228	0.0337341	0.747015	0.418418	down-regulated	moderate	high
p_RNA_R**1057487.0-1057343.0**-	-0.936285	-0.646961	0.838808	0.186163	0.789314	0.67462	down-regulated	down-regulated	moderate
p_RNA_R**1068474.0-1068361.0**-	-0.923558	-3.20115	-0.982394	0.430323	0.00705112	0.346473	down-regulated	down-regulated	down-regulated
p_RNA_R**1070515.0-1070492.0**-	-0.923222	1.50408	-1.073	0.0890816	0.608661	0.838072	down-regulated	moderate	down-regulated
p_RNA_R**1106211.0-1106168.0**-	-0.922971	-1.12081	-2.62059	0.130385	0.696613	0.554209	down-regulated	down-regulated	down-regulated
p_RNA_R**1127735.0-1127880.0**+	-0.922535	1.25042	-1.62088	0.0334557	0.598384	0.756149	down-regulated	moderate	down-regulated
p_RNA_R**1132112.0-1132027.0**-	-0.919114	-0.404169	-1.0531	0.401085	0.67423	0.369828	down-regulated	down-regulated	down-regulated
p_RNA_R**1139792.0-1139981.0**+	-0.918721	0.788149	-2.45117	0.539524	0.25066	0.0713723	down-regulated	moderate	down-regulated
p_RNA_R**1166238.0-1166210.0**-	-0.903392	4.6972	3.46311	0.388609	0.152794	0.498526	down-regulated	high	high
p_RNA_R**1169467.0-1169423.0**-	-0.886817	-1.67341	1.07552	0.837082	5.65455e-06	0.460881	down-regulated	down-regulated	moderate
p_RNA_R**1212065.0-1212326.0**+	0.528632	-1.3046	2.64457	0.281657	0.00535495	6.54898e-06	moderate	down-regulated	high
p_RNA_R**1231171.0-1231148.0**-	-0.879718	-1.94089	0.0216208	0.0142145	0.219439	0.986787	down-regulated	down-regulated	low
p_RNA_R**1238693.0-1238670.0**-	-0.878168	-2.40097	-1.0629	0.253318	0.329442	0.662988	down-regulated	down-regulated	down-regulated
p_RNA_R**1254484.0-1254376.0**-	-0.862237	-2.36431	-3.96299	0.620265	0.218222	0.209449	down-regulated	down-regulated	down-regulated
p_RNA_R**1269650.0-1269807.0**+	-0.86123	2.02794	1.06018	0.0604086	0.36599	0.754335	down-regulated	high	moderate
p_RNA_R**1269671.0-1269575.0**-	-0.852715	0.671645	2.72345	0.214478	0.743113	0.0597942	down-regulated	moderate	high
p_RNA_R**1269884.0-1269805.0**-	-0.849982	3.7623	3.03565	0.00936599	0.137766	0.34684	down-regulated	high	high
p_RNA_R**1271474.0-1271363.0**-	-0.843127	0.843783	1.21804	0.0352439	0.323251	0.176102	down-regulated	moderate	moderate
p_RNA_R**1273273.0-1273068.0**-	-1.47656	2.47062	-3.11104	0.59006	5.19833e-12	0.00221687	down-regulated	high	down-regulated
p_RNA_R**1281424.0-1281502.0**+	-0.84026	-0.855299	-0.675216	0.309184	0.508707	0.641389	down-regulated	down-regulated	down-regulated
p_RNA_R**1283233.0-1283175.0**-	-0.837518	-0.632326	-0.618822	0.00316303	0.645924	0.662757	down-regulated	down-regulated	down-regulated
p_RNA_R**1291531.0-1291501.0**-	-0.837027	-0.591189	-3.76252	0.128133	0.730011	0.250165	down-regulated	down-regulated	down-regulated
p_RNA_R**1323215.0-1323343.0**+	-0.834116	2.52577	2.07645	0.212503	0.0106168	0.0870966	down-regulated	high	high
p_RNA_R**1327944.0-1327827.0**-	-0.830881	0.0265035	2.09371	0.098174	0.990345	0.168383	down-regulated	low	high
p_RNA_R**13319.0-13278.0**-	-0.827883	-1.68491	2.48725	0.123582	0.000391849	0.0406644	down-regulated	down-regulated	high
p_RNA_R**1340476.0-1340304.0**-	0.724781	-3.37666	3.10644	0.707703	0.000130713	4.02746e-08	moderate	down-regulated	high
p_RNA_R**1340998.0-1340971.0**-	0.173856	-2.83178	2.21758	0.730907	3.28572e-08	0.000384063	low	down-regulated	high
p_RNA_R**1344945.0-1344747.0**-	-0.822653	-0.569122	0.205256	0.337229	0.743543	0.898957	down-regulated	down-regulated	low
p_RNA_R**1348910.0-1348784.0**-	-0.817811	1.82235	-0.0922964	0.612548	0.121553	0.965353	down-regulated	moderate	down-regulated
p_RNA_R**1367616.0-1367708.0**+	-0.813406	-0.879708	0.539195	0.573784	0.0597599	0.217372	down-regulated	down-regulated	moderate
p_RNA_R**1369603.0-1369571.0**-	-0.802027	0.233807	-3.36921	0.0687896	0.879355	0.335971	down-regulated	low	down-regulated
p_RNA_R**1373623.0-1373329.0**-	-0.800127	0.504889	0.0692285	0.0587379	0.375377	0.936171	down-regulated	moderate	low
p_RNA_R**1380719.0-1380654.0**-	-0.798523	-0.392218	-0.295354	0.012047	0.815641	0.875674	down-regulated	down-regulated	down-regulated
p_RNA_R**1389571.0-1389618.0**+	-0.796551	-0.460563	-0.964561	0.0155872	0.682283	0.531328	down-regulated	down-regulated	down-regulated
p_RNA_R**1389945.0-1390022.0**+	-0.780799	-0.518344	0.137629	0.525445	0.594368	0.894348	down-regulated	down-regulated	low
p_RNA_R**1403675.0-1403560.0**-	-0.778606	-0.393122	0.228192	0.0228275	0.636942	0.786513	down-regulated	down-regulated	low
p_RNA_R**1407359.0-1407239.0**-	-0.775959	0.945901	0.475191	0.0425545	0.167695	0.583698	down-regulated	moderate	low
p_RNA_R**1434361.0-1434312.0**-	-0.773861	3.60352	3.46311	0.195134	0.419455	0.498526	down-regulated	high	high
p_RNA_R**1446753.0-1446694.0**-	-0.772685	-0.932385	-3.64608	0.00550794	0.586878	0.273835	down-regulated	down-regulated	down-regulated
p_RNA_R**1448302.0-1448279.0**-	-0.762507	-2.49975	-2.96698	0.0259458	0.0524448	0.0790986	down-regulated	down-regulated	down-regulated
p_RNA_R**1457228.0-1457087.0**-	-0.762193	-0.260196	-0.146718	0.195095	0.854982	0.934526	down-regulated	down-regulated	down-regulated
p_RNA_R**1460597.0-1460450.0**-	-0.758019	-1.04369	-0.846749	0.503318	0.336566	0.423439	down-regulated	down-regulated	down-regulated
p_RNA_R**1461576.0-1461448.0**-	-0.755034	-0.233956	-1.28565	0.248118	0.687611	0.0910093	down-regulated	down-regulated	down-regulated
p_RNA_R**1462604.0-1462465.0**-	-0.745493	-0.990686	-0.858471	0.475133	0.0462332	0.119102	down-regulated	down-regulated	down-regulated
p_RNA_R**1463647.0-1463555.0**-	-0.743837	-1.73348	-2.79946	0.347161	1.52735e-05	0.00421947	down-regulated	down-regulated	down-regulated
p_RNA_R**1470060.0-1469986.0**-	-0.738197	-3.98265	-4.86086	0.0273874	0.0213676	0.0841526	down-regulated	down-regulated	down-regulated
p_RNA_R**1476622.0-1476467.0**-	-0.737471	-0.617309	-1.20574	0.0111186	0.435942	0.226175	down-regulated	down-regulated	down-regulated
p_RNA_R**1477455.0-1477413.0**-	-0.735379	1.41959	0.986233	0.511005	0.0880985	0.319991	down-regulated	moderate	moderate
p_RNA_R**1487484.0-1487647.0**+	-0.731465	1.55905	1.98766	0.700862	0.217835	0.133634	down-regulated	moderate	moderate
p_RNA_R**1514323.0-1514297.0**-	-0.731465	-1.84045	-2.65232	0.700862	0.517767	0.515435	down-regulated	down-regulated	down-regulated
p_RNA_R**1532155.0-1532268.0**+	-0.727506	1.19572	-0.650405	0.0103871	0.363655	0.766619	down-regulated	moderate	down-regulated
p_RNA_R**1537497.0-1537531.0**+	-1.63239	-1.20467	-3.54929	0.00741297	0.00339245	0.000211377	down-regulated	down-regulated	down-regulated
p_RNA_R**1538757.0-1538780.0**+	-0.705127	1.01846	-2.08626	0.210402	0.316778	0.29481	down-regulated	moderate	down-regulated
p_RNA_R**1547629.0-1547693.0**+	-0.704525	3.05615	-0.0488707	0.451846	0.242443	0.992713	down-regulated	high	down-regulated
p_RNA_R**1559867.0-1559798.0**-	-0.702229	-3.52412	-5.51772	0.350716	0.0082324	0.0378629	down-regulated	down-regulated	down-regulated
p_RNA_R**1581619.0-1581562.0**-	-0.690513	0.160531	-2.63352	0.656516	0.935192	0.516308	down-regulated	low	down-regulated
p_RNA_R**1582820.0-1582746.0**-	-0.683177	0.32266	0.220282	0.446561	0.775974	0.86649	down-regulated	low	low
p_RNA_R**1590404.0-1590385.0**-	-0.68144	-4.03305	-4.91218	0.0404635	0.0185508	0.0792965	down-regulated	down-regulated	down-regulated
p_RNA_R**1601862.0-1601639.0**-	-0.680359	-3.01212	-1.46134	0.738307	0.00697939	0.206025	down-regulated	down-regulated	down-regulated
p_RNA_R**1603003.0-1602991.0**-	-0.666215	-0.3224	0.929861	0.0181363	0.872325	0.59027	down-regulated	down-regulated	moderate
p_RNA_R**1605804.0-1605534.0**-	-0.661814	-0.830832	0.534969	0.0343192	0.181067	0.28583	down-regulated	down-regulated	moderate
p_RNA_R**1625957.0-1625840.0**-	-0.659361	1.38068	2.74228	0.0876023	0.747015	0.418418	down-regulated	moderate	high
p_RNA_R**1628492.0-1628257.0**-	-0.651508	-0.0769831	0.416325	0.106087	0.905116	0.521438	down-regulated	down-regulated	low
p_RNA_R**1630892.0-1630864.0**-	-0.648033	-0.675466	0.73115	0.0512475	0.68425	0.601359	down-regulated	down-regulated	moderate
p_RNA_R**1644991.0-1644897.0**-	-0.632361	-2.73066	-1.7255	0.126286	0.0642735	0.27212	down-regulated	down-regulated	down-regulated
p_RNA_R**1646825.0-1646792.0**-	-0.622997	-1.19503	0.0712433	0.161582	0.528659	0.969292	down-regulated	down-regulated	low
p_RNA_R**1654805.0-1654835.0**+	-0.613627	-2.35638	-0.845278	0.583044	0.160566	0.591945	down-regulated	down-regulated	down-regulated
p_RNA_R**1669496.0-1669456.0**-	6.00625	-11.7197	8.0781	0.000120337	3.90014e-09	2.71822e-56	high	down-regulated	high
p_RNA_R**1671037.0-1670721.0**-	-0.607469	-1.86379	1.31573	0.0604626	0.000578975	0.468936	down-regulated	down-regulated	moderate
p_RNA_R**1671681.0-1671590.0**-	-0.596938	0.276489	-2.03566	0.475294	0.92095	0.68907	down-regulated	low	down-regulated
p_RNA_R**1674086.0-1674128.0**+	-0.596615	4.41927	2.04543	0.705982	0.0313035	0.611778	down-regulated	high	high
p_RNA_R**1683365.0-1683325.0**-	-3.36165	6.39924	-7.5851	0.00245521	2.56922e-13	0.0017799	down-regulated	high	down-regulated
p_RNA_R**1683611.0-1683592.0**-	-0.582088	-2.7902	-3.63666	0.627858	0.213203	0.274706	down-regulated	down-regulated	down-regulated
p_RNA_R**1687712.0-1687665.0**-	-0.580724	-1.11007	-1.66433	0.571174	0.526855	0.442369	down-regulated	down-regulated	down-regulated
p_RNA_R**1697452.0-1697545.0**+	-0.575492	-2.17881	-4.75674	0.180207	0.126894	0.0947028	down-regulated	down-regulated	down-regulated
p_RNA_R**1731196.0-1731079.0**-	-0.573004	-3.70018	-4.57265	0.0292424	0.0449012	0.116648	down-regulated	down-regulated	down-regulated
p_RNA_R**1753138.0-1752756.0**-	-0.726826	-1.81994	-2.02547	0.516025	0.000986823	0.000325203	down-regulated	down-regulated	down-regulated
p_RNA_R**1754400.0-1754331.0**-	-0.565923	-0.396344	-3.63351	0.436107	0.799627	0.276378	down-regulated	down-regulated	down-regulated
p_RNA_R**1758090.0-1757990.0**-	-0.55148	2.02233	-0.239204	0.374825	0.0728086	0.908351	down-regulated	high	down-regulated
p_RNA_R**1765807.0-1765767.0**-	-0.549179	-0.419644	0.503027	0.578127	0.532318	0.445412	down-regulated	down-regulated	moderate
p_RNA_R**1772427.0-1772446.0**+	-0.548332	-0.0796644	1.5065	0.546214	0.965908	0.293123	down-regulated	down-regulated	moderate
p_RNA_R**1779994.0-1779888.0**-	-0.543519	-0.144071	-0.819247	0.48551	0.884355	0.563561	down-regulated	down-regulated	down-regulated
p_RNA_R**1789843.0-1789598.0**-	-0.533455	1.9592	2.00086	0.431026	0.0155114	0.0205182	down-regulated	moderate	high
p_RNA_R**1805951.0-1805772.0**-	-0.532216	-1.13475	0.531641	0.631209	0.21986	0.527846	down-regulated	down-regulated	moderate
p_RNA_R**1811488.0-1811449.0**-	-0.531763	-1.49072	2.2928	0.118373	0.400667	0.0237345	down-regulated	down-regulated	high
p_RNA_R**1812752.0-1812643.0**-	-0.528459	0.0675637	2.12258	0.653263	0.960718	0.0431561	down-regulated	low	high
p_RNA_R**1820112.0-1820016.0**-	-0.527657	-2.2201	-6.10039	0.494242	0.0151637	0.0170654	down-regulated	down-regulated	down-regulated
p_RNA_R**1820395.0-1820360.0**-	-0.526182	0.207203	-0.498821	0.451276	0.896651	0.82369	down-regulated	low	down-regulated
p_RNA_R**1826559.0-1826393.0**-	-0.525252	-0.314523	0.180289	0.403663	0.895466	0.788008	down-regulated	down-regulated	low
p_RNA_R**1830534.0-1830480.0**-	-0.516929	-0.765458	-0.173322	0.255212	0.102608	0.698704	down-regulated	down-regulated	down-regulated
p_RNA_R**1864290.0-1864158.0**-	-0.509208	-0.0790358	-0.867102	0.548321	0.931505	0.472208	down-regulated	down-regulated	down-regulated
p_RNA_R**1866135.0-1865874.0**-	-0.508814	-1.9304	-3.24001	0.608914	0.000957398	0.00584287	down-regulated	down-regulated	down-regulated
p_RNA_R**1866293.0-1866277.0**-	-0.50794	-0.769229	-3.76542	0.216089	0.634492	0.251708	down-regulated	down-regulated	down-regulated
p_RNA_R**1870195.0-1870448.0**+	-0.505689	-1.95832	0.238952	0.241631	9.63531e-08	0.587402	down-regulated	down-regulated	low
p_RNA_R**1870303.0-1870112.0**-	-0.499199	-2.05998	0.669421	0.669551	1.19654e-05	0.379737	down-regulated	down-regulated	moderate
p_RNA_R**1871555.0-1871591.0**+	-0.499199	-2.43134	-5.88675	0.669551	0.0317042	0.0229572	down-regulated	down-regulated	down-regulated
p_RNA_R**1873578.0-1873607.0**+	-3.0051	5.90079	-4.93594	0.00134892	0.000596271	0.000104853	down-regulated	high	down-regulated
p_RNA_R**1875229.0-1876087.0**+	-0.473584	-2.09154	-1.86348	0.310512	2.49709e-08	0.00215246	down-regulated	down-regulated	down-regulated
p_RNA_R**1875667.0-1875375.0**-	-0.486087	-2.0869	0.835885	0.68648	0.000156999	0.477637	down-regulated	down-regulated	moderate
p_RNA_R**1876961.0-1877055.0**+	0.103448	-1.25791	1.92265	0.89323	0.00444507	0.00179534	low	down-regulated	moderate
p_RNA_R**1879168.0-1879319.0**+	-0.457346	-0.0475437	-2.38803	0.21623	0.984393	0.5799	down-regulated	down-regulated	down-regulated
p_RNA_R**1879690.0-1879751.0**+	-0.456396	1.61132	-0.654638	0.205753	0.168572	0.764621	down-regulated	moderate	down-regulated
p_RNA_R**1881136.0-1881238.0**+	-0.45307	1.40056	-1.50716	0.140804	0.0647671	0.287894	down-regulated	moderate	down-regulated
p_RNA_R**1893661.0-1893702.0**+	-0.449765	0.256617	-4.63666	0.773572	0.811334	0.108242	down-regulated	low	down-regulated
p_RNA_R**1895636.0-1895875.0**+	-0.440432	-0.271145	-0.868078	0.464983	0.650313	0.250008	down-regulated	down-regulated	down-regulated
p_RNA_R**1901284.0-1901341.0**+	-0.436026	-2.31657	0.0890495	0.775503	0.108213	0.937196	down-regulated	down-regulated	low
p_RNA_R**1902772.0-1902804.0**+	-0.436026	0.36493	1.74076	0.775503	0.644223	0.0107537	down-regulated	low	moderate
p_RNA_R**1907134.0-1907351.0**+	-0.430617	2.36928	-0.101332	0.656219	0.0068546	0.954815	down-regulated	high	down-regulated
p_RNA_R**1912595.0-1912536.0**-	-0.424895	-2.84053	-1.05986	0.486742	0.0129127	0.325357	down-regulated	down-regulated	down-regulated
p_RNA_R**1918742.0-1918631.0**-	-0.420436	0.245412	2.26416	0.813735	0.8227	0.00526441	down-regulated	low	high
p_RNA_R**1918888.0-1919057.0**+	-0.408049	-2.64856	-2.22417	0.275276	0.0128893	0.0644471	down-regulated	down-regulated	down-regulated
p_RNA_R**1928769.0-1928335.0**-	-0.405402	-1.01501	-0.430408	0.250408	0.568744	0.821417	down-regulated	down-regulated	down-regulated
p_RNA_R**1943045.0-1943014.0**-	-0.398499	-0.931035	-2.41048	0.640401	0.495528	0.195147	down-regulated	down-regulated	down-regulated
p_RNA_R**1949239.0-1949304.0**+	-0.397608	-1.02071	3.61569	0.555888	0.850343	0.205131	down-regulated	down-regulated	high
p_RNA_R**1954055.0-1954030.0**-	-0.395933	-3.62621	-2.64607	0.476744	0.31842	0.513204	down-regulated	down-regulated	down-regulated
p_RNA_R**1986890.0-1986731.0**-	-0.394521	0.646393	-0.726495	0.691281	0.496729	0.588996	down-regulated	moderate	down-regulated
p_RNA_R**198762.0-198790.0**+	-0.39396	-2.22204	-1.05536	0.714225	0.0269214	0.300191	down-regulated	down-regulated	down-regulated
p_RNA_R**1995258.0-1995276.0**+	-0.390767	-0.65424	-2.6398	0.354357	0.785631	0.513835	down-regulated	down-regulated	down-regulated
p_RNA_R**1998256.0-1998072.0**-	-0.389236	0.26201	-1.72444	0.128456	0.819708	0.27289	down-regulated	low	down-regulated
p_RNA_R**2001805.0-2001946.0**+	-0.386529	0.853153	1.71845	0.523693	0.220936	0.0108012	down-regulated	moderate	moderate
p_RNA_R**2005126.0-2005345.0**+	-0.0907944	-2.01228	-1.60354	0.891205	0.00577293	7.07384e-05	down-regulated	down-regulated	down-regulated
p_RNA_R**2007515.0-2007636.0**+	0.0743071	-1.42047	1.76912	0.924627	0.0234218	2.47323e-05	low	down-regulated	moderate
p_RNA_R**2013835.0-2013808.0**-	-0.368698	-2.62617	0.478953	0.341292	0.570455	0.879122	down-regulated	down-regulated	low
p_RNA_R**2015796.0-2016023.0**+	-0.367189	-0.616102	-0.59003	0.37399	0.338258	0.438238	down-regulated	down-regulated	down-regulated
p_RNA_R**2019478.0-2019501.0**+	-0.363825	-2.55159	-3.3843	0.361383	0.284706	0.332617	down-regulated	down-regulated	down-regulated
p_RNA_R**2024766.0-2024724.0**-	-0.353663	1.30912	1.48053	0.430692	0.023728	0.0206959	down-regulated	moderate	moderate
p_RNA_R**2026020.0-2025830.0**-	-0.335141	-2.09544	1.19099	0.215381	0.000328478	0.14305	down-regulated	down-regulated	moderate
p_RNA_R**2049167.0-2049103.0**-	-0.331478	1.38068	-0.0488707	0.597019	0.747015	0.992713	down-regulated	moderate	down-regulated
p_RNA_R**2053989.0-2053910.0**-	-0.331388	-2.13367	1.21329	0.583088	7.00368e-06	0.0268572	down-regulated	down-regulated	moderate
p_RNA_R**2054432.0-2054358.0**-	0.0389619	-2.61421	1.59082	0.960907	2.0127e-15	0.000628777	low	down-regulated	moderate
p_RNA_R**207261.0-207275.0**+	-0.328354	1.80598	2.04543	0.746188	0.634511	0.611778	down-regulated	moderate	high
p_RNA_R**2074573.0-2074476.0**-	-0.328273	-3.84271	0.607057	0.23416	0.26608	0.753753	down-regulated	down-regulated	moderate
p_RNA_R**2075772.0-2075756.0**-	-0.326021	1.91912	3.02262	0.846973	0.100662	0.00478795	down-regulated	moderate	high
p_RNA_R**2086167.0-2085961.0**-	-0.325625	-0.894879	-5.50825	0.469202	0.363783	0.0387379	down-regulated	down-regulated	down-regulated
p_RNA_R**2088660.0-2088676.0**+	-0.321358	-2.16409	-0.954506	0.658487	0.00236188	0.0772138	down-regulated	down-regulated	down-regulated
p_RNA_R**2104007.0-2104201.0**+	-0.319239	1.67644	-0.101332	0.230913	0.126365	0.954815	down-regulated	moderate	down-regulated
p_RNA_R**2109235.0-2109299.0**+	-0.317161	0.842632	1.73983	0.816176	0.718138	0.43098	down-regulated	moderate	moderate
p_RNA_R**2115809.0-2115745.0**-	-0.316163	1.33995	1.05311	0.40179	0.365974	0.588352	down-regulated	moderate	moderate
p_RNA_R**2120269.0-2120061.0**-	-0.315153	-1.9924	-0.633732	0.462424	0.0915783	0.560483	down-regulated	down-regulated	down-regulated
p_RNA_R**2150726.0-2150655.0**-	-0.313656	1.22727	0.827838	0.931544	0.446727	0.678437	down-regulated	moderate	moderate
p_RNA_R**2150770.0-2150897.0**+	-0.312029	-3.32085	-2.35757	0.257879	0.43473	0.616376	down-regulated	down-regulated	down-regulated
p_RNA_R**2165234.0-2165131.0**-	-0.310101	-4.21808	-3.23521	0.506369	0.19108	0.369695	down-regulated	down-regulated	down-regulated
p_RNA_R**217682.0-217781.0**+	0.140277	-2.7683	2.18568	0.790106	1.50425e-05	0.000148397	low	down-regulated	high
p_RNA_R**2199291.0-2199260.0**-	-0.30438	-1.91737	-3.55646	0.493641	0.0520416	0.0187098	down-regulated	down-regulated	down-regulated
p_RNA_R**2200417.0-2200200.0**-	-0.278607	0.484457	0.460535	0.707396	0.381095	0.4381	down-regulated	low	low
p_RNA_R**2202021.0-2201843.0**-	-0.266147	0.323249	1.79754	0.493416	0.670742	0.00581651	down-regulated	low	moderate
p_RNA_R**2212663.0-2212646.0**-	-0.258096	-3.57661	-4.44447	0.30442	0.057532	0.132452	down-regulated	down-regulated	down-regulated
p_RNA_R**225685.0-225670.0**-	-0.253107	2.22812	-1.64605	0.744356	0.218824	0.749082	down-regulated	high	down-regulated
p_RNA_R**2264991.0-2265083.0**+	-0.246415	3.92401	5.4582	0.504019	0.344444	0.106067	down-regulated	high	high
p_RNA_R**2265763.0-2265711.0**-	-0.236709	-2.8742	0.650259	0.747453	0.0903138	0.580227	down-regulated	down-regulated	moderate
p_RNA_R**2267771.0-2267754.0**-	-0.229668	3.60352	4.46113	0.682656	0.419455	0.270497	down-regulated	high	high
p_RNA_R**226822.0-226942.0**+	-0.229177	-0.20777	-0.102577	0.611576	0.782851	0.907796	down-regulated	down-regulated	down-regulated
p_RNA_R**227267.0-227323.0**+	-0.227598	-4.34661	-3.373	0.705937	0.162612	0.333683	down-regulated	down-regulated	down-regulated
p_RNA_R**2279028.0-2279075.0**+	-0.222913	0.414905	-1.76263	0.45256	0.77016	0.404821	down-regulated	low	down-regulated
p_RNA_R**2310585.0-2310638.0**+	-0.222874	0.740326	-0.0488707	0.617777	0.882599	0.992713	down-regulated	moderate	down-regulated
p_RNA_R**2314785.0-2314866.0**+	-0.220664	5.95707	6.4587	0.775991	0.24852	0.0215538	down-regulated	high	high
p_RNA_R**2318828.0-2318902.0**+	-0.220422	-3.38416	0.704709	0.620396	0.419076	0.790137	down-regulated	down-regulated	moderate
p_RNA_R**232144.0-232169.0**+	-0.218527	-3.32085	-2.35757	0.695498	0.43473	0.616376	down-regulated	down-regulated	down-regulated
p_RNA_R**2328881.0-2328816.0**-	-0.185862	-2.17042	-1.74276	0.859822	0.000656546	4.52545e-05	down-regulated	down-regulated	down-regulated
p_RNA_R**2333074.0-2333092.0**+	-0.206168	-1.21841	0.236238	0.839637	0.574845	0.900182	down-regulated	down-regulated	low
p_RNA_R**2340828.0-2340883.0**+	-0.201945	-0.263313	-0.0682276	0.835036	0.776706	0.949563	down-regulated	down-regulated	down-regulated
p_RNA_R**2349701.0-2349642.0**-	-0.198082	0.0249616	-0.602411	0.643455	0.981962	0.661433	down-regulated	low	down-regulated
p_RNA_R**2352905.0-2352704.0**-	-0.196237	-1.16631	-1.70062	0.671005	0.03934	0.01057	down-regulated	down-regulated	down-regulated
p_RNA_R**2354153.0-2354007.0**-	-0.190767	-2.77032	-3.79487	0.540179	0.00517901	0.00527325	down-regulated	down-regulated	down-regulated
p_RNA_R**2355153.0-2355078.0**-	-0.189824	-0.910253	-2.01105	0.614932	0.291706	0.110822	down-regulated	down-regulated	down-regulated
p_RNA_R**2356730.0-2356495.0**-	-1.58674	2.9462	-3.39438	3.00964e-08	0.000715196	0.00302601	down-regulated	high	down-regulated
p_RNA_R**2361461.0-2361656.0**+	-0.187315	2.36008	0.490159	0.79916	0.183742	0.876482	down-regulated	high	low
p_RNA_R**2370467.0-2370633.0**+	-0.18636	-1.08136	0.27181	0.480081	0.142663	0.688882	down-regulated	down-regulated	low
p_RNA_R**2370757.0-2370640.0**-	-0.186099	2.02133	3.2335	0.874039	0.39095	0.120569	down-regulated	high	high
p_RNA_R**2401405.0-2401278.0**-	-1.51593	2.58168	-3.14352	0.00162347	7.75045e-05	1.26783e-05	down-regulated	high	down-regulated
p_RNA_R**2405633.0-2405764.0**+	-0.176474	0.486953	-1.33052	0.717024	0.760537	0.564976	down-regulated	low	down-regulated
p_RNA_R**2407836.0-2407598.0**-	-0.174125	-0.621706	-5.13674	0.920338	0.540095	0.0614617	down-regulated	down-regulated	down-regulated
p_RNA_R**2407972.0-2407907.0**-	-0.173413	-1.94718	-4.04537	0.666396	0.286436	0.197798	down-regulated	down-regulated	down-regulated
p_RNA_R**2415687.0-2415654.0**-	-0.171485	-5.78466	-4.80904	0.861024	0.019055	0.08923	down-regulated	down-regulated	down-regulated
p_RNA_R**2417891.0-2417875.0**-	-0.16384	0.467042	-2.62902	0.848889	0.642633	0.141933	down-regulated	low	down-regulated
p_RNA_R**2434589.0-2434536.0**-	-0.162837	-0.770366	-0.499575	0.967429	0.636467	0.763844	down-regulated	down-regulated	down-regulated
p_RNA_R**2441197.0-2441342.0**+	-0.160329	-1.91081	-0.243223	0.88696	0.0517079	0.781102	down-regulated	down-regulated	down-regulated
p_RNA_R**2441962.0-2442074.0**+	-0.158657	-0.644826	2.83286	0.769804	0.701646	0.00413992	down-regulated	down-regulated	high
p_RNA_R**2457469.0-2457204.0**-	-0.156095	-0.0916666	-0.708484	0.877869	0.961652	0.784693	down-regulated	down-regulated	down-regulated
p_RNA_R**2461712.0-2461696.0**-	-0.152408	-0.670819	0.311492	0.748355	0.70518	0.845618	down-regulated	down-regulated	low
p_RNA_R**2462756.0-2462700.0**-	-0.147017	1.3503	-0.0691349	0.865069	0.75083	0.989686	down-regulated	moderate	down-regulated
p_RNA_R**2468189.0-2468098.0**-	-0.14393	-2.23389	-2.41785	0.856199	5.52657e-07	0.00946513	down-regulated	down-regulated	down-regulated
p_RNA_R**2470278.0-2470347.0**+	-0.13957	2.15555	2.43396	0.930334	0.120096	0.140039	down-regulated	high	high
p_RNA_R**2470356.0-2470334.0**-	-0.134645	-1.6231	-1.98068	0.806585	0.102724	0.0751644	down-regulated	down-regulated	down-regulated
p_RNA_R**2493081.0-2493010.0**-	-0.129729	0.197678	-0.844628	0.821576	0.695133	0.19492	down-regulated	low	down-regulated
p_RNA_R**2493629.0-2493601.0**-	-0.123947	0.0542127	0.468262	0.941242	0.914305	0.504063	down-regulated	low	low
p_RNA_R**2494251.0-2494123.0**-	-1.22039	1.94295	-2.8151	0.0651728	0.00171833	0.00028784	down-regulated	moderate	down-regulated
p_RNA_R**2498707.0-2498674.0**-	-0.121376	-0.300394	-2.65232	0.921539	0.897718	0.515435	down-regulated	down-regulated	down-regulated
p_RNA_R**2501120.0-2500976.0**-	-0.118708	-1.42118	-1.54016	0.864708	0.055034	0.0537897	down-regulated	down-regulated	down-regulated
p_RNA_R**2501305.0-2501296.0**-	-0.106073	-1.35066	-1.53592	0.932742	0.350169	0.406111	down-regulated	down-regulated	down-regulated
p_RNA_R**2501650.0-2501584.0**-	-0.106064	0.907299	0.169649	0.89514	0.0832231	0.79802	down-regulated	moderate	low
p_RNA_R**2502883.0-2502697.0**-	-0.104673	0.101037	0.548735	0.942253	0.882161	0.447532	down-regulated	low	moderate
p_RNA_R**2506417.0-2506359.0**-	-0.0964008	-0.721696	-5.33686	0.90995	0.469193	0.0476303	down-regulated	down-regulated	down-regulated
p_RNA_R**2515602.0-2515702.0**+	-0.0952667	2.08677	-2.373	0.896512	0.153064	0.580818	down-regulated	high	down-regulated
p_RNA_R**2521498.0-2521484.0**-	-1.84013	-0.727194	-3.76827	0.00015766	0.0425959	0.000484138	down-regulated	down-regulated	down-regulated
p_RNA_R**2522518.0-2522501.0**-	-2.19573	4.17137	-4.09465	0.00263457	2.31702e-09	4.23413e-11	down-regulated	high	down-regulated
p_RNA_R**2531966.0-2532139.0**+	-0.0872048	6.28832	6.52158	0.959519	0.0232415	0.019728	down-regulated	high	high
p_RNA_R**253247.0-253103.0**-	-0.596615	-1.89372	-1.94212	0.705982	1.24356e-06	0.00330767	down-regulated	down-regulated	down-regulated
p_RNA_R**2533816.0-2533696.0**-	-0.0870632	-0.403142	0.133047	0.943113	0.46058	0.846947	down-regulated	down-regulated	low
p_RNA_R**2534787.0-2534761.0**-	-0.083716	-1.1183	-1.78528	0.770585	0.116421	0.0704921	down-regulated	down-regulated	down-regulated
p_RNA_R**2545260.0-2545293.0**+	-0.080905	1.34229	2.60174	0.89581	0.217619	0.00767907	down-regulated	moderate	high
p_RNA_R**2545389.0-2545447.0**+	-0.0784328	-1.47432	-4.50912	0.861023	0.325188	0.124474	down-regulated	down-regulated	down-regulated
p_RNA_R**2558803.0-2558775.0**-	-0.0771945	-0.157629	-1.63353	0.93343	0.959954	0.75171	down-regulated	down-regulated	down-regulated
p_RNA_R**2572935.0-2572534.0**-	-0.0756224	-2.31357	-1.0629	0.803792	0.000417909	0.662988	down-regulated	down-regulated	down-regulated
p_RNA_R**2576289.0-2576130.0**-	-0.0677305	-2.86183	-3.46536	0.945658	0.00787508	0.0145662	down-regulated	down-regulated	down-regulated
p_RNA_R**2584083.0-2584119.0**+	-0.0649534	-0.233665	-1.0365	0.975615	0.956666	0.843582	down-regulated	down-regulated	down-regulated
p_RNA_R**2600629.0-2600513.0**-	-0.0645044	2.21041	4.43192	0.852825	0.525094	0.0474581	down-regulated	high	high
p_RNA_R**260076.0-259990.0**-	-0.0644278	-0.259147	-1.69807	0.832814	0.831839	0.360858	down-regulated	down-regulated	down-regulated
p_RNA_R**2604137.0-2604117.0**-	-0.0637284	1.45193	-1.83418	0.980817	0.111011	0.318425	down-regulated	moderate	down-regulated
p_RNA_R**2609098.0-2609363.0**+	-0.0612331	0.0865383	-0.617384	0.958817	0.91539	0.607334	down-regulated	low	down-regulated
p_RNA_R**2611062.0-2610789.0**-	-0.0607639	-0.473368	-0.376356	0.917476	0.616455	0.745369	down-regulated	down-regulated	down-regulated
p_RNA_R**2611759.0-2611710.0**-	-0.0591055	-1.1129	0.264147	0.960261	0.274812	0.831277	down-regulated	down-regulated	low
p_RNA_R**2613567.0-2613496.0**-	-0.0541403	-2.7512	-3.37409	0.958535	0.0220219	0.0315867	down-regulated	down-regulated	down-regulated
p_RNA_R**2614153.0-2614091.0**-	-0.0541272	0.279567	-2.87025	0.945519	0.875385	0.457603	down-regulated	low	down-regulated
p_RNA_R**2624578.0-2624667.0**+	-0.0530904	-0.343909	-1.56136	0.93733	0.732577	0.268771	down-regulated	down-regulated	down-regulated
p_RNA_R**263317.0-263302.0**-	-0.0527305	-5.83828	-4.8622	0.917126	0.0172361	0.0839885	down-regulated	down-regulated	down-regulated
p_RNA_R**2635750.0-2635884.0**+	-0.0514349	0.823926	-1.66433	0.929961	0.485726	0.442369	down-regulated	moderate	down-regulated
p_RNA_R**2665582.0-2665544.0**-	-0.0503377	1.34751	0.541594	0.964635	0.0130698	0.453988	down-regulated	moderate	moderate
p_RNA_R**2671774.0-2671879.0**+	-0.0495548	-2.34098	-0.0509714	0.954764	2.95585e-05	0.955173	down-regulated	down-regulated	down-regulated
p_RNA_R**2671929.0-2671770.0**-	-0.0472341	-0.456668	-1.78089	0.94937	0.711553	0.334053	down-regulated	down-regulated	down-regulated
p_RNA_R**2672959.0-2673155.0**+	-0.0470741	1.18064	-0.651832	0.913321	0.207863	0.689384	down-regulated	moderate	down-regulated
p_RNA_R**2673381.0-2673445.0**+	1.07418	-3.56695	3.46911	0.00114134	0.000339212	0.000121486	moderate	down-regulated	high
p_RNA_R**2673677.0-2673383.0**-	-0.0413747	-2.37492	3.60318	0.952549	7.70815e-13	0.206076	down-regulated	down-regulated	high
p_RNA_R**2705920.0-2705847.0**-	-0.0411445	-1.21928	-2.40933	0.913547	0.385627	0.196081	down-regulated	down-regulated	down-regulated
p_RNA_R**2710103.0-2710067.0**-	-0.0383449	-2.53872	-3.37677	0.949103	0.284436	0.332398	down-regulated	down-regulated	down-regulated
p_RNA_R**2723173.0-2723115.0**-	-0.0368572	1.27337	-1.5088	0.981526	0.0721082	0.27668	down-regulated	moderate	down-regulated
p_RNA_R**2739734.0-2739528.0**-	-0.0367213	-0.483389	-4.22477	0.912751	0.710886	0.164539	down-regulated	down-regulated	down-regulated
p_RNA_R**2749047.0-2748948.0**-	-0.0355516	1.04477	1.05409	0.977436	0.637985	0.672145	down-regulated	moderate	moderate
p_RNA_R**2766501.0-2766366.0**-	-0.0329259	-3.38416	-2.39572	0.9611	0.419076	0.60743	down-regulated	down-regulated	down-regulated
p_RNA_R**2771592.0-2771528.0**-	-0.0328229	-2.68767	-3.52283	0.964524	0.246537	0.3019	down-regulated	down-regulated	down-regulated
p_RNA_R**2773041.0-2773134.0**+	-0.0282078	0.467189	1.56752	0.981857	0.719321	0.168333	down-regulated	low	moderate
p_RNA_R**2773121.0-2773057.0**-	-0.0240532	0.263648	-2.06422	0.978858	0.917522	0.656725	down-regulated	low	down-regulated
p_RNA_R**2773397.0-2773283.0**-	-0.0232141	1.59924	0.436552	0.945373	0.0635204	0.712206	down-regulated	moderate	low
p_RNA_R**2774394.0-2774375.0**-	-0.0222418	-3.85155	2.15524	0.991591	0.266419	0.141924	down-regulated	down-regulated	high
p_RNA_R**278428.0-278373.0**-	-0.0141901	-0.877413	-1.12243	0.99361	0.525281	0.456771	down-regulated	down-regulated	down-regulated
p_RNA_R**2805974.0-2806136.0**+	-0.0140649	-2.4875	3.03758	0.966386	2.38635e-10	0.207664	down-regulated	down-regulated	high
p_RNA_R**2806135.0-2805935.0**-	-1.06057	-1.17092	-2.34502	0.239275	0.0399025	2.78797e-09	down-regulated	down-regulated	down-regulated
p_RNA_R**2854370.0-2854491.0**+	-0.00146441	0.529488	-2.04541	0.99852	0.828134	0.661091	down-regulated	moderate	down-regulated
p_RNA_R**2879237.0-2879177.0**-	0.00687444	-1.47194	-1.16678	0.985608	0.279461	0.441267	low	down-regulated	down-regulated
p_RNA_R**2881305.0-2881366.0**+	0.0115079	-1.22833	-1.91425	0.98731	0.0153459	0.00414672	low	down-regulated	down-regulated
p_RNA_R**2927368.0-2927391.0**+	0.0136082	-1.13416	0.0817438	0.972216	0.52035	0.958656	low	down-regulated	low
p_RNA_R**2932936.0-2932863.0**-	0.0147593	-2.2108	-0.8855	0.996793	0.39276	0.727017	low	down-regulated	down-regulated
p_RNA_R**2942144.0-2942263.0**+	0.69886	-1.50168	3.07341	0.524823	0.00995511	0.00168521	moderate	down-regulated	high
p_RNA_R**2942349.0-2942375.0**+	-1.87133	3.9009	-3.77685	5.36081e-09	1.31175e-06	0.000445231	down-regulated	high	down-regulated
p_RNA_R**2944906.0-2945013.0**+	0.0182361	-2.60475	-1.47059	0.973418	0.00124093	0.013496	low	down-regulated	down-regulated
p_RNA_R**297056.0-296757.0**-	0.0199746	3.70976	3.52917	0.955907	0.0240357	0.0626263	low	high	high
p_RNA_R**2971311.0-2971184.0**-	0.0212903	-2.68135	-3.51941	0.982128	0.2447	0.3009	low	down-regulated	down-regulated
p_RNA_R**2973711.0-2973748.0**+	0.0306454	-2.4432	-1.84891	0.946359	0.218152	0.393951	low	down-regulated	down-regulated
p_RNA_R**2978438.0-2978422.0**-	0.0355982	-1.86572	-2.05948	0.909218	0.109094	0.168697	low	down-regulated	down-regulated
p_RNA_R**2989150.0-2989139.0**-	2.20078	-4.05164	4.96935	0.0065698	3.19511e-05	3.73381e-15	high	down-regulated	high
p_RNA_R**2998896.0-2998808.0**-	0.0429982	0.745235	-5.61065	0.913399	0.292481	0.0333287	low	moderate	down-regulated
p_RNA_R**2999211.0-2999186.0**-	-1.83432	3.52405	-3.74141	2.98806e-05	6.43484e-07	2.15656e-05	down-regulated	high	down-regulated
p_RNA_R**3000516.0-3000312.0**-	0.0566537	-1.64374	-1.7363	0.954162	0.0162285	0.0525482	low	down-regulated	down-regulated
p_RNA_R**3020791.0-3020889.0**+	0.0605134	-1.59543	-4.8568	0.911893	0.244842	0.0852848	low	down-regulated	down-regulated
p_RNA_R**3024794.0-3024935.0**+	0.0629092	-0.772031	-0.0403466	0.919492	0.66431	0.98256	low	down-regulated	down-regulated
p_RNA_R**3025523.0-3025283.0**-	0.0683591	-0.155027	-1.62088	0.905606	0.96393	0.756149	low	down-regulated	down-regulated
p_RNA_R**3025554.0-3025578.0**+	-2.92346	-0.153828	-4.66063	3.55255e-26	0.643051	0.000390256	down-regulated	down-regulated	down-regulated
p_RNA_R**3029824.0-3029905.0**+	-1.24275	1.98037	-2.82306	0.446491	5.09412e-07	0.00117266	down-regulated	moderate	down-regulated
p_RNA_R**3032847.0-3032777.0**-	0.0792761	1.11591	0.0790115	0.881223	0.567862	0.978687	low	moderate	low
p_RNA_R**3034545.0-3034399.0**-	0.0802988	-1.44781	-0.112765	0.921453	0.0726923	0.880495	low	down-regulated	down-regulated
p_RNA_R**3054418.0-3054381.0**-	0.0843761	-2.66365	2.30567	0.780199	3.7533e-09	0.0236664	low	down-regulated	high
p_RNA_R**3062961.0-3062646.0**-	-1.87212	-0.741851	-3.77812	0.0389316	0.0814745	5.19971e-18	down-regulated	down-regulated	down-regulated
p_RNA_R**3064845.0-3064887.0**+	0.090205	2.30889	3.0092	0.773005	0.0862209	0.0225144	low	high	high
p_RNA_R**3070866.0-3070445.0**-	-3.09981	6.29522	-5.67118	1.23445e-28	0.000158894	2.39671e-06	down-regulated	high	down-regulated
p_RNA_R**3076394.0-3076301.0**-	0.0935473	-0.319586	0.927613	0.898516	0.812817	0.486967	low	down-regulated	moderate
p_RNA_R**3097331.0-3097403.0**+	0.0981912	3.68725	2.028	0.786096	0.112311	0.613923	low	high	high
p_RNA_R**3097565.0-3097483.0**-	0.101806	0.174092	1.17285	0.875435	0.687988	0.00618048	low	low	moderate
p_RNA_R**3098131.0-3097898.0**-	-0.187742	-0.215545	-1.74925	0.510848	0.740165	0.000814312	down-regulated	down-regulated	down-regulated
p_RNA_R**3100444.0-3100622.0**+	1.24314	0.443446	3.80075	0.0155223	0.393848	2.03058e-17	moderate	low	high
p_RNA_R**3102298.0-3102240.0**-	0.111385	-2.3872	-3.22267	0.720532	0.331289	0.368921	low	down-regulated	down-regulated
p_RNA_R**3103820.0-3103901.0**+	0.112135	-1.67821	-3.75384	0.898281	0.379442	0.250027	low	down-regulated	down-regulated
p_RNA_R**3129331.0-3129533.0**+	0.127317	-3.00976	-5.47892	0.839374	0.0177894	0.0396205	low	down-regulated	down-regulated
p_RNA_R**3135983.0-3135882.0**-	0.132301	0.696724	2.44396	0.923693	0.690736	0.0553713	low	moderate	high
p_RNA_R**3138776.0-3138342.0**-	1.14139	-3.60893	3.52959	0.0261551	1.16904e-20	9.28612e-13	moderate	down-regulated	high
p_RNA_R**3151190.0-3151250.0**+	-0.885122	-1.68088	-2.07718	0.0790175	0.000659564	0.00239455	down-regulated	down-regulated	down-regulated
p_RNA_R**3176112.0-3176208.0**+	0.143454	-2.81047	0.343558	0.882861	2.90377e-13	0.580064	low	down-regulated	low
p_RNA_R**3178039.0-3178060.0**+	0.144177	-3.02587	-0.4046	0.747409	0.159017	0.813017	low	down-regulated	down-regulated
p_RNA_R**3178590.0-3178722.0**+	0.147718	0.418391	1.04324	0.927534	0.535971	0.131183	low	low	moderate
p_RNA_R**3183188.0-3182863.0**-	-0.212354	0.0404981	-1.7603	0.87276	0.92174	4.46706e-06	down-regulated	low	down-regulated
p_RNA_R**3185081.0-3185188.0**+	0.151582	1.038	2.44025	0.868366	0.302915	0.00492573	low	moderate	high
p_RNA_R**3186340.0-3186371.0**+	0.152551	6.16704	4.46113	0.879177	0.0256434	0.270497	low	high	high
p_RNA_R**3191359.0-3191481.0**+	0.157753	-1.05305	-1.85085	0.632043	0.519984	0.373596	low	down-regulated	down-regulated
p_RNA_R**3193141.0-3193049.0**-	-1.20922	1.81942	-2.71109	0.00254503	1.28422e-05	0.000950662	down-regulated	moderate	down-regulated
p_RNA_R**3212375.0-3212394.0**+	2.93056	-5.20489	7.41797	0.412182	5.37813e-14	6.90927e-06	high	down-regulated	high
p_RNA_R**3214318.0-3214357.0**+	1.89976	-2.25737	4.87644	0.444135	0.00624813	1.49284e-26	moderate	down-regulated	high
p_RNA_R**3241876.0-3241897.0**+	0.175258	0.939443	0.251412	0.80244	0.555817	0.911445	low	moderate	low
p_RNA_R**3256082.0-3256098.0**+	0.175683	0.359186	1.03182	0.787334	0.923095	0.777588	low	low	moderate
p_RNA_R**3278799.0-3278852.0**+	0.181657	-0.837009	-4.21209	0.860367	0.600791	0.173066	low	down-regulated	down-regulated
p_RNA_R**3291921.0-3291948.0**+	0.182687	2.07993	-1.62088	0.868641	0.354398	0.756149	low	high	down-regulated
p_RNA_R**3292409.0-3292329.0**-	0.185217	0.016398	1.55321	0.850614	0.994682	0.422211	low	low	moderate
p_RNA_R**3293535.0-3293440.0**-	0.189656	-2.83554	-2.57046	0.790313	5.77261e-05	0.0112371	low	down-regulated	down-regulated
p_RNA_R**3294145.0-3294265.0**+	0.192025	0.684558	2.00626	0.907642	0.660542	0.142549	low	moderate	high
p_RNA_R**3296575.0-3296688.0**+	0.195713	1.03129	-0.805827	0.593386	0.353046	0.670206	low	moderate	down-regulated
p_RNA_R**3313742.0-3313689.0**-	0.199412	-3.28595	-1.93766	0.909506	0.101027	0.34301	low	down-regulated	down-regulated
p_RNA_R**3317481.0-3317524.0**+	0.199739	-1.28205	-2.07377	0.731444	0.712586	0.68065	low	down-regulated	down-regulated
p_RNA_R**3332402.0-3332615.0**+	0.202854	-2.84254	1.25628	0.758384	5.60133e-20	0.114462	low	down-regulated	moderate
p_RNA_R**3336279.0-3336510.0**+	0.211328	0.847471	1.0652	0.852258	0.803031	0.771391	low	moderate	moderate
p_RNA_R**3341704.0-3341889.0**+	0.212557	1.77858	2.028	0.745134	0.63797	0.613923	low	moderate	high
p_RNA_R**3352599.0-3352552.0**-	0.216151	-1.43889	-2.03953	0.885561	0.0378346	0.0190502	low	down-regulated	down-regulated
p_RNA_R**3354532.0-3354510.0**-	0.22045	-1.18691	-3.21425	0.73652	0.586728	0.374536	low	down-regulated	down-regulated
p_RNA_R**3357593.0-3357646.0**+	0.225844	-0.0142719	-2.36543	0.548518	0.995336	0.58538	low	down-regulated	down-regulated
p_RNA_R**3360687.0-3360584.0**-	0.227419	-2.62617	0.478953	0.853377	0.570455	0.879122	low	down-regulated	low
p_RNA_R**3361942.0-3361931.0**-	0.238269	-0.233665	3.25725	0.735693	0.956666	0.118399	low	down-regulated	high
p_RNA_R**3362300.0-3362260.0**-	0.238718	5.14043	0	0.83343	0.0964284	0	low	high	down-regulated
p_RNA_R**3362876.0-3362900.0**+	0.243727	1.54535	-2.35757	0.808219	0.401958	0.616376	low	moderate	down-regulated
p_RNA_R**3363495.0-3363554.0**+	0.255402	0.840374	0.566872	0.832125	0.368558	0.666365	low	moderate	moderate
p_RNA_R**3374603.0-3374569.0**-	0.257613	-0.476287	1.08554	0.579582	0.864474	0.629474	low	down-regulated	moderate
p_RNA_R**3375865.0-3376025.0**+	0.258109	-0.769229	-1.57931	0.627328	0.634492	0.479454	low	down-regulated	down-regulated
p_RNA_R**3386071.0-3386154.0**+	-0.489419	-0.314973	-1.91258	0.711783	0.559206	0.00133842	down-regulated	down-regulated	down-regulated
p_RNA_R**3399974.0-3400039.0**+	0.267149	-2.31395	-4.44986	0.568525	0.157967	0.131791	low	down-regulated	down-regulated
p_RNA_R**3405987.0-3406553.0**+	0.618425	0.820627	2.89096	0.72538	0.0265655	4.75726e-05	moderate	moderate	high
p_RNA_R**3419157.0-3419261.0**+	0.277555	1.63567	0.190999	0.867686	0.148016	0.918698	low	moderate	low
p_RNA_R**3420570.0-3420842.0**+	0.278785	-1.38773	-0.65041	0.823444	0.233146	0.550826	low	down-regulated	down-regulated
p_RNA_R**3421482.0-3421151.0**-	0.0479809	-2.62343	1.59108	0.876652	0.000264427	4.3654e-06	low	down-regulated	moderate
p_RNA_R**3424774.0-3424874.0**+	0.280549	-2.95879	-1.49003	0.639736	8.91583e-06	0.00758763	low	down-regulated	down-regulated
p_RNA_R**3439325.0-3439347.0**+	0.285377	0.990986	-1.63353	0.710277	0.698849	0.75171	low	moderate	down-regulated
p_RNA_R**3445874.0-3445843.0**-	0.289024	-0.484936	-2.86488	0.350674	0.82506	0.457305	low	down-regulated	down-regulated
p_RNA_R**3455097.0-3455225.0**+	0.293187	0.631228	0.209673	0.564153	0.525525	0.868838	low	moderate	low
p_RNA_R**3457135.0-3457308.0**+	0.29855	0.393762	0.825158	0.674699	0.641755	0.37534	low	low	moderate
p_RNA_R**34705.0-34799.0**+	0.306185	-0.274256	-2.2982	0.567117	0.814461	0.229455	low	down-regulated	down-regulated
p_RNA_R**3498198.0-3498264.0**+	0.319405	-0.807899	0.462747	0.426234	0.351413	0.568925	low	down-regulated	low
p_RNA_R**3502711.0-3502611.0**-	0.324111	0.600478	0.0826285	0.579539	0.684872	0.964464	low	moderate	low
p_RNA_R**3546141.0-3545957.0**-	0.269676	-2.9192	2.32579	0.581899	7.07009e-12	5.97607e-06	low	down-regulated	high
p_RNA_R**3593081.0-3593155.0**+	0.481705	-3.03156	2.57721	0.14263	3.59838e-06	7.88839e-05	low	down-regulated	high
p_RNA_R**3609096.0-3609067.0**-	0.342908	-0.517103	0.478324	0.60429	0.794957	0.807275	low	down-regulated	low
p_RNA_R**3611748.0-3611668.0**-	0.350788	0.967769	-0.490305	0.435864	0.608792	0.855536	low	moderate	down-regulated
p_RNA_R**3615247.0-3615377.0**+	0.361688	0.0132028	1.3204	0.7932	0.989508	0.147161	low	low	moderate
p_RNA_R**3617261.0-3617180.0**-	0.374027	0.846076	-1.05484	0.76925	0.787492	0.840812	low	moderate	down-regulated
p_RNA_R**3619681.0-3619721.0**+	0.37572	1.2304	1.2533	0.25838	0.35222	0.408396	low	moderate	moderate
p_RNA_R**3622357.0-3622442.0**+	0.376249	-0.5921	1.05428	0.604893	0.611341	0.317465	low	down-regulated	moderate
p_RNA_R**3623143.0-3623216.0**+	0.376804	-1.93372	-0.0247253	0.345134	0.179438	0.983423	low	down-regulated	down-regulated
p_RNA_R**3626150.0-3626223.0**+	0.379001	0.756019	0.825528	0.847967	0.451395	0.503145	low	moderate	moderate
p_RNA_R**3632563.0-3632598.0**+	0.383029	0.945599	-3.0406	0.185571	0.551193	0.421115	low	moderate	down-regulated
p_RNA_R**3639595.0-3639815.0**+	0.385704	0.455993	-0.988533	0.622727	0.691202	0.587069	low	low	down-regulated
p_RNA_R**3673838.0-3673813.0**-	0.38625	-2.44538	0.257859	0.499091	0.194201	0.85684	low	down-regulated	low
p_RNA_R**3702617.0-3702432.0**-	0.397554	-2.62617	0.478953	0.333632	0.570455	0.879122	low	down-regulated	low
p_RNA_R**3731177.0-3731326.0**+	0.397846	-1.33438	-1.20237	0.40918	0.519224	0.610749	low	down-regulated	down-regulated
p_RNA_R**37441.0-37346.0**-	0.400034	0.290914	1.06073	0.619229	0.909357	0.673806	low	low	moderate
p_RNA_R**3745174.0-3745075.0**-	1.78101	-3.80569	4.43587	0.0159731	2.11135e-25	4.85085e-13	moderate	down-regulated	high
p_RNA_R**3761012.0-3760784.0**-	0.555725	-0.757729	2.7102	0.608116	0.141708	2.17136e-05	moderate	down-regulated	high
p_RNA_R**3770672.0-3770885.0**+	0.41423	-0.527827	-0.0795491	0.653642	0.321092	0.886856	low	down-regulated	down-regulated
p_RNA_R**3777479.0-3777639.0**+	0.418898	0.282872	-2.46444	0.650849	0.779783	0.182955	low	low	down-regulated
p_RNA_R**378273.0-378178.0**-	0.421216	-0.283895	-2.62059	0.729538	0.911868	0.554209	low	down-regulated	down-regulated
p_RNA_R**378437.0-378338.0**-	0.422379	-2.99998	-3.85409	0.163173	0.164369	0.232308	low	down-regulated	down-regulated
p_RNA_R**3789558.0-3789150.0**-	0.423381	-0.764258	-3.07686	0.85234	0.306175	0.00613519	low	down-regulated	down-regulated
p_RNA_R**3800584.0-3800616.0**+	0.430372	0.893949	2.29556	0.727016	0.628421	0.203404	low	moderate	high
p_RNA_R**3810396.0-3810625.0**+	0.43162	1.55153	-1.05484	0.11849	0.572393	0.840812	low	moderate	down-regulated
p_RNA_R**3869774.0-3869704.0**-	0.440625	0.505765	0.0783053	0.769217	0.783255	0.971745	low	moderate	low
p_RNA_R**3881206.0-3881372.0**+	0.445478	-3.03112	2.36398	0.0950573	8.93592e-16	0.010443	low	down-regulated	high
p_RNA_R**3885281.0-3885394.0**+	0.44607	-1.96846	-4.06191	0.219833	0.274957	0.193517	low	down-regulated	down-regulated
p_RNA_R**3897067.0-3897184.0**+	0.446488	-0.64674	-0.311037	0.519263	0.519308	0.770967	low	down-regulated	down-regulated
p_RNA_R**3901442.0-3901337.0**-	0.44914	-1.81616	-0.294516	0.15477	0.121369	0.778635	low	down-regulated	down-regulated
p_RNA_R**3902468.0-3902420.0**-	0.453179	0.230131	-3.76252	0.585938	0.867181	0.250165	low	low	down-regulated
p_RNA_R**3905214.0-3905294.0**+	0.466641	1.93849	1.52344	0.830903	0.0150929	0.124512	low	moderate	moderate
p_RNA_R**3907747.0-3907845.0**+	0.466858	2.05361	0.0859868	0.471971	0.216674	0.97704	low	high	low
p_RNA_R**3924737.0-3924749.0**+	0.477294	-0.74177	-0.832053	0.290511	0.411403	0.442482	low	down-regulated	down-regulated
p_RNA_R**3954523.0-3954590.0**+	0.481189	-1.3099	-1.05052	0.610611	0.475354	0.609752	low	down-regulated	down-regulated
p_RNA_R**3969132.0-3969179.0**+	-0.0102159	-2.55776	-1.32341	0.979734	0.000641564	0.00139481	down-regulated	down-regulated	down-regulated
p_RNA_R**3969350.0-3969407.0**+	0.482423	-0.85068	-0.750695	0.637887	0.0522299	0.123728	low	down-regulated	down-regulated
p_RNA_R**3971915.0-3971966.0**+	1.67388	-3.79292	4.18309	0.0371927	3.52225e-19	3.32891e-08	moderate	down-regulated	high
p_RNA_R**3973449.0-3973233.0**-	0.490595	-1.16667	-1.82538	0.483033	0.100101	0.0133384	low	down-regulated	down-regulated
p_RNA_R**3976261.0-3976414.0**+	0.919184	-3.52173	3.41195	0.371448	0.000423308	6.9108e-11	moderate	down-regulated	high
p_RNA_R**3989997.0-3990278.0**+	0.491675	3.19229	2.27266	0.269649	0.0120834	0.0975053	low	high	high
p_RNA_R**4001251.0-4001237.0**-	0.495319	2.40584	-2.05484	0.0515139	0.111683	0.657386	low	high	down-regulated
p_RNA_R**4037464.0-4037649.0**+	0.498488	-2.02639	-1.93161	0.659089	0.254752	0.349936	low	down-regulated	down-regulated
p_RNA_R**4039590.0-4039578.0**-	0.498588	0.293947	1.46873	0.106789	0.91892	0.575626	low	low	moderate
p_RNA_R**4048234.0-4048186.0**-	0.502528	-3.12884	-0.0488707	0.394521	1.83213e-12	0.992713	moderate	down-regulated	down-regulated
p_RNA_R**4048234.0-4048453.0**+	0.503913	-3.14533	2.077	0.665944	4.89012e-11	0.0924262	moderate	down-regulated	high
p_RNA_R**4058458.0-4058429.0**-	0.509544	1.71686	0.438409	0.0916109	0.14508	0.787632	moderate	moderate	low
p_RNA_R**4077934.0-4078143.0**+	0.515438	-1.7394	-0.784023	0.576955	0.129376	0.461323	moderate	down-regulated	down-regulated
p_RNA_R**4095279.0-4095154.0**-	0.516108	-6.05905	-5.08945	0.558032	0.0124102	0.0668664	moderate	down-regulated	down-regulated
p_RNA_R**4096013.0-4095928.0**-	0.520103	-1.76782	-1.4008	0.821827	0.245749	0.409484	moderate	down-regulated	down-regulated
p_RNA_R**4097150.0-4097135.0**-	0.524956	-1.84104	0.077581	0.688144	0.0289813	0.917106	moderate	down-regulated	low
p_RNA_R**4132275.0-4132539.0**+	-1.54411	2.72026	-3.241	8.08434e-05	7.47412e-08	3.927e-08	down-regulated	high	down-regulated
p_RNA_R**4134906.0-4134986.0**+	0.535378	-3.22935	-1.62323	0.210862	2.73055e-05	0.0198488	moderate	down-regulated	down-regulated
p_RNA_R**4135042.0-4135069.0**+	0.538633	-3.33404	-2.36543	0.412774	0.394551	0.58538	moderate	down-regulated	down-regulated
p_RNA_R**4135631.0-4135722.0**+	0.539173	-1.50457	-3.04539	0.540583	0.528204	0.414771	moderate	down-regulated	down-regulated
p_RNA_R**4143859.0-4143790.0**-	0.548704	0.967769	2.66197	0.73257	0.608792	0.0499328	moderate	moderate	high
p_RNA_R**4146616.0-4146629.0**+	0.548704	-0.211716	2.77597	0.73257	0.903645	0.0240729	moderate	down-regulated	high
p_RNA_R**4153277.0-4153017.0**-	0.550683	1.73504	1.08123	0.571361	0.216581	0.54376	moderate	moderate	moderate
p_RNA_R**4157177.0-4157209.0**+	0.554256	-0.261055	-0.917732	0.04322	0.851262	0.62938	moderate	down-regulated	down-regulated
p_RNA_R**4163414.0-4164041.0**+	-1.40393	2.24269	-2.97038	0.390764	1.52532e-05	0.000108362	down-regulated	high	down-regulated
p_RNA_R**4174780.0-4174594.0**-	0.559758	0.291813	0.534562	0.0950692	0.687611	0.49818	moderate	low	moderate
p_RNA_R**4176104.0-4176135.0**+	0.562251	-0.173411	-0.282942	0.169185	0.861558	0.806786	moderate	down-regulated	down-regulated
p_RNA_R**4181135.0-4180876.0**-	0.564441	-2.17286	-2.08626	0.462256	0.201718	0.29481	moderate	down-regulated	down-regulated
p_RNA_R**4182077.0-4182262.0**+	0.567195	-4.19043	-1.0511	0.807793	0.192959	0.667038	moderate	down-regulated	down-regulated
p_RNA_R**4191458.0-4191608.0**+	0.572267	-0.129237	2.38266	0.22495	0.938179	0.0308137	moderate	down-regulated	high
p_RNA_R**4202298.0-4202495.0**+	0.572645	1.29292	-0.912951	0.570826	0.134189	0.564869	moderate	moderate	down-regulated
p_RNA_R**4214502.0-4214397.0**-	0.578506	0.344823	-0.44403	0.58743	0.430485	0.417219	moderate	low	down-regulated
p_RNA_R**4234942.0-4235298.0**+	0.581928	-1.32307	-0.29615	0.683236	0.474936	0.864252	moderate	down-regulated	down-regulated
p_RNA_R**4250679.0-4250632.0**-	0.582269	-1.80922	0.483335	0.567404	0.520875	0.835335	moderate	down-regulated	low
p_RNA_R**4252846.0-4252873.0**+	0.582329	-1.88797	0.111486	0.0273155	0.206498	0.932897	moderate	down-regulated	low
p_RNA_R**4257875.0-4258091.0**+	0.732439	0.109747	3.1129	0.628575	0.952263	2.35715e-18	moderate	low	high
p_RNA_R**4258921.0-4259097.0**+	0.592352	0.772773	2.07629	0.453882	0.422332	0.0170387	moderate	moderate	high
p_RNA_R**4259907.0-4259930.0**+	0.601299	-4.04642	-3.06424	0.358323	0.224758	0.410266	moderate	down-regulated	down-regulated
p_RNA_R**4267865.0-4267964.0**+	0.602324	-1.82901	-2.64607	0.142752	0.51461	0.513204	moderate	down-regulated	down-regulated
p_RNA_R**4268557.0-4268659.0**+	0.604593	-0.0345296	0.710935	0.0237558	0.984541	0.721803	moderate	down-regulated	moderate
p_RNA_R**4275523.0-4275449.0**-	0.605945	0.83324	0.704948	0.239889	0.717542	0.787952	moderate	moderate	moderate
p_RNA_R**4283974.0-4284029.0**+	0.614497	-1.1967	0.53415	0.418707	0.539933	0.742497	moderate	down-regulated	moderate
p_RNA_R**4292515.0-4292577.0**+	0.616783	0.379738	-1.05324	0.0564959	0.728674	0.490834	moderate	low	down-regulated
p_RNA_R**4297528.0-4297624.0**+	0.616876	-1.64201	-1.72294	0.739166	0.225038	0.275593	moderate	down-regulated	down-regulated
p_RNA_R**4304152.0-4304342.0**+	0.0693988	-2.62492	1.74546	0.835323	2.90829e-06	7.49941e-06	low	down-regulated	moderate
p_RNA_R**4304430.0-4304518.0**+	0.61953	-0.879365	-2.38053	0.466031	0.745651	0.578978	moderate	down-regulated	down-regulated
p_RNA_R**4306156.0-4306276.0**+	0.623628	-1.47566	-5.05249	0.0787216	0.200412	0.0673482	moderate	down-regulated	down-regulated
p_RNA_R**4312994.0-4313078.0**+	0.63102	2.52475	2.04543	0.553005	0.437405	0.611778	moderate	high	high
p_RNA_R**4346792.0-4346891.0**+	0.637597	-1.02782	-0.982069	0.253419	0.439938	0.528081	moderate	down-regulated	down-regulated
p_RNA_R**4353066.0-4353243.0**+	0.640065	-0.708479	-4.95288	0.0797791	0.526794	0.0778063	moderate	down-regulated	down-regulated
p_RNA_R**4384382.0-4384403.0**+	0.65718	-1.45744	1.00887	0.589725	0.368461	0.3866	moderate	down-regulated	moderate
p_RNA_R**4391508.0-4391479.0**-	0.660681	1.77858	-0.0691349	0.10884	0.63797	0.989686	moderate	moderate	down-regulated
p_RNA_R**4416974.0-4417009.0**+	0.6662	0.359186	-1.073	0.599131	0.923095	0.838072	moderate	low	down-regulated
p_RNA_R**4428583.0-4428693.0**+	0.66663	-3.23602	0.321916	0.0990386	0.000123903	0.760848	moderate	down-regulated	low
p_RNA_R**4433024.0-4433099.0**+	0.669549	0.0152012	1.30518	0.0156039	0.994487	0.472327	moderate	low	moderate
p_RNA_R**4472257.0-4472317.0**+	0.669895	-0.691225	-0.683979	0.326646	0.606022	0.62162	moderate	down-regulated	down-regulated
p_RNA_R**4476445.0-4476476.0**+	0.671471	1.79438	1.03182	0.323367	0.470444	0.777588	moderate	moderate	moderate
p_RNA_R**4477528.0-4477611.0**+	0.67175	1.17473	-0.05932	0.566406	0.171432	0.957349	moderate	moderate	down-regulated
p_RNA_R**4486663.0-4486719.0**+	0.681435	-3.24761	0.460009	0.0492528	1.56208e-06	0.572244	moderate	down-regulated	low
p_RNA_R**4491017.0-4490914.0**-	0.682017	0.524952	-2.07377	0.69985	0.841948	0.68065	moderate	moderate	down-regulated
p_RNA_R**4502782.0-4502448.0**-	0.0147593	2.5932	1.20993	0.996793	0.00719676	0.0023049	low	high	moderate
p_RNA_R**4502819.0-4502920.0**+	0.833839	-3.43182	3.30105	0.161062	8.28493e-05	2.68663e-10	moderate	down-regulated	high
p_RNA_R**4513996.0-4513856.0**-	0.695037	0.410717	-0.48939	0.316272	0.815174	0.82791	moderate	low	down-regulated
p_RNA_R**4530609.0-4530506.0**-	0.695989	-3.18283	-1.64886	0.391387	0.0169202	0.224244	moderate	down-regulated	down-regulated
p_RNA_R**4530771.0-4531066.0**+	-1.42937	2.28274	-2.97673	0.0016266	0.000639911	0.000315599	down-regulated	high	down-regulated
p_RNA_R**4547105.0-4546974.0**-	0.710752	2.58045	1.09417	0.438894	0.0523707	0.593556	moderate	high	moderate
p_RNA_R**455701.0-455634.0**-	0.715117	4.91838	4.46113	0.0283099	0.151823	0.270497	moderate	high	high
p_RNA_R**4599789.0-4599948.0**+	0.719404	-1.57276	-0.158986	0.517324	0.14194	0.871695	moderate	down-regulated	down-regulated
p_RNA_R**4615658.0-4615761.0**+	0.720378	4.59854	0	0.488406	0.204724	0	moderate	high	down-regulated
p_RNA_R**4615741.0-4615697.0**-	-0.0893269	-2.30268	-1.603	0.84472	1.36918e-09	2.01107e-05	down-regulated	down-regulated	down-regulated
p_RNA_R**4639707.0-4639762.0**+	0.72569	-2.92587	-0.298127	0.495162	0.186029	0.864891	moderate	down-regulated	down-regulated
p_RNA_R**4651137.0-4651172.0**+	0.731236	-0.419233	1.31336	0.18767	0.881705	0.583126	moderate	down-regulated	moderate
p_RNA_R**4652267.0-4652385.0**+	0.73221	0.853862	-4.38055	0.415584	0.400428	0.14166	moderate	moderate	down-regulated
p_RNA_R**4661517.0-4661543.0**+	0.801649	-1.68208	3.26403	0.115444	0.0240295	0.00119792	moderate	down-regulated	high
p_RNA_R**4662872.0-4662920.0**+	0.733925	-0.681332	-0.251036	0.439081	0.724774	0.904402	moderate	down-regulated	down-regulated
p_RNA_R**466653.0-466882.0**+	0.734904	2.32406	-2.38803	0.202689	0.189227	0.5799	moderate	high	down-regulated
p_RNA_R**466938.0-467137.0**+	0.736093	1.95097	-1.65852	0.416796	0.333683	0.750592	moderate	moderate	down-regulated
p_RNA_R**4669752.0-4669771.0**+	0.742039	1.09752	-0.53803	0.00871099	0.172473	0.658586	moderate	moderate	down-regulated
p_RNA_R**4669764.0-4669612.0**-	0.755058	2.18476	-0.0691349	0.0910452	0.528188	0.989686	moderate	high	down-regulated
p_RNA_R**4670552.0-4670656.0**+	0.755383	-1.97923	-0.408341	0.388668	0.0991399	0.706657	moderate	down-regulated	down-regulated
p_RNA_R**4674535.0-4674575.0**+	0.760885	0.414997	-1.89151	0.278924	0.479572	0.0191206	moderate	low	down-regulated
p_RNA_R**4679979.0-4680522.0**+	0.771054	-0.274075	-2.10131	0.431194	0.699163	0.0505218	moderate	down-regulated	down-regulated
p_RNA_R**4680897.0-4681135.0**+	0.774479	-0.826206	-1.28026	0.480545	0.286143	0.205911	moderate	down-regulated	down-regulated
p_RNA_R**4694233.0-4694274.0**+	0.777068	0.420499	0.733307	0.569799	0.835987	0.759674	moderate	low	moderate
p_RNA_R**4695147.0-4695227.0**+	0.778051	0.997781	1.30072	0.0296004	0.571953	0.445495	moderate	moderate	moderate
p_RNA_R**4703206.0-4703077.0**-	0.788467	-1.62423	-1.23846	0.0255028	0.135078	0.25256	moderate	down-regulated	down-regulated
p_RNA_R**4705720.0-4705832.0**+	0.793744	-0.64572	0.566719	0.0139121	0.650032	0.687286	moderate	down-regulated	moderate
p_RNA_R**4705896.0-4705987.0**+	0.796154	2.3354	3.86978	0.3554	0.134327	0.00356224	moderate	high	high
p_RNA_R**4713237.0-4713315.0**+	0.800598	-0.71941	-1.83351	0.397791	0.403392	0.114626	moderate	down-regulated	down-regulated
p_RNA_R**4719834.0-4719890.0**+	-2.49703	0.0387907	-4.32088	7.86189e-09	0.912402	0.00076392	down-regulated	low	down-regulated
p_RNA_R**4725038.0-4725056.0**+	0.8129	-2.22459	-0.892046	0.277231	0.383057	0.721782	moderate	down-regulated	down-regulated
p_RNA_R**4741963.0-4741904.0**-	0.815404	-2.3551	0.353622	0.0885193	0.224294	0.808711	moderate	down-regulated	low
p_RNA_R**4746901.0-4746955.0**+	0.81809	0.0503337	-0.0613791	0.362582	0.958453	0.952866	moderate	low	down-regulated
p_RNA_R**4749455.0-4749735.0**+	0.823351	-4.17628	-0.47256	0.377217	0.205847	0.839239	moderate	down-regulated	down-regulated
p_RNA_R**4760665.0-4761104.0**+	0.828194	1.94474	-2.87562	0.0103215	0.150529	0.460894	moderate	moderate	down-regulated
p_RNA_R**4761012.0-4760670.0**-	-1.50915	2.52315	-3.14137	0.134842	0.000206222	5.15609e-18	down-regulated	high	down-regulated
p_RNA_R**4763523.0-4763439.0**-	0.842902	-1.52483	-0.806188	0.518107	0.161176	0.536989	moderate	down-regulated	down-regulated
p_RNA_R**4794135.0-4794039.0**-	0.843443	-3.45932	0.556146	0.536506	4.20034e-13	0.321521	moderate	down-regulated	moderate
p_RNA_R**4821197.0-4821123.0**-	0.844492	1.22469	0.478953	0.00577464	0.61629	0.879122	moderate	moderate	low
p_RNA_R**4826254.0-4826171.0**-	0.848529	-0.560895	-0.401407	0.0179118	0.304809	0.564133	moderate	down-regulated	down-regulated
p_RNA_R**4826615.0-4826533.0**-	-2.27951	4.34443	-4.12987	0.151813	5.93836e-06	6.18818e-10	down-regulated	high	down-regulated
p_RNA_R**4827687.0-4827654.0**-	0.856445	-1.08865	-0.377899	0.0697533	0.572613	0.852129	moderate	down-regulated	down-regulated
p_RNA_R**4843323.0-4843352.0**+	0.86399	-0.846248	-1.64605	0.577242	0.808624	0.749082	moderate	down-regulated	down-regulated
p_RNA_R**4843866.0-4844057.0**+	0.0162369	-2.59254	1.37207	0.975527	7.70867e-05	0.00164773	low	down-regulated	moderate
p_RNA_R**4844635.0-4844728.0**+	0.866829	-1.13421	0.330641	0.312965	0.160714	0.719783	moderate	down-regulated	low
p_RNA_R**4845489.0-4845510.0**+	0.867661	-2.87176	-4.51256	0.138591	0.0909239	0.123305	moderate	down-regulated	down-regulated
p_RNA_R**4860880.0-4860734.0**-	0.872585	2.80878	-0.485289	0.203519	0.0197769	0.857701	moderate	high	down-regulated
p_RNA_R**4863367.0-4863324.0**-	0.872874	2.79601	0	0.671396	0.597004	0	moderate	high	down-regulated
p_RNA_R**4870893.0-4870938.0**+	0.87551	2.22831	2.82115	0.477709	0.598921	0.0747781	moderate	high	high
p_RNA_R**4876111.0-4876038.0**-	0.875516	0.227939	-1.65852	0.00381705	0.941776	0.750592	moderate	low	down-regulated
p_RNA_R**4876906.0-4876778.0**-	0.883757	-0.815297	-3.22267	0.760677	0.690497	0.368921	moderate	down-regulated	down-regulated
p_RNA_R**4882065.0-4882039.0**-	0.887027	-0.646961	-2.63352	0.509623	0.789314	0.516308	moderate	down-regulated	down-regulated
p_RNA_R**4883313.0-4883473.0**+	0.888299	-2.57007	-4.75092	0.617801	0.116516	0.09575	moderate	down-regulated	down-regulated
p_RNA_R**4901718.0-4901817.0**+	0.684854	1.05088	2.92386	0.552673	0.00650416	0.000318141	moderate	moderate	high
p_RNA_R**4929899.0-4930035.0**+	0.894672	4.18577	0	0.432623	0.286451	0	moderate	high	down-regulated
p_RNA_R**4931036.0-4931298.0**+	0.897021	-0.517103	-3.21847	0.107397	0.794957	0.370983	moderate	down-regulated	down-regulated
p_RNA_R**4935463.0-4935643.0**+	0.90075	-1.20687	-3.23104	0.674261	0.574104	0.368071	moderate	down-regulated	down-regulated
p_RNA_R**4945624.0-4945676.0**+	0.901234	-1.94934	-0.895122	0.552841	0.292654	0.638615	moderate	down-regulated	down-regulated
p_RNA_R**4952280.0-4952415.0**+	0.905238	0.740326	2.74228	0.274084	0.882599	0.418418	moderate	moderate	high
p_RNA_R**4975917.0-4975960.0**+	0.907002	1.18756	-3.63981	0.00413159	0.354281	0.273743	moderate	moderate	down-regulated
p_RNA_R**4984140.0-4984054.0**-	0.914327	-1.3099	-3.75673	0.0294196	0.475354	0.24947	moderate	down-regulated	down-regulated
p_RNA_R**4987629.0-4987719.0**+	0.917817	1.47028	0.84073	0.538891	0.203456	0.564813	moderate	moderate	moderate
p_RNA_R**5009424.0-5009271.0**-	-2.54832	5.18285	-4.33046	6.16647e-15	0.000108216	0.00139545	down-regulated	high	down-regulated
p_RNA_R**5010907.0-5011035.0**+	0.927115	-2.6055	-1.63353	0.00346415	0.575529	0.75171	moderate	down-regulated	down-regulated
p_RNA_R**5022123.0-5021923.0**-	0.93903	0.939556	-0.841938	0.273885	0.346027	0.593432	moderate	moderate	down-regulated
p_RNA_R**5040243.0-5040172.0**-	0.94845	2.6761	1.7162	0.610179	0.195658	0.582825	moderate	high	moderate
p_RNA_R**5049338.0-5049348.0**+	0.961307	2.17821	2.53307	0.00110143	0.0787287	0.0974329	moderate	high	high
p_RNA_R**5050581.0-5050467.0**-	0.97506	1.05412	-1.04397	0.310517	0.371008	0.613097	moderate	moderate	down-regulated
p_RNA_R**5051794.0-5051776.0**-	0.977324	1.3503	-0.0691349	0.00329527	0.75083	0.989686	moderate	moderate	down-regulated
p_RNA_R**5064514.0-5064440.0**-	0.977459	-0.515971	-1.04925	0.010563	0.798286	0.670897	moderate	down-regulated	down-regulated
p_RNA_R**5065512.0-5065473.0**-	0.978962	-2.78217	-6.04891	0.104558	0.0102001	0.0187345	moderate	down-regulated	down-regulated
p_RNA_R**5067366.0-5067311.0**-	0.979828	-0.81935	-1.18838	0.346051	0.432941	0.3504	moderate	down-regulated	down-regulated
p_RNA_R**5068892.0-5068842.0**-	0.980508	1.04286	-0.0855482	0.00600959	0.236991	0.947304	moderate	moderate	down-regulated
p_RNA_R**5083893.0-5084008.0**+	0.981384	-0.565585	0.0790115	0.0527297	0.844776	0.978687	moderate	down-regulated	low
p_RNA_R**5084950.0-5085069.0**+	1.00433	0.589222	1.94426	0.251656	0.530031	0.00774517	moderate	moderate	moderate
p_RNA_R**5085381.0-5085459.0**+	1.00886	-3.60547	1.53271	0.263174	0.323335	0.382239	moderate	down-regulated	moderate
p_RNA_R**5093035.0-5093131.0**+	1.01439	0.426164	0.266362	0.139221	0.658242	0.808969	moderate	low	low
p_RNA_R**5098579.0-5098597.0**+	1.01764	-2.03217	-2.85951	0.330486	0.446286	0.458626	moderate	down-regulated	down-regulated
p_RNA_R**5117071.0-5117001.0**-	1.02651	0.0614943	0.327423	0.0339662	0.968651	0.864028	moderate	low	low
p_RNA_R**511994.0-511950.0**-	1.06128	-0.155027	1.15935	0.414073	0.96393	0.697713	moderate	down-regulated	moderate
p_RNA_R**5120338.0-5120410.0**+	1.06294	2.31321	-1.20237	0.00844241	0.0239321	0.610749	moderate	high	down-regulated
p_RNA_R**5121703.0-5121735.0**+	1.07292	-0.983943	-0.138597	0.0100801	0.444145	0.924167	moderate	down-regulated	down-regulated
p_RNA_R**5131279.0-5131227.0**-	0.279503	-2.91979	2.34011	0.672216	0.000208508	0.000453697	low	down-regulated	high
p_RNA_R**5138795.0-5139023.0**+	2.63274	-4.62735	6.27048	8.6188e-16	1.65135e-14	1.55942e-06	high	down-regulated	high
p_RNA_R**5155279.0-5155257.0**-	1.07689	0.574602	-1.18627	0.451373	0.48749	0.352114	moderate	moderate	down-regulated
p_RNA_R**5163677.0-5163990.0**+	1.08004	1.34814	-1.95345	0.32909	0.0692113	0.197635	moderate	moderate	down-regulated
p_RNA_R**5164831.0-5164731.0**-	1.09257	0.846076	-1.05484	0.177579	0.787492	0.840812	moderate	moderate	down-regulated
p_RNA_R**5169636.0-5169772.0**+	1.09309	0.38002	0.430067	0.186923	0.580873	0.535263	moderate	low	low
p_RNA_R**5170230.0-5170242.0**+	1.52917	-3.67757	4.02817	0.076827	1.9898e-09	7.5941e-09	moderate	down-regulated	high
p_RNA_R**5189116.0-5189160.0**+	1.1246	0.875184	-3.22686	0.231928	0.542166	0.36795	moderate	moderate	down-regulated
p_RNA_R**5192994.0-5193041.0**+	1.12676	0.0224823	1.31301	0.0577333	0.986889	0.30141	moderate	low	moderate
p_RNA_R**5193731.0-5193794.0**+	1.13792	-0.4286	-0.63261	4.47039e-05	0.59664	0.490353	moderate	down-regulated	down-regulated
p_RNA_R**5194090.0-5194153.0**+	0.338445	-2.97919	2.42982	0.326884	0.000712579	5.73986e-11	low	down-regulated	high
p_RNA_R**5198839.0-5198811.0**-	1.14383	0.600067	0.154181	0.00244531	0.350898	0.834406	moderate	moderate	low
p_RNA_R**5236424.0-5236442.0**+	1.14799	-1.57997	3.14332	0.0317179	0.5987	0.0322765	moderate	down-regulated	high
p_RNA_R**5278318.0-5278389.0**+	1.14962	-4.36526	-3.3843	0.191952	0.16122	0.332617	moderate	down-regulated	down-regulated
p_RNA_R**5284741.0-5284825.0**+	1.15651	1.92429	2.60411	0.505323	0.259237	0.165806	moderate	moderate	high
p_RNA_R**5299893.0-5299843.0**-	1.16083	-0.654561	-3.05013	0.0274271	0.757898	0.411488	moderate	down-regulated	down-regulated
p_RNA_R**5337868.0-5337933.0**+	1.16337	0.925971	1.72408	0.363229	0.66042	0.399121	moderate	moderate	moderate
p_RNA_R**5338598.0-5338731.0**+	1.16456	-0.575632	-2.10401	0.000188683	0.535892	0.10143	moderate	down-regulated	down-regulated
p_RNA_R**5343752.0-5343886.0**+	1.17494	0.17735	0.347503	0.241667	0.899708	0.84028	moderate	low	low
p_RNA_R**5361417.0-5361462.0**+	1.20633	-1.56235	-5.6934	0.54686	0.110158	0.0302657	moderate	down-regulated	down-regulated
p_RNA_R**5362514.0-5362584.0**+	1.20633	-0.888068	0.88758	0.54686	0.230886	0.182512	moderate	down-regulated	moderate
p_RNA_R**5364696.0-5364726.0**+	1.21015	0.0815182	0.0558475	0.0520527	0.878473	0.925639	moderate	low	low
p_RNA_R**5364984.0-5365075.0**+	1.21038	-0.0418863	-0.36414	0.124496	0.944941	0.648781	moderate	down-regulated	down-regulated
p_RNA_R**5365455.0-5365601.0**+	1.21346	-0.0109358	-0.521037	0.348937	0.986821	0.541154	moderate	down-regulated	down-regulated
p_RNA_R**5373968.0-5373957.0**-	1.2185	-0.893204	0.242884	0.127057	0.705857	0.916231	moderate	down-regulated	low
p_RNA_R**5377286.0-5377260.0**-	1.22226	-0.735844	-0.494637	0.379718	0.617846	0.766779	moderate	down-regulated	down-regulated
p_RNA_R**5377436.0-5377507.0**+	1.22631	-0.154544	-0.0161621	0.548378	0.79002	0.980726	moderate	down-regulated	down-regulated
p_RNA_R**5378492.0-5378594.0**+	1.22745	3.24821	4.02729	0.107873	0.197274	0.125996	moderate	high	high
p_RNA_R**5378965.0-5379043.0**+	1.24052	-1.02071	-0.0488707	0.278779	0.850343	0.992713	moderate	down-regulated	down-regulated
p_RNA_R**5386849.0-5386925.0**+	0.482574	1.41388	2.60276	0.280134	0.217389	4.91793e-09	low	moderate	high
p_RNA_R**5390946.0-5391084.0**+	1.24456	-1.46768	-0.86157	0.124037	0.0616253	0.27837	moderate	down-regulated	down-regulated
p_RNA_R**5437436.0-5437249.0**-	1.24642	0.11033	-1.05389	0.0140158	0.937144	0.611243	moderate	low	down-regulated
p_RNA_R**5448074.0-5447985.0**-	1.24848	-1.95694	-4.0572	0.214957	0.273555	0.192674	moderate	down-regulated	down-regulated
p_RNA_R**5467540.0-5467455.0**-	1.24893	-1.99937	-1.22164	0.277737	0.104327	0.349467	moderate	down-regulated	down-regulated
p_RNA_R**5469329.0-5469077.0**-	1.25108	0.80631	-3.30646	0.000901707	0.265855	0.0364226	moderate	moderate	down-regulated
p_RNA_R**5475433.0-5475421.0**-	1.25117	-1.26024	-2.06422	0.0012368	0.694417	0.656725	moderate	down-regulated	down-regulated
p_RNA_R**5489610.0-5489499.0**-	1.26609	0.68546	0.490159	0.045605	0.799746	0.876482	moderate	moderate	low
p_RNA_R**5490855.0-5490795.0**-	1.27476	-0.124217	-2.06422	0.517725	0.963326	0.656725	moderate	down-regulated	down-regulated
p_RNA_R**5496425.0-5496521.0**+	1.27942	1.1846	1.90392	0.431615	0.254596	0.058433	moderate	moderate	moderate
p_RNA_R**5499009.0-5498991.0**-	1.28152	0.184751	-3.06895	0.369811	0.916547	0.414396	moderate	low	down-regulated
p_RNA_R**5500568.0-5500516.0**-	1.29442	-1.10201	-0.362953	3.51371e-05	0.446893	0.795546	moderate	down-regulated	down-regulated
p_RNA_R**5523597.0-5523703.0**+	1.30702	2.04226	2.10108	0.125999	0.00752358	0.0136107	moderate	high	high
p_RNA_R**5526216.0-5526258.0**+	1.32129	-1.21841	0.537849	0.242021	0.574845	0.784494	moderate	down-regulated	moderate
p_RNA_R**5528819.0-5528901.0**+	1.32235	2.60537	-0.234578	0.056375	0.0832616	0.939987	moderate	high	down-regulated
p_RNA_R**5530105.0-5530147.0**+	1.33138	1.94087	2.0136	1.37915e-05	0.113887	0.141014	moderate	moderate	high
p_RNA_R**5530400.0-5530409.0**+	1.33179	1.80494	2.42345	0.295778	0.490428	0.303382	moderate	moderate	high
p_RNA_R**5562701.0-5562923.0**+	1.33495	-0.868009	-2.373	0.0560116	0.74934	0.580818	moderate	down-regulated	down-regulated
p_RNA_R**5565841.0-5565899.0**+	1.3579	3.19039	0.715658	0.00934664	0.0170779	0.78706	moderate	high	moderate
p_RNA_R**5588422.0-5588597.0**+	1.35858	-0.0746598	-0.321743	0.195355	0.890184	0.616821	moderate	down-regulated	down-regulated
p_RNA_R**5596604.0-5596378.0**-	1.36318	1.04108	0.59961	0.00347207	0.44204	0.741756	moderate	moderate	moderate
p_RNA_R**5622973.0-5623028.0**+	1.36429	-0.258682	-1.05484	0.00172835	0.94759	0.840812	moderate	down-regulated	down-regulated
p_RNA_R**5623096.0-5623129.0**+	1.37419	0.925971	2.5184	0.000107445	0.66042	0.155165	moderate	moderate	high
p_RNA_R**5633390.0-5633415.0**+	1.37861	-0.366247	-0.708484	0.00639641	0.866485	0.784693	moderate	down-regulated	down-regulated
p_RNA_R**5647188.0-5647176.0**-	1.38406	-1.04503	-3.27895	0.159497	0.263497	0.0384191	moderate	down-regulated	down-regulated
p_RNA_R**5649722.0-5649605.0**-	1.39039	-3.61568	-2.73599	0.792693	6.06818e-06	0.0126156	moderate	down-regulated	down-regulated
p_RNA_R**5654718.0-5654738.0**+	1.3905	-0.56482	0.6444	0.132706	0.790644	0.74713	moderate	down-regulated	moderate
p_RNA_R**5658224.0-5658305.0**+	1.39133	-0.547327	-4.13898	0.187049	0.686092	0.178813	moderate	down-regulated	down-regulated
p_RNA_R**5667309.0-5667374.0**+	1.39526	-0.262987	1.32091	0.022032	0.910873	0.477758	moderate	down-regulated	moderate
p_RNA_R**5669140.0-5669205.0**+	1.40242	0.201735	0.374549	0.175437	0.699883	0.512214	moderate	low	low
p_RNA_R**5669449.0-5669481.0**+	1.40359	-1.4172	0.694443	0.0154006	0.218814	0.421595	moderate	down-regulated	moderate
p_RNA_R**5675620.0-5675726.0**+	1.41837	-0.153158	-0.564595	0.0491209	0.773445	0.379588	moderate	down-regulated	down-regulated
p_RNA_R**5680351.0-5680364.0**+	1.43112	-0.601542	-2.28381	0.0132879	0.421952	0.0324923	moderate	down-regulated	down-regulated
p_RNA_R**5692359.0-5692434.0**+	1.44235	-0.447022	-1.8475	0.245778	0.750896	0.381776	moderate	down-regulated	down-regulated
p_RNA_R**5695405.0-5695432.0**+	1.45647	-1.47521	0.965907	0.442617	0.322687	0.371217	moderate	down-regulated	moderate
p_RNA_R**5705863.0-5706041.0**+	1.4596	-3.20709	-4.05956	0.443638	0.117272	0.192873	moderate	down-regulated	down-regulated
p_RNA_R**5711948.0-5711996.0**+	1.46721	-2.6405	-3.89188	0.610019	0.00938496	0.0068003	moderate	down-regulated	down-regulated
p_RNA_R**5715036.0-5715085.0**+	1.46935	-0.615596	-2.07377	0.101754	0.845565	0.68065	moderate	down-regulated	down-regulated
p_RNA_R**5719165.0-5718784.0**-	0.591648	0.645478	2.85852	0.35706	0.108012	2.25047e-09	moderate	moderate	high
p_RNA_R**5723683.0-5723656.0**-	1.49679	-1.57997	-0.247932	0.0460857	0.5987	0.930683	moderate	down-regulated	down-regulated
p_RNA_R**5723940.0-5723908.0**-	1.49933	1.30141	2.30931	0.416405	0.314943	0.0481958	moderate	moderate	high
p_RNA_R**5739695.0-5739716.0**+	1.52031	0	4.87307	0.432311	0	0.16144	moderate	down-regulated	high
p_RNA_R**5751196.0-5751474.0**+	1.52573	-1.23873	-1.12266	0.088706	0.0911853	0.173251	moderate	down-regulated	down-regulated
p_RNA_R**5758442.0-5758514.0**+	1.52578	-1.75336	-0.554278	0.0309493	0.103801	0.58313	moderate	down-regulated	down-regulated
p_RNA_R**5767185.0-5767241.0**+	0.135185	-2.72348	1.97699	0.913363	1.18421e-09	1.06951e-05	low	down-regulated	moderate
p_RNA_R**5767466.0-5767632.0**+	1.07344	1.31844	3.4682	0.23917	0.081301	1.94617e-19	moderate	moderate	high
p_RNA_R**5773654.0-5773583.0**-	1.53527	4.4258	4.33156	0.564664	0.00325941	0.00855359	moderate	high	high
p_RNA_R**5793841.0-5793924.0**+	1.53817	-0.860492	-2.12006	0.000359052	0.193446	0.0316953	moderate	down-regulated	down-regulated
p_RNA_R**5794380.0-5794518.0**+	1.54099	0.501398	-0.385277	0.000141295	0.392481	0.633193	moderate	moderate	down-regulated
p_RNA_R**5804224.0-5804151.0**-	1.55158	0.125016	-0.359544	0.021947	0.835655	0.665331	moderate	low	down-regulated
p_RNA_R**5807487.0-5807564.0**+	1.55663	-0.299116	-3.05954	0.070369	0.872309	0.40923	moderate	down-regulated	down-regulated
p_RNA_R**5826282.0-5826119.0**-	1.55834	0.508036	-2.05484	0.422143	0.833139	0.657386	moderate	moderate	down-regulated
p_RNA_R**5826449.0-5826468.0**+	1.56014	0.592494	-0.0450857	0.0702	0.646452	0.980075	moderate	moderate	down-regulated
p_RNA_R**5836643.0-5836772.0**+	1.56352	-0.868009	-2.373	0.0706024	0.74934	0.580818	moderate	down-regulated	down-regulated
p_RNA_R**5836866.0-5836954.0**+	-2.3865	0.31844	-4.13607	6.90177e-20	0.359603	6.58971e-11	down-regulated	low	down-regulated
p_RNA_R**5838254.0-5838315.0**+	1.5788	-2.52812	-4.1412	0.00504712	0.170573	0.178135	moderate	down-regulated	down-regulated
p_RNA_R**5839717.0-5839826.0**+	1.60502	0.616465	-0.851939	0.180329	0.502658	0.529517	moderate	moderate	down-regulated
p_RNA_R**5849535.0-5849591.0**+	1.62039	1.73017	1.87859	0.0606623	0.118713	0.119593	moderate	moderate	moderate
p_RNA_R**5849995.0-5849667.0**-	1.62144	-0.887851	-0.810871	0.232135	0.478839	0.527491	moderate	down-regulated	down-regulated
p_RNA_R**5872624.0-5872656.0**+	1.62707	1.24217	0.672692	0.000450787	0.272911	0.68112	moderate	moderate	moderate
p_RNA_R**5878859.0-5878771.0**-	1.63152	-1.41291	-2.22452	2.02725e-11	0.351533	0.250601	moderate	down-regulated	down-regulated
p_RNA_R**5884221.0-5884129.0**-	1.63654	0.207186	-0.908457	0.21559	0.841517	0.559829	moderate	low	down-regulated
p_RNA_R**5889154.0-5889131.0**-	1.63872	1.29665	2.77516	0.0523091	0.298556	0.00585633	moderate	moderate	high
p_RNA_R**5889770.0-5889565.0**-	1.65206	1.54513	2.04798	0.0158205	0.044101	0.00649556	moderate	moderate	high
p_RNA_R**5918286.0-5918025.0**-	1.49431	0.0755042	3.87797	0.571039	0.919542	1.8943e-17	moderate	low	high
p_RNA_R**5925370.0-5925210.0**-	1.67617	0.79371	2.59839	0.360334	0.81399	0.322135	moderate	moderate	high
p_RNA_R**5942649.0-5942711.0**+	1.68019	1.27448	0.441619	0.0450801	0.086704	0.656583	moderate	moderate	low
p_RNA_R**5949297.0-5949340.0**+	1.68052	0.25539	0.302201	0.361714	0.640536	0.638852	moderate	low	low
p_RNA_R**5949828.0-5950000.0**+	1.69885	1.65252	1.93168	2.59431e-05	0.0105674	0.00526902	moderate	moderate	moderate
p_RNA_R**5955873.0-5955792.0**-	1.70166	0.236617	0.311492	0.277503	0.865981	0.845618	moderate	low	low
p_RNA_R**5956158.0-5956390.0**+	0.690344	-3.35665	2.94718	0.62229	4.24297e-09	8.1421e-07	moderate	down-regulated	high
p_RNA_R**5956254.0-5956182.0**-	1.78122	0.240738	0.232401	0.19934	0.783175	0.798336	moderate	low	low
p_RNA_R**5957423.0-5957204.0**-	1.79074	2.31944	1.00516	0.179106	0.00468888	0.397356	moderate	high	moderate
p_RNA_R**5957432.0-5957555.0**+	1.8099	1.30283	2.52235	3.26164e-07	0.202531	0.0043729	moderate	moderate	high
p_RNA_R**597241.0-597187.0**-	1.81504	-2.00735	-4.2978	0.000506387	0.254473	0.154034	moderate	down-regulated	down-regulated
p_RNA_R**5975839.0-5975932.0**+	1.81567	-4.41775	-5.30477	0.0877	0.0056223	0.0494736	moderate	down-regulated	down-regulated
p_RNA_R**5980220.0-5980431.0**+	1.82543	-1.89455	-1.87022	0.146382	0.124251	0.225589	moderate	down-regulated	down-regulated
p_RNA_R**5986359.0-5986261.0**-	1.82992	-0.772031	-3.74508	0.325387	0.66431	0.255615	moderate	down-regulated	down-regulated
p_RNA_R**5986955.0-5986997.0**+	1.83256	-1.09554	-3.51599	0.226032	0.580599	0.300848	moderate	down-regulated	down-regulated
p_RNA_R**5988251.0-5988189.0**-	1.87597	1.92905	0.512772	0.19759	0.0321725	0.69183	moderate	moderate	moderate
p_RNA_R**5998648.0-5998476.0**-	1.87597	-0.983974	-2.2038	0.19759	0.275591	0.0905046	moderate	down-regulated	down-regulated
p_RNA_R**6000566.0-6000483.0**-	1.88073	-2.06081	-2.97949	5.47173e-05	0.0344894	0.0153093	moderate	down-regulated	down-regulated
p_RNA_R**6013456.0-6013316.0**-	-1.87837	-1.38564	-3.85694	1.60641e-11	0.0288284	1.90733e-05	down-regulated	down-regulated	down-regulated
p_RNA_R**6019653.0-6019352.0**-	-1.71198	3.13963	-3.59768	0.344587	1.00505e-09	0.000475327	down-regulated	high	down-regulated
p_RNA_R**6021558.0-6021232.0**-	1.9187	-2.11427	-2.91146	0.437691	0.00718674	0.00575325	moderate	down-regulated	down-regulated
p_RNA_R**6025144.0-6025308.0**+	1.92203	1.19438	1.09182	1.66778e-12	0.122858	0.233683	moderate	moderate	moderate
p_RNA_R**6041733.0-6041600.0**-	1.95554	-1.1655	-1.46234	0.433046	0.132213	0.0993148	moderate	down-regulated	down-regulated
p_RNA_R**6049677.0-6049769.0**+	1.97592	-2.16478	-1.56245	0.00562758	0.283932	0.479006	moderate	down-regulated	down-regulated
p_RNA_R**605083.0-605132.0**+	1.99385	-0.956935	-3.36155	1.69484e-06	0.648325	0.346653	moderate	down-regulated	down-regulated
p_RNA_R**6052201.0-6052178.0**-	2.01542	-2.17651	-4.30178	0.0482931	0.198051	0.152683	high	down-regulated	down-regulated
p_RNA_R**6062477.0-6062394.0**-	2.1089	2.28299	2.35672	0.00604273	0.00412518	0.009518	high	high	high
p_RNA_R**6101746.0-6101861.0**+	2.11467	0.359186	1.03182	0.00109939	0.923095	0.777588	high	low	moderate
p_RNA_R**6154752.0-6154865.0**+	2.11638	0.378632	0.336072	0.0502661	0.43997	0.584409	high	low	low
p_RNA_R**621616.0-621645.0**+	2.11887	3.92401	4.46113	4.62403e-12	0.344444	0.270497	high	high	high
p_RNA_R**6223849.0-6223935.0**+	2.16742	4.18577	0	0.0984321	0.286451	0	high	high	down-regulated
p_RNA_R**622750.0-622920.0**+	2.53813	-4.40719	6.24413	0.116385	4.61564e-21	4.05517e-18	high	down-regulated	high
p_RNA_R**6227808.0-6227870.0**+	2.20585	-0.83223	-1.59345	0.340354	0.655434	0.491935	high	down-regulated	down-regulated
p_RNA_R**6245482.0-6245415.0**-	-1.79842	3.2556	-3.65235	0.0855451	2.96754e-14	0.000862584	down-regulated	high	down-regulated
p_RNA_R**6245799.0-6245723.0**-	0.893068	2.18851	3.33772	0.255958	0.00372713	2.93806e-13	moderate	high	high
p_RNA_R**6280867.0-6280898.0**+	2.21617	-2.40097	-0.101025	0.000346085	0.329442	0.96225	high	down-regulated	down-regulated
p_RNA_R**628694.0-628640.0**-	2.22758	-4.33225	-2.05567	0.336507	2.76267e-06	0.0183754	high	down-regulated	down-regulated
p_RNA_R**6309916.0-6310081.0**+	2.22839	-0.285245	0.292587	0.0031173	0.49764	0.495391	high	down-regulated	low
p_RNA_R**6330215.0-6330239.0**+	2.23883	0.293947	-1.63353	0.336889	0.91892	0.75171	high	low	down-regulated
p_RNA_R**6331814.0-6331859.0**+	2.23883	-1.60237	-1.0344	0.336889	0.157944	0.449743	high	down-regulated	down-regulated
p_RNA_R**6335851.0-6335313.0**-	2.25979	2.77102	0.733307	0.249619	0.0292847	0.759674	high	high	moderate
p_RNA_R**6342501.0-6342610.0**+	2.26022	-1.30549	-0.299159	0.181312	0.477116	0.87281	high	down-regulated	down-regulated
p_RNA_R**6344938.0-6345027.0**+	2.26038	-4.19738	-1.05412	0.33318	0.190286	0.664595	high	down-regulated	down-regulated
p_RNA_R**6350970.0-6351218.0**+	2.26382	1.81935	-0.490305	0.000178733	0.210739	0.855536	high	moderate	down-regulated
p_RNA_R**6352515.0-6352573.0**+	2.26411	2.20635	2.04344	0.0977345	0.362195	0.462066	high	high	high
p_RNA_R**6364946.0-6364793.0**-	2.26505	0.646172	0.558281	0.1777	0.484021	0.612632	high	moderate	moderate
p_RNA_R**6373809.0-6373716.0**-	2.27868	-0.798269	-2.51831	0.337299	0.54638	0.169672	high	down-regulated	down-regulated
p_RNA_R**6374140.0-6373900.0**-	2.2883	1.32457	1.07166	2.18886e-05	0.0220559	0.0757224	high	moderate	moderate
p_RNA_R**6385275.0-6385449.0**+	2.35779	1.01741	2.55228	0.557949	0.709193	0.214412	high	moderate	high
p_RNA_R**6422643.0-6422536.0**-	2.36191	-0.233665	1.74818	0.00870092	0.956666	0.576718	high	down-regulated	moderate
p_RNA_R**6423538.0-6423298.0**-	2.37758	-1.57871	0.679184	2.92923e-09	0.359912	0.603065	high	down-regulated	moderate
p_RNA_R**6427163.0-6427045.0**-	2.38093	-1.81874	-2.6398	0.582036	0.51613	0.513835	high	down-regulated	down-regulated
p_RNA_R**6427402.0-6427495.0**+	2.38093	-0.954201	-3.373	0.582036	0.631658	0.333683	high	down-regulated	down-regulated
p_RNA_R**6429030.0-6429098.0**+	2.38093	0.0116112	-3.63666	0.582036	0.99434	0.274706	high	low	down-regulated
p_RNA_R**6431334.0-6431127.0**-	2.42226	-0.879986	-1.98321	1.93372e-20	0.283966	0.0750812	high	down-regulated	down-regulated
p_RNA_R**6433076.0-6433118.0**+	2.44817	-0.965557	1.09578	0.0334833	0.627028	0.463407	high	down-regulated	moderate
p_RNA_R**6437873.0-6438046.0**+	2.49097	-0.167019	-0.2939	0.134703	0.907824	0.864354	high	down-regulated	down-regulated
p_RNA_R**6442863.0-6442898.0**+	2.49826	0	5.19971	0.262149	0	0.1377	high	down-regulated	high
p_RNA_R**6447989.0-6447798.0**-	-1.11908	1.25788	-2.48092	0.0457879	0.000310196	2.60141e-06	down-regulated	moderate	down-regulated
p_RNA_R**6482353.0-6482397.0**+	2.53918	-0.740693	-0.497203	0.032059	0.61432	0.764964	high	down-regulated	down-regulated
p_RNA_R**6539910.0-6540156.0**+	2.58147	-0.199495	-2.87025	3.59249e-19	0.925259	0.457603	high	down-regulated	down-regulated
p_RNA_R**6543685.0-6543503.0**-	2.62828	0.950468	-1.58184	0.000557992	0.195314	0.247231	high	moderate	down-regulated
p_RNA_R**6553044.0-6553027.0**-	2.21616	-4.28199	6.17318	0.00661257	1.21763e-11	2.23334e-33	high	down-regulated	high
p_RNA_R**6553393.0-6553357.0**-	2.73848	0.604782	0.25353	0.0290666	0.655374	0.859215	high	moderate	low
p_RNA_R**6588234.0-6588195.0**-	2.7407	-2.04067	-2.86488	0.203206	0.443601	0.457305	high	down-regulated	down-regulated
p_RNA_R**6589513.0-6589747.0**+	2.89619	-0.757261	-0.421157	0.179307	0.625195	0.804469	high	down-regulated	down-regulated
p_RNA_R**6611216.0-6611114.0**-	3.81573	0.894231	7.95988	0.0378828	0.300532	3.36596e-39	high	moderate	high
p_RNA_R**665573.0-665431.0**-	2.96439	0.590884	0.0887017	0.438273	0.589009	0.949339	high	moderate	low
p_RNA_R**6740947.0-6741046.0**+	2.96439	2.06643	-1.0365	0.438273	0.382134	0.843582	high	high	down-regulated
p_RNA_R**6746077.0-6746162.0**+	2.96439	-0.864948	0.827735	0.438273	0.707232	0.685184	high	down-regulated	moderate
p_RNA_R**677470.0-677343.0**-	3.02316	-4.48752	-3.51256	1.74528e-11	0.138104	0.301577	high	down-regulated	down-regulated
p_RNA_R**686057.0-686013.0**-	3.14908	-0.842084	-3.2564	1.37733e-07	0.219805	0.00537955	high	down-regulated	down-regulated
p_RNA_R**696515.0-696591.0**+	3.2842	-0.527379	0.242681	8.07763e-08	0.789398	0.895472	high	down-regulated	low
p_RNA_R**696666.0-696745.0**+	3.35783	-5.72457	-1.30467	0.311738	1.25915e-05	0.0733793	high	down-regulated	down-regulated
p_RNA_R**697156.0-696504.0**-	3.35783	0.454611	0.708339	0.311738	0.246203	0.121573	high	low	moderate
p_RNA_R**698564.0-698632.0**+	3.37813	0.0094732	0.603977	0.340606	0.985841	0.334803	high	low	moderate
p_RNA_R**699334.0-699403.0**+	3.38781	1.20345	1.65284	0.0829923	0.0948386	0.0243792	high	moderate	moderate
p_RNA_R**763996.0-764403.0**+	3.48189	-6.16914	0.880721	0.0688261	2.98442e-54	0.423636	high	down-regulated	moderate
p_RNA_R**765378.0-765464.0**+	3.67261	-1.4103	-3.86489	0.244601	0.432196	0.228193	high	down-regulated	down-regulated
p_RNA_R**767780.0-767652.0**-	3.67914	-1.24486	2.58654	4.10435e-06	0.69644	0.127397	high	down-regulated	high
p_RNA_R**805920.0-806118.0**+	1.57344	-3.75631	4.08857	0.00145745	8.48182e-31	0.00154561	moderate	down-regulated	high
p_RNA_R**832351.0-832282.0**-	0.338093	0.390004	2.40282	0.55645	0.602542	0.00136778	low	low	high
p_RNA_R**833458.0-833435.0**-	3.8168	1.21585	-2.05484	0.0397731	0.525814	0.657386	high	moderate	down-regulated
p_RNA_R**877505.0-877289.0**-	3.84762	1.3503	4.33632	8.02109e-40	0.75083	0.0804866	high	moderate	high
p_RNA_R**894422.0-894438.0**+	3.9977	2.02794	-1.05484	1.47202e-62	0.36599	0.840812	high	high	down-regulated
p_RNA_R**930487.0-930684.0**+	4.51631	0.842632	0.0859868	0.112634	0.718138	0.97704	high	moderate	low
p_RNA_R**946140.0-946099.0**-	4.65287	-1.62687	-0.879551	4.60892e-13	0.182259	0.538376	high	down-regulated	down-regulated
p_RNA_R**947018.0-946959.0**-	4.83118	-1.80509	-1.16559	0.0826036	0.34385	0.571775	high	down-regulated	down-regulated
p_RNA_R**954615.0-954543.0**-	1.88532	-3.8655	4.45901	4.91702e-10	5.67757e-23	0.000107468	moderate	down-regulated	high

## Sheet: Expression_PLASMID
Gene_ID	log2FoldChange48	log2FoldChange72	log2FoldChange96	pvalue48	pvalue72	pvalue96	Level_of_expression_48	Level72	Level96
p_RNA_R**1185043.0-1184950.0**-	-2.96884	4.85289	3.94413	6.82234e-13	1.14488e-05	6.51731e-06	down-regulated	high	high
p_RNA_R**1281895.0-1282131.0**+	1.20352	-0.373286	3.46468	0.000953686	0.424407	0.000103275	moderate	down-regulated	high
p_RNA_R**923690.0-923637.0**-	0.567609	-1.16816	2.52627	0.115349	0.00589856	0.000266963	moderate	down-regulated	high
p_RNA_R**881245.0-880980.0**-	0.246413	4.31282	2.50418	0.459426	4.50966e-06	2.2078e-15	low	high	high
p_RNA_R**881671.0-881512.0**-	-0.744564	2.96562	-1.11521	0.081423	0.00083332	0.000147941	down-regulated	high	down-regulated
p_RNA_R**284931.0-284698.0**-	0.375511	-0.225845	-1.71122	0.315545	0.65198	0.000577337	low	down-regulated	down-regulated
p_RNA_A**820311-820794**+	0.215666	1.3781	-1.98724	0.670946	0.0295158	9.15451e-09	low	moderate	down-regulated
p_RNA_A**1165871-1165994**+	0.793209	1.30255	-2.00299	0.788422	0.789185	2.96958e-06	moderate	moderate	down-regulated
p_RNA_R**1148947.0-1149119.0**+	-1.04632	2.90628	-4.6497	0.0130512	3.17076e-05	0.000577892	down-regulated	high	down-regulated
p_RNA_A**880248-880312**-	-2.22301	2.50603	1.65229	1.55222e-05	3.14533e-12	0.00607817	down-regulated	high	moderate
p_RNA_R**1154449.0-1154807.0**+	2.02063	1.99017	-6.54578	0.00976336	0.0021354	0.00855619	high	moderate	down-regulated
p_RNA_R**202841.0-202859.0**+	-2.90905	2.824	7.42267	0.210753	0.0810645	0.0104443	down-regulated	high	high
p_RNA_A**876761-876992**+	-1.00694	1.0829	-1.65681	0.0531673	0.00399143	0.011537	down-regulated	moderate	down-regulated
p_RNA_A**821001-821093**+	-2.43864	-4.99353	-1.95241	0.0576303	0.0947403	0.0159877	down-regulated	down-regulated	down-regulated
p_RNA_R**1443082.0-1442437.0**-	0.507403	-0.339168	-1.37607	0.828637	0.938558	0.0151187	moderate	down-regulated	down-regulated
p_RNA_R**601182.0-601106.0**-	-1.92264	-1.40841	2.33832	0.00022628	1.26168e-05	0.0140362	down-regulated	down-regulated	high
p_RNA_R**1099788.0-1100187.0**+	0.476362	1.37634	-1.09527	0.618903	0.260199	0.0196921	low	moderate	down-regulated
p_RNA_R**1614036.0-1613690.0**-	0.719412	1.43426	-1.80372	0.436282	0.21748	0.0280325	moderate	moderate	down-regulated
p_RNA_R**408716.0-408604.0**-	2.12161	-1.10144	-0.860629	0.00873033	0.618093	0.046227	high	down-regulated	down-regulated
p_RNA_R**271448.0-271608.0**+	-1.00495	-0.105815	-5.03513	0.503662	0.959677	0.0674683	down-regulated	down-regulated	down-regulated
p_RNA_R**1496319.0-1496362.0**+	-0.00348128	-2.15301	3.54376	0.997906	0.464193	0.0750663	down-regulated	down-regulated	high
p_RNA_R**537752.0-538117.0**+	-0.908385	-2.64656	1.60158	0.229116	0.078899	0.100326	down-regulated	down-regulated	moderate
p_RNA_A**625612-626174**+	-0.233054	-2.75342	-0.697437	0.834088	0.276341	0.187512	down-regulated	down-regulated	down-regulated
p_RNA_R**1641221.0-1641088.0**-	1.14743	2.82676	0.905765	0.335949	0.0239281	0.18595	moderate	high	moderate
p_RNA_R**780692.0-780799.0**+	-0.540211	-1.77576	1.22968	0.668695	0.480075	0.231754	down-regulated	down-regulated	moderate
p_RNA_R**1444809.0-1445370.0**+	1.33599	4.48328	1.18299	0.800318	0.260198	0.274913	moderate	high	moderate
p_RNA_R**953100.0-953222.0**+	-0.470284	-0.982246	1.26755	0.224878	0.0297055	0.273631	down-regulated	down-regulated	moderate
p_RNA_R**878328.0-878231.0**-	-0.567431	-2.64591	-1.68633	0.568714	0.192037	0.295835	down-regulated	down-regulated	down-regulated
p_RNA_A**523995-524261**+	0.0722838	2.00398	-0.560504	0.920371	0.00605842	0.327999	low	high	down-regulated
p_RNA_R**1694586.0-1694610.0**+	-0.666133	2.00522	1.5181	0.630056	0.129029	0.337862	down-regulated	high	moderate
p_RNA_R**1100256.0-1099859.0**-	0.23799	-0.593981	-0.202712	0.729484	0.610398	0.547603	low	down-regulated	down-regulated
p_RNA_R**1399814.0-1399705.0**-	0.73976	-0.568557	-0.496919	0.143104	0.496087	0.725582	moderate	down-regulated	down-regulated
p_RNA_R**1475363.0-1475343.0**-	0.901994	-0.270529	0.654776	0.552516	0.928442	0.593502	moderate	down-regulated	moderate
p_RNA_R**1475909.0-1475874.0**-	-0.423716	-2.11149	-0.363635	0.760194	0.474181	0.727692	down-regulated	down-regulated	down-regulated
p_RNA_R**1582626.0-1582848.0**+	2.40114	1.85163	0.918701	0.081143	0.408491	0.591857	high	moderate	moderate
p_RNA_R**1669198.0-1669541.0**+	-0.143861	-0.194707	-0.437917	0.939654	0.953702	0.733002	down-regulated	down-regulated	down-regulated
p_RNA_R**1692992.0-1693032.0**+	-1.11838	-2.76189	0.385075	0.269591	0.166729	0.703597	down-regulated	down-regulated	low
p_RNA_R**1719289.0-1719490.0**+	-0.214576	0.645412	-0.475182	0.821198	0.664208	0.709861	down-regulated	moderate	down-regulated
p_RNA_R**408225.0-407984.0**-	-0.581845	-1.34468	-0.173452	0.272772	0.105988	0.753284	down-regulated	down-regulated	down-regulated
p_RNA_R**745699.0-745587.0**-	-1.11897	-1.46151	-0.476651	0.0148282	2.07321e-05	0.685253	down-regulated	down-regulated	down-regulated
p_RNA_R**764348.0-764560.0**+	-1.37789	-0.858611	-0.399665	6.76747e-05	0.169337	0.756798	down-regulated	down-regulated	down-regulated
p_RNA_R**78225.0-78354.0**+	-1.28583	-5.1936	-0.487171	0.215378	0.0711864	0.717619	down-regulated	down-regulated	down-regulated
p_RNA_R**991035.0-991560.0**+	1.41394	1.16365	-0.501227	0.470888	0.744306	0.604105	moderate	moderate	down-regulated
p_RNA_R**1611499.0-1611650.0**+	-2.38145	1.74639	0.0985543	0.174507	0.204373	0.914736	down-regulated	moderate	low
p_RNA_R**416833.0-417267.0**+	-2.07496	-3.76973	0.0882801	0.0547496	0.0610863	0.899203	down-regulated	down-regulated	low
p_RNA_R**580503.0-580039.0**-	1.02315	0.156825	0.154256	0.0659194	0.861491	0.920956	moderate	low	low
p_RNA_R**625446.0-625492.0**+	-0.102575	-1.32064	0.0552806	0.86434	0.205428	0.88224	down-regulated	down-regulated	low
p_RNA_R**7080.0-7152.0**+	0.0645729	0.244637	0.0360713	0.95301	0.879188	0.981288	low	low	low
p_RNA_R**1013515.0-1013629.0**+	-0.293111	-1.6229	2.64257	0.829496	0.533675	0.536793	down-regulated	down-regulated	high
p_RNA_R**1132597.0-1132629.0**+	0.25421	-2.36668	1.35952	0.839219	0.407684	0.44261	low	down-regulated	moderate
p_RNA_R**1138811.0-1138893.0**+	-0.281512	-1.36121	2.13773	0.785506	0.474455	0.326632	down-regulated	down-regulated	high
p_RNA_R**1149557.0-1149611.0**+	0.45116	1.98277	-3.29817	0.79881	0.324272	0.351659	low	moderate	down-regulated
p_RNA_R**1150969.0-1150898.0**-	1.14181	-0.931596	-0.407898	0.0361103	0.383965	0.938123	moderate	down-regulated	down-regulated
p_RNA_R**1305146.0-1305167.0**+	2.24089	2.4549	-2.74675	0.585469	0.64428	0.488482	high	high	down-regulated
p_RNA_R**1347483.0-1347464.0**-	-0.840549	-2.50132	-2.22742	0.526062	0.354295	0.617681	down-regulated	down-regulated	down-regulated
p_RNA_R**1386314.0-1386561.0**+	-2.52198	-1.58986	-2.25098	0.000994466	0.179236	0.613059	down-regulated	down-regulated	down-regulated
p_RNA_R**1409802.0-1409905.0**+	0.0109355	-1.07484	-2.85994	0.990718	0.488266	0.45947	low	down-regulated	down-regulated
p_RNA_R**1429325.0-1429836.0**+	-0.719273	-1.86484	-2.02076	0.0933883	0.0034404	0.667225	down-regulated	down-regulated	down-regulated
p_RNA_R**143321.0-143605.0**+	2.4021	3.68911	-2.56873	0.133848	0.0356795	0.533043	high	high	down-regulated
p_RNA_R**1434060.0-1434129.0**+	-0.459476	-2.21484	0	0.246794	6.70795e-06	0	down-regulated	down-regulated	down-regulated
p_RNA_R**1444517.0-1444489.0**-	-0.148741	0.158833	-1.37069	0.714054	0.66188	0.555281	down-regulated	low	down-regulated
p_RNA_R**1445509.0-1445783.0**+	-0.482131	-0.452759	1.04244	0.608616	0.783713	0.6077	down-regulated	down-regulated	moderate
p_RNA_R**1480801.0-1480899.0**+	-0.748434	-1.56963	-1.44917	0.11308	0.0185104	0.78062	down-regulated	down-regulated	down-regulated
p_RNA_R**1483202.0-1483296.0**+	1.07063	2.35744	0.612913	0.462582	0.169105	0.808354	moderate	high	moderate
p_RNA_R**149570.0-149478.0**-	-1.50943	-0.252685	-1.07292	0.460927	0.931667	0.83708	down-regulated	down-regulated	down-regulated
p_RNA_R**1581899.0-1582034.0**+	-1.29343	-1.66024	-3.61576	0.391196	0.525967	0.281408	down-regulated	down-regulated	down-regulated
p_RNA_R**1647419.0-1647505.0**+	-1.29743	0.572294	0.443189	0.238113	0.652701	0.783633	down-regulated	moderate	low
p_RNA_R**1655178.0-1655107.0**-	0.437903	1.60207	2.52173	0.850713	0.609616	0.432579	low	moderate	high
p_RNA_R**1655493.0-1655325.0**-	-0.673129	1.53176	-0.32085	0.619014	0.301453	0.909384	down-regulated	moderate	down-regulated
p_RNA_R**1656718.0-1656858.0**+	2.17706	2.21079	-1.75201	0.0207	0.161992	0.41867	high	high	down-regulated
p_RNA_R**1695571.0-1695582.0**+	-2.24564	-5.43115	-0.32085	0.0389573	0.0493595	0.909384	down-regulated	down-regulated	down-regulated
p_RNA_R**1696819.0-1696988.0**+	-2.64642	-0.651952	0.582196	0.145212	0.78288	0.813211	down-regulated	down-regulated	moderate
p_RNA_R**1697077.0-1697146.0**+	1.7056	1.84237	-3.34275	0.0804393	0.175142	0.342403	moderate	moderate	down-regulated
p_RNA_R**1699502.0-1699623.0**+	1.29868	0.800686	2.53566	0.0302322	0.370371	0.29851	moderate	moderate	high
p_RNA_R**233321.0-233294.0**-	-0.645527	-0.377975	-2.60575	0.703693	0.88334	0.524678	down-regulated	down-regulated	down-regulated
p_RNA_R**273499.0-273396.0**-	-0.178275	-0.533875	-3.59661	0.857436	0.765047	0.283975	down-regulated	down-regulated	down-regulated
p_RNA_R**342845.0-342712.0**-	1.79425	4.7487	2.62227	0.471358	0.0287771	0.369633	moderate	high	high
p_RNA_R**410615.0-410306.0**-	1.85541	-2.22543	-3.48074	0.0784024	3.40106e-14	0.309132	moderate	down-regulated	down-regulated
p_RNA_R**423194.0-423265.0**+	2.88521	-2.49437	2.89752	0.0102339	1.78339e-08	0.157585	high	down-regulated	high
p_RNA_R**424021.0-424193.0**+	4.42162	6.06426	1.04058	0.12431	0.0358942	0.721566	high	high	moderate
p_RNA_R**424604.0-424764.0**+	1.27674	-2.71858	-0.361779	0.0624823	1.39497e-11	0.898313	moderate	down-regulated	down-regulated
p_RNA_R**426492.0-426675.0**+	0.01685	0.112262	-3.38703	0.983205	0.925152	0.330954	low	low	down-regulated
p_RNA_R**501555.0-501483.0**-	-0.612415	-3.40858	-0.485574	0.715155	0.422106	0.926298	down-regulated	down-regulated	down-regulated
p_RNA_R**502289.0-502171.0**-	1.13023	-1.00402	1.5355	0.000820907	0.00494339	0.397671	moderate	down-regulated	moderate
p_RNA_R**508437.0-508322.0**-	1.48322	1.15303	1.64329	0.0572271	0.336118	0.432453	moderate	moderate	moderate
p_RNA_R**528104.0-528022.0**-	-1.10923	-4.10172	-0.979037	0.448495	0.254275	0.632614	down-regulated	down-regulated	down-regulated
p_RNA_R**528666.0-528695.0**+	0.424467	-3.06377	-2.51126	0.794018	0.510245	0.553525	low	down-regulated	down-regulated
p_RNA_R**537278.0-537325.0**+	-0.961603	-4.35542	-0.301506	0.214555	0.0134528	0.915227	down-regulated	down-regulated	down-regulated
p_RNA_R**563002.0-563071.0**+	-0.601463	-3.46797	-1.96491	0.725508	0.411234	0.679977	down-regulated	down-regulated	down-regulated
p_RNA_R**563330.0-563477.0**+	-0.100208	-1.92654	0.203354	0.935604	0.426735	0.911827	down-regulated	down-regulated	low
p_RNA_R**571736.0-571661.0**-	1.10369	1.33865	0.619389	0.116842	0.152907	0.907938	moderate	moderate	moderate
p_RNA_R**575183.0-575271.0**+	0.339384	0.136735	0.803867	0.867041	0.966159	0.756446	low	low	moderate
p_RNA_R**575509.0-575576.0**+	0.412113	0.771836	2.26805	0.737979	0.701724	0.383681	low	moderate	high
p_RNA_R**576786.0-576930.0**+	0.400868	-0.93832	4.04287	0.473217	0.345676	0.442983	low	down-regulated	high
p_RNA_R**617835.0-617794.0**-	0.541529	-1.30318	-1.71323	0.618408	0.587459	0.735589	moderate	down-regulated	down-regulated
p_RNA_R**634875.0-634777.0**-	-4.10513	-2.01658	-3.27534	0.0381959	0.405387	0.358977	down-regulated	down-regulated	down-regulated
p_RNA_R**64647.0-64537.0**-	1.04574	-2.79179	-2.40814	0.0747181	9.85601e-05	0.573178	moderate	down-regulated	down-regulated
p_RNA_R**65037.0-64972.0**-	1.60611	1.85858	1.66661	0.220226	0.31826	0.538015	moderate	moderate	moderate
p_RNA_R**65555.0-65407.0**-	0.00321762	-0.0956539	-4.50546	0.997128	0.945853	0.12333	low	down-regulated	down-regulated
p_RNA_R**657846.0-657728.0**-	-0.683558	0.774796	0.289692	0.800597	0.841001	0.926617	down-regulated	moderate	low
p_RNA_R**676984.0-677049.0**+	-0.182477	0.474669	0.0720452	0.796171	0.614136	0.975748	down-regulated	low	low
p_RNA_R**728163.0-728101.0**-	-0.889475	-0.519206	1.03486	0.208136	0.614478	0.762672	down-regulated	down-regulated	moderate
p_RNA_R**739531.0-739998.0**+	1.4574	-3.37793	1.28343	0.238685	0.43335	0.530553	moderate	down-regulated	moderate
p_RNA_R**752782.0-753018.0**+	1.76621	0.490355	-0.459454	0.172294	0.857627	0.867893	moderate	low	down-regulated
p_RNA_R**761083.0-760977.0**-	1.90103	1.22424	-2.81316	0.47674	0.798366	0.475148	moderate	moderate	down-regulated
p_RNA_R**764861.0-764638.0**-	-0.989219	-1.35759	2.61514	0.252235	0.324786	0.22711	down-regulated	down-regulated	high
p_RNA_R**769715.0-769506.0**-	1.68806	0.380694	0.00627322	0.162304	0.866391	0.997181	moderate	low	low
p_RNA_R**776524.0-776579.0**+	-1.26621	-3.26592	-0.326642	0.307346	0.172207	0.950485	down-regulated	down-regulated	down-regulated
p_RNA_R**793321.0-793253.0**-	-0.583565	-1.4249	1.35624	0.390443	0.201076	0.607269	down-regulated	down-regulated	moderate
p_RNA_R**803206.0-803318.0**+	0.30713	-3.5453	1.66661	0.510992	1.89272e-05	0.538015	low	down-regulated	moderate
p_RNA_R**806691.0-806730.0**+	-1.33023	-5.86986	4.05964	9.9785e-05	6.72851e-08	0.139266	down-regulated	down-regulated	high
p_RNA_R**822566.0-822720.0**+	1.30001	2.17976	-4.05537	0.271932	0.139767	0.192252	moderate	high	down-regulated
p_RNA_R**834349.0-834449.0**+	2.55971	3.92909	1.71937	0.245938	0.133808	0.429621	high	high	moderate
p_RNA_R**877000.0-877062.0**+	-0.895053	-3.34564	-3.38628	0.637882	0.479343	0.345893	down-regulated	down-regulated	down-regulated
p_RNA_R**896868.0-896825.0**-	-0.419308	0.822857	-2.04795	0.544402	0.332692	0.66326	down-regulated	moderate	down-regulated
p_RNA_R**911700.0-911754.0**+	0.712705	1.027	0.531053	0.493019	0.519716	0.920848	moderate	moderate	moderate
p_RNA_R**921629.0-921549.0**-	-0.195074	-3.13869	1.37617	0.912002	0.491858	0.633655	down-regulated	down-regulated	moderate
p_RNA_R**936371.0-936458.0**+	-1.3114	-2.19829	0.803581	0.0964844	0.125236	0.685891	down-regulated	down-regulated	moderate
p_RNA_R**949833.0-949637.0**-	2.85384	2.62615	-1.44917	0.0566167	0.227237	0.78062	high	high	down-regulated
p_RNA_R**979062.0-979028.0**-	1.33223	-1.17851	3.08747	0.298981	0.715372	0.198985	moderate	down-regulated	high
p_RNA_R**986884.0-987097.0**+	0.581514	-1.7663	0.143449	0.230011	0.0503832	0.966147	moderate	down-regulated	low
p_RNA_R**996500.0-996414.0**-	0.852477	1.76037	2.81716	0.524177	0.301272	0.0966728	moderate	moderate	high

## Sheet: Opposite_expression_results
sRNA	mRNA	Occurrences	Conditions
p_RNA_A**1523210-1523351**-_CHR	CRV15_RS00225	2	48h, 96h
p_RNA_A**1523210-1523351**-_CHR	CRV15_RS00335	2	48h, 96h
p_RNA_A**1523210-1523351**-_CHR	CRV15_RS00815	2	48h, 96h
p_RNA_A**1523210-1523351**-_CHR	CRV15_RS00820	2	48h, 96h
p_RNA_A**1523210-1523351**-_CHR	CRV15_RS02300	2	48h, 96h
p_RNA_A**1523210-1523351**-_CHR	CRV15_RS02310	2	48h, 96h
p_RNA_A**1523210-1523351**-_CHR	CRV15_RS02575	2	48h, 96h
p_RNA_A**1523210-1523351**-_CHR	CRV15_RS03670	2	48h, 96h
p_RNA_A**1523210-1523351**-_CHR	CRV15_RS03680	2	48h, 96h
p_RNA_A**1523210-1523351**-_CHR	CRV15_RS03685	2	48h, 96h
p_RNA_A**1523210-1523351**-_CHR	CRV15_RS03775	2	48h, 96h
p_RNA_A**1523210-1523351**-_CHR	CRV15_RS03785	2	48h, 96h
p_RNA_A**1523210-1523351**-_CHR	CRV15_RS03790	2	48h, 96h
p_RNA_A**1523210-1523351**-_CHR	CRV15_RS04050	2	48h, 96h
p_RNA_A**1523210-1523351**-_CHR	CRV15_RS04055	2	48h, 96h
p_RNA_A**1523210-1523351**-_CHR	CRV15_RS04060	2	48h, 96h
p_RNA_A**1523210-1523351**-_CHR	CRV15_RS04065	2	48h, 96h
p_RNA_A**1523210-1523351**-_CHR	CRV15_RS04070	2	48h, 96h
p_RNA_A**1523210-1523351**-_CHR	CRV15_RS04075	2	48h, 96h
p_RNA_A**1523210-1523351**-_CHR	CRV15_RS04080	2	48h, 96h
p_RNA_A**1523210-1523351**-_CHR	CRV15_RS04085	2	48h, 96h
p_RNA_A**1523210-1523351**-_CHR	CRV15_RS04745	2	48h, 96h
p_RNA_A**1523210-1523351**-_CHR	CRV15_RS04750	2	48h, 96h
p_RNA_A**1523210-1523351**-_CHR	CRV15_RS04755	2	48h, 96h
p_RNA_A**1523210-1523351**-_CHR	CRV15_RS05890	2	48h, 96h
p_RNA_A**1523210-1523351**-_CHR	CRV15_RS05895	2	48h, 96h
p_RNA_A**1523210-1523351**-_CHR	CRV15_RS05900	2	48h, 96h
p_RNA_A**1523210-1523351**-_CHR	CRV15_RS06225	2	48h, 96h
p_RNA_A**1523210-1523351**-_CHR	CRV15_RS06230	2	48h, 96h
p_RNA_A**1523210-1523351**-_CHR	CRV15_RS06305	2	72h, 96h
p_RNA_A**1523210-1523351**-_CHR	CRV15_RS06850	2	48h, 96h
p_RNA_A**1523210-1523351**-_CHR	CRV15_RS07960	2	48h, 96h
p_RNA_A**1523210-1523351**-_CHR	CRV15_RS07965	2	48h, 96h
p_RNA_A**1523210-1523351**-_CHR	CRV15_RS08295	2	48h, 96h
p_RNA_A**1523210-1523351**-_CHR	CRV15_RS08300	2	48h, 96h
p_RNA_A**1523210-1523351**-_CHR	CRV15_RS09035	2	48h, 96h
p_RNA_A**1523210-1523351**-_CHR	CRV15_RS09120	2	48h, 96h
p_RNA_A**1523210-1523351**-_CHR	CRV15_RS11400	2	48h, 96h
p_RNA_A**1523210-1523351**-_CHR	CRV15_RS11495	2	48h, 96h
p_RNA_A**1523210-1523351**-_CHR	CRV15_RS11555	2	48h, 96h
p_RNA_A**1523210-1523351**-_CHR	CRV15_RS11560	2	48h, 96h
p_RNA_A**1523210-1523351**-_CHR	CRV15_RS11570	2	48h, 96h
p_RNA_A**1523210-1523351**-_CHR	CRV15_RS12105	2	48h, 96h
p_RNA_A**1523210-1523351**-_CHR	CRV15_RS12110	2	48h, 96h
p_RNA_A**1523210-1523351**-_CHR	CRV15_RS12315	2	48h, 96h
p_RNA_A**1523210-1523351**-_CHR	CRV15_RS12510	2	48h, 96h
p_RNA_A**1523210-1523351**-_CHR	CRV15_RS12515	2	48h, 96h
p_RNA_A**1523210-1523351**-_CHR	CRV15_RS13270	2	48h, 96h
p_RNA_A**1523210-1523351**-_CHR	CRV15_RS13390	2	48h, 96h
p_RNA_A**1523210-1523351**-_CHR	CRV15_RS13855	2	48h, 96h
p_RNA_A**1523210-1523351**-_CHR	CRV15_RS13860	2	48h, 96h
p_RNA_A**1523210-1523351**-_CHR	CRV15_RS13870	2	48h, 96h
p_RNA_A**1523210-1523351**-_CHR	CRV15_RS13875	2	48h, 96h
p_RNA_A**1523210-1523351**-_CHR	CRV15_RS13880	2	48h, 96h
p_RNA_A**1523210-1523351**-_CHR	CRV15_RS13885	2	48h, 96h
p_RNA_A**1523210-1523351**-_CHR	CRV15_RS14235	2	48h, 96h
p_RNA_A**1523210-1523351**-_CHR	CRV15_RS14240	2	48h, 96h
p_RNA_A**1523210-1523351**-_CHR	CRV15_RS14245	2	48h, 96h
p_RNA_A**1523210-1523351**-_CHR	CRV15_RS14250	2	48h, 96h
p_RNA_A**1523210-1523351**-_CHR	CRV15_RS14805	2	48h, 96h
p_RNA_A**1523210-1523351**-_CHR	CRV15_RS14815	2	48h, 96h
p_RNA_A**1523210-1523351**-_CHR	CRV15_RS15155	2	72h, 96h
p_RNA_A**1523210-1523351**-_CHR	CRV15_RS15225	2	48h, 96h
p_RNA_A**1523210-1523351**-_CHR	CRV15_RS15360	2	48h, 96h
p_RNA_A**1523210-1523351**-_CHR	CRV15_RS15365	2	48h, 96h
p_RNA_A**1523210-1523351**-_CHR	CRV15_RS15735	2	48h, 96h
p_RNA_A**1523210-1523351**-_CHR	CRV15_RS16325	2	48h, 72h
p_RNA_A**1523210-1523351**-_CHR	CRV15_RS16430	2	48h, 96h
p_RNA_A**1523210-1523351**-_CHR	CRV15_RS16705	2	48h, 96h
p_RNA_A**1523210-1523351**-_CHR	CRV15_RS16730	2	48h, 96h
p_RNA_A**1523210-1523351**-_CHR	CRV15_RS17015	2	48h, 96h
p_RNA_A**1523210-1523351**-_CHR	CRV15_RS18785	2	48h, 72h
p_RNA_A**1523210-1523351**-_CHR	CRV15_RS18790	2	48h, 72h
p_RNA_A**1523210-1523351**-_CHR	CRV15_RS19065	2	48h, 96h
p_RNA_A**1523210-1523351**-_CHR	CRV15_RS19070	2	48h, 96h
p_RNA_A**1523210-1523351**-_CHR	CRV15_RS19075	2	48h, 96h
p_RNA_A**1523210-1523351**-_CHR	CRV15_RS19080	2	48h, 96h
p_RNA_A**1523210-1523351**-_CHR	CRV15_RS19085	2	48h, 96h
p_RNA_A**1523210-1523351**-_CHR	CRV15_RS19090	2	48h, 96h
p_RNA_A**1523210-1523351**-_CHR	CRV15_RS19095	2	48h, 96h
p_RNA_A**1523210-1523351**-_CHR	CRV15_RS19100	2	48h, 96h
p_RNA_A**1523210-1523351**-_CHR	CRV15_RS19105	2	48h, 96h
p_RNA_A**1523210-1523351**-_CHR	CRV15_RS19110	2	48h, 96h
p_RNA_A**1523210-1523351**-_CHR	CRV15_RS19115	2	48h, 96h
p_RNA_A**1523210-1523351**-_CHR	CRV15_RS19120	2	48h, 96h
p_RNA_A**1523210-1523351**-_CHR	CRV15_RS19125	2	48h, 96h
p_RNA_A**1523210-1523351**-_CHR	CRV15_RS19130	2	48h, 96h
p_RNA_A**1523210-1523351**-_CHR	CRV15_RS19135	2	48h, 96h
p_RNA_A**1523210-1523351**-_CHR	CRV15_RS21185	2	48h, 96h
p_RNA_A**1523210-1523351**-_CHR	CRV15_RS21255	2	48h, 96h
p_RNA_A**1523210-1523351**-_CHR	CRV15_RS21285	2	48h, 96h
p_RNA_A**1523210-1523351**-_CHR	CRV15_RS22865	2	48h, 96h
p_RNA_A**1523210-1523351**-_CHR	CRV15_RS22900	2	48h, 96h
p_RNA_A**1523210-1523351**-_CHR	CRV15_RS23175	2	48h, 96h
p_RNA_A**1523210-1523351**-_CHR	CRV15_RS23400	2	48h, 96h
p_RNA_A**1523210-1523351**-_CHR	CRV15_RS23760	2	48h, 72h
p_RNA_A**1523210-1523351**-_CHR	CRV15_RS25580	2	48h, 96h
p_RNA_A**1523210-1523351**-_CHR	CRV15_RS25585	2	48h, 96h
p_RNA_A**1523210-1523351**-_CHR	CRV15_RS25590	2	48h, 96h
p_RNA_A**1523210-1523351**-_CHR	CRV15_RS25600	2	48h, 96h
p_RNA_A**1523210-1523351**-_CHR	CRV15_RS25605	2	48h, 96h
p_RNA_A**1523210-1523351**-_CHR	CRV15_RS27015	2	72h, 96h
p_RNA_A**1523210-1523351**-_CHR	CRV15_RS27035	2	72h, 96h
p_RNA_A**1523210-1523351**-_CHR	CRV15_RS27045	2	72h, 96h
p_RNA_A**1523210-1523351**-_CHR	CRV15_RS27050	2	72h, 96h
p_RNA_A**1523210-1523351**-_CHR	CRV15_RS27055	2	72h, 96h
p_RNA_A**1523210-1523351**-_CHR	CRV15_RS27060	2	72h, 96h
p_RNA_A**1523210-1523351**-_CHR	CRV15_RS27070	2	72h, 96h
p_RNA_A**1523210-1523351**-_CHR	CRV15_RS27075	2	72h, 96h
p_RNA_A**1523210-1523351**-_CHR	CRV15_RS27370	2	48h, 96h
p_RNA_A**1523210-1523351**-_CHR	CRV15_RS27665	2	48h, 96h
p_RNA_A**1523210-1523351**-_CHR	CRV15_RS28145	2	48h, 96h
p_RNA_A**1523210-1523351**-_CHR	CRV15_RS28330	2	48h, 96h
p_RNA_A**1523210-1523351**-_CHR	CRV15_RS28650	2	48h, 96h
p_RNA_A**1523210-1523351**-_CHR	CRV15_RS28855	2	48h, 96h
p_RNA_A**1523210-1523351**-_CHR	CRV15_RS28870	2	48h, 96h
p_RNA_A**1523210-1523351**-_CHR	CRV15_RS29500	2	48h, 96h
p_RNA_A**1523210-1523351**-_CHR	CRV15_RS30010	2	48h, 96h
p_RNA_A**1523210-1523351**-_CHR	CRV15_RS30335	2	48h, 96h
p_RNA_A**1523210-1523351**-_CHR	CRV15_RS30690	2	48h, 96h
p_RNA_A**1523210-1523351**-_CHR	CRV15_RS30695	2	48h, 96h
p_RNA_A**1523210-1523351**-_CHR	CRV15_RS31010	2	48h, 96h
p_RNA_A**1523210-1523351**-_CHR	CRV15_RS31015	2	48h, 96h
p_RNA_A**1523210-1523351**-_CHR	CRV15_RS31020	2	48h, 96h
p_RNA_A**1523210-1523351**-_CHR	CRV15_RS31025	2	48h, 96h
p_RNA_A**1523210-1523351**-_CHR	CRV15_RS31030	2	48h, 96h
p_RNA_A**1523210-1523351**-_CHR	CRV15_RS31230	2	48h, 96h
p_RNA_A**1523210-1523351**-_CHR	CRV15_RS31260	2	48h, 72h
p_RNA_A**1523210-1523351**-_CHR	CRV15_RS31705	2	48h, 96h
p_RNA_A**1523210-1523351**-_CHR	CRV15_RS31915	2	48h, 96h
p_RNA_A**1523210-1523351**-_CHR	CRV15_RS31920	2	48h, 96h
p_RNA_A**1523210-1523351**-_CHR	CRV15_RS31925	2	48h, 96h
p_RNA_A**1523210-1523351**-_CHR	CRV15_RS31930	2	48h, 96h
p_RNA_A**1523210-1523351**-_CHR	CRV15_RS31935	2	48h, 96h
p_RNA_A**1523210-1523351**-_CHR	CRV15_RS31940	2	48h, 96h
p_RNA_A**1523210-1523351**-_CHR	CRV15_RS31945	2	48h, 96h
p_RNA_A**1523210-1523351**-_CHR	CRV15_RS31950	2	48h, 96h
p_RNA_A**1523210-1523351**-_CHR	CRV15_RS32005	2	48h, 96h
p_RNA_A**1523210-1523351**-_CHR	CRV15_RS32010	2	48h, 96h
p_RNA_A**1523210-1523351**-_CHR	CRV15_RS32015	2	48h, 96h
p_RNA_A**1523210-1523351**-_CHR	CRV15_RS32020	2	48h, 96h
p_RNA_A**1523210-1523351**-_CHR	CRV15_RS32025	2	48h, 96h
p_RNA_A**1523210-1523351**-_CHR	CRV15_RS32030	2	48h, 96h
p_RNA_A**1523210-1523351**-_CHR	CRV15_RS32105	2	48h, 96h
p_RNA_A**1523210-1523351**-_CHR	CRV15_RS32950	2	48h, 96h
p_RNA_A**1523210-1523351**-_CHR	CRV15_RS32955	2	48h, 96h
p_RNA_A**1523210-1523351**-_CHR	CRV15_RS33230	2	48h, 96h
p_RNA_A**1523210-1523351**-_CHR	CRV15_RS33235	2	48h, 96h
p_RNA_A**1523210-1523351**-_CHR	CRV15_RS33240	2	48h, 96h
p_RNA_A**1523210-1523351**-_CHR	CRV15_RS33245	2	48h, 96h
p_RNA_A**1523210-1523351**-_CHR	CRV15_RS33250	2	48h, 96h
p_RNA_A**1523210-1523351**-_CHR	CRV15_RS33255	2	48h, 96h
p_RNA_A**1523210-1523351**-_CHR	CRV15_RS33265	2	48h, 96h
p_RNA_A**1523210-1523351**-_CHR	CRV15_RS33270	2	48h, 96h
p_RNA_A**1523210-1523351**-_CHR	CRV15_RS33275	2	48h, 96h
p_RNA_A**1523210-1523351**-_CHR	CRV15_RS33280	2	48h, 96h
p_RNA_A**1523210-1523351**-_CHR	CRV15_RS33285	2	48h, 96h
p_RNA_A**1523210-1523351**-_CHR	CRV15_RS33385	2	48h, 96h
p_RNA_A**1523210-1523351**-_CHR	CRV15_RS33845	2	48h, 96h
p_RNA_A**1523210-1523351**-_CHR	CRV15_RS33850	2	48h, 96h
p_RNA_A**1523210-1523351**-_CHR	CRV15_RS33855	2	48h, 96h
p_RNA_A**1523210-1523351**-_CHR	CRV15_RS33860	2	48h, 96h
p_RNA_A**1523210-1523351**-_CHR	CRV15_RS33865	2	48h, 96h
p_RNA_A**1523210-1523351**-_CHR	CRV15_RS33870	2	48h, 96h
p_RNA_A**1523210-1523351**-_CHR	CRV15_RS33875	2	48h, 96h
p_RNA_A**1523210-1523351**-_CHR	CRV15_RS33890	2	48h, 96h
p_RNA_A**1523210-1523351**-_CHR	CRV15_RS33895	2	48h, 96h
p_RNA_A**1523210-1523351**-_CHR	CRV15_RS33900	2	48h, 96h
p_RNA_A**1523210-1523351**-_CHR	CRV15_RS33905	2	48h, 96h
p_RNA_A**1523210-1523351**-_CHR	CRV15_RS33915	2	48h, 96h
p_RNA_A**1523210-1523351**-_CHR	CRV15_RS33935	2	48h, 96h
p_RNA_A**1523210-1523351**-_CHR	CRV15_RS34270	2	48h, 96h
p_RNA_A**1523210-1523351**-_CHR	CRV15_RS34275	2	48h, 96h
p_RNA_A**1523210-1523351**-_CHR	CRV15_RS34280	2	48h, 96h
p_RNA_A**1523210-1523351**-_CHR	CRV15_RS34960	2	48h, 96h
p_RNA_A**1523210-1523351**-_CHR	CRV15_RS35270	2	48h, 96h
p_RNA_A**1523210-1523351**-_CHR	CRV15_RS35275	2	48h, 96h
p_RNA_A**1523210-1523351**-_CHR	CRV15_RS35280	2	48h, 96h
p_RNA_A**1523210-1523351**-_CHR	CRV15_RS35345	2	48h, 96h
p_RNA_A**1523210-1523351**-_CHR	CRV15_RS35665	2	72h, 96h
p_RNA_A**1523210-1523351**-_CHR	CRV15_RS36145	2	48h, 96h
p_RNA_A**1523210-1523351**-_CHR	CRV15_RS36185	2	48h, 96h
p_RNA_A**1523210-1523351**-_CHR	CRV15_RS36420	2	48h, 96h
p_RNA_A**1523210-1523351**-_CHR	CRV15_RS36550	2	48h, 96h
p_RNA_A**1523210-1523351**-_CHR	CRV15_RS36795	2	48h, 96h
p_RNA_A**1523210-1523351**-_CHR	CRV15_RS37505	2	48h, 96h
p_RNA_A**1557763-1558029**-_CHR	CRV15_RS04370	2	72h, 96h
p_RNA_A**1557763-1558029**-_CHR	CRV15_RS22950	2	72h, 96h
p_RNA_A**1557763-1558029**-_CHR	CRV15_RS34435	2	72h, 96h
p_RNA_A**1557763-1558029**-_CHR	CRV15_RS34440	2	72h, 96h
p_RNA_A**1557763-1558029**-_CHR	CRV15_RS34445	2	72h, 96h
p_RNA_A**1557763-1558029**-_CHR	CRV15_RS34460	2	72h, 96h
p_RNA_A**1557763-1558029**-_CHR	CRV15_RS34465	2	72h, 96h
p_RNA_A**1558693-1558748**-_CHR	CRV15_RS04370	2	72h, 96h
p_RNA_A**1558693-1558748**-_CHR	CRV15_RS22950	2	72h, 96h
p_RNA_A**1558693-1558748**-_CHR	CRV15_RS34435	2	72h, 96h
p_RNA_A**1558693-1558748**-_CHR	CRV15_RS34440	2	72h, 96h
p_RNA_A**1558693-1558748**-_CHR	CRV15_RS34445	2	72h, 96h
p_RNA_A**1558693-1558748**-_CHR	CRV15_RS34460	2	72h, 96h
p_RNA_A**1558693-1558748**-_CHR	CRV15_RS34465	2	72h, 96h
p_RNA_A**1892396-1892534**+_CHR	CRV15_RS04370	2	72h, 96h
p_RNA_A**1892396-1892534**+_CHR	CRV15_RS22950	2	72h, 96h
p_RNA_A**1892396-1892534**+_CHR	CRV15_RS34435	2	72h, 96h
p_RNA_A**1892396-1892534**+_CHR	CRV15_RS34440	2	72h, 96h
p_RNA_A**1892396-1892534**+_CHR	CRV15_RS34445	2	72h, 96h
p_RNA_A**1892396-1892534**+_CHR	CRV15_RS34460	2	72h, 96h
p_RNA_A**1892396-1892534**+_CHR	CRV15_RS34465	2	72h, 96h
p_RNA_A**1898362-1898959**+_CHR	CRV15_RS02185	2	48h, 96h
p_RNA_A**1898362-1898959**+_CHR	CRV15_RS02960	2	48h, 96h
p_RNA_A**1898362-1898959**+_CHR	CRV15_RS03480	2	48h, 96h
p_RNA_A**1898362-1898959**+_CHR	CRV15_RS03630	2	48h, 96h
p_RNA_A**1898362-1898959**+_CHR	CRV15_RS04320	2	48h, 96h
p_RNA_A**1898362-1898959**+_CHR	CRV15_RS04370	2	72h, 96h
p_RNA_A**1898362-1898959**+_CHR	CRV15_RS04405	2	48h, 96h
p_RNA_A**1898362-1898959**+_CHR	CRV15_RS05285	2	48h, 96h
p_RNA_A**1898362-1898959**+_CHR	CRV15_RS06650	2	48h, 96h
p_RNA_A**1898362-1898959**+_CHR	CRV15_RS06910	2	48h, 96h
p_RNA_A**1898362-1898959**+_CHR	CRV15_RS06915	2	48h, 96h
p_RNA_A**1898362-1898959**+_CHR	CRV15_RS10705	2	48h, 96h
p_RNA_A**1898362-1898959**+_CHR	CRV15_RS11355	2	48h, 96h
p_RNA_A**1898362-1898959**+_CHR	CRV15_RS11710	2	48h, 96h
p_RNA_A**1898362-1898959**+_CHR	CRV15_RS12865	2	48h, 96h
p_RNA_A**1898362-1898959**+_CHR	CRV15_RS13210	2	48h, 96h
p_RNA_A**1898362-1898959**+_CHR	CRV15_RS13220	2	48h, 96h
p_RNA_A**1898362-1898959**+_CHR	CRV15_RS13225	2	48h, 96h
p_RNA_A**1898362-1898959**+_CHR	CRV15_RS14625	2	48h, 96h
p_RNA_A**1898362-1898959**+_CHR	CRV15_RS17380	2	48h, 96h
p_RNA_A**1898362-1898959**+_CHR	CRV15_RS18555	2	48h, 96h
p_RNA_A**1898362-1898959**+_CHR	CRV15_RS18600	2	48h, 96h
p_RNA_A**1898362-1898959**+_CHR	CRV15_RS18980	2	48h, 96h
p_RNA_A**1898362-1898959**+_CHR	CRV15_RS22520	2	48h, 96h
p_RNA_A**1898362-1898959**+_CHR	CRV15_RS22950	2	72h, 96h
p_RNA_A**1898362-1898959**+_CHR	CRV15_RS23325	2	48h, 96h
p_RNA_A**1898362-1898959**+_CHR	CRV15_RS24580	2	48h, 96h
p_RNA_A**1898362-1898959**+_CHR	CRV15_RS25230	2	48h, 96h
p_RNA_A**1898362-1898959**+_CHR	CRV15_RS27420	2	48h, 96h
p_RNA_A**1898362-1898959**+_CHR	CRV15_RS27770	2	48h, 96h
p_RNA_A**1898362-1898959**+_CHR	CRV15_RS27820	2	48h, 96h
p_RNA_A**1898362-1898959**+_CHR	CRV15_RS27825	2	48h, 96h
p_RNA_A**1898362-1898959**+_CHR	CRV15_RS27890	2	48h, 96h
p_RNA_A**1898362-1898959**+_CHR	CRV15_RS27930	2	48h, 96h
p_RNA_A**1898362-1898959**+_CHR	CRV15_RS27935	2	48h, 96h
p_RNA_A**1898362-1898959**+_CHR	CRV15_RS27940	2	48h, 96h
p_RNA_A**1898362-1898959**+_CHR	CRV15_RS27950	2	48h, 96h
p_RNA_A**1898362-1898959**+_CHR	CRV15_RS34435	2	72h, 96h
p_RNA_A**1898362-1898959**+_CHR	CRV15_RS34440	2	72h, 96h
p_RNA_A**1898362-1898959**+_CHR	CRV15_RS34445	2	72h, 96h
p_RNA_A**1898362-1898959**+_CHR	CRV15_RS34460	2	72h, 96h
p_RNA_A**1898362-1898959**+_CHR	CRV15_RS34465	2	72h, 96h
p_RNA_A**1898362-1898959**+_CHR	CRV15_RS35905	2	48h, 96h
p_RNA_A**1898362-1898959**+_CHR	CRV15_RS36560	2	48h, 96h
p_RNA_A**1898362-1898959**+_CHR	CRV15_RS36580	2	48h, 96h
p_RNA_A**1898362-1898959**+_CHR	CRV15_RS36665	2	48h, 96h
p_RNA_A**1907910-1908238**+_CHR	CRV15_RS04370	2	72h, 96h
p_RNA_A**1907910-1908238**+_CHR	CRV15_RS22950	2	72h, 96h
p_RNA_A**1907910-1908238**+_CHR	CRV15_RS34435	2	72h, 96h
p_RNA_A**1907910-1908238**+_CHR	CRV15_RS34440	2	72h, 96h
p_RNA_A**1907910-1908238**+_CHR	CRV15_RS34445	2	72h, 96h
p_RNA_A**1907910-1908238**+_CHR	CRV15_RS34460	2	72h, 96h
p_RNA_A**1907910-1908238**+_CHR	CRV15_RS34465	2	72h, 96h
p_RNA_A**1908348-1908872**+_CHR	CRV15_RS01320	2	72h, 96h
p_RNA_A**1908348-1908872**+_CHR	CRV15_RS01325	2	72h, 96h
p_RNA_A**1908348-1908872**+_CHR	CRV15_RS01330	2	72h, 96h
p_RNA_A**1908348-1908872**+_CHR	CRV15_RS02185	2	72h, 96h
p_RNA_A**1908348-1908872**+_CHR	CRV15_RS02190	2	72h, 96h
p_RNA_A**1908348-1908872**+_CHR	CRV15_RS02340	2	72h, 96h
p_RNA_A**1908348-1908872**+_CHR	CRV15_RS02855	2	72h, 96h
p_RNA_A**1908348-1908872**+_CHR	CRV15_RS02860	2	72h, 96h
p_RNA_A**1908348-1908872**+_CHR	CRV15_RS02865	2	72h, 96h
p_RNA_A**1908348-1908872**+_CHR	CRV15_RS04310	2	72h, 96h
p_RNA_A**1908348-1908872**+_CHR	CRV15_RS04315	2	72h, 96h
p_RNA_A**1908348-1908872**+_CHR	CRV15_RS04320	2	72h, 96h
p_RNA_A**1908348-1908872**+_CHR	CRV15_RS04985	2	72h, 96h
p_RNA_A**1908348-1908872**+_CHR	CRV15_RS05655	2	72h, 96h
p_RNA_A**1908348-1908872**+_CHR	CRV15_RS05950	2	72h, 96h
p_RNA_A**1908348-1908872**+_CHR	CRV15_RS06180	2	72h, 96h
p_RNA_A**1908348-1908872**+_CHR	CRV15_RS06520	2	72h, 96h
p_RNA_A**1908348-1908872**+_CHR	CRV15_RS06650	2	72h, 96h
p_RNA_A**1908348-1908872**+_CHR	CRV15_RS08970	2	72h, 96h
p_RNA_A**1908348-1908872**+_CHR	CRV15_RS09130	2	72h, 96h
p_RNA_A**1908348-1908872**+_CHR	CRV15_RS09290	2	72h, 96h
p_RNA_A**1908348-1908872**+_CHR	CRV15_RS09295	2	72h, 96h
p_RNA_A**1908348-1908872**+_CHR	CRV15_RS10545	2	72h, 96h
p_RNA_A**1908348-1908872**+_CHR	CRV15_RS10705	2	72h, 96h
p_RNA_A**1908348-1908872**+_CHR	CRV15_RS10920	2	72h, 96h
p_RNA_A**1908348-1908872**+_CHR	CRV15_RS11710	2	72h, 96h
p_RNA_A**1908348-1908872**+_CHR	CRV15_RS11970	2	72h, 96h
p_RNA_A**1908348-1908872**+_CHR	CRV15_RS12865	2	72h, 96h
p_RNA_A**1908348-1908872**+_CHR	CRV15_RS12955	2	72h, 96h
p_RNA_A**1908348-1908872**+_CHR	CRV15_RS13195	2	72h, 96h
p_RNA_A**1908348-1908872**+_CHR	CRV15_RS13200	2	72h, 96h
p_RNA_A**1908348-1908872**+_CHR	CRV15_RS13205	2	72h, 96h
p_RNA_A**1908348-1908872**+_CHR	CRV15_RS13210	2	72h, 96h
p_RNA_A**1908348-1908872**+_CHR	CRV15_RS13220	2	72h, 96h
p_RNA_A**1908348-1908872**+_CHR	CRV15_RS13225	2	72h, 96h
p_RNA_A**1908348-1908872**+_CHR	CRV15_RS13230	2	72h, 96h
p_RNA_A**1908348-1908872**+_CHR	CRV15_RS13240	2	72h, 96h
p_RNA_A**1908348-1908872**+_CHR	CRV15_RS13245	2	72h, 96h
p_RNA_A**1908348-1908872**+_CHR	CRV15_RS13460	2	72h, 96h
p_RNA_A**1908348-1908872**+_CHR	CRV15_RS14625	2	72h, 96h
p_RNA_A**1908348-1908872**+_CHR	CRV15_RS16665	2	72h, 96h
p_RNA_A**1908348-1908872**+_CHR	CRV15_RS17380	2	72h, 96h
p_RNA_A**1908348-1908872**+_CHR	CRV15_RS17485	2	72h, 96h
p_RNA_A**1908348-1908872**+_CHR	CRV15_RS18600	2	72h, 96h
p_RNA_A**1908348-1908872**+_CHR	CRV15_RS18745	2	72h, 96h
p_RNA_A**1908348-1908872**+_CHR	CRV15_RS18750	2	72h, 96h
p_RNA_A**1908348-1908872**+_CHR	CRV15_RS18755	2	72h, 96h
p_RNA_A**1908348-1908872**+_CHR	CRV15_RS18760	2	72h, 96h
p_RNA_A**1908348-1908872**+_CHR	CRV15_RS18765	2	72h, 96h
p_RNA_A**1908348-1908872**+_CHR	CRV15_RS18800	2	72h, 96h
p_RNA_A**1908348-1908872**+_CHR	CRV15_RS18805	2	72h, 96h
p_RNA_A**1908348-1908872**+_CHR	CRV15_RS18810	2	72h, 96h
p_RNA_A**1908348-1908872**+_CHR	CRV15_RS18955	2	72h, 96h
p_RNA_A**1908348-1908872**+_CHR	CRV15_RS18960	2	72h, 96h
p_RNA_A**1908348-1908872**+_CHR	CRV15_RS18980	2	72h, 96h
p_RNA_A**1908348-1908872**+_CHR	CRV15_RS21450	2	72h, 96h
p_RNA_A**1908348-1908872**+_CHR	CRV15_RS21670	2	72h, 96h
p_RNA_A**1908348-1908872**+_CHR	CRV15_RS21775	2	72h, 96h
p_RNA_A**1908348-1908872**+_CHR	CRV15_RS22520	2	72h, 96h
p_RNA_A**1908348-1908872**+_CHR	CRV15_RS23325	2	72h, 96h
p_RNA_A**1908348-1908872**+_CHR	CRV15_RS23625	2	72h, 96h
p_RNA_A**1908348-1908872**+_CHR	CRV15_RS23760	2	72h, 96h
p_RNA_A**1908348-1908872**+_CHR	CRV15_RS24170	2	72h, 96h
p_RNA_A**1908348-1908872**+_CHR	CRV15_RS24285	2	72h, 96h
p_RNA_A**1908348-1908872**+_CHR	CRV15_RS24290	2	72h, 96h
p_RNA_A**1908348-1908872**+_CHR	CRV15_RS24580	2	72h, 96h
p_RNA_A**1908348-1908872**+_CHR	CRV15_RS25215	2	72h, 96h
p_RNA_A**1908348-1908872**+_CHR	CRV15_RS25230	2	72h, 96h
p_RNA_A**1908348-1908872**+_CHR	CRV15_RS25560	2	72h, 96h
p_RNA_A**1908348-1908872**+_CHR	CRV15_RS26400	2	72h, 96h
p_RNA_A**1908348-1908872**+_CHR	CRV15_RS26580	2	72h, 96h
p_RNA_A**1908348-1908872**+_CHR	CRV15_RS26695	2	72h, 96h
p_RNA_A**1908348-1908872**+_CHR	CRV15_RS26930	2	72h, 96h
p_RNA_A**1908348-1908872**+_CHR	CRV15_RS27420	2	72h, 96h
p_RNA_A**1908348-1908872**+_CHR	CRV15_RS27820	2	72h, 96h
p_RNA_A**1908348-1908872**+_CHR	CRV15_RS27890	2	72h, 96h
p_RNA_A**1908348-1908872**+_CHR	CRV15_RS27930	2	72h, 96h
p_RNA_A**1908348-1908872**+_CHR	CRV15_RS27935	2	72h, 96h
p_RNA_A**1908348-1908872**+_CHR	CRV15_RS27940	2	72h, 96h
p_RNA_A**1908348-1908872**+_CHR	CRV15_RS27950	2	72h, 96h
p_RNA_A**1908348-1908872**+_CHR	CRV15_RS28210	2	72h, 96h
p_RNA_A**1908348-1908872**+_CHR	CRV15_RS28215	2	72h, 96h
p_RNA_A**1908348-1908872**+_CHR	CRV15_RS28220	2	72h, 96h
p_RNA_A**1908348-1908872**+_CHR	CRV15_RS28225	2	72h, 96h
p_RNA_A**1908348-1908872**+_CHR	CRV15_RS29315	2	72h, 96h
p_RNA_A**1908348-1908872**+_CHR	CRV15_RS31085	2	72h, 96h
p_RNA_A**1908348-1908872**+_CHR	CRV15_RS35905	2	72h, 96h
p_RNA_A**1908348-1908872**+_CHR	CRV15_RS36560	2	72h, 96h
p_RNA_A**1908348-1908872**+_CHR	CRV15_RS36580	2	72h, 96h
p_RNA_A**1908348-1908872**+_CHR	CRV15_RS36665	2	72h, 96h
p_RNA_A**1908348-1908872**+_CHR	CRV15_RS37030	2	72h, 96h
p_RNA_A**1908348-1908872**+_CHR	CRV15_RS37390	2	72h, 96h
p_RNA_A**2034052-2034159**-_CHR	CRV15_RS00225	2	48h, 96h
p_RNA_A**2034052-2034159**-_CHR	CRV15_RS00335	2	48h, 96h
p_RNA_A**2034052-2034159**-_CHR	CRV15_RS00815	2	48h, 96h
p_RNA_A**2034052-2034159**-_CHR	CRV15_RS00820	2	48h, 96h
p_RNA_A**2034052-2034159**-_CHR	CRV15_RS02300	2	48h, 96h
p_RNA_A**2034052-2034159**-_CHR	CRV15_RS02310	2	48h, 96h
p_RNA_A**2034052-2034159**-_CHR	CRV15_RS02575	2	48h, 96h
p_RNA_A**2034052-2034159**-_CHR	CRV15_RS03670	2	48h, 96h
p_RNA_A**2034052-2034159**-_CHR	CRV15_RS03680	2	48h, 96h
p_RNA_A**2034052-2034159**-_CHR	CRV15_RS03685	2	48h, 96h
p_RNA_A**2034052-2034159**-_CHR	CRV15_RS03775	2	48h, 96h
p_RNA_A**2034052-2034159**-_CHR	CRV15_RS03785	2	48h, 96h
p_RNA_A**2034052-2034159**-_CHR	CRV15_RS03790	2	48h, 96h
p_RNA_A**2034052-2034159**-_CHR	CRV15_RS04050	2	48h, 96h
p_RNA_A**2034052-2034159**-_CHR	CRV15_RS04055	2	48h, 96h
p_RNA_A**2034052-2034159**-_CHR	CRV15_RS04060	2	48h, 96h
p_RNA_A**2034052-2034159**-_CHR	CRV15_RS04065	2	48h, 96h
p_RNA_A**2034052-2034159**-_CHR	CRV15_RS04070	2	48h, 96h
p_RNA_A**2034052-2034159**-_CHR	CRV15_RS04075	2	48h, 96h
p_RNA_A**2034052-2034159**-_CHR	CRV15_RS04080	2	48h, 96h
p_RNA_A**2034052-2034159**-_CHR	CRV15_RS04085	2	48h, 96h
p_RNA_A**2034052-2034159**-_CHR	CRV15_RS04745	2	48h, 96h
p_RNA_A**2034052-2034159**-_CHR	CRV15_RS04750	2	48h, 96h
p_RNA_A**2034052-2034159**-_CHR	CRV15_RS04755	2	48h, 96h
p_RNA_A**2034052-2034159**-_CHR	CRV15_RS05890	2	48h, 96h
p_RNA_A**2034052-2034159**-_CHR	CRV15_RS05895	2	48h, 96h
p_RNA_A**2034052-2034159**-_CHR	CRV15_RS05900	2	48h, 96h
p_RNA_A**2034052-2034159**-_CHR	CRV15_RS06225	2	48h, 96h
p_RNA_A**2034052-2034159**-_CHR	CRV15_RS06230	2	48h, 96h
p_RNA_A**2034052-2034159**-_CHR	CRV15_RS06305	2	72h, 96h
p_RNA_A**2034052-2034159**-_CHR	CRV15_RS06850	2	48h, 96h
p_RNA_A**2034052-2034159**-_CHR	CRV15_RS07960	2	48h, 96h
p_RNA_A**2034052-2034159**-_CHR	CRV15_RS07965	2	48h, 96h
p_RNA_A**2034052-2034159**-_CHR	CRV15_RS08295	2	48h, 96h
p_RNA_A**2034052-2034159**-_CHR	CRV15_RS08300	2	48h, 96h
p_RNA_A**2034052-2034159**-_CHR	CRV15_RS09035	2	48h, 96h
p_RNA_A**2034052-2034159**-_CHR	CRV15_RS09120	2	48h, 96h
p_RNA_A**2034052-2034159**-_CHR	CRV15_RS11400	2	48h, 96h
p_RNA_A**2034052-2034159**-_CHR	CRV15_RS11495	2	48h, 96h
p_RNA_A**2034052-2034159**-_CHR	CRV15_RS11555	2	48h, 96h
p_RNA_A**2034052-2034159**-_CHR	CRV15_RS11560	2	48h, 96h
p_RNA_A**2034052-2034159**-_CHR	CRV15_RS11570	2	48h, 96h
p_RNA_A**2034052-2034159**-_CHR	CRV15_RS12105	2	48h, 96h
p_RNA_A**2034052-2034159**-_CHR	CRV15_RS12110	2	48h, 96h
p_RNA_A**2034052-2034159**-_CHR	CRV15_RS12315	2	48h, 96h
p_RNA_A**2034052-2034159**-_CHR	CRV15_RS12510	2	48h, 96h
p_RNA_A**2034052-2034159**-_CHR	CRV15_RS12515	2	48h, 96h
p_RNA_A**2034052-2034159**-_CHR	CRV15_RS13270	2	48h, 96h
p_RNA_A**2034052-2034159**-_CHR	CRV15_RS13390	2	48h, 96h
p_RNA_A**2034052-2034159**-_CHR	CRV15_RS13855	2	48h, 96h
p_RNA_A**2034052-2034159**-_CHR	CRV15_RS13860	2	48h, 96h
p_RNA_A**2034052-2034159**-_CHR	CRV15_RS13870	2	48h, 96h
p_RNA_A**2034052-2034159**-_CHR	CRV15_RS13875	2	48h, 96h
p_RNA_A**2034052-2034159**-_CHR	CRV15_RS13880	2	48h, 96h
p_RNA_A**2034052-2034159**-_CHR	CRV15_RS13885	2	48h, 96h
p_RNA_A**2034052-2034159**-_CHR	CRV15_RS14235	2	48h, 96h
p_RNA_A**2034052-2034159**-_CHR	CRV15_RS14240	2	48h, 96h
p_RNA_A**2034052-2034159**-_CHR	CRV15_RS14245	2	48h, 96h
p_RNA_A**2034052-2034159**-_CHR	CRV15_RS14250	2	48h, 96h
p_RNA_A**2034052-2034159**-_CHR	CRV15_RS14805	2	48h, 96h
p_RNA_A**2034052-2034159**-_CHR	CRV15_RS14815	2	48h, 96h
p_RNA_A**2034052-2034159**-_CHR	CRV15_RS15155	2	72h, 96h
p_RNA_A**2034052-2034159**-_CHR	CRV15_RS15225	2	48h, 96h
p_RNA_A**2034052-2034159**-_CHR	CRV15_RS15360	2	48h, 96h
p_RNA_A**2034052-2034159**-_CHR	CRV15_RS15365	2	48h, 96h
p_RNA_A**2034052-2034159**-_CHR	CRV15_RS15735	2	48h, 96h
p_RNA_A**2034052-2034159**-_CHR	CRV15_RS16325	2	48h, 72h
p_RNA_A**2034052-2034159**-_CHR	CRV15_RS16430	2	48h, 96h
p_RNA_A**2034052-2034159**-_CHR	CRV15_RS16705	2	48h, 96h
p_RNA_A**2034052-2034159**-_CHR	CRV15_RS16730	2	48h, 96h
p_RNA_A**2034052-2034159**-_CHR	CRV15_RS17015	2	48h, 96h
p_RNA_A**2034052-2034159**-_CHR	CRV15_RS18785	2	48h, 72h
p_RNA_A**2034052-2034159**-_CHR	CRV15_RS18790	2	48h, 72h
p_RNA_A**2034052-2034159**-_CHR	CRV15_RS19065	2	48h, 96h
p_RNA_A**2034052-2034159**-_CHR	CRV15_RS19070	2	48h, 96h
p_RNA_A**2034052-2034159**-_CHR	CRV15_RS19075	2	48h, 96h
p_RNA_A**2034052-2034159**-_CHR	CRV15_RS19080	2	48h, 96h
p_RNA_A**2034052-2034159**-_CHR	CRV15_RS19085	2	48h, 96h
p_RNA_A**2034052-2034159**-_CHR	CRV15_RS19090	2	48h, 96h
p_RNA_A**2034052-2034159**-_CHR	CRV15_RS19095	2	48h, 96h
p_RNA_A**2034052-2034159**-_CHR	CRV15_RS19100	2	48h, 96h
p_RNA_A**2034052-2034159**-_CHR	CRV15_RS19105	2	48h, 96h
p_RNA_A**2034052-2034159**-_CHR	CRV15_RS19110	2	48h, 96h
p_RNA_A**2034052-2034159**-_CHR	CRV15_RS19115	2	48h, 96h
p_RNA_A**2034052-2034159**-_CHR	CRV15_RS19120	2	48h, 96h
p_RNA_A**2034052-2034159**-_CHR	CRV15_RS19125	2	48h, 96h
p_RNA_A**2034052-2034159**-_CHR	CRV15_RS19130	2	48h, 96h
p_RNA_A**2034052-2034159**-_CHR	CRV15_RS19135	2	48h, 96h
p_RNA_A**2034052-2034159**-_CHR	CRV15_RS21185	2	48h, 96h
p_RNA_A**2034052-2034159**-_CHR	CRV15_RS21255	2	48h, 96h
p_RNA_A**2034052-2034159**-_CHR	CRV15_RS21285	2	48h, 96h
p_RNA_A**2034052-2034159**-_CHR	CRV15_RS22865	2	48h, 96h
p_RNA_A**2034052-2034159**-_CHR	CRV15_RS22900	2	48h, 96h
p_RNA_A**2034052-2034159**-_CHR	CRV15_RS23175	2	48h, 96h
p_RNA_A**2034052-2034159**-_CHR	CRV15_RS23400	2	48h, 96h
p_RNA_A**2034052-2034159**-_CHR	CRV15_RS23760	2	48h, 72h
p_RNA_A**2034052-2034159**-_CHR	CRV15_RS25580	2	48h, 96h
p_RNA_A**2034052-2034159**-_CHR	CRV15_RS25585	2	48h, 96h
p_RNA_A**2034052-2034159**-_CHR	CRV15_RS25590	2	48h, 96h
p_RNA_A**2034052-2034159**-_CHR	CRV15_RS25600	2	48h, 96h
p_RNA_A**2034052-2034159**-_CHR	CRV15_RS25605	2	48h, 96h
p_RNA_A**2034052-2034159**-_CHR	CRV15_RS27015	2	72h, 96h
p_RNA_A**2034052-2034159**-_CHR	CRV15_RS27035	2	72h, 96h
p_RNA_A**2034052-2034159**-_CHR	CRV15_RS27045	2	72h, 96h
p_RNA_A**2034052-2034159**-_CHR	CRV15_RS27050	2	72h, 96h
p_RNA_A**2034052-2034159**-_CHR	CRV15_RS27055	2	72h, 96h
p_RNA_A**2034052-2034159**-_CHR	CRV15_RS27060	2	72h, 96h
p_RNA_A**2034052-2034159**-_CHR	CRV15_RS27070	2	72h, 96h
p_RNA_A**2034052-2034159**-_CHR	CRV15_RS27075	2	72h, 96h
p_RNA_A**2034052-2034159**-_CHR	CRV15_RS27370	2	48h, 96h
p_RNA_A**2034052-2034159**-_CHR	CRV15_RS27665	2	48h, 96h
p_RNA_A**2034052-2034159**-_CHR	CRV15_RS28145	2	48h, 96h
p_RNA_A**2034052-2034159**-_CHR	CRV15_RS28330	2	48h, 96h
p_RNA_A**2034052-2034159**-_CHR	CRV15_RS28650	2	48h, 96h
p_RNA_A**2034052-2034159**-_CHR	CRV15_RS28855	2	48h, 96h
p_RNA_A**2034052-2034159**-_CHR	CRV15_RS28870	2	48h, 96h
p_RNA_A**2034052-2034159**-_CHR	CRV15_RS29500	2	48h, 96h
p_RNA_A**2034052-2034159**-_CHR	CRV15_RS30010	2	48h, 96h
p_RNA_A**2034052-2034159**-_CHR	CRV15_RS30335	2	48h, 96h
p_RNA_A**2034052-2034159**-_CHR	CRV15_RS30690	2	48h, 96h
p_RNA_A**2034052-2034159**-_CHR	CRV15_RS30695	2	48h, 96h
p_RNA_A**2034052-2034159**-_CHR	CRV15_RS31010	2	48h, 96h
p_RNA_A**2034052-2034159**-_CHR	CRV15_RS31015	2	48h, 96h
p_RNA_A**2034052-2034159**-_CHR	CRV15_RS31020	2	48h, 96h
p_RNA_A**2034052-2034159**-_CHR	CRV15_RS31025	2	48h, 96h
p_RNA_A**2034052-2034159**-_CHR	CRV15_RS31030	2	48h, 96h
p_RNA_A**2034052-2034159**-_CHR	CRV15_RS31230	2	48h, 96h
p_RNA_A**2034052-2034159**-_CHR	CRV15_RS31260	2	48h, 72h
p_RNA_A**2034052-2034159**-_CHR	CRV15_RS31705	2	48h, 96h
p_RNA_A**2034052-2034159**-_CHR	CRV15_RS31915	2	48h, 96h
p_RNA_A**2034052-2034159**-_CHR	CRV15_RS31920	2	48h, 96h
p_RNA_A**2034052-2034159**-_CHR	CRV15_RS31925	2	48h, 96h
p_RNA_A**2034052-2034159**-_CHR	CRV15_RS31930	2	48h, 96h
p_RNA_A**2034052-2034159**-_CHR	CRV15_RS31935	2	48h, 96h
p_RNA_A**2034052-2034159**-_CHR	CRV15_RS31940	2	48h, 96h
p_RNA_A**2034052-2034159**-_CHR	CRV15_RS31945	2	48h, 96h
p_RNA_A**2034052-2034159**-_CHR	CRV15_RS31950	2	48h, 96h
p_RNA_A**2034052-2034159**-_CHR	CRV15_RS32005	2	48h, 96h
p_RNA_A**2034052-2034159**-_CHR	CRV15_RS32010	2	48h, 96h
p_RNA_A**2034052-2034159**-_CHR	CRV15_RS32015	2	48h, 96h
p_RNA_A**2034052-2034159**-_CHR	CRV15_RS32020	2	48h, 96h
p_RNA_A**2034052-2034159**-_CHR	CRV15_RS32025	2	48h, 96h
p_RNA_A**2034052-2034159**-_CHR	CRV15_RS32030	2	48h, 96h
p_RNA_A**2034052-2034159**-_CHR	CRV15_RS32105	2	48h, 96h
p_RNA_A**2034052-2034159**-_CHR	CRV15_RS32950	2	48h, 96h
p_RNA_A**2034052-2034159**-_CHR	CRV15_RS32955	2	48h, 96h
p_RNA_A**2034052-2034159**-_CHR	CRV15_RS33230	2	48h, 96h
p_RNA_A**2034052-2034159**-_CHR	CRV15_RS33235	2	48h, 96h
p_RNA_A**2034052-2034159**-_CHR	CRV15_RS33240	2	48h, 96h
p_RNA_A**2034052-2034159**-_CHR	CRV15_RS33245	2	48h, 96h
p_RNA_A**2034052-2034159**-_CHR	CRV15_RS33250	2	48h, 96h
p_RNA_A**2034052-2034159**-_CHR	CRV15_RS33255	2	48h, 96h
p_RNA_A**2034052-2034159**-_CHR	CRV15_RS33265	2	48h, 96h
p_RNA_A**2034052-2034159**-_CHR	CRV15_RS33270	2	48h, 96h
p_RNA_A**2034052-2034159**-_CHR	CRV15_RS33275	2	48h, 96h
p_RNA_A**2034052-2034159**-_CHR	CRV15_RS33280	2	48h, 96h
p_RNA_A**2034052-2034159**-_CHR	CRV15_RS33285	2	48h, 96h
p_RNA_A**2034052-2034159**-_CHR	CRV15_RS33385	2	48h, 96h
p_RNA_A**2034052-2034159**-_CHR	CRV15_RS33845	2	48h, 96h
p_RNA_A**2034052-2034159**-_CHR	CRV15_RS33850	2	48h, 96h
p_RNA_A**2034052-2034159**-_CHR	CRV15_RS33855	2	48h, 96h
p_RNA_A**2034052-2034159**-_CHR	CRV15_RS33860	2	48h, 96h
p_RNA_A**2034052-2034159**-_CHR	CRV15_RS33865	2	48h, 96h
p_RNA_A**2034052-2034159**-_CHR	CRV15_RS33870	2	48h, 96h
p_RNA_A**2034052-2034159**-_CHR	CRV15_RS33875	2	48h, 96h
p_RNA_A**2034052-2034159**-_CHR	CRV15_RS33890	2	48h, 96h
p_RNA_A**2034052-2034159**-_CHR	CRV15_RS33895	2	48h, 96h
p_RNA_A**2034052-2034159**-_CHR	CRV15_RS33900	2	48h, 96h
p_RNA_A**2034052-2034159**-_CHR	CRV15_RS33905	2	48h, 96h
p_RNA_A**2034052-2034159**-_CHR	CRV15_RS33915	2	48h, 96h
p_RNA_A**2034052-2034159**-_CHR	CRV15_RS33935	2	48h, 96h
p_RNA_A**2034052-2034159**-_CHR	CRV15_RS34270	2	48h, 96h
p_RNA_A**2034052-2034159**-_CHR	CRV15_RS34275	2	48h, 96h
p_RNA_A**2034052-2034159**-_CHR	CRV15_RS34280	2	48h, 96h
p_RNA_A**2034052-2034159**-_CHR	CRV15_RS34960	2	48h, 96h
p_RNA_A**2034052-2034159**-_CHR	CRV15_RS35270	2	48h, 96h
p_RNA_A**2034052-2034159**-_CHR	CRV15_RS35275	2	48h, 96h
p_RNA_A**2034052-2034159**-_CHR	CRV15_RS35280	2	48h, 96h
p_RNA_A**2034052-2034159**-_CHR	CRV15_RS35345	2	48h, 96h
p_RNA_A**2034052-2034159**-_CHR	CRV15_RS35665	2	72h, 96h
p_RNA_A**2034052-2034159**-_CHR	CRV15_RS36145	2	48h, 96h
p_RNA_A**2034052-2034159**-_CHR	CRV15_RS36185	2	48h, 96h
p_RNA_A**2034052-2034159**-_CHR	CRV15_RS36420	2	48h, 96h
p_RNA_A**2034052-2034159**-_CHR	CRV15_RS36550	2	48h, 96h
p_RNA_A**2034052-2034159**-_CHR	CRV15_RS36795	2	48h, 96h
p_RNA_A**2034052-2034159**-_CHR	CRV15_RS37505	2	48h, 96h
p_RNA_A**2511920-2512466**-_CHR	CRV15_RS04370	2	72h, 96h
p_RNA_A**2511920-2512466**-_CHR	CRV15_RS22950	2	72h, 96h
p_RNA_A**2511920-2512466**-_CHR	CRV15_RS34435	2	72h, 96h
p_RNA_A**2511920-2512466**-_CHR	CRV15_RS34440	2	72h, 96h
p_RNA_A**2511920-2512466**-_CHR	CRV15_RS34445	2	72h, 96h
p_RNA_A**2511920-2512466**-_CHR	CRV15_RS34460	2	72h, 96h
p_RNA_A**2511920-2512466**-_CHR	CRV15_RS34465	2	72h, 96h
p_RNA_A**2531278-2531759**-_CHR	CRV15_RS04370	2	72h, 96h
p_RNA_A**2531278-2531759**-_CHR	CRV15_RS22950	2	72h, 96h
p_RNA_A**2531278-2531759**-_CHR	CRV15_RS34435	2	72h, 96h
p_RNA_A**2531278-2531759**-_CHR	CRV15_RS34440	2	72h, 96h
p_RNA_A**2531278-2531759**-_CHR	CRV15_RS34445	2	72h, 96h
p_RNA_A**2531278-2531759**-_CHR	CRV15_RS34460	2	72h, 96h
p_RNA_A**2531278-2531759**-_CHR	CRV15_RS34465	2	72h, 96h
p_RNA_A**261886-262079**-_CHR	CRV15_RS04370	2	72h, 96h
p_RNA_A**261886-262079**-_CHR	CRV15_RS22950	2	72h, 96h
p_RNA_A**261886-262079**-_CHR	CRV15_RS34435	2	72h, 96h
p_RNA_A**261886-262079**-_CHR	CRV15_RS34440	2	72h, 96h
p_RNA_A**261886-262079**-_CHR	CRV15_RS34445	2	72h, 96h
p_RNA_A**261886-262079**-_CHR	CRV15_RS34460	2	72h, 96h
p_RNA_A**261886-262079**-_CHR	CRV15_RS34465	2	72h, 96h
p_RNA_A**2915250-2915649**-_CHR	CRV15_RS04370	2	72h, 96h
p_RNA_A**2915250-2915649**-_CHR	CRV15_RS22950	2	72h, 96h
p_RNA_A**2915250-2915649**-_CHR	CRV15_RS34435	2	72h, 96h
p_RNA_A**2915250-2915649**-_CHR	CRV15_RS34440	2	72h, 96h
p_RNA_A**2915250-2915649**-_CHR	CRV15_RS34445	2	72h, 96h
p_RNA_A**2915250-2915649**-_CHR	CRV15_RS34460	2	72h, 96h
p_RNA_A**2915250-2915649**-_CHR	CRV15_RS34465	2	72h, 96h
p_RNA_A**3056958-3057381**+_CHR	CRV15_RS04370	2	72h, 96h
p_RNA_A**3056958-3057381**+_CHR	CRV15_RS22950	2	72h, 96h
p_RNA_A**3056958-3057381**+_CHR	CRV15_RS34435	2	72h, 96h
p_RNA_A**3056958-3057381**+_CHR	CRV15_RS34440	2	72h, 96h
p_RNA_A**3056958-3057381**+_CHR	CRV15_RS34445	2	72h, 96h
p_RNA_A**3056958-3057381**+_CHR	CRV15_RS34460	2	72h, 96h
p_RNA_A**3056958-3057381**+_CHR	CRV15_RS34465	2	72h, 96h
p_RNA_A**3088544-3088933**+_CHR	CRV15_RS02185	2	48h, 96h
p_RNA_A**3088544-3088933**+_CHR	CRV15_RS02960	2	48h, 96h
p_RNA_A**3088544-3088933**+_CHR	CRV15_RS03480	2	48h, 96h
p_RNA_A**3088544-3088933**+_CHR	CRV15_RS03630	2	48h, 96h
p_RNA_A**3088544-3088933**+_CHR	CRV15_RS04320	2	48h, 96h
p_RNA_A**3088544-3088933**+_CHR	CRV15_RS04370	2	72h, 96h
p_RNA_A**3088544-3088933**+_CHR	CRV15_RS04405	2	48h, 96h
p_RNA_A**3088544-3088933**+_CHR	CRV15_RS05285	2	48h, 96h
p_RNA_A**3088544-3088933**+_CHR	CRV15_RS06650	2	48h, 96h
p_RNA_A**3088544-3088933**+_CHR	CRV15_RS06910	2	48h, 96h
p_RNA_A**3088544-3088933**+_CHR	CRV15_RS06915	2	48h, 96h
p_RNA_A**3088544-3088933**+_CHR	CRV15_RS10705	2	48h, 96h
p_RNA_A**3088544-3088933**+_CHR	CRV15_RS11355	2	48h, 96h
p_RNA_A**3088544-3088933**+_CHR	CRV15_RS11710	2	48h, 96h
p_RNA_A**3088544-3088933**+_CHR	CRV15_RS12865	2	48h, 96h
p_RNA_A**3088544-3088933**+_CHR	CRV15_RS13210	2	48h, 96h
p_RNA_A**3088544-3088933**+_CHR	CRV15_RS13220	2	48h, 96h
p_RNA_A**3088544-3088933**+_CHR	CRV15_RS13225	2	48h, 96h
p_RNA_A**3088544-3088933**+_CHR	CRV15_RS14625	2	48h, 96h
p_RNA_A**3088544-3088933**+_CHR	CRV15_RS17380	2	48h, 96h
p_RNA_A**3088544-3088933**+_CHR	CRV15_RS18555	2	48h, 96h
p_RNA_A**3088544-3088933**+_CHR	CRV15_RS18600	2	48h, 96h
p_RNA_A**3088544-3088933**+_CHR	CRV15_RS18980	2	48h, 96h
p_RNA_A**3088544-3088933**+_CHR	CRV15_RS22520	2	48h, 96h
p_RNA_A**3088544-3088933**+_CHR	CRV15_RS22950	2	72h, 96h
p_RNA_A**3088544-3088933**+_CHR	CRV15_RS23325	2	48h, 96h
p_RNA_A**3088544-3088933**+_CHR	CRV15_RS24580	2	48h, 96h
p_RNA_A**3088544-3088933**+_CHR	CRV15_RS25230	2	48h, 96h
p_RNA_A**3088544-3088933**+_CHR	CRV15_RS27420	2	48h, 96h
p_RNA_A**3088544-3088933**+_CHR	CRV15_RS27770	2	48h, 96h
p_RNA_A**3088544-3088933**+_CHR	CRV15_RS27820	2	48h, 96h
p_RNA_A**3088544-3088933**+_CHR	CRV15_RS27825	2	48h, 96h
p_RNA_A**3088544-3088933**+_CHR	CRV15_RS27890	2	48h, 96h
p_RNA_A**3088544-3088933**+_CHR	CRV15_RS27930	2	48h, 96h
p_RNA_A**3088544-3088933**+_CHR	CRV15_RS27935	2	48h, 96h
p_RNA_A**3088544-3088933**+_CHR	CRV15_RS27940	2	48h, 96h
p_RNA_A**3088544-3088933**+_CHR	CRV15_RS27950	2	48h, 96h
p_RNA_A**3088544-3088933**+_CHR	CRV15_RS34435	2	72h, 96h
p_RNA_A**3088544-3088933**+_CHR	CRV15_RS34440	2	72h, 96h
p_RNA_A**3088544-3088933**+_CHR	CRV15_RS34445	2	72h, 96h
p_RNA_A**3088544-3088933**+_CHR	CRV15_RS34460	2	72h, 96h
p_RNA_A**3088544-3088933**+_CHR	CRV15_RS34465	2	72h, 96h
p_RNA_A**3088544-3088933**+_CHR	CRV15_RS35905	2	48h, 96h
p_RNA_A**3088544-3088933**+_CHR	CRV15_RS36560	2	48h, 96h
p_RNA_A**3088544-3088933**+_CHR	CRV15_RS36580	2	48h, 96h
p_RNA_A**3088544-3088933**+_CHR	CRV15_RS36665	2	48h, 96h
p_RNA_A**3115959-3116084**+_CHR	CRV15_RS00225	2	72h, 96h
p_RNA_A**3115959-3116084**+_CHR	CRV15_RS00750	2	72h, 96h
p_RNA_A**3115959-3116084**+_CHR	CRV15_RS00815	2	72h, 96h
p_RNA_A**3115959-3116084**+_CHR	CRV15_RS00820	2	72h, 96h
p_RNA_A**3115959-3116084**+_CHR	CRV15_RS02575	2	72h, 96h
p_RNA_A**3115959-3116084**+_CHR	CRV15_RS03670	2	72h, 96h
p_RNA_A**3115959-3116084**+_CHR	CRV15_RS03680	2	72h, 96h
p_RNA_A**3115959-3116084**+_CHR	CRV15_RS03685	2	72h, 96h
p_RNA_A**3115959-3116084**+_CHR	CRV15_RS03775	2	72h, 96h
p_RNA_A**3115959-3116084**+_CHR	CRV15_RS03785	2	72h, 96h
p_RNA_A**3115959-3116084**+_CHR	CRV15_RS03790	2	72h, 96h
p_RNA_A**3115959-3116084**+_CHR	CRV15_RS04055	2	72h, 96h
p_RNA_A**3115959-3116084**+_CHR	CRV15_RS04060	2	72h, 96h
p_RNA_A**3115959-3116084**+_CHR	CRV15_RS04065	2	72h, 96h
p_RNA_A**3115959-3116084**+_CHR	CRV15_RS04070	2	72h, 96h
p_RNA_A**3115959-3116084**+_CHR	CRV15_RS04075	2	72h, 96h
p_RNA_A**3115959-3116084**+_CHR	CRV15_RS04080	2	72h, 96h
p_RNA_A**3115959-3116084**+_CHR	CRV15_RS04085	2	72h, 96h
p_RNA_A**3115959-3116084**+_CHR	CRV15_RS04745	2	72h, 96h
p_RNA_A**3115959-3116084**+_CHR	CRV15_RS04750	2	72h, 96h
p_RNA_A**3115959-3116084**+_CHR	CRV15_RS04755	2	72h, 96h
p_RNA_A**3115959-3116084**+_CHR	CRV15_RS05890	2	72h, 96h
p_RNA_A**3115959-3116084**+_CHR	CRV15_RS05895	2	72h, 96h
p_RNA_A**3115959-3116084**+_CHR	CRV15_RS05900	2	72h, 96h
p_RNA_A**3115959-3116084**+_CHR	CRV15_RS06225	2	72h, 96h
p_RNA_A**3115959-3116084**+_CHR	CRV15_RS06230	2	72h, 96h
p_RNA_A**3115959-3116084**+_CHR	CRV15_RS07960	2	72h, 96h
p_RNA_A**3115959-3116084**+_CHR	CRV15_RS07965	2	72h, 96h
p_RNA_A**3115959-3116084**+_CHR	CRV15_RS08295	2	72h, 96h
p_RNA_A**3115959-3116084**+_CHR	CRV15_RS08510	2	72h, 96h
p_RNA_A**3115959-3116084**+_CHR	CRV15_RS09035	2	72h, 96h
p_RNA_A**3115959-3116084**+_CHR	CRV15_RS10400	2	72h, 96h
p_RNA_A**3115959-3116084**+_CHR	CRV15_RS11390	2	72h, 96h
p_RNA_A**3115959-3116084**+_CHR	CRV15_RS11495	2	72h, 96h
p_RNA_A**3115959-3116084**+_CHR	CRV15_RS12315	2	72h, 96h
p_RNA_A**3115959-3116084**+_CHR	CRV15_RS12510	2	72h, 96h
p_RNA_A**3115959-3116084**+_CHR	CRV15_RS12515	2	72h, 96h
p_RNA_A**3115959-3116084**+_CHR	CRV15_RS13270	2	72h, 96h
p_RNA_A**3115959-3116084**+_CHR	CRV15_RS13390	2	72h, 96h
p_RNA_A**3115959-3116084**+_CHR	CRV15_RS13855	2	72h, 96h
p_RNA_A**3115959-3116084**+_CHR	CRV15_RS13860	2	72h, 96h
p_RNA_A**3115959-3116084**+_CHR	CRV15_RS13870	2	72h, 96h
p_RNA_A**3115959-3116084**+_CHR	CRV15_RS13875	2	72h, 96h
p_RNA_A**3115959-3116084**+_CHR	CRV15_RS13880	2	72h, 96h
p_RNA_A**3115959-3116084**+_CHR	CRV15_RS13885	2	72h, 96h
p_RNA_A**3115959-3116084**+_CHR	CRV15_RS14805	2	72h, 96h
p_RNA_A**3115959-3116084**+_CHR	CRV15_RS14815	2	72h, 96h
p_RNA_A**3115959-3116084**+_CHR	CRV15_RS15735	2	72h, 96h
p_RNA_A**3115959-3116084**+_CHR	CRV15_RS16430	2	72h, 96h
p_RNA_A**3115959-3116084**+_CHR	CRV15_RS16705	2	72h, 96h
p_RNA_A**3115959-3116084**+_CHR	CRV15_RS16710	2	72h, 96h
p_RNA_A**3115959-3116084**+_CHR	CRV15_RS16730	2	72h, 96h
p_RNA_A**3115959-3116084**+_CHR	CRV15_RS19055	2	72h, 96h
p_RNA_A**3115959-3116084**+_CHR	CRV15_RS19065	2	72h, 96h
p_RNA_A**3115959-3116084**+_CHR	CRV15_RS19070	2	72h, 96h
p_RNA_A**3115959-3116084**+_CHR	CRV15_RS19075	2	72h, 96h
p_RNA_A**3115959-3116084**+_CHR	CRV15_RS19080	2	72h, 96h
p_RNA_A**3115959-3116084**+_CHR	CRV15_RS19085	2	72h, 96h
p_RNA_A**3115959-3116084**+_CHR	CRV15_RS19090	2	72h, 96h
p_RNA_A**3115959-3116084**+_CHR	CRV15_RS19095	2	72h, 96h
p_RNA_A**3115959-3116084**+_CHR	CRV15_RS19100	2	72h, 96h
p_RNA_A**3115959-3116084**+_CHR	CRV15_RS19105	2	72h, 96h
p_RNA_A**3115959-3116084**+_CHR	CRV15_RS19110	2	72h, 96h
p_RNA_A**3115959-3116084**+_CHR	CRV15_RS19115	2	72h, 96h
p_RNA_A**3115959-3116084**+_CHR	CRV15_RS19120	2	72h, 96h
p_RNA_A**3115959-3116084**+_CHR	CRV15_RS19125	2	72h, 96h
p_RNA_A**3115959-3116084**+_CHR	CRV15_RS19130	2	72h, 96h
p_RNA_A**3115959-3116084**+_CHR	CRV15_RS19135	2	72h, 96h
p_RNA_A**3115959-3116084**+_CHR	CRV15_RS21185	2	72h, 96h
p_RNA_A**3115959-3116084**+_CHR	CRV15_RS21255	2	72h, 96h
p_RNA_A**3115959-3116084**+_CHR	CRV15_RS22865	2	72h, 96h
p_RNA_A**3115959-3116084**+_CHR	CRV15_RS22900	2	72h, 96h
p_RNA_A**3115959-3116084**+_CHR	CRV15_RS23175	2	72h, 96h
p_RNA_A**3115959-3116084**+_CHR	CRV15_RS23830	2	72h, 96h
p_RNA_A**3115959-3116084**+_CHR	CRV15_RS23835	2	72h, 96h
p_RNA_A**3115959-3116084**+_CHR	CRV15_RS23840	2	72h, 96h
p_RNA_A**3115959-3116084**+_CHR	CRV15_RS25580	2	72h, 96h
p_RNA_A**3115959-3116084**+_CHR	CRV15_RS25585	2	72h, 96h
p_RNA_A**3115959-3116084**+_CHR	CRV15_RS25590	2	72h, 96h
p_RNA_A**3115959-3116084**+_CHR	CRV15_RS25595	2	72h, 96h
p_RNA_A**3115959-3116084**+_CHR	CRV15_RS25600	2	72h, 96h
p_RNA_A**3115959-3116084**+_CHR	CRV15_RS25605	2	72h, 96h
p_RNA_A**3115959-3116084**+_CHR	CRV15_RS27665	2	72h, 96h
p_RNA_A**3115959-3116084**+_CHR	CRV15_RS28330	2	72h, 96h
p_RNA_A**3115959-3116084**+_CHR	CRV15_RS28870	2	72h, 96h
p_RNA_A**3115959-3116084**+_CHR	CRV15_RS29500	2	72h, 96h
p_RNA_A**3115959-3116084**+_CHR	CRV15_RS30660	2	72h, 96h
p_RNA_A**3115959-3116084**+_CHR	CRV15_RS30690	2	72h, 96h
p_RNA_A**3115959-3116084**+_CHR	CRV15_RS30695	2	72h, 96h
p_RNA_A**3115959-3116084**+_CHR	CRV15_RS31015	2	72h, 96h
p_RNA_A**3115959-3116084**+_CHR	CRV15_RS31020	2	72h, 96h
p_RNA_A**3115959-3116084**+_CHR	CRV15_RS31025	2	72h, 96h
p_RNA_A**3115959-3116084**+_CHR	CRV15_RS31030	2	72h, 96h
p_RNA_A**3115959-3116084**+_CHR	CRV15_RS31230	2	72h, 96h
p_RNA_A**3115959-3116084**+_CHR	CRV15_RS31915	2	72h, 96h
p_RNA_A**3115959-3116084**+_CHR	CRV15_RS31920	2	72h, 96h
p_RNA_A**3115959-3116084**+_CHR	CRV15_RS31925	2	72h, 96h
p_RNA_A**3115959-3116084**+_CHR	CRV15_RS31930	2	72h, 96h
p_RNA_A**3115959-3116084**+_CHR	CRV15_RS31935	2	72h, 96h
p_RNA_A**3115959-3116084**+_CHR	CRV15_RS31940	2	72h, 96h
p_RNA_A**3115959-3116084**+_CHR	CRV15_RS31945	2	72h, 96h
p_RNA_A**3115959-3116084**+_CHR	CRV15_RS31950	2	72h, 96h
p_RNA_A**3115959-3116084**+_CHR	CRV15_RS32005	2	72h, 96h
p_RNA_A**3115959-3116084**+_CHR	CRV15_RS32010	2	72h, 96h
p_RNA_A**3115959-3116084**+_CHR	CRV15_RS32015	2	72h, 96h
p_RNA_A**3115959-3116084**+_CHR	CRV15_RS32020	2	72h, 96h
p_RNA_A**3115959-3116084**+_CHR	CRV15_RS32025	2	72h, 96h
p_RNA_A**3115959-3116084**+_CHR	CRV15_RS32030	2	72h, 96h
p_RNA_A**3115959-3116084**+_CHR	CRV15_RS32950	2	72h, 96h
p_RNA_A**3115959-3116084**+_CHR	CRV15_RS32955	2	72h, 96h
p_RNA_A**3115959-3116084**+_CHR	CRV15_RS33155	2	72h, 96h
p_RNA_A**3115959-3116084**+_CHR	CRV15_RS33230	2	72h, 96h
p_RNA_A**3115959-3116084**+_CHR	CRV15_RS33235	2	72h, 96h
p_RNA_A**3115959-3116084**+_CHR	CRV15_RS33240	2	72h, 96h
p_RNA_A**3115959-3116084**+_CHR	CRV15_RS33245	2	72h, 96h
p_RNA_A**3115959-3116084**+_CHR	CRV15_RS33250	2	72h, 96h
p_RNA_A**3115959-3116084**+_CHR	CRV15_RS33255	2	72h, 96h
p_RNA_A**3115959-3116084**+_CHR	CRV15_RS33265	2	72h, 96h
p_RNA_A**3115959-3116084**+_CHR	CRV15_RS33270	2	72h, 96h
p_RNA_A**3115959-3116084**+_CHR	CRV15_RS33275	2	72h, 96h
p_RNA_A**3115959-3116084**+_CHR	CRV15_RS33285	2	72h, 96h
p_RNA_A**3115959-3116084**+_CHR	CRV15_RS33385	2	72h, 96h
p_RNA_A**3115959-3116084**+_CHR	CRV15_RS33845	2	72h, 96h
p_RNA_A**3115959-3116084**+_CHR	CRV15_RS33850	2	72h, 96h
p_RNA_A**3115959-3116084**+_CHR	CRV15_RS33855	2	72h, 96h
p_RNA_A**3115959-3116084**+_CHR	CRV15_RS33860	2	72h, 96h
p_RNA_A**3115959-3116084**+_CHR	CRV15_RS33865	2	72h, 96h
p_RNA_A**3115959-3116084**+_CHR	CRV15_RS33870	2	72h, 96h
p_RNA_A**3115959-3116084**+_CHR	CRV15_RS33875	2	72h, 96h
p_RNA_A**3115959-3116084**+_CHR	CRV15_RS33890	2	72h, 96h
p_RNA_A**3115959-3116084**+_CHR	CRV15_RS33895	2	72h, 96h
p_RNA_A**3115959-3116084**+_CHR	CRV15_RS33900	2	72h, 96h
p_RNA_A**3115959-3116084**+_CHR	CRV15_RS33905	2	72h, 96h
p_RNA_A**3115959-3116084**+_CHR	CRV15_RS33915	2	72h, 96h
p_RNA_A**3115959-3116084**+_CHR	CRV15_RS33935	2	72h, 96h
p_RNA_A**3115959-3116084**+_CHR	CRV15_RS34270	2	72h, 96h
p_RNA_A**3115959-3116084**+_CHR	CRV15_RS34275	2	72h, 96h
p_RNA_A**3115959-3116084**+_CHR	CRV15_RS34280	2	72h, 96h
p_RNA_A**3115959-3116084**+_CHR	CRV15_RS34960	2	72h, 96h
p_RNA_A**3115959-3116084**+_CHR	CRV15_RS35065	2	72h, 96h
p_RNA_A**3115959-3116084**+_CHR	CRV15_RS35125	2	72h, 96h
p_RNA_A**3115959-3116084**+_CHR	CRV15_RS35270	2	72h, 96h
p_RNA_A**3115959-3116084**+_CHR	CRV15_RS35275	2	72h, 96h
p_RNA_A**3115959-3116084**+_CHR	CRV15_RS35280	2	72h, 96h
p_RNA_A**3115959-3116084**+_CHR	CRV15_RS35345	2	72h, 96h
p_RNA_A**3115959-3116084**+_CHR	CRV15_RS35500	2	72h, 96h
p_RNA_A**3115959-3116084**+_CHR	CRV15_RS36145	2	72h, 96h
p_RNA_A**3115959-3116084**+_CHR	CRV15_RS36185	2	72h, 96h
p_RNA_A**3115959-3116084**+_CHR	CRV15_RS36550	2	72h, 96h
p_RNA_A**3125221-3125268**-_CHR	CRV15_RS04370	2	72h, 96h
p_RNA_A**3125221-3125268**-_CHR	CRV15_RS22950	2	72h, 96h
p_RNA_A**3125221-3125268**-_CHR	CRV15_RS34435	2	72h, 96h
p_RNA_A**3125221-3125268**-_CHR	CRV15_RS34440	2	72h, 96h
p_RNA_A**3125221-3125268**-_CHR	CRV15_RS34445	2	72h, 96h
p_RNA_A**3125221-3125268**-_CHR	CRV15_RS34460	2	72h, 96h
p_RNA_A**3125221-3125268**-_CHR	CRV15_RS34465	2	72h, 96h
p_RNA_A**3179316-3179475**+_CHR	CRV15_RS06305	2	72h, 96h
p_RNA_A**3179316-3179475**+_CHR	CRV15_RS15155	2	72h, 96h
p_RNA_A**3179316-3179475**+_CHR	CRV15_RS27015	2	72h, 96h
p_RNA_A**3179316-3179475**+_CHR	CRV15_RS27035	2	72h, 96h
p_RNA_A**3179316-3179475**+_CHR	CRV15_RS27045	2	72h, 96h
p_RNA_A**3179316-3179475**+_CHR	CRV15_RS27050	2	72h, 96h
p_RNA_A**3179316-3179475**+_CHR	CRV15_RS27055	2	72h, 96h
p_RNA_A**3179316-3179475**+_CHR	CRV15_RS27060	2	72h, 96h
p_RNA_A**3179316-3179475**+_CHR	CRV15_RS27070	2	72h, 96h
p_RNA_A**3179316-3179475**+_CHR	CRV15_RS27075	2	72h, 96h
p_RNA_A**3179316-3179475**+_CHR	CRV15_RS35665	2	72h, 96h
p_RNA_A**3232230-3232353**-_CHR	CRV15_RS04370	2	72h, 96h
p_RNA_A**3232230-3232353**-_CHR	CRV15_RS22950	2	72h, 96h
p_RNA_A**3232230-3232353**-_CHR	CRV15_RS34435	2	72h, 96h
p_RNA_A**3232230-3232353**-_CHR	CRV15_RS34440	2	72h, 96h
p_RNA_A**3232230-3232353**-_CHR	CRV15_RS34445	2	72h, 96h
p_RNA_A**3232230-3232353**-_CHR	CRV15_RS34460	2	72h, 96h
p_RNA_A**3232230-3232353**-_CHR	CRV15_RS34465	2	72h, 96h
p_RNA_A**3319766-3319907**-_CHR	CRV15_RS02185	2	48h, 96h
p_RNA_A**3319766-3319907**-_CHR	CRV15_RS02960	2	48h, 96h
p_RNA_A**3319766-3319907**-_CHR	CRV15_RS03480	2	48h, 96h
p_RNA_A**3319766-3319907**-_CHR	CRV15_RS03630	2	48h, 96h
p_RNA_A**3319766-3319907**-_CHR	CRV15_RS04320	2	48h, 96h
p_RNA_A**3319766-3319907**-_CHR	CRV15_RS04370	2	72h, 96h
p_RNA_A**3319766-3319907**-_CHR	CRV15_RS04405	2	48h, 96h
p_RNA_A**3319766-3319907**-_CHR	CRV15_RS05285	2	48h, 96h
p_RNA_A**3319766-3319907**-_CHR	CRV15_RS06650	2	48h, 96h
p_RNA_A**3319766-3319907**-_CHR	CRV15_RS06910	2	48h, 96h
p_RNA_A**3319766-3319907**-_CHR	CRV15_RS06915	2	48h, 96h
p_RNA_A**3319766-3319907**-_CHR	CRV15_RS10705	2	48h, 96h
p_RNA_A**3319766-3319907**-_CHR	CRV15_RS11355	2	48h, 96h
p_RNA_A**3319766-3319907**-_CHR	CRV15_RS11710	2	48h, 96h
p_RNA_A**3319766-3319907**-_CHR	CRV15_RS12865	2	48h, 96h
p_RNA_A**3319766-3319907**-_CHR	CRV15_RS13210	2	48h, 96h
p_RNA_A**3319766-3319907**-_CHR	CRV15_RS13220	2	48h, 96h
p_RNA_A**3319766-3319907**-_CHR	CRV15_RS13225	2	48h, 96h
p_RNA_A**3319766-3319907**-_CHR	CRV15_RS14625	2	48h, 96h
p_RNA_A**3319766-3319907**-_CHR	CRV15_RS17380	2	48h, 96h
p_RNA_A**3319766-3319907**-_CHR	CRV15_RS18555	2	48h, 96h
p_RNA_A**3319766-3319907**-_CHR	CRV15_RS18600	2	48h, 96h
p_RNA_A**3319766-3319907**-_CHR	CRV15_RS18980	2	48h, 96h
p_RNA_A**3319766-3319907**-_CHR	CRV15_RS22520	2	48h, 96h
p_RNA_A**3319766-3319907**-_CHR	CRV15_RS22950	2	72h, 96h
p_RNA_A**3319766-3319907**-_CHR	CRV15_RS23325	2	48h, 96h
p_RNA_A**3319766-3319907**-_CHR	CRV15_RS24580	2	48h, 96h
p_RNA_A**3319766-3319907**-_CHR	CRV15_RS25230	2	48h, 96h
p_RNA_A**3319766-3319907**-_CHR	CRV15_RS27420	2	48h, 96h
p_RNA_A**3319766-3319907**-_CHR	CRV15_RS27770	2	48h, 96h
p_RNA_A**3319766-3319907**-_CHR	CRV15_RS27820	2	48h, 96h
p_RNA_A**3319766-3319907**-_CHR	CRV15_RS27825	2	48h, 96h
p_RNA_A**3319766-3319907**-_CHR	CRV15_RS27890	2	48h, 96h
p_RNA_A**3319766-3319907**-_CHR	CRV15_RS27930	2	48h, 96h
p_RNA_A**3319766-3319907**-_CHR	CRV15_RS27935	2	48h, 96h
p_RNA_A**3319766-3319907**-_CHR	CRV15_RS27940	2	48h, 96h
p_RNA_A**3319766-3319907**-_CHR	CRV15_RS27950	2	48h, 96h
p_RNA_A**3319766-3319907**-_CHR	CRV15_RS34435	2	72h, 96h
p_RNA_A**3319766-3319907**-_CHR	CRV15_RS34440	2	72h, 96h
p_RNA_A**3319766-3319907**-_CHR	CRV15_RS34445	2	72h, 96h
p_RNA_A**3319766-3319907**-_CHR	CRV15_RS34460	2	72h, 96h
p_RNA_A**3319766-3319907**-_CHR	CRV15_RS34465	2	72h, 96h
p_RNA_A**3319766-3319907**-_CHR	CRV15_RS35905	2	48h, 96h
p_RNA_A**3319766-3319907**-_CHR	CRV15_RS36560	2	48h, 96h
p_RNA_A**3319766-3319907**-_CHR	CRV15_RS36580	2	48h, 96h
p_RNA_A**3319766-3319907**-_CHR	CRV15_RS36665	2	48h, 96h
p_RNA_A**3363922-3364133**+_CHR	CRV15_RS04370	2	72h, 96h
p_RNA_A**3363922-3364133**+_CHR	CRV15_RS22950	2	72h, 96h
p_RNA_A**3363922-3364133**+_CHR	CRV15_RS34435	2	72h, 96h
p_RNA_A**3363922-3364133**+_CHR	CRV15_RS34440	2	72h, 96h
p_RNA_A**3363922-3364133**+_CHR	CRV15_RS34445	2	72h, 96h
p_RNA_A**3363922-3364133**+_CHR	CRV15_RS34460	2	72h, 96h
p_RNA_A**3363922-3364133**+_CHR	CRV15_RS34465	2	72h, 96h
p_RNA_A**3447237-3447397**+_CHR	CRV15_RS00225	2	72h, 96h
p_RNA_A**3447237-3447397**+_CHR	CRV15_RS00750	2	72h, 96h
p_RNA_A**3447237-3447397**+_CHR	CRV15_RS00815	2	72h, 96h
p_RNA_A**3447237-3447397**+_CHR	CRV15_RS00820	2	72h, 96h
p_RNA_A**3447237-3447397**+_CHR	CRV15_RS02575	2	72h, 96h
p_RNA_A**3447237-3447397**+_CHR	CRV15_RS03670	2	72h, 96h
p_RNA_A**3447237-3447397**+_CHR	CRV15_RS03680	2	72h, 96h
p_RNA_A**3447237-3447397**+_CHR	CRV15_RS03685	2	72h, 96h
p_RNA_A**3447237-3447397**+_CHR	CRV15_RS03775	2	72h, 96h
p_RNA_A**3447237-3447397**+_CHR	CRV15_RS03785	2	72h, 96h
p_RNA_A**3447237-3447397**+_CHR	CRV15_RS03790	2	72h, 96h
[truncated: 4,649 more rows]
