# Supplementary material for: Identification of Small RNAs in Streptomyces clavuligerus Using High-Resolution Transcriptomics and Expression Profiling During Clavulanic Acid Production
Source: Int J Mol Sci. 2024 Dec 16;25(24):13472. doi: 10.3390/ijms252413472 (PMC11678152; doi:10.3390/ijms252413472)
Supplement: Supplementary file 1 [file ijms-25-13472-s001.zip › Supplementary_File_5.xlsx]

## Sheet: IntaRNA_vs_targetRNA3_down_48
		TargetRNA3							IntaRNA
sRNA	Target	Energy	P-value	Probability	sRNA_start	sRNA_stop	Target_start	Target_stop	start1	end1	start2	end2	E	P_E
p_RNA_A**4638021-4638337**+_CHR	CRV15_RS08715	-43.89	0.002495	0.698361	63	96	21	55	1292	1308	61	76	-20.54	0.698795
p_RNA_A**4153051-4153502**+_CHR	CRV15_RS25975	-64.34	0.014859	0.938522	93	121	46	75	40	58	316	333	-22.5	354.754
p_RNA_A**4153051-4153502**+_CHR	CRV15_RS35925	-56.93	0.015585	0.925555	91	114	75	99	278	293	317	335	-21.35	0.979481
p_RNA_A**4153051-4153502**+_CHR	CRV15_RS10580	-63.62	0.016577	0.908913	92	121	-81	-58	818	832	159	173	-29.12	0.495889
p_RNA_A**4153051-4153502**+_CHR	CRV15_RS01510	-42.47	0.033364	0.731565	228	254	69	98	290	304	155	170	-20.21	1565.39
p_RNA_A**4153051-4153502**+_CHR	CRV15_RS13585	-47.98	0.035259	0.718405	87	96	-46	-37	313	329	153	168	-26.95	0.705345
p_RNA_A**4153051-4153502**+_CHR	CRV15_RS23295	-45.21	0.03606	0.713089	33	67	-69	-39	650	666	153	168	-20	0.477545
p_RNA_A**4153051-4153502**+_CHR	CRV15_RS14840	-45.3	0.038471	0.697876	95	129	-91	-55	1081	1094	159	171	-22.09	42016.4
p_RNA_A**4153051-4153502**+_CHR	CRV15_RS21415	-45.14	0.041105	0.682472	90	121	-71	-36	15	28	161	175	-21.55	0.956916
p_RNA_A**4153051-4153502**+_CHR	CRV15_RS31050	-42.24	0.049043	0.642234	87	124	25	63	35	49	154	170	-22.82	26.9885
p_RNA_R**4086326.0-4086467.0**+_CHR	CRV15_RS03545	-57.04	0.000421	0.899246	39	71	-14	18	561	573	10	22	-21.4	0.691905
p_RNA_R**4086326.0-4086467.0**+_CHR	CRV15_RS14500	-44.53	0.002641	0.668948	14	50	-120	-83	1006	1026	2	26	-20.2	0.981363
p_RNA_R**4086326.0-4086467.0**+_CHR	CRV15_RS19665	-48.01	0.003848	0.62582	2	31	-57	-32	567	576	10	19	-20.34	0.756409

## Sheet: IntaRNA_vs_targetRNA3_up_48
		TargetRNA3							IntaRNA
sRNA	Target	Energy	P-value	Probability	sRNA_start	sRNA_stop	Target_start	Target_stop	start1	end1	start2	end2	E	P_E
p_RNA_R**4032158.0-4031848.0**-_CHR	CRV15_RS21450	-52.05	0.006447	0.94868	215	251	35	67	228	248	265	283	-20.35	0.712018
p_RNA_R**4032158.0-4031848.0**-_CHR	CRV15_RS16945	-62.4	0.006503	0.946391	175	211	10	44	3	22	238	262	-21.9	450.056
p_RNA_R**4032158.0-4031848.0**-_CHR	CRV15_RS02495	-78.68	0.006517	0.945855	222	252	-102	-73	1539	1557	275	292	-20.08	0.991021
p_RNA_R**4032158.0-4031848.0**-_CHR	CRV15_RS23350	-52.57	0.006528	0.9454	174	210	18	56	7	26	253	274	-25.31	1287360
p_RNA_R**4032158.0-4031848.0**-_CHR	CRV15_RS31695	-56.01	0.007173	0.920961	218	252	38	77	15	41	249	274	-27.82	21871.8
p_RNA_R**4032158.0-4031848.0**-_CHR	CRV15_RS02540	-64.64	0.007285	0.916984	173	207	-56	-19	1	23	270	293	-20.66	0.94143
p_RNA_R**4032158.0-4031848.0**-_CHR	CRV15_RS36150	-55.68	0.009556	0.849006	217	253	54	93	32	59	248	274	-29.39	9839520
p_RNA_R**4032158.0-4031848.0**-_CHR	CRV15_RS32570	-44.23	0.019534	0.684735	197	232	36	70	5	26	265	288	-23.67	161188000
p_RNA_R**4032158.0-4031848.0**-_CHR	CRV15_RS26845	-48.73	0.019584	0.68418	201	238	22	52	2273	2290	267	286	-20.11	0.329273
p_RNA_R**4032158.0-4031848.0**-_CHR	CRV15_RS17990	-51.08	0.019869	0.681074	237	271	17	54	9	29	258	283	-25.11	0.830469
p_RNA_R**4032158.0-4031848.0**-_CHR	CRV15_RS09660	-50.74	0.020999	0.66927	169	204	-13	27	327	342	238	253	-21.53	82.5535
p_RNA_R**4032158.0-4031848.0**-_CHR	CRV15_RS18095	-51.02	0.02403	0.640972	184	202	68	84	133	159	263	288	-23.15	0.780476
p_RNA_R**4032158.0-4031848.0**-_CHR	CRV15_RS22190	-50.54	0.02421	0.639423	199	232	61	99	93	105	242	254	-20.29	32.9245
p_RNA_R**4032158.0-4031848.0**-_CHR	CRV15_RS16940	-46.19	0.024375	0.638019	178	215	42	79	30	54	238	255	-21.44	0.940681
p_RNA_R**4032158.0-4031848.0**-_CHR	CRV15_RS02710	-42.44	0.027429	0.613883	218	254	-9	29	3	17	238	253	-21.83	53962.8
p_RNA_R**4032158.0-4031848.0**-_CHR	CRV15_RS15735	-49.6	0.028242	0.607989	240	275	-124	-91	383	396	238	251	-20.52	55.6203
p_RNA_R**4032158.0-4031848.0**-_CHR	CRV15_RS33485	-44.2	0.028724	0.60459	195	227	-18	15	3	20	265	283	-21.93	0.537002
p_RNA_R**4032158.0-4031848.0**-_CHR	CRV15_RS13835	-44.4	0.0293	0.600615	210	246	-66	-35	132	150	283	305	-21.84	3.12011
p_RNA_R**4032158.0-4031848.0**-_CHR	CRV15_RS14285	-43.5	0.037172	0.5541	218	252	57	89	82	107	264	288	-21.09	0.80621

## Sheet: IntaRNA_vs_targetRNA3_down_72
		TargetRNA3							IntaRNA
sRNA	Target	Energy	P-value	Probability	sRNA_start	sRNA_stop	Target_start	Target_stop	start1	end1	start2	end2	E	P_E
p_RNA_A**4927621-4928029**+_CHR	CRV15_RS01380	-19.12	0.04679	0.771626	57	75	63	83	3375	3393	171	189	-23.55	0.836812
p_RNA_R**4761012.0-4760670.0**-_CHR	CRV15_RS12420	-43.9	0.005804	0.811523	146	177	9	43	5	14	159	168	-20.54	0.949693
p_RNA_R**4761012.0-4760670.0**-_CHR	CRV15_RS25620	-50.55	0.010642	0.717789	152	189	-35	-2	1018	1027	159	168	-20.24	0.936164
p_RNA_R**4761012.0-4760670.0**-_CHR	CRV15_RS22060	-43.45	0.01795	0.64081	215	235	-7	20	580	590	158	168	-20.68	0.768109
p_RNA_R**4761012.0-4760670.0**-_CHR	CRV15_RS23465	-42.56	0.019367	0.629899	123	152	-11	19	803	813	159	169	-20.72	0.432856
p_RNA_R**2915154.0-2914891.0**-_CHR	CRV15_RS26695	-46.24	0.00088	0.739729	16	52	-13	27	629	640	40	51	-21.12	98221500
p_RNA_R**2915154.0-2914891.0**-_CHR	CRV15_RS00780	-47.03	0.001727	0.659565	16	52	-13	27	629	640	40	51	-20.78	26293700
p_RNA_A**4638021-4638337**+_CHR	CRV15_RS08715	-43.89	0.002495	0.698361	63	96	21	55	1292	1308	61	76	-20.54	0.698795
p_RNA_A**4153051-4153502**+_CHR	CRV15_RS25975	-64.34	0.014859	0.938522	93	121	46	75	40	58	316	333	-22.5	354.754
p_RNA_A**4153051-4153502**+_CHR	CRV15_RS35925	-56.93	0.015585	0.925555	91	114	75	99	278	293	317	335	-21.35	0.979481
p_RNA_A**4153051-4153502**+_CHR	CRV15_RS10580	-63.62	0.016577	0.908913	92	121	-81	-58	818	832	159	173	-29.12	0.495889
p_RNA_A**4153051-4153502**+_CHR	CRV15_RS01510	-42.47	0.033364	0.731565	228	254	69	98	290	304	155	170	-20.21	1565.39
p_RNA_A**4153051-4153502**+_CHR	CRV15_RS13585	-47.98	0.035259	0.718405	87	96	-46	-37	313	329	153	168	-26.95	0.705345
p_RNA_A**4153051-4153502**+_CHR	CRV15_RS23295	-45.21	0.03606	0.713089	33	67	-69	-39	650	666	153	168	-20	0.477545
p_RNA_A**4153051-4153502**+_CHR	CRV15_RS14840	-45.3	0.038471	0.697876	95	129	-91	-55	1081	1094	159	171	-22.09	42016.4
p_RNA_A**4153051-4153502**+_CHR	CRV15_RS21415	-45.14	0.041105	0.682472	90	121	-71	-36	15	28	161	175	-21.55	0.956916
p_RNA_A**4153051-4153502**+_CHR	CRV15_RS31050	-42.24	0.049043	0.642234	87	124	25	63	35	49	154	170	-22.82	26.9885
p_RNA_R**1154449.0-1154807.0**+_PCLA1	CRV15_RS23435	-52	0.041941	0.958549	224	255	-69	-35	955	970	139	153	-21.01	0.783089
p_RNA_R**1154449.0-1154807.0**+_PCLA1	CRV15_RS00845	-70.66	0.042022	0.957806	77	96	54	72	186	200	222	236	-20.49	0.474449
p_RNA_R**1154449.0-1154807.0**+_PCLA1	CRV15_RS24655	-52.83	0.042612	0.952414	217	245	-32	-5	109	122	139	153	-20.89	13220.2
p_RNA_R**1154449.0-1154807.0**+_PCLA1	CRV15_RS16030	-67.25	0.042621	0.952334	103	130	68	96	81	97	218	235	-22.02	0.915764
p_RNA_R**1154449.0-1154807.0**+_PCLA1	CRV15_RS18190	-52.44	0.042712	0.95151	163	191	72	100	43	64	217	236	-22.07	0.942635
p_RNA_R**1154449.0-1154807.0**+_PCLA1	CRV15_RS30250	-68.71	0.042719	0.95145	94	131	54	85	843	863	217	236	-20.57	0.952119
p_RNA_R**1154449.0-1154807.0**+_PCLA1	CRV15_RS00660	-55.58	0.042831	0.95044	147	168	23	47	274	284	222	232	-20.36	0.960831
p_RNA_R**1154449.0-1154807.0**+_PCLA1	CRV15_RS36250	-64.9	0.042952	0.94935	99	135	42	77	878	890	139	151	-20.8	45050.2
p_RNA_R**1154449.0-1154807.0**+_PCLA1	CRV15_RS08895	-78.82	0.04298	0.949097	34	71	60	97	46	60	217	232	-24.36	0.37532
p_RNA_R**1154449.0-1154807.0**+_PCLA1	CRV15_RS19885	-54.63	0.043252	0.946665	218	256	-4	30	10	30	218	236	-24.27	0.430301
p_RNA_R**1154449.0-1154807.0**+_PCLA1	CRV15_RS03520	-63.78	0.043268	0.946527	199	237	42	75	46	57	141	152	-21.22	0.746333
p_RNA_R**1154449.0-1154807.0**+_PCLA1	CRV15_RS11480	-69.98	0.043582	0.943746	36	72	58	92	1281	1294	217	230	-23.51	0.238573
p_RNA_R**1154449.0-1154807.0**+_PCLA1	CRV15_RS26510	-54.77	0.043977	0.940281	76	107	45	82	7	16	223	232	-20.15	0.515308
p_RNA_R**1154449.0-1154807.0**+_PCLA1	CRV15_RS01470	-66.95	0.044112	0.939109	107	145	62	95	56	67	140	151	-22.93	0.970198
p_RNA_R**1154449.0-1154807.0**+_PCLA1	CRV15_RS13135	-61.95	0.044443	0.936245	105	130	67	93	53	75	218	236	-20.13	0.545111
p_RNA_R**1154449.0-1154807.0**+_PCLA1	CRV15_RS31835	-52.91	0.044511	0.935663	173	211	68	99	74	87	272	285	-22.31	46.5633
p_RNA_R**1154449.0-1154807.0**+_PCLA1	CRV15_RS14650	-51.67	0.044576	0.935104	143	176	56	89	651	667	217	232	-24.35	0.978366
p_RNA_R**1154449.0-1154807.0**+_PCLA1	CRV15_RS12820	-53.61	0.044682	0.934197	222	246	79	100	15	37	218	236	-22.34	0.977915
p_RNA_R**1154449.0-1154807.0**+_PCLA1	CRV15_RS02955	-55.28	0.044824	0.93299	125	150	9	34	787	801	140	153	-20.49	0.966997
p_RNA_R**1154449.0-1154807.0**+_PCLA1	CRV15_RS27050	-63.25	0.045184	0.929941	119	151	35	66	54	73	218	236	-21.16	0.934043
p_RNA_R**1154449.0-1154807.0**+_PCLA1	CRV15_RS07850	-57.36	0.045235	0.929507	231	265	53	88	312	326	217	230	-21.33	27.4177
p_RNA_R**1154449.0-1154807.0**+_PCLA1	CRV15_RS20355	-56.53	0.045482	0.927433	105	129	76	98	14	24	140	151	-20.1	0.937027
p_RNA_R**1154449.0-1154807.0**+_PCLA1	CRV15_RS11990	-55.86	0.045591	0.926528	113	150	-2	37	1212	1231	218	236	-22.35	0.758524
p_RNA_R**1154449.0-1154807.0**+_PCLA1	CRV15_RS05135	-77.28	0.045871	0.924199	106	144	20	55	273	287	217	232	-24.89	209.526
p_RNA_R**1154449.0-1154807.0**+_PCLA1	CRV15_RS26805	-58.88	0.046461	0.919353	39	61	39	61	14	28	217	231	-20.26	0.988559
p_RNA_R**1154449.0-1154807.0**+_PCLA1	CRV15_RS04835	-81.64	0.04667	0.917656	113	151	45	83	1	20	217	234	-26.35	0.979344
p_RNA_R**1154449.0-1154807.0**+_PCLA1	CRV15_RS33615	-56.03	0.046932	0.915542	115	144	-75	-36	829	841	139	151	-22.82	0.997504
p_RNA_R**1154449.0-1154807.0**+_PCLA1	CRV15_RS34775	-67.84	0.047075	0.914392	18	56	63	98	71	96	217	236	-22.39	0.935658
p_RNA_R**1154449.0-1154807.0**+_PCLA1	CRV15_RS14920	-54.38	0.047279	0.912762	224	243	79	99	14	27	224	236	-20.47	0.961688
p_RNA_R**1154449.0-1154807.0**+_PCLA1	CRV15_RS15480	-68.77	0.047909	0.907778	120	151	-6	27	11	28	217	235	-21.48	0.980863
p_RNA_R**1154449.0-1154807.0**+_PCLA1	CRV15_RS11390	-52.04	0.048135	0.906014	224	257	58	95	30	44	140	153	-23.6	0.614598
p_RNA_R**1154449.0-1154807.0**+_PCLA1	CRV15_RS18590	-51.97	0.048603	0.902382	217	246	61	90	26	47	217	236	-21.51	0.940658
p_RNA_R**3062961.0-3062646.0**-_CHR	CRV15_RS10580	-54.39	0.00118	0.908913	179	205	-26	-2	927	941	251	268	-21.11	0.42495
p_RNA_R**3062961.0-3062646.0**-_CHR	CRV15_RS13585	-45.83	0.003876	0.718405	111	131	9	28	387	402	246	259	-20.44	2100.01
p_RNA_R**3062961.0-3062646.0**-_CHR	CRV15_RS09820	-51.05	0.004233	0.70528	185	223	-6	31	114	124	250	260	-20.11	0.850179
p_RNA_R**4086326.0-4086467.0**+_CHR	CRV15_RS03545	-57.04	0.000421	0.899246	39	71	-14	18	561	573	10	22	-21.4	0.691905
p_RNA_R**4086326.0-4086467.0**+_CHR	CRV15_RS14500	-44.53	0.002641	0.668948	14	50	-120	-83	1006	1026	2	26	-20.2	0.981363
p_RNA_R**4086326.0-4086467.0**+_CHR	CRV15_RS19665	-48.01	0.003848	0.62582	2	31	-57	-32	567	576	10	19	-20.34	0.756409

## Sheet: IntaRNA_vs_targetRNA3_up_72
		TargetRNA3							IntaRNA
sRNA	Target	Energy	P-value	Probability	sRNA_start	sRNA_stop	Target_start	Target_stop	start1	end1	start2	end2	E	P_E
p_RNA_R**1663268.0-1663620.0**+_CHR	CRV15_RS08910	-53.93	0.048336	0.945195	47	72	22	51	280	297	199	214	-20.05	26577
p_RNA_R**1663268.0-1663620.0**+_CHR	CRV15_RS03715	-57.17	0.04847	0.944126	61	89	-69	-42	466	479	194	207	-20.2	0.92871
p_RNA_R**1663268.0-1663620.0**+_CHR	CRV15_RS35205	-55.84	0.048721	0.94214	96	134	5	37	469	483	124	138	-21.85	0.690086
p_RNA_R**1663268.0-1663620.0**+_CHR	CRV15_RS10970	-54.11	0.048948	0.940358	122	143	15	35	20	32	125	137	-21.87	3653230
p_RNA_R**1663268.0-1663620.0**+_CHR	CRV15_RS01130	-53.31	0.049013	0.93985	53	90	-13	27	552	568	195	211	-20.91	2.08783
p_RNA_R**2573905.0-2574057.0**+_CHR	CRV15_RS26695	-83.27	0.000551	0.936054	11	48	-14	25	498	511	113	127	-21.93	1332.71
p_RNA_R**2573905.0-2574057.0**+_CHR	CRV15_RS00780	-78.74	0.000641	0.908913	11	48	-14	25	498	511	113	127	-21.69	951.206
p_RNA_R**3405987.0-3406553.0**+_CHR	CRV15_RS10880	-53.95	0.010022	0.93985	283	314	4	33	53	69	371	387	-20.13	0.701311
p_RNA_R**3405987.0-3406553.0**+_CHR	CRV15_RS30460	-54.63	0.010067	0.938702	225	248	23	45	535	547	323	334	-20.37	0.962632
p_RNA_R**3405987.0-3406553.0**+_CHR	CRV15_RS02935	-56.94	0.010383	0.930807	264	302	67	99	473	485	323	334	-21.24	0.530334
p_RNA_R**3405987.0-3406553.0**+_CHR	CRV15_RS30145	-52.84	0.010581	0.925996	118	152	-25	15	624	634	283	293	-20.61	0.979392
p_RNA_R**3405987.0-3406553.0**+_CHR	CRV15_RS11015	-52.55	0.010586	0.925872	282	315	47	77	1127	1139	323	334	-20.3	9.46532
p_RNA_R**3405987.0-3406553.0**+_CHR	CRV15_RS05135	-58.32	0.010622	0.925018	282	313	40	69	9	21	333	346	-20.79	1.86363
p_RNA_R**3405987.0-3406553.0**+_CHR	CRV15_RS34610	-53.13	0.01097	0.916832	232	253	-33	-11	1113	1126	333	346	-23.29	4.75744
p_RNA_R**3405987.0-3406553.0**+_CHR	CRV15_RS06820	-51.74	0.011137	0.913032	95	124	13	35	1666	1678	323	334	-21.71	0.69258
p_RNA_R**3405987.0-3406553.0**+_CHR	CRV15_RS18590	-53.37	0.011953	0.895295	282	315	-158	-126	63	74	282	293	-20.47	0.882544
p_RNA_R**3405987.0-3406553.0**+_CHR	CRV15_RS33320	-49.32	0.026889	0.705472	231	252	-1	24	9	24	323	335	-22.32	0.871722
p_RNA_R**3405987.0-3406553.0**+_CHR	CRV15_RS31770	-46.86	0.027567	0.700014	233	246	-6	6	446	457	336	347	-21.06	0.780996
p_RNA_R**3405987.0-3406553.0**+_CHR	CRV15_RS30420	-45.33	0.028429	0.693306	280	315	28	67	116	127	48	59	-20.79	0.875528
p_RNA_R**3405987.0-3406553.0**+_CHR	CRV15_RS07065	-41.77	0.02924	0.687207	281	315	47	84	58	68	323	333	-20.39	0.988079
p_RNA_R**3405987.0-3406553.0**+_CHR	CRV15_RS02105	-47.7	0.030475	0.678282	281	307	46	67	10	20	323	333	-22.63	0.885217
p_RNA_R**3405987.0-3406553.0**+_CHR	CRV15_RS00950	-46.35	0.033976	0.655114	281	314	-128	-101	900	910	325	335	-20.03	0.796154
p_RNA_R**3405987.0-3406553.0**+_CHR	CRV15_RS30945	-41.9	0.035488	0.645945	241	246	53	58	10	18	326	334	-21.12	0.979828
p_RNA_R**3405987.0-3406553.0**+_CHR	CRV15_RS31915	-43.4	0.037478	0.634555	284	315	-74	-43	13	26	332	344	-21.29	7286.72
p_RNA_R**3405987.0-3406553.0**+_CHR	CRV15_RS30830	-47.16	0.037579	0.633992	283	315	-71	-41	55	66	323	335	-20.91	0.907458
p_RNA_R**3405987.0-3406553.0**+_CHR	CRV15_RS36250	-42.61	0.037579	0.633992	281	314	39	75	880	891	323	334	-25.11	0.969271
p_RNA_R**3405987.0-3406553.0**+_CHR	CRV15_RS12175	-43.89	0.039083	0.625864	283	315	38	72	702	711	325	334	-20.67	0.974714
p_RNA_R**3405987.0-3406553.0**+_CHR	CRV15_RS27090	-42.2	0.040486	0.618601	233	248	-4	13	214	223	325	334	-20.19	0.972663
p_RNA_R**3405987.0-3406553.0**+_CHR	CRV15_RS10970	-46.68	0.041877	0.611685	284	314	48	75	33	44	324	335	-23.14	0.745024
p_RNA_R**3405987.0-3406553.0**+_CHR	CRV15_RS29925	-43.43	0.042686	0.607783	230	256	51	82	274	282	326	334	-21.08	0.651759
p_RNA_R**3405987.0-3406553.0**+_CHR	CRV15_RS01855	-48.78	0.04379	0.602597	282	314	14	42	10	21	325	335	-21.31	0.837365
p_RNA_R**3405987.0-3406553.0**+_CHR	CRV15_RS07640	-42.44	0.04409	0.601213	265	302	-95	-62	39	50	290	301	-20.27	0.89595
p_RNA_R**3405987.0-3406553.0**+_CHR	CRV15_RS02645	-41.53	0.046834	0.589048	233	257	-85	-60	889	897	326	334	-20.4	0.984099
p_RNA_R**3405987.0-3406553.0**+_CHR	CRV15_RS08305	-45.61	0.049537	0.577845	281	315	55	88	21	32	290	301	-20.79	0.859604
p_RNA_R**3212377.0-3212480.0**+_CHR	CRV15_RS26695	-60.4	0.000123	0.936054	14	52	-97	-60	155	166	41	52	-20.69	0.907121
p_RNA_R**3212377.0-3212480.0**+_CHR	CRV15_RS00780	-45.59	0.000828	0.659565	14	51	-99	-60	155	166	41	52	-20.69	0.910064

## Sheet: IntaRNA_vs_targetRNA3_down_96
		TargetRNA3							IntaRNA
sRNA	Target	Energy	P-value	Probability	sRNA_start	sRNA_stop	Target_start	Target_stop	start1	end1	start2	end2	E	P_E
p_RNA_A**4927621-4928029**+_CHR	CRV15_RS01380	-19.12	0.04679	0.771626	57	75	63	83	3375	3393	171	189	-23.55	0.836812
p_RNA_R**4761012.0-4760670.0**-_CHR	CRV15_RS12420	-43.9	0.005804	0.811523	146	177	9	43	5	14	159	168	-20.54	0.949693
p_RNA_R**4761012.0-4760670.0**-_CHR	CRV15_RS25620	-50.55	0.010642	0.717789	152	189	-35	-2	1018	1027	159	168	-20.24	0.936164
p_RNA_R**4761012.0-4760670.0**-_CHR	CRV15_RS22060	-43.45	0.01795	0.64081	215	235	-7	20	580	590	158	168	-20.68	0.768109
p_RNA_R**4761012.0-4760670.0**-_CHR	CRV15_RS23465	-42.56	0.019367	0.629899	123	152	-11	19	803	813	159	169	-20.72	0.432856
p_RNA_R**2915154.0-2914891.0**-_CHR	CRV15_RS26695	-46.24	0.00088	0.739729	16	52	-13	27	629	640	40	51	-21.12	98221500
p_RNA_R**2915154.0-2914891.0**-_CHR	CRV15_RS00780	-47.03	0.001727	0.659565	16	52	-13	27	629	640	40	51	-20.78	26293700
p_RNA_A**4638021-4638337**+_CHR	CRV15_RS08715	-43.89	0.002495	0.698361	63	96	21	55	1292	1308	61	76	-20.54	0.698795
p_RNA_A**2340685-2340923**+_CHR	CRV15_RS14075	-46.97	0.011606	0.642167	71	90	5	24	5	19	76	90	-22.48	0.809236
p_RNA_A**2340685-2340923**+_CHR	CRV15_RS04745	-46.67	0.012385	0.632059	101	136	-65	-29	1023	1035	111	123	-20.22	0.939594
p_RNA_A**4153051-4153502**+_CHR	CRV15_RS25975	-64.34	0.014859	0.938522	93	121	46	75	40	58	316	333	-22.5	354.754
p_RNA_A**4153051-4153502**+_CHR	CRV15_RS35925	-56.93	0.015585	0.925555	91	114	75	99	278	293	317	335	-21.35	0.979481
p_RNA_A**4153051-4153502**+_CHR	CRV15_RS10580	-63.62	0.016577	0.908913	92	121	-81	-58	818	832	159	173	-29.12	0.495889
p_RNA_A**4153051-4153502**+_CHR	CRV15_RS01510	-42.47	0.033364	0.731565	228	254	69	98	290	304	155	170	-20.21	1565.39
p_RNA_A**4153051-4153502**+_CHR	CRV15_RS13585	-47.98	0.035259	0.718405	87	96	-46	-37	313	329	153	168	-26.95	0.705345
p_RNA_A**4153051-4153502**+_CHR	CRV15_RS23295	-45.21	0.03606	0.713089	33	67	-69	-39	650	666	153	168	-20	0.477545
p_RNA_A**4153051-4153502**+_CHR	CRV15_RS14840	-45.3	0.038471	0.697876	95	129	-91	-55	1081	1094	159	171	-22.09	42016.4
p_RNA_A**4153051-4153502**+_CHR	CRV15_RS21415	-45.14	0.041105	0.682472	90	121	-71	-36	15	28	161	175	-21.55	0.956916
p_RNA_A**4153051-4153502**+_CHR	CRV15_RS31050	-42.24	0.049043	0.642234	87	124	25	63	35	49	154	170	-22.82	26.9885
p_RNA_R**3062961.0-3062646.0**-_CHR	CRV15_RS10580	-54.39	0.00118	0.908913	179	205	-26	-2	927	941	251	268	-21.11	0.42495
p_RNA_R**3062961.0-3062646.0**-_CHR	CRV15_RS13585	-45.83	0.003876	0.718405	111	131	9	28	387	402	246	259	-20.44	2100.01
p_RNA_R**3062961.0-3062646.0**-_CHR	CRV15_RS09820	-51.05	0.004233	0.70528	185	223	-6	31	114	124	250	260	-20.11	0.850179
p_RNA_R**4703341.0-4703077.0**-_CHR	CRV15_RS02935	-53.55	0.002344	0.943538	40	76	21	56	49	61	45	57	-22.99	7.7275
p_RNA_R**4703341.0-4703077.0**-_CHR	CRV15_RS22080	-54.02	0.002414	0.938637	40	71	-14	23	11	25	48	63	-22.91	660.54
p_RNA_R**4703341.0-4703077.0**-_CHR	CRV15_RS02950	-54.53	0.002434	0.93723	52	75	-34	-12	273	286	43	56	-24.43	44730.2
p_RNA_R**4703341.0-4703077.0**-_CHR	CRV15_RS27200	-54.23	0.002443	0.936645	41	79	46	84	68	82	43	57	-27.74	7732920
p_RNA_R**4703341.0-4703077.0**-_CHR	CRV15_RS11990	-42.68	0.006836	0.7727	40	69	-47	-9	346	363	43	57	-20.43	124.44
p_RNA_R**4703341.0-4703077.0**-_CHR	CRV15_RS02995	-44.4	0.007084	0.767273	46	71	3	24	750	764	46	60	-24.11	0.951719
p_RNA_R**4703341.0-4703077.0**-_CHR	CRV15_RS33320	-44.29	0.00711	0.766721	47	79	22	57	4	17	45	58	-21.23	16.9762
p_RNA_R**4703341.0-4703077.0**-_CHR	CRV15_RS05135	-44.98	0.00711	0.766721	40	75	37	72	1910	1922	45	57	-27.73	0.921627
p_RNA_R**4703341.0-4703077.0**-_CHR	CRV15_RS01455	-48.59	0.00734	0.761885	41	71	-48	-20	94	110	48	63	-20.94	1148.46
p_RNA_R**4703341.0-4703077.0**-_CHR	CRV15_RS09130	-41.21	0.007446	0.759707	41	71	30	57	41	55	43	57	-26.21	0.98913
p_RNA_R**4703341.0-4703077.0**-_CHR	CRV15_RS06200	-41.38	0.008125	0.746541	40	70	-72	-33	391	402	46	57	-22.37	0.984826
p_RNA_R**4703341.0-4703077.0**-_CHR	CRV15_RS34610	-41.23	0.008155	0.745996	40	75	-13	27	1119	1135	49	63	-20.5	0.908231
p_RNA_R**4703341.0-4703077.0**-_CHR	CRV15_RS22170	-42.4	0.010188	0.71288	40	75	21	55	37	50	45	58	-23.8	51368.6
p_RNA_R**4703341.0-4703077.0**-_CHR	CRV15_RS19445	-51.53	0.010593	0.707143	40	76	-40	-2	170	184	43	57	-21.37	2668.21
p_RNA_R**4703341.0-4703077.0**-_CHR	CRV15_RS08420	-41.67	0.011512	0.694956	40	75	7	42	520	538	55	69	-20.54	0.858463
p_RNA_R**4703341.0-4703077.0**-_CHR	CRV15_RS22285	-41.86	0.011599	0.693859	40	69	35	66	1076	1088	45	57	-20.46	24.9735
p_RNA_R**4703341.0-4703077.0**-_CHR	CRV15_RS24120	-49.27	0.011963	0.689359	40	70	-4	35	315	333	49	63	-21.03	18.6255
p_RNA_R**4703341.0-4703077.0**-_CHR	CRV15_RS31915	-51.51	0.012638	0.681391	40	73	4	42	18	34	48	63	-22.77	0.920306
p_RNA_R**4703341.0-4703077.0**-_CHR	CRV15_RS02945	-42.69	0.01331	0.67391	40	70	-74	-45	391	406	42	55	-20.12	0.372937
p_RNA_R**4703341.0-4703077.0**-_CHR	CRV15_RS33135	-45.03	0.013565	0.671174	40	74	-42	-3	1538	1548	60	70	-20.03	0.920824
p_RNA_R**4703341.0-4703077.0**-_CHR	CRV15_RS13225	-41.26	0.014698	0.659663	40	71	36	69	52	63	47	58	-21.16	0.448103
p_RNA_R**4703341.0-4703077.0**-_CHR	CRV15_RS30235	-42.53	0.021171	0.608256	40	70	-18	22	549	563	45	60	-23.53	345.335
p_RNA_R**4703341.0-4703077.0**-_CHR	CRV15_RS30245	-44.96	0.02175	0.604512	46	75	-108	-76	17	28	46	57	-21.66	176.827
p_RNA_R**4086326.0-4086467.0**+_CHR	CRV15_RS03545	-57.04	0.000421	0.899246	39	71	-14	18	561	573	10	22	-21.4	0.691905
p_RNA_R**4086326.0-4086467.0**+_CHR	CRV15_RS14500	-44.53	0.002641	0.668948	14	50	-120	-83	1006	1026	2	26	-20.2	0.981363
p_RNA_R**4086326.0-4086467.0**+_CHR	CRV15_RS19665	-48.01	0.003848	0.62582	2	31	-57	-32	567	576	10	19	-20.34	0.756409
p_RNA_A**936053-936391**-_CHR	CRV15_RS07350	-52.82	0.005403	0.959041	23	43	66	84	36	54	23	43	-20.07	0.999476
p_RNA_A**936053-936391**-_CHR	CRV15_RS16030	-54.06	0.005614	0.950346	24	44	-41	-18	459	476	24	44	-21.33	27842.2
p_RNA_A**936053-936391**-_CHR	CRV15_RS18870	-52.81	0.005701	0.946877	128	166	15	51	34	47	132	145	-26.24	0.740794
p_RNA_A**936053-936391**-_CHR	CRV15_RS09090	-74.11	0.005756	0.944697	23	43	-89	-73	701	714	79	93	-20.45	0.718855
p_RNA_A**936053-936391**-_CHR	CRV15_RS22790	-52.18	0.005763	0.944422	23	59	-20	20	11	20	23	32	-21.27	0.488234
p_RNA_A**936053-936391**-_CHR	CRV15_RS00905	-57.4	0.005858	0.940738	54	89	34	73	1817	1836	24	44	-24.08	537477
p_RNA_A**936053-936391**-_CHR	CRV15_RS30240	-52.04	0.005983	0.936021	23	44	-52	-31	1185	1195	133	143	-22.69	0.992704
p_RNA_A**936053-936391**-_CHR	CRV15_RS29970	-70.99	0.006064	0.93299	24	44	-2	15	363	381	23	43	-23.47	11.7656
p_RNA_A**936053-936391**-_CHR	CRV15_RS02995	-54.12	0.006107	0.931429	9	44	4	43	692	720	23	44	-21.29	0.83752
p_RNA_A**936053-936391**-_CHR	CRV15_RS31590	-52.38	0.00616	0.929493	21	44	-2	24	5	22	23	41	-20.74	22.8035
p_RNA_A**936053-936391**-_CHR	CRV15_RS02950	-59.32	0.006349	0.922746	24	45	-9	13	270	284	132	146	-27.12	0.62411
p_RNA_A**936053-936391**-_CHR	CRV15_RS15005	-52.06	0.007066	0.899098	54	87	-67	-28	378	390	133	146	-20.65	0.815325
p_RNA_A**936053-936391**-_CHR	CRV15_RS27985	-42.14	0.016689	0.721218	24	45	-59	-39	816	833	24	43	-26.45	0.716118
p_RNA_A**936053-936391**-_CHR	CRV15_RS20705	-41.76	0.016748	0.720534	43	74	28	64	628	645	23	43	-25.95	0.98635
p_RNA_A**936053-936391**-_CHR	CRV15_RS35565	-42.99	0.017545	0.711497	64	98	46	76	1340	1362	23	41	-22.07	0.774547
p_RNA_A**936053-936391**-_CHR	CRV15_RS25600	-44.6	0.017703	0.709766	24	45	43	63	18	35	23	44	-21.19	0.999649
p_RNA_A**936053-936391**-_CHR	CRV15_RS02745	-41.9	0.018872	0.697446	71	108	-96	-68	250	276	23	43	-20.15	0.302832
p_RNA_A**936053-936391**-_CHR	CRV15_RS02920	-41.1	0.020699	0.679837	30	65	-45	-10	1280	1294	24	42	-25.31	0.861827
p_RNA_A**936053-936391**-_CHR	CRV15_RS05130	-42.49	0.021352	0.673973	60	98	-3	33	476	489	20	33	-21.44	0.807815
p_RNA_A**936053-936391**-_CHR	CRV15_RS00845	-49.55	0.021355	0.67394	28	61	39	73	512	528	311	327	-21.5	0.828797
p_RNA_A**936053-936391**-_CHR	CRV15_RS00860	-42.66	0.022227	0.666417	89	126	35	69	46	63	25	42	-21.63	0.997825
p_RNA_A**936053-936391**-_CHR	CRV15_RS05695	-42.99	0.022724	0.662276	24	41	-76	-57	71	84	79	92	-20.12	791.687
p_RNA_A**936053-936391**-_CHR	CRV15_RS34260	-41.04	0.023368	0.657065	76	109	-3	28	253	267	23	38	-22.42	8.78129
p_RNA_A**936053-936391**-_CHR	CRV15_RS11375	-42.75	0.024973	0.644754	24	43	44	66	118	135	23	44	-24.22	9.24313
p_RNA_A**936053-936391**-_CHR	CRV15_RS30250	-48.75	0.025507	0.64086	22	42	-5	19	1014	1032	23	43	-20.7	0.821876
p_RNA_A**936053-936391**-_CHR	CRV15_RS23860	-41.45	0.026121	0.636491	7	30	71	93	406	420	79	93	-22.14	0.810946
p_RNA_A**936053-936391**-_CHR	CRV15_RS21600	-41.45	0.026365	0.634791	34	57	-93	-72	1175	1191	23	41	-20.8	0.856047
p_RNA_A**936053-936391**-_CHR	CRV15_RS32575	-44.61	0.026984	0.630543	24	42	4	22	9	31	25	43	-20.79	0.664013
p_RNA_A**936053-936391**-_CHR	CRV15_RS32505	-43.53	0.027232	0.628875	16	41	-5	22	1056	1075	24	43	-20.21	0.578525
p_RNA_A**936053-936391**-_CHR	CRV15_RS03715	-47.61	0.027363	0.628004	25	44	-51	-29	192	203	132	143	-21.17	0.869544
p_RNA_A**936053-936391**-_CHR	CRV15_RS30595	-45.26	0.028364	0.621477	69	107	-1	37	1358	1383	23	44	-26.69	0.985139
p_RNA_A**936053-936391**-_CHR	CRV15_RS10885	-44.98	0.029284	0.615705	29	60	6	35	1055	1079	23	43	-23.34	5.98409
p_RNA_A**936053-936391**-_CHR	CRV15_RS17895	-42.23	0.029492	0.614426	63	91	-89	-63	515	527	132	144	-21.72	271.286
p_RNA_A**936053-936391**-_CHR	CRV15_RS09880	-47.12	0.030447	0.608692	64	97	18	50	6	25	23	43	-21.34	0.510223
p_RNA_A**936053-936391**-_CHR	CRV15_RS11465	-51.1	0.031751	0.601189	54	92	53	90	70	80	23	33	-20.59	0.834743
p_RNA_A**936053-936391**-_CHR	CRV15_RS35660	-49.19	0.032497	0.597051	23	43	10	31	906	916	133	143	-21.3	0.619156
p_RNA_A**936053-936391**-_CHR	CRV15_RS29825	-48.88	0.032543	0.596799	23	44	3	27	942	956	132	146	-22.87	0.67131
p_RNA_A**936053-936391**-_CHR	CRV15_RS20910	-41.19	0.033016	0.594235	54	87	57	96	41	57	23	41	-20.46	0.988426
p_RNA_A**936053-936391**-_CHR	CRV15_RS29925	-43.26	0.033997	0.589048	24	44	80	100	698	723	23	43	-20.43	0.712977
p_RNA_A**936053-936391**-_CHR	CRV15_RS10470	-44.38	0.036551	0.576314	78	92	33	46	18	33	23	40	-22.21	65.9815
p_RNA_A**936053-936391**-_CHR	CRV15_RS34690	-42.25	0.036551	0.576314	20	48	-29	3	1370	1382	80	92	-20.12	45.597
p_RNA_A**936053-936391**-_CHR	CRV15_RS26190	-47.96	0.036551	0.576314	24	58	-16	19	443	454	82	93	-22.73	0.800477
p_RNA_A**936053-936391**-_CHR	CRV15_RS27740	-41.91	0.037103	0.573693	71	109	-102	-63	8	32	23	44	-21.48	0.979962
p_RNA_A**936053-936391**-_CHR	CRV15_RS02955	-51.13	0.037168	0.573385	22	43	-1	19	507	516	134	143	-20.26	0.873442
p_RNA_A**936053-936391**-_CHR	CRV15_RS28170	-41.1	0.037168	0.573385	24	62	-58	-19	267	288	23	43	-23.76	0.753129
p_RNA_A**936053-936391**-_CHR	CRV15_RS26730	-45.34	0.037168	0.573385	23	43	6	24	105	115	133	143	-20.27	0.800884
p_RNA_A**936053-936391**-_CHR	CRV15_RS23460	-44.52	0.037498	0.571845	23	44	-43	-22	89	105	23	43	-28.9	0.98213
p_RNA_A**936053-936391**-_CHR	CRV15_RS30145	-45.34	0.042059	0.551989	55	92	-61	-22	616	633	24	42	-23.31	5.7417
p_RNA_A**936053-936391**-_CHR	CRV15_RS36110	-50.43	0.042264	0.551153	21	45	-42	-17	3	24	23	44	-21.69	0.988932
p_RNA_R**6021554.0-6021232.0**-_CHR	CRV15_RS00595	-52.53	0.036944	0.955591	20	58	-66	-30	981	1002	16	37	-26.54	0.986605
p_RNA_R**6021554.0-6021232.0**-_CHR	CRV15_RS02275	-59.38	0.037397	0.951034	17	47	41	69	530	544	27	41	-22.58	0.496966
p_RNA_R**6021554.0-6021232.0**-_CHR	CRV15_RS26185	-62.29	0.037402	0.950981	1	38	65	95	392	408	17	35	-25.16	575883000
p_RNA_R**6021554.0-6021232.0**-_CHR	CRV15_RS19020	-53.88	0.037776	0.947264	8	40	7	43	7	25	20	40	-22.45	0.718368
p_RNA_R**6021554.0-6021232.0**-_CHR	CRV15_RS15225	-56.16	0.037809	0.946939	3	37	-161	-126	523	544	19	42	-20.37	0.826202
p_RNA_R**6021554.0-6021232.0**-_CHR	CRV15_RS18085	-60.54	0.037856	0.94647	16	48	50	89	23	45	15	37	-35.49	384.52
p_RNA_R**6021554.0-6021232.0**-_CHR	CRV15_RS15375	-56.72	0.037889	0.94615	16	48	47	86	233	255	22	41	-24.55	0.645664
p_RNA_R**6021554.0-6021232.0**-_CHR	CRV15_RS08895	-54.89	0.037986	0.945195	13	49	40	74	544	570	17	38	-23.6	0.348287
p_RNA_R**6021554.0-6021232.0**-_CHR	CRV15_RS22790	-59.38	0.037986	0.945195	15	49	10	42	11	32	16	37	-23.7	0.900577
p_RNA_R**6021554.0-6021232.0**-_CHR	CRV15_RS22275	-53.45	0.038359	0.94156	17	51	52	84	1098	1115	16	37	-24.43	0.555163
p_RNA_R**6021554.0-6021232.0**-_CHR	CRV15_RS10885	-52.69	0.038386	0.941302	3	25	62	81	1063	1079	16	38	-23.41	0.524399
p_RNA_R**6021554.0-6021232.0**-_CHR	CRV15_RS16085	-53.14	0.038461	0.940573	1	37	50	77	180	197	17	37	-20.31	4305.38
p_RNA_R**6021554.0-6021232.0**-_CHR	CRV15_RS30460	-61.75	0.038655	0.938702	1	38	-6	31	625	635	26	36	-21.9	0.828575
p_RNA_R**6021554.0-6021232.0**-_CHR	CRV15_RS35660	-56.78	0.03876	0.937703	15	46	4	32	4	31	16	37	-24.73	0.872919
p_RNA_R**6021554.0-6021232.0**-_CHR	CRV15_RS29825	-63.71	0.038766	0.937642	15	50	-54	-22	1052	1075	16	38	-24.96	336.27
p_RNA_R**6021554.0-6021232.0**-_CHR	CRV15_RS35145	-54.57	0.038766	0.937642	16	48	-31	9	1208	1222	25	38	-21.42	71.1762
p_RNA_R**6021554.0-6021232.0**-_CHR	CRV15_RS02635	-52.95	0.038769	0.937609	1	37	-88	-51	491	519	16	38	-20.53	0.348744
p_RNA_R**6021554.0-6021232.0**-_CHR	CRV15_RS24870	-55.85	0.038987	0.935536	3	39	52	91	1045	1064	16	38	-23.4	0.885747
p_RNA_R**6021554.0-6021232.0**-_CHR	CRV15_RS05245	-63.91	0.038995	0.935458	2	37	61	100	11	28	26	41	-22.23	43698.2
p_RNA_R**6021554.0-6021232.0**-_CHR	CRV15_RS14805	-54.72	0.03906	0.93484	4	37	68	99	1017	1036	18	37	-21.81	0.894328
p_RNA_R**6021554.0-6021232.0**-_CHR	CRV15_RS01470	-60.05	0.039097	0.934495	15	50	65	98	2	18	16	30	-21.12	0.555057
p_RNA_R**6021554.0-6021232.0**-_CHR	CRV15_RS22365	-66.67	0.039097	0.934495	1	37	59	93	399	409	27	37	-20.95	0.936765
p_RNA_R**6021554.0-6021232.0**-_CHR	CRV15_RS03320	-54.97	0.039161	0.93389	18	55	-91	-58	158	181	16	38	-20.89	0.777199
p_RNA_R**6021554.0-6021232.0**-_CHR	CRV15_RS09435	-60.39	0.039309	0.932488	9	47	-60	-23	96	109	35	48	-22.05	0.97642
p_RNA_R**6021554.0-6021232.0**-_CHR	CRV15_RS08305	-52.04	0.039364	0.931975	3	41	49	84	911	932	16	37	-30.33	0.977971
p_RNA_R**6021554.0-6021232.0**-_CHR	CRV15_RS07860	-54.48	0.039364	0.931975	8	46	-62	-23	287	298	26	38	-20.46	0.845976
p_RNA_R**6021554.0-6021232.0**-_CHR	CRV15_RS02630	-52.85	0.039446	0.931202	10	46	30	69	34	53	23	42	-24.16	0.797672
p_RNA_R**6021554.0-6021232.0**-_CHR	CRV15_RS26730	-57.5	0.039447	0.931193	1	35	42	75	103	119	21	42	-21.32	0.529641
p_RNA_R**6021554.0-6021232.0**-_CHR	CRV15_RS34245	-54.53	0.039447	0.931193	16	52	27	61	46	61	16	36	-26.21	9.86833
p_RNA_R**6021554.0-6021232.0**-_CHR	CRV15_RS02955	-62.96	0.039447	0.931193	43	78	66	95	773	794	15	38	-22.2	0.771172
p_RNA_R**6021554.0-6021232.0**-_CHR	CRV15_RS01825	-57.81	0.039447	0.931193	3	36	-5	35	5	23	16	37	-28.2	0.990548
p_RNA_R**6021554.0-6021232.0**-_CHR	CRV15_RS02845	-62.34	0.039565	0.930096	16	48	-45	-19	1720	1741	17	38	-28.47	0.730318
p_RNA_R**6021554.0-6021232.0**-_CHR	CRV15_RS21520	-55.04	0.039574	0.930007	22	60	49	87	21	45	16	37	-22.48	0.947885
p_RNA_R**6021554.0-6021232.0**-_CHR	CRV15_RS34270	-51.94	0.039605	0.92972	40	77	24	62	40	59	16	35	-22.79	0.987387
p_RNA_R**6021554.0-6021232.0**-_CHR	CRV15_RS30855	-56.16	0.039666	0.929149	17	43	15	51	9	24	34	47	-21.79	83.9388
p_RNA_R**6021554.0-6021232.0**-_CHR	CRV15_RS34205	-54.25	0.039758	0.928299	15	53	-58	-27	355	380	15	39	-20.12	0.927499
p_RNA_R**6021554.0-6021232.0**-_CHR	CRV15_RS34320	-54.23	0.039975	0.926288	18	56	-73	-35	558	571	33	46	-25.81	0.606502
p_RNA_R**6021554.0-6021232.0**-_CHR	CRV15_RS24050	-54.77	0.04009	0.925232	16	48	45	76	1054	1068	16	31	-21.79	0.915917
p_RNA_R**6021554.0-6021232.0**-_CHR	CRV15_RS05135	-59.74	0.040113	0.925018	16	50	-50	-13	1119	1149	15	37	-22.34	0.923803
p_RNA_R**6021554.0-6021232.0**-_CHR	CRV15_RS18830	-58.49	0.040115	0.925002	17	49	59	93	1767	1789	16	37	-30.55	0.988557
p_RNA_R**6021554.0-6021232.0**-_CHR	CRV15_RS12070	-66.78	0.04019	0.924313	1	35	4	39	1167	1180	21	37	-20.05	7.69198
p_RNA_R**6021554.0-6021232.0**-_CHR	CRV15_RS27170	-69.73	0.040253	0.923741	4	38	62	100	569	580	25	36	-20.98	0.900588
p_RNA_R**6021554.0-6021232.0**-_CHR	CRV15_RS20705	-52.71	0.040265	0.923629	3	37	30	60	2	15	16	30	-21.24	0.603003
p_RNA_R**6021554.0-6021232.0**-_CHR	CRV15_RS02950	-68.21	0.040315	0.923172	16	49	5	42	277	289	34	47	-20.23	32.6753
p_RNA_R**6021554.0-6021232.0**-_CHR	CRV15_RS20025	-55.03	0.040325	0.923086	17	52	27	58	13	38	16	36	-27.99	0.864293
p_RNA_R**6021554.0-6021232.0**-_CHR	CRV15_RS09900	-53.78	0.040389	0.922503	17	53	1	30	1413	1429	22	37	-24.42	0.7908
p_RNA_R**6021554.0-6021232.0**-_CHR	CRV15_RS22750	-51.82	0.040413	0.922281	26	55	65	99	16	36	16	38	-25.68	0.59885
p_RNA_R**6021554.0-6021232.0**-_CHR	CRV15_RS34235	-74.59	0.040557	0.920975	9	46	-55	-17	427	439	16	31	-22.39	0.881141
p_RNA_R**6021554.0-6021232.0**-_CHR	CRV15_RS19435	-57.94	0.040685	0.919816	17	51	-41	-10	201	213	25	37	-21.95	0.952995
p_RNA_R**6021554.0-6021232.0**-_CHR	CRV15_RS01460	-55.95	0.040902	0.917865	16	49	56	92	45	66	15	37	-23.7	0.918633
p_RNA_R**6021554.0-6021232.0**-_CHR	CRV15_RS00185	-54.11	0.040923	0.91768	33	71	63	99	63	84	16	37	-27.25	0.781003
p_RNA_R**6021554.0-6021232.0**-_CHR	CRV15_RS26365	-61.91	0.041107	0.916042	16	49	53	88	21	44	22	42	-20.32	0.257762
p_RNA_R**6021554.0-6021232.0**-_CHR	CRV15_RS12870	-54.08	0.041188	0.915316	1	35	20	59	428	440	23	37	-20.2	0.976452
p_RNA_R**6021554.0-6021232.0**-_CHR	CRV15_RS21780	-53.85	0.041188	0.915316	2	37	34	73	43	55	35	48	-20.89	0.954781
p_RNA_R**6021554.0-6021232.0**-_CHR	CRV15_RS18215	-55.97	0.041347	0.913911	7	45	57	94	5	25	17	38	-26.25	0.764834
p_RNA_R**6021554.0-6021232.0**-_CHR	CRV15_RS04840	-59.25	0.041621	0.911495	16	49	49	87	22	46	16	36	-23.21	52552400
p_RNA_R**6021554.0-6021232.0**-_CHR	CRV15_RS05670	-53.79	0.042172	0.906705	25	58	-42	-15	989	1001	17	29	-24.76	0.800114
p_RNA_R**6021554.0-6021232.0**-_CHR	CRV15_RS21030	-58.59	0.042388	0.904842	5	37	-54	-17	687	706	16	37	-24.99	0.50763
p_RNA_R**6021554.0-6021232.0**-_CHR	CRV15_RS11390	-55.8	0.043057	0.899161	3	37	60	93	24	46	16	37	-26.66	0.989852
p_RNA_R**6021554.0-6021232.0**-_CHR	CRV15_RS31305	-51.93	0.043349	0.896719	16	49	46	81	360	390	20	42	-22.47	0.542387
p_RNA_R**6021554.0-6021232.0**-_CHR	CRV15_RS05195	-58.14	0.043426	0.896073	3	37	14	47	4	27	16	36	-30.59	0.495501
p_RNA_R**6021554.0-6021232.0**-_CHR	CRV15_RS05690	-56.47	0.043791	0.893057	24	61	-128	-97	7	21	25	41	-20.24	0.919299
p_RNA_R**6021554.0-6021232.0**-_CHR	CRV15_RS34615	-52.65	0.043821	0.892811	9	47	34	66	3599	3617	18	38	-20.25	5.54575
p_RNA_R**6021554.0-6021232.0**-_CHR	CRV15_RS10410	-51.73	0.04398	0.891499	8	34	-2	28	249	262	21	37	-22.16	0.478287
p_RNA_A**2359638-2359945**+_CHR	CRV15_RS08305	-52.49	0.010649	0.931975	184	222	70	99	35	53	245	266	-20.93	0.938186
p_RNA_A**2359638-2359945**+_CHR	CRV15_RS23455	-43.98	0.033752	0.658599	177	181	51	55	3	28	239	264	-21.79	0.530072
p_RNA_A**2359638-2359945**+_CHR	CRV15_RS14630	-42.35	0.037134	0.638223	114	133	5	22	1885	1900	243	258	-20.65	29.3842
p_RNA_A**2359638-2359945**+_CHR	CRV15_RS01235	-45.17	0.047353	0.587797	133	157	15	49	810	827	243	259	-22.55	2.97042

## Sheet: IntaRNA_vs_targetRNA3_up_96
		TargetRNA3							IntaRNA
sRNA	Target	Energy	P-value	Probability	sRNA_start	sRNA_stop	Target_start	Target_stop	start1	end1	start2	end2	E	P_E
p_RNA_R**5138892.0-5138723.0**-_CHR	CRV15_RS16030	-56.14	0.021786	0.951028	39	69	-26	12	465	476	79	90	-21.26	0.957791
p_RNA_R**5138892.0-5138723.0**-_CHR	CRV15_RS22790	-52.01	0.02217	0.945195	57	95	3	39	14	33	66	84	-21.91	0.825639
p_RNA_R**5138892.0-5138723.0**-_CHR	CRV15_RS08895	-67.91	0.02217	0.945195	26	63	60	97	542	563	66	84	-20.26	0.46331
p_RNA_R**5138892.0-5138723.0**-_CHR	CRV15_RS20360	-64.05	0.023419	0.927056	56	90	60	96	25	38	76	89	-22.07	0.811896
p_RNA_R**5138892.0-5138723.0**-_CHR	CRV15_RS00915	-62.88	0.02366	0.923684	39	74	-83	-49	27	40	77	90	-20.58	0.95794
p_RNA_R**5138892.0-5138723.0**-_CHR	CRV15_RS22750	-63.14	0.023761	0.922281	48	86	52	87	19	36	68	85	-23.36	0.4205
p_RNA_R**5138892.0-5138723.0**-_CHR	CRV15_RS17855	-63.42	0.02429	0.915069	16	38	58	80	63	77	76	90	-21.56	0.83557
p_RNA_R**5138892.0-5138723.0**-_CHR	CRV15_RS07825	-62.27	0.024486	0.912442	2	40	-35	-2	213	223	156	166	-20.08	0.896357
p_RNA_R**5138892.0-5138723.0**-_CHR	CRV15_RS21030	-56.18	0.025065	0.904842	35	73	-56	-17	687	700	98	112	-20.92	0.834187
p_RNA_R**5138892.0-5138723.0**-_CHR	CRV15_RS31780	-55.47	0.026043	0.892473	3	40	-42	-3	996	1005	157	166	-20.21	0.964416
p_RNA_R**5138892.0-5138723.0**-_CHR	CRV15_RS36265	-60.54	0.027127	0.879396	12	47	3	38	12393	12405	78	90	-22.16	0.986264
p_RNA_R**5138892.0-5138723.0**-_CHR	CRV15_RS32495	-48.03	0.044984	0.726417	56	91	-86	-55	3	26	66	83	-20.31	0.548107
p_RNA_R**5138892.0-5138723.0**-_CHR	CRV15_RS07610	-43.01	0.047663	0.709966	56	92	-105	-69	417	434	67	84	-20.31	0.999608
p_RNA_R**5138892.0-5138723.0**-_CHR	CRV15_RS33320	-50.65	0.048429	0.705472	56	94	53	90	3	15	156	168	-20.73	0.620637
p_RNA_R**5138892.0-5138723.0**-_CHR	CRV15_RS03265	-49.7	0.048479	0.70518	66	104	-171	-134	198	210	78	90	-21.02	0.9708
p_RNA_R**5138892.0-5138723.0**-_CHR	CRV15_RS27050	-50.05	0.048599	0.704482	27	63	-32	7	604	615	78	89	-20.54	0.716076
p_RNA_R**5138892.0-5138723.0**-_CHR	CRV15_RS00725	-50.16	0.048599	0.704482	57	90	-111	-78	407	420	67	81	-22.19	24.1557
p_RNA_R**5138892.0-5138723.0**-_CHR	CRV15_RS08505	-43.81	0.049431	0.699719	60	93	-20	17	726	739	17	30	-21.2	0.824515
p_RNA_R**5138892.0-5138723.0**-_CHR	CRV15_RS02430	-44.27	0.049899	0.697077	16	51	9	46	222	234	78	90	-21.68	0.990421
p_RNA_R**2573905.0-2574057.0**+_CHR	CRV15_RS26695	-83.27	0.000551	0.936054	11	48	-14	25	498	511	113	127	-21.93	1332.71
p_RNA_R**2573905.0-2574057.0**+_CHR	CRV15_RS00780	-78.74	0.000641	0.908913	11	48	-14	25	498	511	113	127	-21.69	951.206
p_RNA_R**3405987.0-3406553.0**+_CHR	CRV15_RS10880	-53.95	0.010022	0.93985	283	314	4	33	53	69	371	387	-20.13	0.701311
p_RNA_R**3405987.0-3406553.0**+_CHR	CRV15_RS30460	-54.63	0.010067	0.938702	225	248	23	45	535	547	323	334	-20.37	0.962632
p_RNA_R**3405987.0-3406553.0**+_CHR	CRV15_RS02935	-56.94	0.010383	0.930807	264	302	67	99	473	485	323	334	-21.24	0.530334
p_RNA_R**3405987.0-3406553.0**+_CHR	CRV15_RS30145	-52.84	0.010581	0.925996	118	152	-25	15	624	634	283	293	-20.61	0.979392
p_RNA_R**3405987.0-3406553.0**+_CHR	CRV15_RS11015	-52.55	0.010586	0.925872	282	315	47	77	1127	1139	323	334	-20.3	9.46532
p_RNA_R**3405987.0-3406553.0**+_CHR	CRV15_RS05135	-58.32	0.010622	0.925018	282	313	40	69	9	21	333	346	-20.79	1.86363
p_RNA_R**3405987.0-3406553.0**+_CHR	CRV15_RS34610	-53.13	0.01097	0.916832	232	253	-33	-11	1113	1126	333	346	-23.29	4.75744
p_RNA_R**3405987.0-3406553.0**+_CHR	CRV15_RS06820	-51.74	0.011137	0.913032	95	124	13	35	1666	1678	323	334	-21.71	0.69258
p_RNA_R**3405987.0-3406553.0**+_CHR	CRV15_RS18590	-53.37	0.011953	0.895295	282	315	-158	-126	63	74	282	293	-20.47	0.882544
p_RNA_R**3405987.0-3406553.0**+_CHR	CRV15_RS33320	-49.32	0.026889	0.705472	231	252	-1	24	9	24	323	335	-22.32	0.871722
p_RNA_R**3405987.0-3406553.0**+_CHR	CRV15_RS31770	-46.86	0.027567	0.700014	233	246	-6	6	446	457	336	347	-21.06	0.780996
p_RNA_R**3405987.0-3406553.0**+_CHR	CRV15_RS30420	-45.33	0.028429	0.693306	280	315	28	67	116	127	48	59	-20.79	0.875528
p_RNA_R**3405987.0-3406553.0**+_CHR	CRV15_RS07065	-41.77	0.02924	0.687207	281	315	47	84	58	68	323	333	-20.39	0.988079
p_RNA_R**3405987.0-3406553.0**+_CHR	CRV15_RS02105	-47.7	0.030475	0.678282	281	307	46	67	10	20	323	333	-22.63	0.885217
p_RNA_R**3405987.0-3406553.0**+_CHR	CRV15_RS00950	-46.35	0.033976	0.655114	281	314	-128	-101	900	910	325	335	-20.03	0.796154
p_RNA_R**3405987.0-3406553.0**+_CHR	CRV15_RS30945	-41.9	0.035488	0.645945	241	246	53	58	10	18	326	334	-21.12	0.979828
p_RNA_R**3405987.0-3406553.0**+_CHR	CRV15_RS31915	-43.4	0.037478	0.634555	284	315	-74	-43	13	26	332	344	-21.29	7286.72
p_RNA_R**3405987.0-3406553.0**+_CHR	CRV15_RS30830	-47.16	0.037579	0.633992	283	315	-71	-41	55	66	323	335	-20.91	0.907458
p_RNA_R**3405987.0-3406553.0**+_CHR	CRV15_RS36250	-42.61	0.037579	0.633992	281	314	39	75	880	891	323	334	-25.11	0.969271
p_RNA_R**3405987.0-3406553.0**+_CHR	CRV15_RS12175	-43.89	0.039083	0.625864	283	315	38	72	702	711	325	334	-20.67	0.974714
p_RNA_R**3405987.0-3406553.0**+_CHR	CRV15_RS27090	-42.2	0.040486	0.618601	233	248	-4	13	214	223	325	334	-20.19	0.972663
p_RNA_R**3405987.0-3406553.0**+_CHR	CRV15_RS10970	-46.68	0.041877	0.611685	284	314	48	75	33	44	324	335	-23.14	0.745024
p_RNA_R**3405987.0-3406553.0**+_CHR	CRV15_RS29925	-43.43	0.042686	0.607783	230	256	51	82	274	282	326	334	-21.08	0.651759
p_RNA_R**3405987.0-3406553.0**+_CHR	CRV15_RS01855	-48.78	0.04379	0.602597	282	314	14	42	10	21	325	335	-21.31	0.837365
p_RNA_R**3405987.0-3406553.0**+_CHR	CRV15_RS07640	-42.44	0.04409	0.601213	265	302	-95	-62	39	50	290	301	-20.27	0.89595
p_RNA_R**3405987.0-3406553.0**+_CHR	CRV15_RS02645	-41.53	0.046834	0.589048	233	257	-85	-60	889	897	326	334	-20.4	0.984099
p_RNA_R**3405987.0-3406553.0**+_CHR	CRV15_RS08305	-45.61	0.049537	0.577845	281	315	55	88	21	32	290	301	-20.79	0.859604
p_RNA_R**3212377.0-3212480.0**+_CHR	CRV15_RS26695	-60.4	0.000123	0.936054	14	52	-97	-60	155	166	41	52	-20.69	0.907121
p_RNA_R**3212377.0-3212480.0**+_CHR	CRV15_RS00780	-45.59	0.000828	0.659565	14	51	-99	-60	155	166	41	52	-20.69	0.910064
