# Supplementary material for: Identification of Small RNAs in Streptomyces clavuligerus Using High-Resolution Transcriptomics and Expression Profiling During Clavulanic Acid Production
Source: Int J Mol Sci. 2024 Dec 16;25(24):13472. doi: 10.3390/ijms252413472 (PMC11678152; doi:10.3390/ijms252413472)
Supplement: Supplementary file 1 [file ijms-25-13472-s001.zip › Supplementary_File_6.xlsx]

## Sheet: summary_DESeq2_48h
Gene_ID	baseMean	log2FoldChange	lfcSE	stat	pvalue	padj
CRV15_RS00010	1980.25	-0.69702	0.184428	-3.77936	0.00015723	0.000349506
CRV15_RS00015	139.314	0.243533	0.241613	1.00794	0.313482	0.385458
CRV15_RS00020	72.2071	-0.984054	0.308206	-3.19284	0.00140881	0.00276613
CRV15_RS00025	379.66	1.26709	0.21543	5.88169	4.06101e-09	1.38434e-08
CRV15_RS00030	47.7324	-1.48398	0.355493	-4.17441	2.9876e-05	7.21138e-05
CRV15_RS00035	33.9482	-0.0376173	0.395383	-0.0951415	0.924202	0.937858
CRV15_RS00040	229.521	-0.13597	0.225954	-0.60176	0.547334	0.615831
CRV15_RS00045	315.343	-1.56911	0.193309	-8.11712	4.77385e-16	2.55654e-15
CRV15_RS00050	2685.43	-2.33405	0.175874	-13.2712	3.40273e-40	5.3089e-39
CRV15_RS00055	21.5444	-2.49827	0.52888	-4.72371	2.31584e-06	6.24115e-06
CRV15_RS00060	1135.26	-0.141899	0.163264	-0.869143	0.384769	0.458065
CRV15_RS00065	1240.52	3.49101	0.176216	19.811	2.39389e-87	1.25576e-85
CRV15_RS00070	4325.37	3.13827	0.162683	19.2907	6.43377e-83	3.10592e-81
CRV15_RS00080	61.2154	1.18238	0.372429	3.17478	0.0014995	0.00293641
CRV15_RS00085	156.205	1.33493	0.275901	4.83844	1.30865e-06	3.62656e-06
CRV15_RS00090	204.28	1.02557	0.312907	3.27755	0.00104711	0.00209485
CRV15_RS00095	236.297	0.3444	0.209876	1.64097	0.100804	0.14243
CRV15_RS00100	21.1589	1.54496	0.497344	3.10642	0.00189367	0.00365762
CRV15_RS00105	83.1133	0.704304	0.269237	2.61592	0.00889872	0.0154062
CRV15_RS00110	59.8693	1.03878	0.335902	3.0925	0.00198481	0.00381941
CRV15_RS00115	410.293	1.23419	0.171556	7.19411	6.28697e-13	2.74828e-12
CRV15_RS00120	194.745	1.9975	0.210406	9.49359	2.23215e-21	1.58535e-20
CRV15_RS00125	9.78016	0.669586	0.690541	0.969654	0.332219	0.40395
CRV15_RS00130	19.9868	-0.894097	0.478133	-1.86998	0.0614871	0.0913124
CRV15_RS00135	24.5458	-1.04392	0.454407	-2.29733	0.0215999	0.0350715
CRV15_RS00140	335.047	1.71864	0.22939	7.49222	6.77183e-14	3.15262e-13
CRV15_RS00145	74.9706	1.97997	0.338314	5.85247	4.84326e-09	1.64286e-08
CRV15_RS00150	16.5226	1.30028	0.527176	2.4665	0.0136439	0.0228438
CRV15_RS00155	1375.34	1.57726	0.188375	8.373	5.61704e-17	3.15787e-16
CRV15_RS00160	3007.38	0.147824	0.163324	0.905094	0.365416	0.438552
CRV15_RS00165	354.4	1.76595	0.219392	8.04928	8.32822e-16	4.38251e-15
CRV15_RS00170	2098.55	-0.0808973	0.147639	-0.547941	0.583733	0.650741
CRV15_RS00175	17.0015	0.387226	0.532302	0.727455	0.466947	0.538854
CRV15_RS00180	196.335	3.01246	0.352269	8.55158	1.2141e-17	7.08879e-17
CRV15_RS00185	420.63	-1.13567	0.203512	-5.58037	2.40012e-08	7.69841e-08
CRV15_RS00190	25.3914	-0.918404	0.46848	-1.96039	0.04995	0.0756805
CRV15_RS00195	357.037	0.483442	0.184869	2.61505	0.0089214	0.0154375
CRV15_RS00200	56.588	1.2125	0.343808	3.52669	0.00042079	0.000888526
CRV15_RS00210	965.872	0.926857	0.197082	4.70289	2.56502e-06	6.88762e-06
CRV15_RS00215	516.154	0.235087	0.195557	1.20214	0.22931	0.294064
CRV15_RS00220	91.7405	-1.18972	0.273526	-4.34956	1.36413e-05	3.41775e-05
CRV15_RS00225	27229.9	-4.1031	0.176618	-23.2315	2.18928e-119	1.97094e-117
CRV15_RS00240	111.715	-0.981005	0.244851	-4.00653	6.16162e-05	0.000143477
CRV15_RS00250	98.4978	-1.40046	0.255085	-5.49016	4.01563e-08	1.2613e-07
CRV15_RS00255	54.3085	-1.52437	0.320331	-4.75873	1.94818e-06	5.29961e-06
CRV15_RS00260	142.615	-1.0844	0.240106	-4.51631	6.29257e-06	1.63371e-05
CRV15_RS00265	26.0259	-0.531393	0.422512	-1.2577	0.208501	0.270556
CRV15_RS00270	59.3783	-0.559235	0.329247	-1.69852	0.0894089	0.12793
CRV15_RS00275	86.1981	-0.225982	0.274765	-0.822456	0.410818	0.484573
CRV15_RS00285	168.587	-1.66615	0.266748	-6.24617	4.20635e-10	1.52879e-09
CRV15_RS00290	20.0401	1.17155	0.55707	2.10306	0.0354604	0.0554938
CRV15_RS00295	55.5222	-1.32377	0.318787	-4.15252	3.28831e-05	7.88012e-05
CRV15_RS00300	22.2576	-1.92912	0.496572	-3.88488	0.000102378	0.00023278
CRV15_RS00305	10.0542	-0.648617	0.676413	-0.958907	0.337605	0.410051
CRV15_RS00310	41.2405	-1.55644	0.362294	-4.29608	1.73848e-05	4.30388e-05
CRV15_RS00315	3.15902	0.318889	1.19573	0.266689	0.789709
CRV15_RS00320	68.1737	-1.59793	0.294882	-5.41888	5.99725e-08	1.85745e-07
CRV15_RS00325	41.0885	-0.979507	0.358801	-2.72994	0.0063345	0.0112176
CRV15_RS00330	26.9664	-1.29625	0.444996	-2.91296	0.00358022	0.00659608
CRV15_RS00335	49.201	-2.24732	0.375677	-5.98206	2.20327e-09	7.66084e-09
CRV15_RS00340	61.9924	-1.49234	0.297314	-5.0194	5.1833e-07	1.49163e-06
CRV15_RS00345	8.3924	0.0751103	0.723112	0.103871	0.917272	0.932529
CRV15_RS00350	24.3869	-1.02002	0.441765	-2.30896	0.020946	0.0340929
CRV15_RS00355	29.0781	-0.507941	0.420775	-1.20715	0.227373	0.291748
CRV15_RS00360	91.571	-1.13947	0.263764	-4.32004	1.56004e-05	3.88114e-05
CRV15_RS00365	27.7147	-1.4195	0.449005	-3.16144	0.00156991	0.00306079
CRV15_RS00370	7.71365	-0.846929	0.781388	-1.08388	0.278419	0.347867
CRV15_RS00375	6.00168	-0.0986784	0.876777	-0.112547	0.91039	0.927089
CRV15_RS00380	25.5422	-1.4464	0.436146	-3.31633	0.000912088	0.00184187
CRV15_RS00385	72.2709	-1.37791	0.301953	-4.56331	5.03537e-06	1.32278e-05
CRV15_RS00390	45.0881	-0.706984	0.344782	-2.05052	0.0403136	0.0622843
CRV15_RS00410	6.73949	-0.700762	0.898694	-0.779756	0.435535	0.509309
CRV15_RS00415	3.33797	-0.194559	1.078	-0.180481	0.856775
CRV15_RS00420	24.5319	-0.671156	0.436901	-1.53617	0.124496	0.172108
CRV15_RS00425	31.6792	-1.0696	0.402254	-2.65903	0.00783669	0.0136814
CRV15_RS00430	93.7974	-1.66144	0.308198	-5.3908	7.01434e-08	2.1594e-07
CRV15_RS00435	50.6048	-0.0921613	0.344352	-0.267637	0.788979	0.826183
CRV15_RS00440	26.3429	-1.34168	0.430069	-3.11969	0.00181039	0.00350113
CRV15_RS00445	2.25357	-1.89374	1.45642	-1.30027	0.193508
CRV15_RS00450	25.8447	0.313188	0.478983	0.65386	0.513202	0.58324
CRV15_RS00455	38.5041	2.12288	0.410233	5.17481	2.28147e-07	6.74917e-07
CRV15_RS00460	1685.95	1.04233	0.148913	6.99956	2.56774e-12	1.07994e-11
CRV15_RS00465	203.143	1.07733	0.205479	5.24302	1.57965e-07	4.74465e-07
CRV15_RS00470	773.188	1.61692	0.175989	9.18764	4.01557e-20	2.65394e-19
CRV15_RS00475	516.055	0.214779	0.171023	1.25585	0.209171	0.271229
CRV15_RS00485	64.18	0.465864	0.30201	1.54254	0.122942	0.170172
CRV15_RS00490	31.5456	0.800031	0.398473	2.00774	0.0446708	0.0683974
CRV15_RS00495	211.722	2.75712	0.275559	10.0056	1.44069e-23	1.1522e-22
CRV15_RS00500	291.639	0.870901	0.196165	4.43963	9.0112e-06	2.3134e-05
CRV15_RS00505	48.2525	1.38007	0.38618	3.57365	0.000352035	0.000748566
CRV15_RS00510	396.516	1.99382	0.192227	10.3722	3.31742e-25	2.86649e-24
CRV15_RS00515	72.6678	2.01578	0.297789	6.76917	1.29525e-11	5.20757e-11
CRV15_RS00520	60.4718	1.55149	0.309071	5.01983	5.17176e-07	1.48895e-06
CRV15_RS00525	148.399	1.10531	0.225653	4.89826	9.66913e-07	2.72026e-06
CRV15_RS00530	19.9912	0.990844	0.536415	1.84716	0.064724	0.0957139
CRV15_RS00535	3.77852	0.433702	1.17607	0.368773	0.712297
CRV15_RS00540	34.4593	0.168057	0.461124	0.36445	0.715522	0.765137
CRV15_RS00545	12.3655	-0.144576	0.671685	-0.215244	0.829577	0.860178
CRV15_RS00550	21.5271	-0.537464	0.519322	-1.03493	0.3007	0.371732
CRV15_RS00555	24.6349	-0.2441	0.435767	-0.560161	0.575369	0.642816
CRV15_RS00560	29.2887	1.43374	0.420464	3.40991	0.000649854	0.00134118
CRV15_RS00565	2.21516	0.692449	1.36759	0.506326	0.612627
CRV15_RS00570	2624.5	-0.0920385	0.153955	-0.597827	0.549956	0.618537
CRV15_RS00575	97.3004	-3.02343	0.287926	-10.5007	8.57182e-26	7.67547e-25
CRV15_RS00580	162.48	-2.57572	0.238787	-10.7867	3.97794e-27	3.77508e-26
CRV15_RS00585	102.974	-2.5126	0.271847	-9.24271	2.40338e-20	1.60113e-19
CRV15_RS00590	531.306	-1.98285	0.209538	-9.46299	2.99248e-21	2.10962e-20
CRV15_RS00595	318.902	-1.64628	0.202984	-8.11037	5.04643e-16	2.69386e-15
CRV15_RS00600	680.277	-2.23508	0.186276	-11.9987	3.60755e-33	4.22382e-32
CRV15_RS00605	8858.55	-0.523769	0.166962	-3.13705	0.00170658	0.00331562
CRV15_RS00610	84.7472	-1.28828	0.33192	-3.88129	0.000103905	0.000236009
CRV15_RS00615	63.6036	-2.02463	0.367496	-5.50925	3.60364e-08	1.13833e-07
CRV15_RS00620	195.093	-2.17675	0.232221	-9.3736	7.00992e-21	4.8444e-20
CRV15_RS00630	299.933	-2.28575	0.258617	-8.83836	9.71369e-19	5.93149e-18
CRV15_RS00635	770.25	0.056383	0.18748	0.300741	0.763612	0.804934
CRV15_RS00640	976.582	0.690202	0.180139	3.83151	0.000127362	0.000286263
CRV15_RS00645	3.24564	-0.05831	1.12223	-0.051959	0.958561
CRV15_RS00650	13.2815	-1.34131	0.585269	-2.29179	0.021918	0.0355706
CRV15_RS00660	11.1026	0.54155	0.662142	0.817875	0.413429	0.487049
CRV15_RS00665	28.8122	0.618344	0.454826	1.35952	0.173983	0.231769
CRV15_RS00670	57.6544	0.480676	0.337595	1.42383	0.154497	0.208774
CRV15_RS00675	102.524	0.964728	0.295142	3.26869	0.00108048	0.00215771
CRV15_RS00680	1461.85	0.430046	0.147907	2.90754	0.00364286	0.00670037
CRV15_RS00685	25.7749	-3.22576	0.588589	-5.48049	4.24157e-08	1.32851e-07
CRV15_RS00690	95.5682	-4.43361	0.362686	-12.2244	2.30349e-34	2.88999e-33
CRV15_RS00695	158.285	-5.12504	0.345626	-14.8283	9.61342e-50	1.98896e-48
CRV15_RS00700	36.6367	-0.302862	0.39381	-0.769054	0.441861	0.51553
CRV15_RS00705	87.2705	1.14143	0.350417	3.25736	0.00112455	0.00223834
CRV15_RS00710	1144.39	0.683127	0.224485	3.04309	0.00234165	0.00444574
CRV15_RS00715	292.051	-1.35999	0.191747	-7.09261	1.31609e-12	5.64571e-12
CRV15_RS00720	34.0897	-0.603129	0.390551	-1.5443	0.122515	0.169616
CRV15_RS00725	132.023	-0.600818	0.223889	-2.68355	0.00728452	0.0127743
CRV15_RS00730	552.523	2.3099	0.247323	9.33959	9.6705e-21	6.58741e-20
CRV15_RS00735	4.20772	0.056307	1.06153	0.0530435	0.957697	0.965816
CRV15_RS00740	2.45167	-0.0572416	1.27364	-0.0449434	0.964152
CRV15_RS00745	12.9319	1.32834	0.606509	2.19014	0.0285142	0.0453911
CRV15_RS00750	65.2387	-1.45783	0.309236	-4.71431	2.42532e-06	6.53091e-06
CRV15_RS00755	37.9519	0.676083	0.352938	1.91559	0.0554176	0.0832827
CRV15_RS00760	184.807	-0.384811	0.215833	-1.78291	0.0746006	0.10875
CRV15_RS00765	30.1566	-0.513471	0.398723	-1.28779	0.197819	0.258355
CRV15_RS00770	263.898	-1.84375	0.228179	-8.0803	6.46067e-16	3.42683e-15
CRV15_RS00780	265.779	-1.60394	0.206064	-7.7837	7.0433e-15	3.51216e-14
CRV15_RS00785	257.24	-1.44917	0.20128	-7.19977	6.03152e-13	2.64008e-12
CRV15_RS00790	4.25603	0.469039	0.986598	0.47541	0.634495	0.696376
CRV15_RS00795	150.048	0.907375	0.241259	3.761	0.000169234	0.000374564
CRV15_RS00800	35.8411	1.07391	0.405083	2.65108	0.00802341	0.0139853
CRV15_RS00805	21.0394	1.54845	0.513851	3.01342	0.0025832	0.00487239
CRV15_RS00810	18.487	1.09519	0.51699	2.1184	0.0341416	0.0535684
CRV15_RS00815	2871.69	-4.11804	0.196748	-20.9306	2.82061e-97	1.84225e-95
CRV15_RS00820	217.51	-3.12139	0.261073	-11.956	6.03883e-33	6.99664e-32
CRV15_RS00825	11579.6	0.804394	0.174835	4.60087	4.20722e-06	1.11004e-05
CRV15_RS00830	194.502	-0.956538	0.205092	-4.66394	3.10213e-06	8.28645e-06
CRV15_RS00835	20.6024	1.49488	0.486067	3.07547	0.00210173	0.00402579
CRV15_RS00840	362.205	1.48734	0.220517	6.74479	1.53252e-11	6.12088e-11
CRV15_RS00845	20.6109	1.92493	0.550703	3.49541	0.000473341	0.000994762
CRV15_RS00850	12.1648	2.73381	0.763746	3.57948	0.000344279	0.000732774
CRV15_RS00855	2.24401	0.294506	1.39288	0.211437	0.832546
CRV15_RS00860	67.27	0.898242	0.298936	3.0048	0.00265755	0.00500271
CRV15_RS00865	3923.27	-2.02986	0.150837	-13.4573	2.78773e-41	4.49682e-40
CRV15_RS00870	5069.34	1.08693	0.171038	6.35489	2.08573e-10	7.76265e-10
CRV15_RS00875	7161.52	2.27201	0.14094	16.1203	1.83567e-58	4.70356e-57
CRV15_RS00880	5252.04	1.40854	0.165487	8.5115	1.71701e-17	9.92942e-17
CRV15_RS00885	8012.36	-0.165232	0.157983	-1.04589	0.295613	0.366463
CRV15_RS00890	1104.19	-0.137255	0.176449	-0.777875	0.436643	0.510425
CRV15_RS00895	432.469	-0.954257	0.187863	-5.07955	3.78333e-07	1.10112e-06
CRV15_RS00900	124.294	-0.960699	0.247931	-3.87486	0.000106684	0.00024191
CRV15_RS00905	3293.09	-2.62385	0.153892	-17.05	3.49818e-65	1.07396e-63
CRV15_RS00910	213.397	0.444713	0.205903	2.15982	0.0307868	0.0487139
CRV15_RS00915	24.7069	1.15092	0.47207	2.43802	0.0147678	0.0245773
CRV15_RS00920	182.339	1.78399	0.283895	6.28398	3.30014e-10	1.20667e-09
CRV15_RS00925	154.892	1.58786	0.224306	7.07898	1.45217e-12	6.19754e-12
CRV15_RS00930	30.8211	-0.289333	0.393381	-0.735504	0.462033	0.534293
CRV15_RS00940	533.75	1.94571	0.607472	3.20297	0.00136017	0.00268249
CRV15_RS00945	1317.42	2.36744	0.186422	12.6994	5.96186e-37	8.29184e-36
CRV15_RS00950	200.909	-1.7771	0.212557	-8.36057	6.24176e-17	3.50317e-16
CRV15_RS00955	8.91797	-1.43893	0.751844	-1.91387	0.0556371	0.0835749
CRV15_RS00960	14.1504	2.41001	0.717577	3.35853	0.000783572	0.00159931
CRV15_RS00965	6505.23	0.0766664	0.136314	0.562423	0.573828	0.641524
CRV15_RS00970	36.3797	2.2708	0.416312	5.45457	4.90915e-08	1.52897e-07
CRV15_RS00975	5.58052	1.55156	0.93658	1.65662	0.0975955	0.138171
CRV15_RS00980	0.590643	2.64896	3.43744	0.77062	0.440932
CRV15_RS00985	17.7198	0.453745	0.547141	0.829303	0.406933	0.480672
CRV15_RS00990	32.3501	0.291266	0.423117	0.688382	0.491212	0.562085
CRV15_RS00995	57.3981	0.690391	0.349893	1.97315	0.048479	0.0736358
CRV15_RS01000	3804.71	-0.804788	0.152909	-5.26317	1.41594e-07	4.27022e-07
CRV15_RS01005	272.431	1.05154	0.208121	5.05254	4.35967e-07	1.26444e-06
CRV15_RS01010	121.075	1.87583	0.319523	5.87072	4.33898e-09	1.47783e-08
CRV15_RS01015	15810.5	-1.67792	0.16851	-9.95738	2.34151e-23	1.85483e-22
CRV15_RS01020	5612.96	-0.7676	0.249183	-3.08047	0.00206674	0.00396333
CRV15_RS01025	26.5857	2.1049	0.499463	4.21433	2.50516e-05	6.10884e-05
CRV15_RS01040	11.3611	-0.505837	0.647446	-0.781281	0.434637	0.508527
CRV15_RS01045	10.5616	-1.3397	0.744827	-1.79867	0.0720714	0.105595
CRV15_RS01050	0.730631	-1.8294	2.599	-0.703886	0.481504
CRV15_RS01055	272.072	1.12832	0.257512	4.38161	1.17803e-05	2.98179e-05
CRV15_RS01060	11.7206	0.468302	0.640495	0.731157	0.464683	0.536985
CRV15_RS01065	73.4883	0.322401	0.310381	1.03873	0.298932	0.370095
CRV15_RS01070	126.204	-0.240236	0.29002	-0.828342	0.407477	0.481143
CRV15_RS01075	20362.6	-1.57183	0.155744	-10.0924	5.9715e-24	4.85148e-23
CRV15_RS01080	829.491	-1.88359	0.192875	-9.76589	1.57728e-22	1.20227e-21
CRV15_RS01085	65.7938	0.339641	0.343357	0.989178	0.322576	0.394838
CRV15_RS01090	841.828	-0.876294	0.168634	-5.19642	2.0316e-07	6.0395e-07
CRV15_RS01095	193.784	-2.24406	0.218529	-10.2689	9.72643e-25	8.23348e-24
CRV15_RS01100	261.244	0.42251	0.276199	1.52973	0.126084	0.173871
CRV15_RS01105	2.30835	0.0693114	1.41376	0.0490264	0.960898
CRV15_RS01110	54.3022	0.159472	0.330348	0.48274	0.62928	0.691565
CRV15_RS01115	782.77	-0.164485	0.170108	-0.966946	0.333571	0.40552
CRV15_RS01125	1015.95	-2.13905	0.184044	-11.6225	3.16682e-31	3.44728e-30
CRV15_RS01130	322.728	-3.27773	0.227647	-14.3983	5.30355e-47	1.02116e-45
CRV15_RS01135	6.44298	-0.846193	0.82619	-1.02421	0.305736	0.377257
CRV15_RS01140	2.10122	1.02372	1.54591	0.662209	0.507838
CRV15_RS01145	0.850101	-0.690736	2.23933	-0.308457	0.757735
CRV15_RS01150	35.5222	1.08578	0.377383	2.87712	0.00401323	0.00733099
CRV15_RS01155	4.1316	0.518852	1.03511	0.501252	0.616194	0.679875
CRV15_RS01160	97.4219	1.89071	0.27956	6.76314	1.3503e-11	5.41258e-11
CRV15_RS01165	125.334	-1.50749	0.262663	-5.73927	9.50862e-09	3.13286e-08
CRV15_RS01170	206.571	1.89673	0.231789	8.183	2.76857e-16	1.49831e-15
CRV15_RS01175	1.5766	0.978276	1.7278	0.566198	0.571259
CRV15_RS01180	13.525	0.936725	0.578966	1.61793	0.105678	0.148686
CRV15_RS01185	104.308	2.97389	0.37746	7.87869	3.30829e-15	1.67859e-14
CRV15_RS01190	42.0332	1.16579	0.382576	3.04722	0.00230967	0.00438753
CRV15_RS01200	64.4038	1.30572	0.298416	4.3755	1.21156e-05	3.0585e-05
CRV15_RS01205	206.392	-0.183459	0.237277	-0.773186	0.439412	0.513393
CRV15_RS01210	224.443	-0.466217	0.204291	-2.28212	0.0224824	0.0364245
CRV15_RS01215	416.055	-0.81226	0.207144	-3.92123	8.80986e-05	0.000201619
CRV15_RS01220	58.3629	-1.55552	0.334255	-4.6537	3.2603e-06	8.69153e-06
CRV15_RS01225	17.5593	-2.08767	0.574357	-3.63479	0.000278208	0.00059919
CRV15_RS01230	96.8137	-1.87728	0.268736	-6.9856	2.8365e-12	1.19147e-11
CRV15_RS01235	187.067	-1.98007	0.226895	-8.72684	2.61891e-18	1.56057e-17
CRV15_RS01240	719.13	-0.826005	0.174159	-4.74282	2.10761e-06	5.70999e-06
CRV15_RS01245	41.4538	-1.98475	0.404164	-4.91075	9.0728e-07	2.56114e-06
CRV15_RS01255	586.715	-1.06069	0.174771	-6.06903	1.28683e-09	4.54313e-09
CRV15_RS01260	51.3158	-0.241089	0.368397	-0.654426	0.512837	0.582945
CRV15_RS01265	7.84039	-0.883148	0.831525	-1.06208	0.288198	0.358673
CRV15_RS01270	103.819	-0.61013	0.245107	-2.48924	0.0128017	0.0214986
CRV15_RS01275	14.2679	1.06275	0.555079	1.91459	0.0555443	0.0834543
CRV15_RS01280	69.9733	1.76885	0.314085	5.63175	1.78391e-08	5.77473e-08
CRV15_RS01285	102.418	2.07307	0.263252	7.87486	3.41118e-15	1.72947e-14
CRV15_RS01290	16.8507	1.37595	0.527969	2.60611	0.00915759	0.0157888
CRV15_RS01295	21.8049	1.38056	0.497861	2.77298	0.00555453	0.00992871
CRV15_RS01300	287.16	2.9623	0.22674	13.0647	5.23697e-39	7.91127e-38
CRV15_RS01305	1554.49	0.799572	0.158273	5.05186	4.37528e-07	1.26841e-06
CRV15_RS01310	274.498	0.360792	0.196617	1.835	0.0665055	0.0981959
CRV15_RS01315	200.114	-0.217378	0.227228	-0.956651	0.338744	0.411208
CRV15_RS01320	683.812	0.823449	0.172054	4.78598	1.70158e-06	4.66308e-06
CRV15_RS01325	779.096	0.756504	0.173829	4.352	1.349e-05	3.38283e-05
CRV15_RS01330	2667.42	0.96964	0.143331	6.76504	1.33275e-11	5.35189e-11
CRV15_RS01335	803.317	0.135127	0.175409	0.770355	0.441089	0.51481
CRV15_RS01340	203.735	1.36689	0.224099	6.09948	1.06416e-09	3.77791e-09
CRV15_RS01345	59.9568	1.1222	0.308061	3.64277	0.000269716	0.000582636
CRV15_RS01350	107.72	-0.0944325	0.250446	-0.377057	0.706131	0.757283
CRV15_RS01355	60.7546	-0.0147632	0.287593	-0.0513336	0.95906	0.966751
CRV15_RS01360	691.486	0.802409	0.17647	4.547	5.44162e-06	1.425e-05
CRV15_RS01365	149.815	-0.449787	0.218104	-2.06226	0.0391831	0.0607615
CRV15_RS01370	86.1614	0.434267	0.285447	1.52135	0.128171	0.176493
CRV15_RS01380	344.92	0.571887	0.197387	2.89728	0.00376412	0.00690054
CRV15_RS01385	398.582	0.820358	0.181271	4.52558	6.02303e-06	1.56679e-05
CRV15_RS01390	20.0368	-0.245772	0.483043	-0.508799	0.610893	0.674697
CRV15_RS01395	51.5272	-0.603038	0.31571	-1.9101	0.0561204	0.0842071
CRV15_RS01400	353.453	0.280188	0.198137	1.41411	0.157329	0.212257
CRV15_RS01405	244.478	0.0508096	0.199403	0.254809	0.798871	0.834705
CRV15_RS01410	155.941	0.912322	0.251749	3.62394	0.000290153	0.000622946
CRV15_RS01415	34.154	0.0537534	0.408522	0.13158	0.895316	0.915799
CRV15_RS01420	26.6689	0.375254	0.442709	0.847631	0.396644	0.469934
CRV15_RS01425	119.39	0.100258	0.237068	0.422909	0.672362	0.729167
CRV15_RS01430	62.2054	0.273014	0.295842	0.922837	0.356092	0.428907
CRV15_RS01435	21.4203	0.122588	0.451338	0.271611	0.785921	0.824018
CRV15_RS01440	108.358	2.61497	0.273146	9.57355	1.03293e-21	7.45545e-21
CRV15_RS01445	269.479	-0.393756	0.211988	-1.85745	0.0632475	0.0937177
CRV15_RS01450	38.1562	-0.134317	0.36802	-0.364972	0.715132	0.764967
CRV15_RS01455	20.0166	-1.4947	0.573507	-2.60624	0.00915426	0.0157871
CRV15_RS01460	129.379	-1.47789	0.252095	-5.86244	4.56108e-09	1.55109e-08
CRV15_RS01465	79.5182	0.480544	0.271223	1.77177	0.0764325	0.111153
CRV15_RS01470	73.0641	-1.76204	0.305229	-5.77286	7.79383e-09	2.59094e-08
CRV15_RS01475	42.513	-1.92821	0.365098	-5.28134	1.2824e-07	3.8798e-07
CRV15_RS01480	80.8011	-2.05768	0.294117	-6.99612	2.63143e-12	1.10603e-11
CRV15_RS01485	110.078	-1.82676	0.256742	-7.11516	1.11786e-12	4.80564e-12
CRV15_RS01490	59.2648	-0.785725	0.305387	-2.57288	0.0100855	0.0172591
CRV15_RS01495	139.228	-0.713413	0.241854	-2.94977	0.0031801	0.00591452
CRV15_RS01500	37.9066	-0.90762	0.363159	-2.49923	0.0124463	0.0209545
CRV15_RS01505	32.8051	0.797348	0.43593	1.82907	0.0673887	0.0993678
CRV15_RS01510	54.9974	0.442152	0.327639	1.34951	0.177173	0.235641
CRV15_RS01515	33.8575	-0.167865	0.398955	-0.420762	0.673929	0.73051
CRV15_RS01520	443.922	-0.80999	0.209387	-3.86838	0.000109562	0.000248013
CRV15_RS01525	135.622	-0.072202	0.250885	-0.287789	0.773508	0.813563
CRV15_RS01530	81.9619	-0.749154	0.290956	-2.5748	0.0100297	0.0171812
CRV15_RS01535	135.142	-0.529045	0.237946	-2.22338	0.0261902	0.0419622
CRV15_RS01540	82.1687	-1.00512	0.265171	-3.79046	0.00015037	0.000335151
CRV15_RS01545	86.7486	1.36291	0.320437	4.25329	2.10655e-05	5.16988e-05
CRV15_RS01550	433.255	2.27103	0.499738	4.54445	5.50801e-06	1.44125e-05
CRV15_RS01555	100.136	-0.206814	0.243649	-0.84882	0.395982	0.4694
CRV15_RS01560	23.0172	-1.60618	0.478898	-3.35391	0.000796781	0.00162478
CRV15_RS01565	129.652	-1.1563	0.23771	-4.86434	1.14837e-06	3.19968e-06
CRV15_RS01570	84.3276	1.56488	0.28328	5.52416	3.31071e-08	1.05178e-07
CRV15_RS01575	29.6205	0.528521	0.428169	1.23437	0.217063	0.280139
CRV15_RS01580	10.5468	-1.37768	0.709937	-1.94057	0.0523109	0.079006
CRV15_RS01585	851.256	1.78103	0.16117	11.0506	2.17733e-28	2.13944e-27
CRV15_RS01590	164.26	-1.36713	0.231502	-5.90548	3.51611e-09	1.20744e-08
CRV15_RS01595	932.426	-2.49277	0.202606	-12.3035	8.67007e-35	1.10651e-33
CRV15_RS01600	1118.39	0.479132	0.169808	2.8216	0.00477842	0.00862005
CRV15_RS01605	57.6095	0.443284	0.329196	1.34656	0.178121	0.236572
CRV15_RS01610	90.2259	2.86494	0.298295	9.60437	7.66248e-22	5.59731e-21
CRV15_RS01615	7.51006	0.301633	0.756093	0.398936	0.68994	0.74279
CRV15_RS01620	11.5565	-0.217613	0.643551	-0.338144	0.735255	0.7806
CRV15_RS01625	7.73189	0.269835	0.797446	0.338374	0.735081	0.7806
CRV15_RS01630	7.40086	-0.416056	0.752204	-0.553116	0.580184	0.647606
CRV15_RS01635	10.1245	0.333189	0.659026	0.505579	0.613152	0.676855
CRV15_RS01645	97.0217	-0.601338	0.273547	-2.1983	0.0279275	0.0445423
CRV15_RS01655	62.4186	0.0411089	0.306016	0.134336	0.893137	0.91385
CRV15_RS01660	10.0108	-0.498725	0.678612	-0.734919	0.462389	0.534519
CRV15_RS01670	8.57877	-0.491536	0.723838	-0.679069	0.497094	0.567937
CRV15_RS01675	7.11988	-0.495202	0.81953	-0.604251	0.545677	0.614486
CRV15_RS01680	257.244	0.294766	0.201008	1.46644	0.142528	0.194414
CRV15_RS01685	26.3436	-0.504214	0.445384	-1.13209	0.257597	0.324898
CRV15_RS01695	9.87794	-0.542281	0.824342	-0.657835	0.510644	0.581027
CRV15_RS01700	12.2567	0.042423	0.637665	0.0665287	0.946957	0.957013
CRV15_RS01705	9.92612	0.301591	0.680357	0.443283	0.657561	0.716381
CRV15_RS01710	123.531	1.15323	0.2875	4.01123	6.04043e-05	0.000140901
CRV15_RS01715	252.191	2.00108	0.208181	9.61221	7.10058e-22	5.2097e-21
CRV15_RS01720	151.748	1.66479	0.244502	6.80892	9.83339e-12	3.98237e-11
CRV15_RS01725	78.5794	1.92652	0.296995	6.4867	8.77366e-11	3.34001e-10
CRV15_RS01730	15.6687	0.538698	0.568935	0.946853	0.343714	0.416028
CRV15_RS01735	101.8	1.02741	0.301325	3.40963	0.000650521	0.00134214
CRV15_RS01740	41.592	-0.0756133	0.336833	-0.224483	0.822381	0.854505
CRV15_RS01745	119.235	1.91881	0.252424	7.60152	2.92676e-14	1.40274e-13
CRV15_RS01755	24.2502	0.237895	0.506267	0.469901	0.638426	0.700229
CRV15_RS01760	11.7974	-0.154152	0.63029	-0.244574	0.806787	0.841919
CRV15_RS01765	1.1127	0.44284	1.8844	0.235003	0.814206
CRV15_RS01770	51.1075	0.720932	0.32288	2.23282	0.0255608	0.0410421
CRV15_RS01775	2.57185	0.346023	1.26351	0.273859	0.784193
CRV15_RS01780	12.5464	2.97332	0.75189	3.95445	7.67098e-05	0.000176892
CRV15_RS01785	70.3513	-0.412234	0.297789	-1.38432	0.166262	0.222954
CRV15_RS01790	360.291	-1.35979	0.18598	-7.31149	2.64204e-13	1.18607e-12
CRV15_RS01795	177.971	-0.393715	0.217443	-1.81065	0.0701945	0.103163
CRV15_RS01800	19.8885	1.237	0.536907	2.30394	0.0212262	0.0345055
CRV15_RS01805	21.972	-0.781048	0.508902	-1.53477	0.12484	0.172449
CRV15_RS01810	350.887	-1.34523	0.194222	-6.92622	4.32238e-12	1.78855e-11
CRV15_RS01815	974.803	-1.4318	0.162987	-8.78474	1.56728e-18	9.48338e-18
CRV15_RS01820	1623.27	-1.06244	0.187591	-5.66359	1.48236e-08	4.83144e-08
CRV15_RS01825	1226.44	-2.78902	0.215074	-12.9678	1.86412e-38	2.73541e-37
CRV15_RS01830	867.622	-2.12544	0.225652	-9.4191	4.54972e-21	3.17717e-20
CRV15_RS01835	52.1878	-1.15505	0.32525	-3.55127	0.000383382	0.000812628
CRV15_RS01840	251.372	-2.20183	0.204964	-10.7425	6.42654e-27	6.07463e-26
CRV15_RS01845	4.35236	0.973304	0.985898	0.987226	0.323532	0.395761
CRV15_RS01850	28.2755	0.585226	0.412334	1.4193	0.155811	0.21038
CRV15_RS01855	144.26	-0.1884	0.225826	-0.83427	0.404129	0.477783
CRV15_RS01860	35.7401	-0.837519	0.369128	-2.26891	0.0232737	0.0375877
CRV15_RS01865	15.541	-0.12141	0.525624	-0.230983	0.817328	0.850576
CRV15_RS01870	8.13975	-0.269005	0.730341	-0.368327	0.712629	0.762902
CRV15_RS01875	53.6446	-0.18739	0.349173	-0.536669	0.591496	0.657196
CRV15_RS01880	3.42666	1.23967	1.23526	1.00357	0.315586
CRV15_RS01890	4.47444	-0.437011	0.972924	-0.449173	0.653307	0.712913
CRV15_RS01895	3.42018	0.391663	1.19664	0.327301	0.74344
CRV15_RS01900	9.12173	-1.94355	0.75246	-2.58293	0.00979666	0.016808
CRV15_RS01905	1.08166	-1.05374	2.17627	-0.484197	0.628246
CRV15_RS01910	68.236	-0.856184	0.300399	-2.85015	0.00436981	0.00793234
CRV15_RS01920	9.96908	-0.486384	0.678222	-0.717146	0.473284	0.544845
CRV15_RS01925	25.9192	-1.41369	0.442271	-3.19644	0.00139132	0.00273502
CRV15_RS01930	16.9124	-0.274074	0.539647	-0.507876	0.61154	0.675187
CRV15_RS01935	42.5109	0.0929147	0.336036	0.276502	0.782162	0.820696
CRV15_RS01940	377.159	-0.968902	0.208629	-4.64414	3.41501e-06	9.08579e-06
CRV15_RS01945	41.4544	-0.794869	0.360676	-2.20383	0.0275363	0.043971
CRV15_RS01950	17.1247	-0.512593	0.510309	-1.00448	0.315149	0.38708
CRV15_RS01955	3.23022	0.39685	1.11613	0.355559	0.722171
CRV15_RS01960	44.9263	-0.63237	0.331039	-1.91026	0.0560997	0.0842071
CRV15_RS01965	16.1919	-0.698673	0.535928	-1.30367	0.192346	0.252444
CRV15_RS01970	14.1514	0.373802	0.640238	0.583848	0.559322	0.627624
CRV15_RS01975	191.489	0.609967	0.224143	2.72133	0.00650194	0.0114927
CRV15_RS01980	415.873	2.38388	0.19513	12.2169	2.52585e-34	3.16301e-33
CRV15_RS01985	705.817	-3.08919	0.181682	-17.0033	7.76655e-65	2.35185e-63
CRV15_RS01990	978.722	-3.47707	0.206249	-16.8586	9.06948e-64	2.68537e-62
CRV15_RS01995	73.6716	-1.80871	0.316275	-5.71879	1.07285e-08	3.51566e-08
CRV15_RS02000	360.988	-1.35546	0.207727	-6.5252	6.79113e-11	2.60164e-10
CRV15_RS02005	607.542	-1.97648	0.181802	-10.8716	1.57404e-27	1.50449e-26
CRV15_RS02010	770.022	-1.24511	0.204623	-6.08489	1.16574e-09	4.12437e-09
CRV15_RS02015	575.537	-0.602916	0.232606	-2.592	0.00954199	0.0164091
CRV15_RS02020	1231.58	-0.862311	0.180164	-4.78626	1.69916e-06	4.65837e-06
CRV15_RS02025	2240.2	-1.43215	0.170206	-8.41425	3.95415e-17	2.24766e-16
CRV15_RS02030	2763.6	-1.22307	0.152217	-8.03504	9.35507e-16	4.91123e-15
CRV15_RS02035	1195.28	0.928991	0.164856	5.63517	1.74888e-08	5.66684e-08
CRV15_RS02040	254.596	-2.13089	0.206653	-10.3114	6.25505e-25	5.32879e-24
CRV15_RS02045	351.709	-1.90736	0.200571	-9.50966	1.91294e-21	1.36591e-20
CRV15_RS02050	1034.07	-2.11319	0.202591	-10.4308	1.79324e-25	1.58024e-24
CRV15_RS02060	31.8555	0.0245962	0.387587	0.0634598	0.9494	0.959191
CRV15_RS02065	20.322	-0.109114	0.484286	-0.22531	0.821738	0.85413
CRV15_RS02075	130.646	1.62487	0.251473	6.46141	1.03729e-10	3.92863e-10
CRV15_RS02080	370.931	0.550871	0.186365	2.95588	0.00311779	0.00581162
CRV15_RS02090	22.6125	-0.223496	0.458828	-0.487101	0.626186	0.689074
CRV15_RS02095	2.58526	-1.66694	1.34446	-1.23986	0.215029
CRV15_RS02105	73.559	0.402217	0.294077	1.36772	0.171399	0.228921
CRV15_RS02110	295.582	-0.930904	0.188105	-4.94885	7.46525e-07	2.12083e-06
CRV15_RS02135	54.1672	1.63046	0.343718	4.7436	2.09949e-06	5.69033e-06
CRV15_RS02155	20.8081	0.487124	0.500356	0.973555	0.330278	0.401974
CRV15_RS02165	6389.19	2.37036	0.139776	16.9582	1.67335e-64	5.02155e-63
CRV15_RS02170	57.0443	1.76275	0.342367	5.14871	2.62278e-07	7.73483e-07
CRV15_RS02175	10.0198	0.876835	0.652709	1.34338	0.17915	0.237653
CRV15_RS02180	454.179	0.311156	0.177535	1.75265	0.0796618	0.115396
CRV15_RS02185	242.116	2.11131	0.274187	7.70025	1.35804e-14	6.64752e-14
CRV15_RS02190	318.046	1.46207	0.214073	6.82976	8.50545e-12	3.46141e-11
CRV15_RS02195	23.4818	-2.33657	0.486804	-4.79982	1.58812e-06	4.36895e-06
CRV15_RS02200	52.8054	-1.99151	0.344173	-5.78635	7.19312e-09	2.39843e-08
CRV15_RS02205	37.295	-0.445865	0.37771	-1.18044	0.237825	0.303
CRV15_RS02210	17.2694	0.307415	0.567602	0.541603	0.588092	0.654287
CRV15_RS02215	5.81249	0.284658	0.860595	0.330769	0.740819	0.785131
CRV15_RS02220	27.2571	-0.29512	0.432835	-0.681832	0.495345	0.566133
CRV15_RS02225	45.7775	0.807221	0.338146	2.3872	0.0169774	0.0280305
CRV15_RS02230	3.25083	-0.374386	1.16999	-0.319991	0.748975
CRV15_RS02245	27.0469	1.40566	0.440604	3.19031	0.0014212	0.00278881
CRV15_RS02250	8.07899	2.10763	0.836633	2.51918	0.0117629	0.0199295
CRV15_RS02255	1.51176	0.899714	1.68543	0.53382	0.593466
CRV15_RS02260	68.5606	-0.48729	0.278489	-1.74977	0.0801584	0.116065
CRV15_RS02265	14.2785	-0.752231	0.577846	-1.30178	0.19299	0.25314
CRV15_RS02270	6.14756	-1.38415	0.847052	-1.63408	0.102243	0.144279
CRV15_RS02275	22.6343	-1.9906	0.48737	-4.08437	4.41968e-05	0.00010482
CRV15_RS02280	34.3545	-1.78252	0.403136	-4.42163	9.7961e-06	2.50428e-05
CRV15_RS02285	42.0248	-1.66407	0.400437	-4.15564	3.24378e-05	7.77619e-05
CRV15_RS02290	231.236	-1.91467	0.227798	-8.40516	4.27282e-17	2.41848e-16
CRV15_RS02295	51.5578	-1.59247	0.322948	-4.93105	8.17883e-07	2.31664e-06
CRV15_RS02300	80.3868	-2.02866	0.292304	-6.94024	3.91424e-12	1.62776e-11
CRV15_RS02305	3.92221	-1.129	1.0366	-1.08914	0.276093	0.345349
CRV15_RS02310	30.1157	-2.27801	0.443765	-5.13338	2.84589e-07	8.36317e-07
CRV15_RS02315	239.945	-1.07751	0.198317	-5.43327	5.53291e-08	1.71763e-07
CRV15_RS02320	517.263	0.93238	0.249915	3.73078	0.000190886	0.000419975
CRV15_RS02325	27.303	-0.10966	0.434035	-0.252653	0.800536	0.836314
CRV15_RS02330	246.047	1.30927	0.208652	6.2749	3.49857e-10	1.27572e-09
CRV15_RS02335	4595.93	2.63581	0.15293	17.2354	1.43933e-66	4.58796e-65
CRV15_RS02340	6.10543	1.60513	0.920064	1.74458	0.0810576	0.117265
CRV15_RS02345	80.5451	-3.0104	0.311643	-9.65977	4.46875e-22	3.31154e-21
CRV15_RS02350	106.69	-0.365335	0.260881	-1.40039	0.161397	0.216877
CRV15_RS02355	722.824	-1.33102	0.225291	-5.90799	3.4631e-09	1.19046e-08
CRV15_RS02360	375.774	0.789939	0.288774	2.73549	0.00622867	0.0110478
CRV15_RS02365	18.3146	0.977563	0.506785	1.92895	0.0537372	0.0810315
CRV15_RS02370	40.6212	-0.815559	0.388343	-2.1001	0.03572	0.0558476
CRV15_RS02380	52.9967	-0.171386	0.309901	-0.553034	0.58024	0.647606
CRV15_RS02385	909.137	-0.352724	0.22297	-1.58193	0.113665	0.158484
CRV15_RS02390	825.836	-1.17831	0.162429	-7.25433	4.03655e-13	1.78562e-12
CRV15_RS02395	197.032	0.708657	0.207504	3.41514	0.000637486	0.00131606
CRV15_RS02400	101.905	1.44022	0.251048	5.73681	9.64741e-09	3.17702e-08
CRV15_RS02405	374.89	-1.25245	0.187707	-6.67238	2.51687e-11	9.94508e-11
CRV15_RS02410	848.383	-0.719099	0.179284	-4.01095	6.04755e-05	0.000140996
CRV15_RS02415	172.815	-1.16017	0.215778	-5.37667	7.58747e-08	2.32939e-07
CRV15_RS02420	281.811	-0.895181	0.190602	-4.69659	2.64541e-06	7.10061e-06
CRV15_RS02425	461.674	-0.924455	0.21161	-4.36868	1.25e-05	3.14935e-05
CRV15_RS02430	263.574	-0.0812159	0.230601	-0.352192	0.724694	0.772837
CRV15_RS02435	145.646	0.935036	0.233781	3.99963	6.34418e-05	0.000147521
CRV15_RS02440	459.187	0.386217	0.177973	2.17009	0.0300002	0.0475747
CRV15_RS02445	794.293	-2.36463	0.188587	-12.5387	4.58732e-36	6.16144e-35
CRV15_RS02450	27.5928	1.48989	0.455646	3.26985	0.00107603	0.00214948
CRV15_RS02455	477.806	0.584839	0.219433	2.66523	0.00769367	0.0134493
CRV15_RS02460	22.924	1.76104	0.514625	3.42199	0.000621647	0.00128462
CRV15_RS02465	556.825	-1.28147	0.162531	-7.88448	3.15848e-15	1.60502e-14
CRV15_RS02475	52.1865	0.730071	0.420411	1.73656	0.0824643	0.119067
CRV15_RS02480	1150.46	-0.190155	0.194924	-0.975538	0.329293	0.401125
CRV15_RS02485	97.4443	0.931665	0.285941	3.25824	0.00112104	0.00223203
CRV15_RS02490	210.129	1.64939	0.234646	7.02928	2.07603e-12	8.77569e-12
CRV15_RS02495	119.351	-1.83475	0.266893	-6.87447	6.22206e-12	2.55242e-11
CRV15_RS02500	204.957	-4.29659	0.289857	-14.8231	1.03803e-49	2.13437e-48
CRV15_RS02505	4699.6	-4.84551	0.150352	-32.2278	7.20942e-228	2.52785e-225
CRV15_RS02510	2.25519	-1.39854	1.37895	-1.0142	0.310486
CRV15_RS02515	1676.77	-0.656015	0.169986	-3.85924	0.000113742	0.000257381
CRV15_RS02520	502.867	0.264981	0.172744	1.53395	0.125041	0.172648
CRV15_RS02525	2694.56	1.34777	0.152411	8.84299	9.3189e-19	5.70825e-18
CRV15_RS02530	1758.82	1.80047	0.176835	10.1817	2.39433e-24	1.99139e-23
CRV15_RS02535	2946.51	2.18042	0.24754	8.80836	1.2699e-18	7.69796e-18
CRV15_RS02540	243.877	-0.270259	0.212219	-1.27349	0.202843	0.264089
CRV15_RS02545	46.3447	0.895609	0.391302	2.28879	0.0220915	0.0358173
CRV15_RS02550	86.5288	-3.86231	0.371008	-10.4103	2.2253e-25	1.95065e-24
CRV15_RS02555	83.4344	-0.733323	0.262994	-2.78837	0.00529747	0.00950747
CRV15_RS02560	938.596	1.23903	0.155295	7.97854	1.48076e-15	7.71294e-15
CRV15_RS02565	96.8333	0.429496	0.256628	1.67361	0.0942069	0.134018
CRV15_RS02570	758.018	-1.21128	0.176817	-6.85046	7.36111e-12	3.01042e-11
CRV15_RS02575	462.397	-3.25404	0.22754	-14.3009	2.15872e-46	4.07405e-45
CRV15_RS02580	54.6861	1.15838	0.323206	3.58402	0.000338346	0.000720837
CRV15_RS02585	84.0633	0.605595	0.28052	2.15883	0.0308637	0.048793
CRV15_RS02590	501.875	0.101621	0.181094	0.561147	0.574697	0.642173
CRV15_RS02595	272.262	0.340429	0.203886	1.66971	0.0949772	0.13497
CRV15_RS02600	43.4369	0.916175	0.347404	2.63721	0.00835922	0.0145402
CRV15_RS02605	8.69941	-0.318015	0.756258	-0.420511	0.674112	0.73059
CRV15_RS02610	32.8441	-2.77615	0.458024	-6.06116	1.35147e-09	4.75872e-09
CRV15_RS02615	22.0753	-1.46115	0.469269	-3.11368	0.00184768	0.00356996
CRV15_RS02620	18.6829	-3.17437	0.631215	-5.02899	4.93067e-07	1.42077e-06
CRV15_RS02625	1.47445	-2.93961	2.05879	-1.42783	0.153341
CRV15_RS02630	68.9636	-2.24128	0.316864	-7.0733	1.51291e-12	6.44439e-12
CRV15_RS02635	57.1104	-2.46692	0.339331	-7.26997	3.59555e-13	1.59904e-12
CRV15_RS02640	56.4308	-2.01698	0.345279	-5.8416	5.17021e-09	1.75109e-08
CRV15_RS02645	125.616	-2.47082	0.257766	-9.58548	9.20247e-22	6.6783e-21
CRV15_RS02650	100.157	-2.04928	0.270282	-7.582	3.40261e-14	1.62613e-13
CRV15_RS02655	101.066	-2.51643	0.277527	-9.06733	1.21964e-19	7.85045e-19
CRV15_RS02660	77.9254	-2.8449	0.318828	-8.92301	4.53771e-19	2.8332e-18
CRV15_RS02665	87.7425	-3.16965	0.324955	-9.75414	1.77099e-22	1.34377e-21
CRV15_RS02670	164.861	-3.18511	0.250625	-12.7087	5.29351e-37	7.40869e-36
CRV15_RS02675	174.52	-2.98688	0.2365	-12.6295	1.45121e-36	1.98115e-35
CRV15_RS02690	2665.56	-2.32182	0.192684	-12.0499	1.94183e-33	2.31422e-32
CRV15_RS02695	211.213	-0.254634	0.2088	-1.21951	0.222649	0.286294
CRV15_RS02700	130.583	0.372238	0.234517	1.58725	0.112455	0.156961
CRV15_RS02705	82.5604	2.45518	0.352677	6.96155	3.36552e-12	1.40659e-11
CRV15_RS02710	282.166	-2.61758	0.210363	-12.4432	1.52293e-35	2.0051e-34
CRV15_RS02715	118.619	-1.89059	0.243051	-7.77855	7.33589e-15	3.6526e-14
CRV15_RS02720	103.203	-1.5578	0.25087	-6.20957	5.31303e-10	1.9172e-09
CRV15_RS02725	93.067	-2.02204	0.265042	-7.62911	2.36388e-14	1.1387e-13
CRV15_RS02730	90.0773	-2.06506	0.269729	-7.65608	1.91697e-14	9.26768e-14
CRV15_RS02735	45.4173	-0.323137	0.340396	-0.949297	0.342469	0.414824
CRV15_RS02740	100.822	-2.10699	0.274844	-7.66612	1.77279e-14	8.60184e-14
CRV15_RS02745	8.16525	-1.61917	0.77386	-2.09233	0.0364092	0.0568985
CRV15_RS02750	49.6366	-2.20402	0.363524	-6.06292	1.33676e-09	4.71189e-09
CRV15_RS02760	32.0397	0.791622	0.416235	1.90186	0.0571889	0.0855585
CRV15_RS02770	53.7647	-1.33651	0.337875	-3.95563	7.63342e-05	0.000176209
CRV15_RS02775	9347.54	-2.8653	0.154047	-18.6002	3.20405e-77	1.31762e-75
CRV15_RS02780	458.651	-0.35757	0.203075	-1.76077	0.0782767	0.113686
CRV15_RS02785	69.7171	-0.304397	0.289309	-1.05215	0.292729	0.363497
CRV15_RS02790	154.093	-1.75306	0.238454	-7.35177	1.95597e-13	8.85837e-13
CRV15_RS02795	37.5787	0.760988	0.380231	2.00138	0.0453509	0.0693393
CRV15_RS02800	867.003	-0.0497724	0.208581	-0.238624	0.811397	0.845935
CRV15_RS02805	356.327	-1.04959	0.24121	-4.35136	1.35294e-05	3.39099e-05
CRV15_RS02810	66.6315	1.05569	0.420062	2.51317	0.0119651	0.0202262
CRV15_RS02815	7610.21	1.23435	0.15893	7.76663	8.06026e-15	3.98941e-14
CRV15_RS02820	1620.03	-0.213492	0.228179	-0.935633	0.349462	0.421837
CRV15_RS02825	3319.85	-0.350392	0.151871	-2.30717	0.0210452	0.0342376
CRV15_RS02830	117.796	-0.279031	0.237358	-1.17557	0.239766	0.305299
CRV15_RS02835	194.822	0.912559	0.20614	4.42689	9.55998e-06	2.44956e-05
CRV15_RS02840	341.036	0.834877	0.176174	4.73892	2.14856e-06	5.81149e-06
CRV15_RS02845	8.7237	1.28155	0.723817	1.77055	0.0766355	0.111424
CRV15_RS02850	10.8985	0.886444	0.703618	1.25984	0.207728	0.269711
CRV15_RS02855	13.788	-0.412239	0.572543	-0.720013	0.471517	0.543468
CRV15_RS02860	33.4658	0.0238169	0.387903	0.0613991	0.951041	0.960559
CRV15_RS02865	30.1723	0.459686	0.393524	1.16813	0.242756	0.308752
CRV15_RS02875	1.86428	-0.393601	1.60719	-0.2449	0.806534
CRV15_RS02880	20.9302	-0.492654	0.494839	-0.995585	0.319452	0.391859
CRV15_RS02885	790.093	0.342634	0.171196	2.00141	0.0453481	0.0693393
CRV15_RS02895	27.5287	-0.516768	0.445481	-1.16002	0.246039	0.312211
CRV15_RS02900	8166.52	-0.761759	0.155196	-4.90835	9.18445e-07	2.59156e-06
CRV15_RS02905	380.621	-0.947317	0.210936	-4.49101	7.08872e-06	1.82972e-05
CRV15_RS02910	107.56	1.06674	0.269722	3.95495	7.65522e-05	0.000176651
CRV15_RS02915	273.996	2.59549	0.202506	12.8169	1.31925e-37	1.87796e-36
CRV15_RS02920	307.747	3.25696	0.238854	13.6358	2.45451e-42	4.0778e-41
CRV15_RS02925	8.42857	0.357647	0.76809	0.465633	0.641479	0.70278
CRV15_RS02930	517.245	0.813232	0.18753	4.33654	1.44742e-05	3.61692e-05
CRV15_RS02935	520.989	2.04706	0.175776	11.6459	2.40814e-31	2.63001e-30
CRV15_RS02940	1034.56	1.71281	0.203661	8.41013	4.09562e-17	2.32213e-16
CRV15_RS02945	860.528	1.24263	0.174192	7.13368	9.77171e-13	4.21627e-12
CRV15_RS02950	178.99	2.39858	0.580515	4.13182	3.59907e-05	8.58161e-05
CRV15_RS02955	346.295	1.78388	0.223871	7.96832	1.60847e-15	8.33251e-15
CRV15_RS02960	67.773	2.53753	0.371228	6.83551	8.17163e-12	3.33166e-11
CRV15_RS02965	580.403	1.85391	0.201738	9.1897	3.93922e-20	2.60607e-19
CRV15_RS02970	5755.71	0.581431	0.14935	3.89309	9.89768e-05	0.000225276
CRV15_RS02975	133.437	0.952812	0.239089	3.98518	6.74292e-05	0.000156411
CRV15_RS02980	66.0203	1.35024	0.293303	4.60357	4.15319e-06	1.09665e-05
CRV15_RS02985	136.016	1.79826	0.241584	7.44361	9.79718e-14	4.51687e-13
CRV15_RS02990	108.078	1.74514	0.259184	6.73322	1.65953e-11	6.60834e-11
CRV15_RS02995	139.841	2.52643	0.258754	9.76383	1.60966e-22	1.22276e-21
CRV15_RS03000	344.649	-0.258467	0.21031	-1.22898	0.219079	0.282577
CRV15_RS03005	80.1445	0.227364	0.276844	0.821271	0.411492	0.485196
CRV15_RS03010	308.814	-0.382167	0.249381	-1.53247	0.125408	0.173046
CRV15_RS03015	310.585	1.56378	0.190119	8.22526	1.94765e-16	1.06617e-15
CRV15_RS03020	26.382	0.521719	0.46912	1.11212	0.266085	0.334275
CRV15_RS03025	344.633	-0.371355	0.17945	-2.0694	0.0385082	0.0598138
CRV15_RS03030	147.509	0.716795	0.231319	3.09873	0.00194351	0.00374751
CRV15_RS03035	34.0859	1.48605	0.433685	3.42656	0.000611285	0.00126511
CRV15_RS03040	66.6828	-1.04469	0.330269	-3.16315	0.00156074	0.00304648
CRV15_RS03045	102.546	-0.8253	0.266815	-3.09315	0.00198042	0.00381316
CRV15_RS03050	36.7697	-1.76562	0.381381	-4.62955	3.66462e-06	9.72271e-06
CRV15_RS03055	28.4931	-1.88537	0.432051	-4.36377	1.27842e-05	3.21511e-05
CRV15_RS03060	5.82027	-1.23651	0.908233	-1.36144	0.173374	0.231096
CRV15_RS03070	21.9422	-0.514497	0.462944	-1.11136	0.266414	0.334562
CRV15_RS03075	69.1903	-0.0574931	0.279437	-0.205746	0.836989	0.867054
CRV15_RS03080	204.886	-1.24064	0.232339	-5.3398	9.30508e-08	2.83709e-07
CRV15_RS03085	1467.25	-2.25982	0.165806	-13.6293	2.6828e-42	4.43493e-41
CRV15_RS03090	139.3	-1.9903	0.284176	-7.00376	2.49175e-12	1.04931e-11
CRV15_RS03095	12.9331	1.50972	0.630701	2.39372	0.0166786	0.027592
CRV15_RS03100	195.467	-0.842988	0.219398	-3.84228	0.000121896	0.000274719
CRV15_RS03105	207.499	1.42682	0.226747	6.29256	3.1227e-10	1.14493e-09
CRV15_RS03110	319.033	1.43586	0.201804	7.11513	1.11809e-12	4.80564e-12
CRV15_RS03115	73.1951	0.123728	0.310505	0.398473	0.690282	0.742827
CRV15_RS03120	85.0346	-2.04414	0.291991	-7.00072	2.54656e-12	1.07171e-11
CRV15_RS03125	206.718	-0.247556	0.205737	-1.20326	0.228875	0.293563
CRV15_RS03130	26.4531	0.0397053	0.438056	0.0906398	0.927779	0.9412
CRV15_RS03135	9.43928	0.406014	0.71586	0.567169	0.570599	0.638343
CRV15_RS03140	153.908	0.897013	0.236448	3.7937	0.000148416	0.000331017
CRV15_RS03145	366.989	2.61849	0.192379	13.6111	3.4399e-42	5.67243e-41
CRV15_RS03150	806.293	1.73968	0.159235	10.9253	8.7269e-28	8.42588e-27
CRV15_RS03155	148.477	2.79587	0.316765	8.82631	1.08182e-18	6.59389e-18
CRV15_RS03160	61.9325	2.31753	0.336668	6.88373	5.83053e-12	2.39623e-11
CRV15_RS03165	70.2703	-1.88291	0.298919	-6.29906	2.99459e-10	1.10039e-09
CRV15_RS03170	151.232	2.24595	0.250494	8.96606	3.07314e-19	1.93144e-18
CRV15_RS03175	115.375	0.00627677	0.238029	0.0263698	0.978962	0.982502
CRV15_RS03180	235.14	-1.67553	0.255747	-6.5515	5.69604e-11	2.19601e-10
CRV15_RS03185	57.3199	-0.690731	0.316944	-2.17935	0.0293059	0.0465735
CRV15_RS03190	17.3162	1.0881	0.563471	1.93107	0.0534749	0.0806543
CRV15_RS03195	4.07697	0.366526	1.00675	0.364069	0.715806	0.765319
CRV15_RS03200	422.86	0.451549	0.179452	2.51626	0.0118607	0.0200752
CRV15_RS03205	34.7814	-1.44154	0.389334	-3.70258	0.00021342	0.000466778
CRV15_RS03210	212.372	-0.323114	0.240583	-1.34305	0.179256	0.2377
CRV15_RS03215	1063.9	-0.202999	0.170263	-1.19226	0.233158	0.297989
CRV15_RS03220	442.455	-0.242159	0.171371	-1.41307	0.157636	0.212628
CRV15_RS03225	265.232	0.237001	0.207956	1.13967	0.254424	0.321383
CRV15_RS03230	25.6719	-0.0900722	0.449236	-0.200501	0.841089	0.870218
CRV15_RS03235	582.43	-0.394541	0.161305	-2.44593	0.014448	0.0240932
CRV15_RS03240	723.229	0.123835	0.2045	0.605549	0.544814	0.6138
CRV15_RS03245	101.322	0.87568	0.249279	3.51285	0.000443332	0.000934644
CRV15_RS03255	73.8772	-0.453738	0.284151	-1.59682	0.110306	0.154469
CRV15_RS03260	281.032	0.718211	0.245196	2.92913	0.00339912	0.00628676
CRV15_RS03265	52.3301	1.10377	0.346037	3.18974	0.00142401	0.00279351
CRV15_RS03270	499.227	1.68946	0.183617	9.20099	3.5467e-20	2.35574e-19
CRV15_RS03275	124.277	-0.997797	0.22813	-4.37381	1.22099e-05	3.08021e-05
CRV15_RS03280	242.715	-0.613557	0.198198	-3.09568	0.00196364	0.00378304
CRV15_RS03285	117.579	-1.01704	0.252998	-4.01997	5.82063e-05	0.00013606
CRV15_RS03290	654.828	-1.77203	0.194975	-9.0885	1.00416e-19	6.48225e-19
CRV15_RS03295	105.189	-1.73438	0.282657	-6.13597	8.46393e-10	3.0218e-09
CRV15_RS03300	903.811	0.280413	0.178558	1.57044	0.116314	0.161825
CRV15_RS03305	4241.11	1.01987	0.169744	6.00827	1.87515e-09	6.54388e-09
CRV15_RS03310	4876.15	-0.0866708	0.182832	-0.474046	0.635467	0.697328
CRV15_RS03315	70.8629	1.63407	0.311329	5.24868	1.53195e-07	4.60553e-07
CRV15_RS03320	54.2295	0.0628722	0.30359	0.207096	0.835935	0.866096
CRV15_RS03325	58.4969	-0.838777	0.378764	-2.21451	0.0267936	0.0428672
CRV15_RS03330	70.5334	0.405512	0.282273	1.4366	0.150832	0.20432
CRV15_RS03335	235.594	1.20341	0.208994	5.75813	8.50509e-09	2.81752e-08
CRV15_RS03340	144.679	1.64935	0.226219	7.29093	3.07832e-13	1.37636e-12
CRV15_RS03345	523.998	2.13211	0.191312	11.1447	7.60276e-29	7.59364e-28
CRV15_RS03350	2090.79	2.83711	0.244544	11.6016	4.04228e-31	4.38594e-30
CRV15_RS03355	75.9472	2.22234	0.308817	7.19632	6.18599e-13	2.70591e-12
CRV15_RS03360	3310.29	1.45275	0.214431	6.77489	1.24501e-11	5.01165e-11
CRV15_RS03365	1051.66	2.23681	0.161646	13.8377	1.50983e-43	2.59909e-42
CRV15_RS03370	3386.9	0.458209	0.164514	2.78523	0.00534903	0.00959483
CRV15_RS03375	1213.28	-1.84049	0.181296	-10.1518	3.2522e-24	2.67814e-23
CRV15_RS03380	1459.76	-1.62131	0.17943	-9.03586	1.62714e-19	1.03732e-18
CRV15_RS03385	2552.63	-1.99305	0.165425	-12.0481	1.98485e-33	2.36126e-32
CRV15_RS03390	192.391	0.546734	0.245562	2.22646	0.0259833	0.0416508
CRV15_RS03395	70.0507	1.25388	0.365188	3.43353	0.000595783	0.00123417
CRV15_RS03400	5.16899	-0.181411	0.915998	-0.198047	0.843008	0.871605
CRV15_RS03405	39.7826	-2.43769	0.448713	-5.43262	5.55337e-08	1.72317e-07
CRV15_RS03410	1015.3	-1.10221	0.22492	-4.90046	9.56135e-07	2.69221e-06
CRV15_RS03415	53.8197	-1.64072	0.346347	-4.7372	2.16686e-06	5.85862e-06
CRV15_RS03420	21.6899	-0.840475	0.500447	-1.67945	0.0930643	0.132619
CRV15_RS03425	10.3402	-0.130495	0.648225	-0.201311	0.840455	0.869832
CRV15_RS03430	18.7134	0.346283	0.488483	0.708895	0.47839	0.549678
CRV15_RS03435	71.8121	-0.17262	0.283178	-0.60958	0.54214	0.610982
CRV15_RS03440	95.7353	0.305021	0.26337	1.15815	0.246804	0.312944
CRV15_RS03445	425.884	0.152527	0.207218	0.736073	0.461686	0.533985
CRV15_RS03450	361.149	0.783699	0.176119	4.44983	8.59372e-06	2.21048e-05
CRV15_RS03455	2911.64	2.84537	0.221089	12.8698	6.65705e-38	9.55803e-37
CRV15_RS03460	279.782	1.72639	0.208507	8.27977	1.23411e-16	6.8286e-16
CRV15_RS03465	748.423	1.37092	0.218215	6.28242	3.33343e-10	1.21684e-09
CRV15_RS03470	144.982	0.839458	0.216497	3.87747	0.00010555	0.000239583
CRV15_RS03475	242.914	1.04576	0.208534	5.01482	5.30832e-07	1.52563e-06
CRV15_RS03480	685.264	2.15793	0.173629	12.4284	1.83229e-35	2.39817e-34
CRV15_RS03485	100.222	-0.203006	0.263493	-0.770441	0.441038	0.51481
CRV15_RS03490	7.95634	-1.16712	0.749634	-1.55692	0.119488	0.165727
CRV15_RS03495	985.655	-2.10594	0.175965	-11.9679	5.23313e-33	6.08432e-32
CRV15_RS03500	30.9607	0.784532	0.430309	1.82318	0.0682758	0.100564
CRV15_RS03505	24.9281	1.44127	0.472304	3.05158	0.00227642	0.0043293
CRV15_RS03510	14.5297	0.334152	0.564907	0.591517	0.554174	0.622687
CRV15_RS03515	36.7009	0.534093	0.361179	1.47875	0.139207	0.190275
CRV15_RS03520	198.723	0.397999	0.209151	1.90293	0.0570499	0.0853698
CRV15_RS03525	87.0444	0.481511	0.282457	1.70473	0.0882457	0.12651
CRV15_RS03530	121.94	-0.187796	0.25393	-0.739559	0.459567	0.531904
CRV15_RS03535	276.772	-1.27584	0.238654	-5.34599	8.99252e-08	2.74494e-07
CRV15_RS03540	34.438	0.371281	0.39776	0.933431	0.350598	0.422977
CRV15_RS03545	12.3452	0.550255	0.624563	0.881024	0.378305	0.451256
CRV15_RS03550	1517.99	-1.55005	0.165031	-9.39248	5.86023e-21	4.06252e-20
CRV15_RS03555	861.422	-3.30487	0.164541	-20.0854	9.90091e-90	5.49665e-88
CRV15_RS03560	178.785	0.132007	0.24954	0.529002	0.596804	0.661879
CRV15_RS03565	15.214	-0.319877	0.559957	-0.571253	0.567828	0.635777
CRV15_RS03570	84.3821	0.228283	0.266478	0.856669	0.391628	0.464984
CRV15_RS03575	8.23637	-1.22055	0.769122	-1.58694	0.112527	0.157028
CRV15_RS03580	297.017	0.942508	0.183502	5.13624	2.80292e-07	8.25147e-07
CRV15_RS03585	191.009	0.0215864	0.214949	0.100426	0.920006	0.934169
CRV15_RS03590	394.218	0.933175	0.251614	3.70875	0.000208283	0.000456291
CRV15_RS03595	381.658	0.116884	0.195545	0.597735	0.550017	0.618537
CRV15_RS03600	120.013	1.44004	0.302293	4.76371	1.90068e-06	5.17464e-06
CRV15_RS03605	260.169	0.359566	0.201518	1.78429	0.0743767	0.108471
CRV15_RS03610	120.024	0.586987	0.307183	1.91087	0.0560211	0.0841327
CRV15_RS03615	616.833	2.58501	0.184386	14.0195	1.1837e-44	2.11417e-43
CRV15_RS03620	172.928	1.84594	0.231941	7.95867	1.73892e-15	8.98736e-15
CRV15_RS03625	1035.03	1.79462	0.18276	9.81956	9.27507e-23	7.15997e-22
CRV15_RS03630	907.183	2.31501	0.157877	14.6633	1.10705e-48	2.195e-47
CRV15_RS03635	11.2453	0.335911	0.610135	0.550552	0.581941	0.649286
CRV15_RS03640	18.9626	1.2987	0.496851	2.61385	0.0089527	0.0154756
CRV15_RS03645	28.3056	0.45072	0.427141	1.0552	0.291334	0.362034
CRV15_RS03650	199394	1.94763	0.155638	12.5138	6.27165e-36	8.3731e-35
CRV15_RS03655	7148.41	1.69515	0.162257	10.4473	1.5071e-25	1.33337e-24
CRV15_RS03660	19495	1.80063	0.143583	12.5407	4.46927e-36	6.01501e-35
CRV15_RS03665	5809.07	1.14334	0.196481	5.8191	5.91639e-09	1.99066e-08
CRV15_RS03670	5701.83	-3.5367	0.154901	-22.832	2.2062e-115	1.90879e-113
CRV15_RS03675	291.177	-0.302278	0.19379	-1.55982	0.118802	0.164853
CRV15_RS03680	261.49	-3.27787	0.248165	-13.2085	7.84186e-40	1.20652e-38
CRV15_RS03685	313.525	-3.32689	0.221009	-15.0532	3.28795e-51	7.15828e-50
CRV15_RS03690	51.0743	0.582014	0.3229	1.80246	0.0714731	0.10481
CRV15_RS03695	222.823	1.70958	0.260791	6.55538	5.54988e-11	2.14462e-10
CRV15_RS03700	63.4207	1.39983	0.358265	3.90726	9.33475e-05	0.000213046
CRV15_RS03705	1217.65	0.779339	0.164261	4.7445	2.09018e-06	5.66971e-06
CRV15_RS03710	210.304	-1.67437	0.224874	-7.44579	9.63671e-14	4.45213e-13
CRV15_RS03715	178.241	-0.435199	0.25695	-1.69371	0.0903208	0.129013
CRV15_RS03720	311.752	0.629637	0.258172	2.43883	0.014735	0.024535
CRV15_RS03725	10.0639	1.25647	0.716135	1.75452	0.0793415	0.114982
CRV15_RS03730	2.06477	0.524097	1.38068	0.379592	0.704248
CRV15_RS03735	11.3549	0.521987	0.796238	0.655567	0.512103	0.582388
CRV15_RS03740	32.3721	1.06043	0.394764	2.68623	0.00722641	0.0126824
CRV15_RS03745	10.7209	0.611577	0.638586	0.957704	0.338212	0.410637
CRV15_RS03750	28.8178	-0.312493	0.396159	-0.788808	0.430224	0.50425
CRV15_RS03755	51.8628	0.312637	0.310943	1.00545	0.314681	0.386719
CRV15_RS03765	15.2457	-1.40611	0.548323	-2.56439	0.0103357	0.017651
CRV15_RS03770	645.188	-1.72788	0.210163	-8.2216	2.0081e-16	1.09745e-15
CRV15_RS03775	183.727	-4.62418	0.343475	-13.4629	2.58493e-41	4.18998e-40
CRV15_RS03785	273.898	-6.03973	0.700915	-8.61693	6.87743e-18	4.03678e-17
CRV15_RS03790	6250.08	-5.81461	0.179043	-32.476	2.32795e-231	9.12283e-229
CRV15_RS03795	46.8427	-0.369167	0.359232	-1.02766	0.304111	0.375391
CRV15_RS03800	99.5838	2.28746	0.297696	7.68391	1.54311e-14	7.52576e-14
CRV15_RS03805	42.4578	-0.183527	0.393216	-0.466734	0.64069	0.702366
CRV15_RS03810	152.57	-0.156565	0.211972	-0.738612	0.460143	0.532477
CRV15_RS03825	1238.41	0.0850395	0.203548	0.417787	0.676103	0.73239
CRV15_RS03830	1318.23	-1.08104	0.183799	-5.88163	4.06242e-09	1.38434e-08
CRV15_RS03835	6223.85	1.67363	0.160676	10.4162	2.09164e-25	1.8359e-24
CRV15_RS03845	272.499	0.86467	0.252169	3.42894	0.000605949	0.00125445
CRV15_RS03850	20.4642	0.470956	0.474922	0.991649	0.321369	0.393848
CRV15_RS03855	157.453	0.44415	0.232906	1.90699	0.0565215	0.0846933
CRV15_RS03860	589.401	1.57448	0.179474	8.77275	1.7436e-18	1.05121e-17
CRV15_RS03865	95.3006	0.856853	0.256596	3.33931	0.000839863	0.00170584
CRV15_RS03870	6.29036	-0.801157	0.823565	-0.972793	0.330656	0.40227
CRV15_RS03875	6.46328	0.740303	0.844758	0.876349	0.38084	0.453874
CRV15_RS03880	207.177	-0.921169	0.236117	-3.90133	9.56656e-05	0.000218112
CRV15_RS03885	97.3909	2.54165	0.350025	7.26134	3.83279e-13	1.69662e-12
CRV15_RS03890	89.3797	2.03242	0.281824	7.21167	5.52688e-13	2.42397e-12
CRV15_RS03895	2394.98	-1.55887	0.179355	-8.69153	3.57589e-18	2.12133e-17
CRV15_RS03905	106.105	-0.671696	0.24118	-2.78504	0.0053521	0.00959777
CRV15_RS03910	232.306	0.792863	0.290246	2.73169	0.00630096	0.011173
CRV15_RS03915	67.4073	1.17514	0.314075	3.74158	0.000182867	0.00040313
CRV15_RS03920	15.4223	0.0299696	0.55994	0.0535228	0.957315	0.965723
CRV15_RS03925	76.0391	-2.54558	0.312156	-8.15484	3.4965e-16	1.88156e-15
CRV15_RS03930	36.8624	-1.3642	0.397505	-3.43191	0.000599337	0.00124115
CRV15_RS03935	416.441	2.28753	0.188723	12.1211	8.16529e-34	9.94463e-33
CRV15_RS03940	5.56919	-0.19506	0.991156	-0.1968	0.843984	0.872265
CRV15_RS03945	8.65558	-0.0174186	0.722691	-0.0241024	0.980771	0.983872
CRV15_RS03950	8.36008	-0.0760101	0.755896	-0.100556	0.919903	0.934169
CRV15_RS03955	18.0753	-0.0880864	0.498576	-0.176676	0.859763	0.886443
CRV15_RS03960	2.5909	-2.12638	1.41655	-1.50109	0.133332
CRV15_RS03965	3.57135	0.95015	1.12854	0.841927	0.399829
CRV15_RS03970	11.8742	-0.52174	0.68396	-0.762823	0.445569	0.518857
CRV15_RS03975	5.43368	-0.809023	0.924654	-0.874947	0.381603	0.454621
CRV15_RS03980	14.4674	-0.572709	0.578889	-0.989326	0.322504	0.394838
CRV15_RS03985	24.4672	-1.51737	0.511713	-2.96528	0.00302403	0.00564949
CRV15_RS03990	287.685	0.490801	0.187815	2.61321	0.00896953	0.0155006
CRV15_RS03995	25.6269	1.40412	0.460611	3.0484	0.00230064	0.00437194
CRV15_RS04000	2.08752	0.471588	1.43382	0.328903	0.742229
CRV15_RS04005	2213.74	-2.00671	0.175001	-11.4669	1.93568e-30	2.06533e-29
CRV15_RS04010	387.764	-0.37048	0.247905	-1.49445	0.135059	0.185037
CRV15_RS04015	56.9105	-0.834055	0.319922	-2.60706	0.00913232	0.0157534
CRV15_RS04020	39.9172	1.69746	0.395216	4.29503	1.74672e-05	4.32267e-05
CRV15_RS04025	280.968	0.826056	0.203434	4.06057	4.8953e-05	0.000115402
CRV15_RS04030	314.077	-0.569463	0.205224	-2.77484	0.00552297	0.00987494
CRV15_RS04035	29.4108	1.24041	0.431606	2.87393	0.00405397	0.00739527
CRV15_RS04040	140.968	0.520538	0.26235	1.98414	0.0472405	0.0719516
CRV15_RS04045	4278.76	-1.8642	0.165162	-11.287	1.52063e-29	1.56576e-28
CRV15_RS04050	95.6054	-2.40567	0.299909	-8.02135	1.04592e-15	5.47795e-15
CRV15_RS04055	477.871	-2.66042	0.185246	-14.3615	9.02535e-47	1.72778e-45
CRV15_RS04060	459.955	-3.28008	0.225104	-14.5714	4.26974e-48	8.36618e-47
CRV15_RS04065	857.471	-3.36982	0.175808	-19.1676	6.90483e-82	3.28571e-80
CRV15_RS04070	2766.33	-3.04433	0.151072	-20.1514	2.61401e-90	1.47581e-88
CRV15_RS04075	2363.51	-3.11329	0.160927	-19.3459	2.20565e-83	1.08845e-81
CRV15_RS04080	834.25	-3.34434	0.190399	-17.5649	4.57461e-69	1.53919e-67
CRV15_RS04085	561.309	-3.3338	0.194584	-17.1329	8.43145e-66	2.62478e-64
CRV15_RS04090	47.3709	-1.80123	0.370511	-4.86148	1.16514e-06	3.2437e-06
CRV15_RS04095	77.9279	2.29732	0.308491	7.44697	9.55066e-14	4.41544e-13
CRV15_RS04100	192.997	0.0918763	0.199852	0.459721	0.645717	0.70683
CRV15_RS04105	1159.47	-0.55409	0.169776	-3.26366	0.00109984	0.00219309
CRV15_RS04110	8.39707	-0.995908	0.866029	-1.14997	0.250156	0.316411
CRV15_RS04115	7.52078	-0.412168	0.757149	-0.544369	0.586188	0.652931
CRV15_RS04120	22.5505	0.986206	0.455827	2.16355	0.0304987	0.0482847
CRV15_RS04125	41.1578	3.03753	0.454698	6.68032	2.38418e-11	9.43755e-11
CRV15_RS04130	352.734	1.05301	0.214746	4.90352	9.41339e-07	2.65392e-06
CRV15_RS04135	175.568	-0.0717756	0.20682	-0.347044	0.728558	0.775964
CRV15_RS04140	87.0843	-1.42072	0.283758	-5.00681	5.53397e-07	1.58911e-06
CRV15_RS04145	125.713	-1.32781	0.268482	-4.94562	7.59013e-07	2.15447e-06
CRV15_RS04150	90.2973	0.453613	0.285723	1.5876	0.112377	0.156915
CRV15_RS04155	329.431	0.32588	0.177577	1.83515	0.0664831	0.0981845
CRV15_RS04160	39.9629	1.13228	0.373909	3.02823	0.00245995	0.00465176
CRV15_RS04165	1.79995	-2.30111	1.73193	-1.32864	0.183967
CRV15_RS04170	342.404	-3.53341	0.217434	-16.2505	2.21495e-59	5.83241e-58
CRV15_RS04175	65.2702	0.0926289	0.296055	0.312877	0.754374	0.797214
CRV15_RS04180	146.415	0.492303	0.260418	1.89043	0.0587001	0.0875443
CRV15_RS04185	900.696	0.587824	0.170536	3.44691	0.000567027	0.00117827
CRV15_RS04190	127.982	1.87439	0.247764	7.56521	3.87234e-14	1.844e-13
CRV15_RS04195	548.111	0.753768	0.173193	4.35219	1.34787e-05	3.3821e-05
CRV15_RS04200	1048.69	1.00256	0.209909	4.77616	1.78676e-06	4.88851e-06
CRV15_RS04205	123.473	-0.0547129	0.251746	-0.217333	0.827949	0.858623
CRV15_RS04210	17.5032	0.274086	0.502281	0.545683	0.585284	0.652252
CRV15_RS04215	330.981	0.925769	0.193831	4.77616	1.78678e-06	4.88851e-06
CRV15_RS04220	5127.67	0.57165	0.15924	3.58987	0.000330847	0.000705991
CRV15_RS04225	48.242	-1.42518	0.341459	-4.1738	2.99563e-05	7.22813e-05
CRV15_RS04230	27.1606	1.39937	0.433324	3.22937	0.00124062	0.00246128
CRV15_RS04235	12.1944	-1.02667	0.637631	-1.61013	0.10737	0.150717
CRV15_RS04240	2052.25	-0.389499	0.181026	-2.15162	0.0314273	0.0496135
CRV15_RS04245	218.386	2.21114	0.249718	8.85454	8.4033e-19	5.17401e-18
CRV15_RS04250	338.543	0.0563652	0.200723	0.280812	0.778855	0.818283
CRV15_RS04255	628.953	-0.394874	0.196517	-2.00936	0.0444992	0.0681502
CRV15_RS04260	180.952	-0.354587	0.230035	-1.54144	0.123209	0.170471
CRV15_RS04265	24.7105	-1.05478	0.453421	-2.32626	0.0200045	0.0326482
CRV15_RS04270	11671.9	0.443984	0.154589	2.87203	0.00407839	0.00743779
CRV15_RS04275	815.17	2.01017	0.188588	10.6591	1.58171e-26	1.4676e-25
CRV15_RS04280	7.10509	-0.609486	0.803376	-0.758656	0.448059	0.5213
CRV15_RS04285	135.499	1.05393	0.237561	4.43645	9.14555e-06	2.34698e-05
CRV15_RS04290	965.932	0.157282	0.164589	0.955602	0.339273	0.411701
CRV15_RS04295	41.5924	-0.134745	0.389123	-0.346279	0.729133	0.776436
CRV15_RS04300	16.3635	-0.484087	0.517679	-0.93511	0.349731	0.422009
CRV15_RS04305	531.056	1.60304	0.19148	8.37185	5.672e-17	3.18607e-16
CRV15_RS04310	1421.59	-0.865063	0.177984	-4.86035	1.1718e-06	3.2595e-06
CRV15_RS04315	1502.11	-1.0191	0.163843	-6.21995	4.97306e-10	1.79862e-09
CRV15_RS04320	5.14056	3.96228	1.40029	2.82961	0.00466046	0.0084255
CRV15_RS04325	79.4817	-0.948757	0.278506	-3.4066	0.000657785	0.00135582
CRV15_RS04330	6996.32	-0.742567	0.146437	-5.07088	3.95981e-07	1.15097e-06
CRV15_RS04335	215.758	-1.64634	0.213634	-7.70635	1.29464e-14	6.35117e-14
CRV15_RS04340	220.432	-1.6559	0.208202	-7.95334	1.81545e-15	9.36703e-15
CRV15_RS04345	517.425	-2.53793	0.216824	-11.705	1.20128e-31	1.32939e-30
CRV15_RS04350	34.235	-0.429554	0.369295	-1.16317	0.244759	0.310825
CRV15_RS04360	384.506	-2.27793	0.198704	-11.4639	2.00206e-30	2.13063e-29
CRV15_RS04365	738.278	-1.20611	0.199659	-6.04085	1.53302e-09	5.37809e-09
CRV15_RS04370	1543.44	-3.57014	0.168135	-21.2337	4.66316e-100	3.16999e-98
CRV15_RS04380	547.193	-0.460191	0.161412	-2.85103	0.00435775	0.00792124
CRV15_RS04385	43578.7	0.893223	0.155242	5.75374	8.72883e-09	2.88736e-08
CRV15_RS04390	31.3822	-0.0144377	0.413099	-0.0349498	0.97212	0.976812
CRV15_RS04395	13.2479	1.15809	0.617425	1.87568	0.0606994	0.0903036
CRV15_RS04405	221.107	3.10721	0.237991	13.056	5.87536e-39	8.81569e-38
CRV15_RS04410	1142.72	0.234487	0.166693	1.40671	0.159515	0.214684
CRV15_RS04415	68.283	1.75114	0.347761	5.03548	4.76647e-07	1.37703e-06
CRV15_RS04420	51.9914	1.61708	0.352232	4.59095	4.41239e-06	1.16325e-05
CRV15_RS04425	4097.79	-2.22069	0.150112	-14.7936	1.61215e-49	3.29452e-48
CRV15_RS04435	68.7945	2.2928	0.350777	6.53636	6.30327e-11	2.42031e-10
CRV15_RS04440	20.0719	0.0408439	0.485291	0.0841638	0.932926	0.945414
CRV15_RS04445	73.5062	0.857945	0.32904	2.60742	0.00912284	0.0157452
CRV15_RS04450	87.5745	1.20903	0.297063	4.06995	4.70225e-05	0.000111284
CRV15_RS04455	114.609	0.343963	0.256092	1.34312	0.179232	0.2377
CRV15_RS04460	1216.7	0.499929	0.182651	2.73707	0.00619888	0.0109979
CRV15_RS04465	572.763	-0.938638	0.180169	-5.20975	1.89093e-07	5.63136e-07
CRV15_RS04470	3184.38	0.991022	0.142154	6.97149	3.13605e-12	1.31481e-11
CRV15_RS04475	1943.43	1.83444	0.160157	11.454	2.24459e-30	2.37734e-29
CRV15_RS04480	9.4574	0.0596817	0.745419	0.0800646	0.936186	0.947853
CRV15_RS04485	11.1042	0.108333	0.618907	0.175038	0.861049	0.887013
CRV15_RS04490	162.286	2.07441	0.271531	7.63969	2.17743e-14	1.0504e-13
CRV15_RS04495	4794.51	0.925087	0.168222	5.49921	3.81501e-08	1.20225e-07
CRV15_RS04500	124.129	0.491966	0.260442	1.88897	0.058896	0.0877971
CRV15_RS04505	477.092	0.1114	0.205572	0.541904	0.587884	0.654165
CRV15_RS04510	920.995	-0.996141	0.168163	-5.92368	3.14812e-09	1.08555e-08
CRV15_RS04515	1248.1	-0.511207	0.154559	-3.30751	0.000941292	0.0018951
CRV15_RS04520	79293.8	4.70436	0.151572	31.0371	1.70279e-211	4.93218e-209
CRV15_RS04525	390.832	1.58932	0.218858	7.26187	3.81777e-13	1.69109e-12
CRV15_RS04530	65.1174	0.309407	0.312802	0.989147	0.322591	0.394838
CRV15_RS04535	365.617	-2.85833	0.209447	-13.647	2.10232e-42	3.50142e-41
CRV15_RS04540	127.216	-2.72186	0.289469	-9.40295	5.30542e-21	3.69328e-20
CRV15_RS04545	115.144	-2.18595	0.282934	-7.72598	1.10998e-14	5.47347e-14
CRV15_RS04550	95.7027	-2.52951	0.28824	-8.77569	1.69854e-18	1.02497e-17
CRV15_RS04555	481.273	0.78203	0.478109	1.63567	0.101908	0.143899
CRV15_RS04560	243.378	-0.223543	0.201353	-1.1102	0.266911	0.335123
CRV15_RS04565	3407.96	0.600407	0.143461	4.18516	2.8497e-05	6.90353e-05
CRV15_RS04570	563.717	-1.27181	0.176544	-7.20393	5.85002e-13	2.56231e-12
CRV15_RS04575	1293.22	1.45172	0.154463	9.39848	5.53588e-21	3.84568e-20
CRV15_RS04580	1149.94	1.11068	0.154603	7.18406	6.76734e-13	2.94859e-12
CRV15_RS04585	244.713	1.72879	0.295037	5.85959	4.64025e-09	1.5756e-08
CRV15_RS04590	514.499	-1.41376	0.172274	-8.20645	2.27825e-16	1.24102e-15
CRV15_RS04595	729.499	-1.77896	0.189961	-9.36488	7.61342e-21	5.22893e-20
CRV15_RS04600	3253.16	-0.295603	0.183288	-1.61278	0.106792	0.150032
CRV15_RS04605	425.324	0.734835	0.197383	3.72289	0.000196953	0.000433037
CRV15_RS04610	502.092	1.54807	0.247071	6.2657	3.7115e-10	1.35189e-09
CRV15_RS04615	226.321	1.67409	0.246121	6.80191	1.03238e-11	4.17339e-11
CRV15_RS04620	146.975	0.214032	0.218501	0.979547	0.32731	0.399366
CRV15_RS04625	1517.94	-0.0334862	0.191152	-0.175181	0.860937	0.887013
CRV15_RS04630	58.5536	-1.12494	0.3235	-3.47739	0.000506315	0.00105872
CRV15_RS04635	272.217	0.83513	0.193728	4.31083	1.62642e-05	4.03493e-05
CRV15_RS04640	50.1516	-0.329659	0.315632	-1.04444	0.296282	0.36722
CRV15_RS04645	566.17	2.01134	0.213041	9.4411	3.68872e-21	2.58404e-20
CRV15_RS04650	1422.1	0.929874	0.189114	4.91699	8.78829e-07	2.48188e-06
CRV15_RS04655	43.4783	-1.15382	0.364456	-3.16587	0.00154619	0.00301986
CRV15_RS04660	23.2399	-1.51643	0.488173	-3.10635	0.00189414	0.00365762
CRV15_RS04665	19.4651	-2.27236	0.558214	-4.07077	4.68572e-05	0.000110932
CRV15_RS04670	528.008	1.15669	0.183786	6.29367	3.10051e-10	1.13742e-09
CRV15_RS04675	669.721	2.05962	0.170872	12.0536	1.85755e-33	2.21775e-32
CRV15_RS04680	1309.22	-0.120258	0.184819	-0.650682	0.515252	0.58527
CRV15_RS04685	275.234	1.53319	0.190235	8.05943	7.66522e-16	4.05757e-15
CRV15_RS04695	2533.64	1.46994	0.174647	8.41663	3.87485e-17	2.20446e-16
CRV15_RS04700	670.257	2.33896	0.204161	11.4564	2.18364e-30	2.31647e-29
CRV15_RS04705	712.048	1.37667	0.202375	6.80258	1.02764e-11	4.15675e-11
CRV15_RS04710	3636.15	1.66886	0.158447	10.5326	6.11003e-26	5.49326e-25
CRV15_RS04715	3829.16	2.23817	0.184234	12.1485	5.84133e-34	7.17988e-33
CRV15_RS04720	6140.11	1.68548	0.197684	8.52617	1.51277e-17	8.78647e-17
CRV15_RS04725	402.712	-2.25436	0.17877	-12.6104	1.85098e-36	2.52173e-35
CRV15_RS04730	86.2836	-0.445219	0.338541	-1.31511	0.188473	0.247948
CRV15_RS04735	60.1913	0.934393	0.358157	2.6089	0.0090835	0.0156854
CRV15_RS04740	3230.16	0.497529	0.144751	3.43713	0.000587911	0.00121863
CRV15_RS04745	1876.69	-5.07252	0.199919	-25.3729	5.01977e-142	6.08031e-140
CRV15_RS04750	276.879	-4.08182	0.246384	-16.5669	1.20915e-61	3.41329e-60
CRV15_RS04755	91.1884	-4.10938	0.376182	-10.9239	8.85916e-28	8.54121e-27
CRV15_RS04760	74.235	0.0494903	0.272618	0.181537	0.855946	0.883395
CRV15_RS04765	11.9301	-0.820149	0.609749	-1.34506	0.178606	0.237026
CRV15_RS04770	21.2309	-1.52923	0.4938	-3.09686	0.00195584	0.0037702
CRV15_RS04775	5.12067	-1.86201	0.957527	-1.94461	0.0518221	0.0783388
CRV15_RS04780	39.3513	-1.33889	0.397483	-3.36842	0.000755994	0.00154824
CRV15_RS04785	272.82	-0.0997846	0.204649	-0.487588	0.625841	0.688808
CRV15_RS04790	7.11435	-0.528723	0.841676	-0.628179	0.529887	0.599034
CRV15_RS04795	1717.42	-0.833081	0.185209	-4.49807	6.85737e-06	1.77551e-05
CRV15_RS04800	391.223	-1.6808	0.218016	-7.70953	1.26284e-14	6.19976e-14
CRV15_RS04805	772.302	-2.59152	0.169726	-15.2689	1.23261e-52	2.7742e-51
CRV15_RS04810	579.176	-1.88434	0.166288	-11.3318	9.12949e-30	9.50323e-29
CRV15_RS04815	14.4514	-0.0485787	0.551771	-0.0880414	0.929844	0.943008
CRV15_RS04820	58.7925	0.456688	0.344717	1.32482	0.185231	0.2446
CRV15_RS04830	21.983	1.00586	0.493221	2.03936	0.0414139	0.0638212
CRV15_RS04835	20.7954	1.54143	0.577557	2.66888	0.00761049	0.0133179
CRV15_RS04840	4.17026	-0.586703	1.099	-0.533852	0.593444	0.658701
CRV15_RS04845	2.78166	-0.985393	1.30447	-0.755399	0.450009
CRV15_RS04850	1.82252	-1.58972	1.63283	-0.973595	0.330258
CRV15_RS04875	207.789	-0.6157	0.248465	-2.47802	0.0132115	0.0221589
CRV15_RS04880	1833.4	-0.275756	0.207647	-1.328	0.184177	0.243402
CRV15_RS04885	545.955	-3.64838	0.221928	-16.4395	9.96838e-61	2.7329e-59
CRV15_RS04890	8.95839	-1.92724	0.744746	-2.58778	0.00965962	0.0165899
CRV15_RS04895	15.7555	-0.513704	0.541099	-0.94937	0.342432	0.414824
CRV15_RS04900	28.5619	-0.607432	0.402011	-1.51098	0.130793	0.179793
CRV15_RS04905	6.42746	-0.383027	0.850366	-0.450425	0.652404	0.712503
CRV15_RS04910	13.9581	0.153059	0.689197	0.222083	0.82425	0.855719
CRV15_RS04915	47.5453	0.167435	0.317507	0.527344	0.597955	0.663045
CRV15_RS04920	7832.41	0.276438	0.165969	1.66559	0.0957942	0.135957
CRV15_RS04925	1144.44	1.58678	0.15725	10.0909	6.06352e-24	4.92024e-23
CRV15_RS04930	380.127	1.34756	0.185949	7.24692	4.26359e-13	1.88356e-12
CRV15_RS04935	346.989	2.12664	0.218417	9.7366	2.10479e-22	1.58263e-21
CRV15_RS04940	160.866	1.42203	0.259592	5.47795	4.30273e-08	1.3464e-07
CRV15_RS04945	179.369	0.676412	0.296239	2.28334	0.0224106	0.0363171
CRV15_RS04950	998.3	-0.557498	0.158527	-3.51674	0.000436887	0.000922224
CRV15_RS04955	47.6117	0.324591	0.321069	1.01097	0.312031	0.383959
CRV15_RS04960	333.231	0.70424	0.212644	3.31182	0.000926907	0.0018684
CRV15_RS04965	1863.83	0.485122	0.155485	3.12006	0.00180815	0.00349866
CRV15_RS04970	247.699	1.35487	0.206307	6.56724	5.12574e-11	1.9888e-10
CRV15_RS04975	344.732	2.08539	0.251794	8.28211	1.21008e-16	6.70681e-16
CRV15_RS04980	55.9128	0.0419763	0.311748	0.134648	0.89289	0.91385
CRV15_RS04985	173.782	-0.172303	0.219051	-0.78659	0.431522	0.505415
CRV15_RS04990	4313.25	-0.882908	0.238895	-3.6958	0.000219194	0.00047862
CRV15_RS04995	11528.3	-1.37138	0.154225	-8.8921	5.99637e-19	3.71607e-18
CRV15_RS05000	2412.81	0.181358	0.169698	1.06871	0.285198	0.355404
CRV15_RS05005	151.899	0.526774	0.233227	2.25863	0.0239067	0.0385446
CRV15_RS05010	18.1326	-0.621681	0.539298	-1.15276	0.249009	0.31526
CRV15_RS05015	27.7199	1.39394	0.498356	2.79707	0.0051568	0.00926999
CRV15_RS05020	400.955	2.31549	0.194862	11.8827	1.45562e-32	1.65484e-31
CRV15_RS05025	68.8357	1.41612	0.295039	4.79979	1.58835e-06	4.36895e-06
CRV15_RS05030	2202.04	0.864664	0.1671	5.17454	2.2847e-07	6.75573e-07
CRV15_RS05035	17481.3	-0.459327	0.195108	-2.35422	0.0185615	0.0304573
CRV15_RS05040	65.6114	-1.5192	0.310192	-4.89761	9.70096e-07	2.72806e-06
CRV15_RS05045	14022.7	0.854401	0.161481	5.29105	1.21617e-07	3.68783e-07
CRV15_RS05050	171.033	-1.10877	0.209953	-5.28104	1.28454e-07	3.88099e-07
CRV15_RS05055	15.0951	0.699799	0.553042	1.26536	0.205741	0.267391
CRV15_RS05060	265.316	0.193713	0.186599	1.03813	0.29921	0.370335
CRV15_RS05065	25.7862	1.40882	0.454049	3.10279	0.00191706	0.00369866
CRV15_RS05070	429.095	0.781413	0.187977	4.15696	3.22516e-05	7.73714e-05
CRV15_RS05075	1971.36	0.220703	0.172815	1.2771	0.201566	0.26263
CRV15_RS05080	484.12	1.44969	0.212419	6.82468	8.81222e-12	3.57752e-11
CRV15_RS05085	1677.08	2.34327	0.182026	12.8733	6.36395e-38	9.15693e-37
CRV15_RS05090	380.879	1.84195	0.189133	9.7389	2.05762e-22	1.54891e-21
CRV15_RS05095	103.968	1.44202	0.278075	5.18571	2.15196e-07	6.38308e-07
CRV15_RS05100	117.175	-0.558164	0.254014	-2.19737	0.0279937	0.0446371
CRV15_RS05105	3594.76	-0.936105	0.181619	-5.15422	2.54695e-07	7.51784e-07
CRV15_RS05110	14850.7	2.09956	0.159309	13.1792	1.15614e-39	1.7747e-38
CRV15_RS05115	6189.78	2.8505	0.167201	17.0483	3.60002e-65	1.10015e-63
CRV15_RS05120	2435.06	-0.438701	0.171592	-2.55665	0.0105686	0.0180164
CRV15_RS05125	594.627	0.413191	0.181268	2.27946	0.02264	0.0366442
CRV15_RS05130	8.14196	-0.453689	0.722138	-0.628258	0.529835	0.599034
CRV15_RS05135	13.0408	-0.581838	0.595136	-0.977656	0.328244	0.40014
CRV15_RS05140	53.2666	1.36492	0.366665	3.72253	0.000197238	0.000433519
CRV15_RS05145	241.643	-0.65214	0.195082	-3.3429	0.000829088	0.00168447
CRV15_RS05150	26329.4	1.73885	0.164091	10.5969	3.08027e-26	2.83045e-25
CRV15_RS05155	47.5291	-1.12469	0.335215	-3.35512	0.000793298	0.00161817
CRV15_RS05160	1039.57	0.57142	0.151536	3.77085	0.000162694	0.000360807
CRV15_RS05170	1555.45	2.8279	0.216712	13.0491	6.4297e-39	9.62576e-38
CRV15_RS05175	68.0255	0.71042	0.283649	2.50457	0.01226	0.0206722
CRV15_RS05180	237.784	1.36913	0.216928	6.31147	2.76396e-10	1.01844e-09
CRV15_RS05185	612.641	3.38132	1.19815	2.82212	0.0047708	0.00860863
CRV15_RS05190	3011.26	1.30109	0.182355	7.1349	9.68542e-13	4.18174e-12
CRV15_RS05195	15.2207	1.14007	0.605564	1.88266	0.0597462	0.0890047
CRV15_RS05200	1346.06	0.672992	0.164627	4.08798	4.35148e-05	0.000103313
CRV15_RS05205	101.398	0.093011	0.244167	0.380932	0.703254	0.754684
CRV15_RS05210	19.8986	-1.68313	0.564524	-2.98151	0.00286834	0.00537409
CRV15_RS05215	17.8666	-0.186683	0.500111	-0.373284	0.708937	0.759742
CRV15_RS05220	1019.23	-2.9291	0.207349	-14.1265	2.60971e-45	4.72442e-44
CRV15_RS05225	2434.74	-3.23116	0.188682	-17.1249	9.67995e-66	2.99944e-64
CRV15_RS05230	701.103	-3.26705	0.206196	-15.8444	1.53773e-56	3.71172e-55
CRV15_RS05235	872.961	-2.98786	0.178928	-16.6987	1.33909e-62	3.91273e-61
CRV15_RS05240	172.774	-0.196461	0.263598	-0.745306	0.456086	0.52861
CRV15_RS05245	36.3143	-0.032018	0.369596	-0.0866296	0.930966	0.943859
CRV15_RS05250	7.51081	-0.0958053	0.768931	-0.124595	0.900844	0.919899
CRV15_RS05255	346.226	1.29711	0.258596	5.01597	5.27653e-07	1.5178e-06
CRV15_RS05260	9601.88	-0.0458828	0.146077	-0.3141	0.753445	0.796475
CRV15_RS05265	519.394	1.48815	0.201129	7.39902	1.37196e-13	6.27746e-13
CRV15_RS05270	154.125	2.04956	0.634203	3.2317	0.00123055	0.00244349
CRV15_RS05275	29.4882	-0.105267	0.407334	-0.258429	0.796076	0.832198
CRV15_RS05280	15.7879	0.208557	0.53104	0.392733	0.694517	0.746369
CRV15_RS05285	273.989	2.08475	0.26726	7.80047	6.16752e-15	3.08237e-14
CRV15_RS05290	161.591	3.00737	0.244267	12.3118	7.82401e-35	1.00045e-33
CRV15_RS05295	314.161	1.82865	0.293458	6.23139	4.62323e-10	1.67573e-09
CRV15_RS05300	119.637	2.56818	0.263621	9.74191	1.99755e-22	1.50539e-21
CRV15_RS05305	36.3983	-0.892753	0.364693	-2.44796	0.0143669	0.02397
CRV15_RS05315	333.971	1.6989	0.189016	8.98809	2.51558e-19	1.58851e-18
CRV15_RS05320	3792.26	0.833714	0.220691	3.77775	0.000158251	0.000351657
CRV15_RS05325	104.789	1.06543	0.298159	3.57335	0.000352445	0.000749198
CRV15_RS05330	322.312	0.895164	0.22274	4.01887	5.84791e-05	0.000136602
CRV15_RS05335	2141	1.2582	0.159038	7.91131	2.54694e-15	1.30321e-14
CRV15_RS05340	1948.81	2.11924	0.152218	13.9224	4.63261e-44	8.14312e-43
CRV15_RS05345	2799.46	0.70375	0.162001	4.34412	1.39838e-05	3.49963e-05
CRV15_RS05350	2392.32	0.0740848	0.17969	0.412292	0.680125	0.73579
CRV15_RS05355	2967.2	-0.00878314	0.169564	-0.0517985	0.958689	0.966524
CRV15_RS05360	1646.76	1.10912	0.149396	7.42402	1.13615e-13	5.22004e-13
CRV15_RS05365	0.680861	-0.453207	2.72386	-0.166384	0.867855
CRV15_RS05380	1259.39	-1.30505	0.223615	-5.83616	5.34181e-09	1.80737e-08
CRV15_RS05385	5217.32	0.129519	0.167479	0.773346	0.439317	0.513372
CRV15_RS05390	2538.78	0.461654	0.167978	2.74829	0.00599067	0.0106511
CRV15_RS05395	1017.84	-0.433617	0.206351	-2.10135	0.03561	0.0557017
CRV15_RS05400	531.739	0.425235	0.26159	1.62558	0.10404	0.146566
CRV15_RS05405	429.707	-0.405323	0.182515	-2.22077	0.0263668	0.0422351
CRV15_RS05410	21.0768	-0.783282	0.49839	-1.57162	0.116038	0.161488
CRV15_RS05415	115.57	-1.31924	0.249806	-5.28108	1.28426e-07	3.88099e-07
CRV15_RS05420	447.123	-1.34194	0.198394	-6.76404	1.34199e-11	5.38575e-11
CRV15_RS05425	12627.8	-0.514857	0.153531	-3.35345	0.000798119	0.00162701
CRV15_RS05430	2724.06	0.439944	0.187976	2.34043	0.0192615	0.0315051
CRV15_RS05435	109.839	-0.270922	0.296258	-0.91448	0.360464	0.433379
CRV15_RS05440	911.983	-0.00178999	0.158774	-0.0112738	0.991005	0.992495
CRV15_RS05445	874.928	-0.533341	0.17345	-3.07489	0.0021058	0.00403243
CRV15_RS05450	3672.48	-0.89074	0.16657	-5.34755	8.91552e-08	2.7233e-07
CRV15_RS05455	2212.77	-0.0344919	0.19044	-0.181117	0.856276	0.883598
CRV15_RS05460	2037.72	0.334594	0.157385	2.12596	0.0335066	0.0526837
CRV15_RS05465	812.746	0.139518	0.191673	0.727897	0.466677	0.53879
CRV15_RS05470	441.14	2.34521	0.209909	11.1725	5.55834e-29	5.61055e-28
CRV15_RS05475	1872.14	2.25631	0.17679	12.7627	2.65026e-37	3.74863e-36
CRV15_RS05480	220.502	2.71787	0.272196	9.98498	1.77335e-23	1.41316e-22
CRV15_RS05485	46.0705	0.267179	0.358202	0.745889	0.455734	0.528385
CRV15_RS05490	4734.2	1.39942	0.198329	7.05608	1.71268e-12	7.26743e-12
CRV15_RS05495	3797.32	1.4207	0.156876	9.05619	1.35083e-19	8.65313e-19
CRV15_RS05500	1504.46	-1.46706	0.174435	-8.41037	4.08707e-17	2.31925e-16
CRV15_RS05510	102.6	-1.31094	0.259723	-5.04744	4.4777e-07	1.29641e-06
CRV15_RS05515	41.4241	-1.20099	0.359729	-3.33859	0.000842055	0.00170977
CRV15_RS05520	17.4419	-0.474412	0.537297	-0.882961	0.377257	0.450249
CRV15_RS05525	30.4395	-0.187148	0.435839	-0.429397	0.667635	0.724985
CRV15_RS05530	1240.61	2.07654	0.155178	13.3816	7.74495e-41	1.23143e-39
CRV15_RS05535	1171.71	1.64187	0.162289	10.117	4.64665e-24	3.80763e-23
CRV15_RS05540	1873.76	2.12037	0.200915	10.5536	4.89038e-26	4.43261e-25
CRV15_RS05545	2683.64	1.63597	0.187842	8.70929	3.05784e-18	1.81887e-17
CRV15_RS05550	14599.8	0.215801	0.161074	1.33976	0.180322	0.238876
CRV15_RS05555	6156.81	0.898151	0.194247	4.62377	3.76832e-06	9.98988e-06
CRV15_RS05560	1738.2	0.318631	0.165806	1.92171	0.054642	0.0822469
CRV15_RS05565	825.166	0.953426	0.187773	5.07755	3.82338e-07	1.11229e-06
CRV15_RS05570	9.16039	0.94037	0.707667	1.32883	0.183904	0.243089
CRV15_RS05575	3.67451	-0.952346	1.05359	-0.903902	0.366047
CRV15_RS05580	38.3525	0.765105	0.406539	1.88199	0.0598368	0.0890998
CRV15_RS05585	3765.88	-0.0639568	0.156606	-0.408393	0.682985	0.738294
CRV15_RS05590	229.347	-0.136832	0.204099	-0.67042	0.50259	0.573135
CRV15_RS05595	472.945	0.701037	0.185345	3.78233	0.000155367	0.000345941
CRV15_RS05600	3514.1	0.260015	0.16375	1.58788	0.112313	0.156861
CRV15_RS05605	3041.04	-0.280546	0.161848	-1.7334	0.0830253	0.119774
CRV15_RS05610	1910.41	1.33387	0.201261	6.62756	3.4127e-11	1.33816e-10
CRV15_RS05615	294.108	-0.625044	0.189461	-3.29906	0.000970102	0.00195108
CRV15_RS05620	1268.06	-0.846159	0.17373	-4.87053	1.11298e-06	3.10499e-06
CRV15_RS05625	66.7438	2.50611	0.346843	7.22548	4.99338e-13	2.19577e-12
CRV15_RS05630	549.395	0.330428	0.191895	1.72192	0.0850844	0.122505
CRV15_RS05635	980.974	-1.10111	0.179034	-6.15031	7.73322e-10	2.76982e-09
CRV15_RS05640	969.775	-0.802301	0.223677	-3.58688	0.000334662	0.000713446
CRV15_RS05645	42.8733	-0.166578	0.36306	-0.458816	0.646367	0.707309
CRV15_RS05650	18.8504	0.694497	0.483756	1.43564	0.151106	0.204607
CRV15_RS05655	344.656	1.37353	0.185502	7.40438	1.31765e-13	6.03728e-13
CRV15_RS05660	34.6242	-0.0776284	0.383879	-0.202221	0.839744	0.869232
CRV15_RS05665	22.9705	-1.14824	0.469788	-2.44417	0.0145187	0.0241991
CRV15_RS05670	29.5471	-0.537875	0.405636	-1.326	0.184838	0.244179
CRV15_RS05675	35.025	-0.529421	0.384363	-1.3774	0.168389	0.225443
CRV15_RS05680	105.532	-0.0997592	0.246991	-0.403898	0.686288	0.740707
CRV15_RS05685	209.687	-0.11951	0.242057	-0.493726	0.6215	0.684805
CRV15_RS05690	72.829	1.58818	0.314983	5.0421	4.60454e-07	1.33082e-06
CRV15_RS05695	1326.84	-0.290125	0.151152	-1.91942	0.0549308	0.0826256
CRV15_RS05700	110.988	1.44849	0.278482	5.20139	1.97808e-07	5.88303e-07
CRV15_RS05705	875.383	1.94669	0.176958	11.0009	3.78391e-28	3.69625e-27
CRV15_RS05710	10777.8	-1.37735	0.146556	-9.39806	5.55786e-21	3.85692e-20
CRV15_RS05715	376.783	-1.0488	0.190908	-5.49376	3.93473e-08	1.23764e-07
CRV15_RS05720	1657.82	-1.11015	0.155799	-7.12551	1.03696e-12	4.46556e-12
CRV15_RS05725	7.73274	-0.476106	0.746765	-0.637558	0.523761	0.593014
CRV15_RS05730	1.83738	2.1911	1.72493	1.27025	0.203994
CRV15_RS05735	26.0117	-0.520644	0.428055	-1.2163	0.22387	0.287779
CRV15_RS05740	62.3783	1.58819	0.319967	4.9636	6.91977e-07	1.96922e-06
CRV15_RS05745	67.7049	0.527408	0.283144	1.86268	0.062507	0.0927029
CRV15_RS05750	334.354	0.431636	0.235527	1.83264	0.0668564	0.0986483
CRV15_RS05755	1169.47	1.28823	0.157137	8.19811	2.44188e-16	1.32799e-15
CRV15_RS05760	809.368	-0.634119	0.174824	-3.62718	0.000286536	0.000615974
CRV15_RS05765	2859.25	-1.16477	0.171693	-6.78406	1.16848e-11	4.71498e-11
CRV15_RS05770	1611.44	-1.20839	0.156852	-7.70402	1.31853e-14	6.4636e-14
CRV15_RS05775	4226.33	-2.21839	0.159637	-13.8964	6.65627e-44	1.15781e-42
CRV15_RS05780	9537.32	-0.734357	0.169488	-4.33281	1.4722e-05	3.6747e-05
CRV15_RS05785	4.50513	-0.67916	0.973936	-0.697336	0.485593	0.556419
CRV15_RS05790	189.714	0.268365	0.250293	1.0722	0.283629	0.353581
CRV15_RS05795	93.7758	-1.51173	0.267405	-5.65334	1.57363e-08	5.1139e-08
CRV15_RS05800	11.7907	0.464245	0.622083	0.746276	0.455501	0.528207
CRV15_RS05805	30.7619	1.71538	0.412186	4.16167	3.1593e-05	7.5928e-05
CRV15_RS05810	145.905	0.984519	0.232082	4.24212	2.21419e-05	5.42315e-05
CRV15_RS05815	717.539	0.307241	0.192455	1.59643	0.110393	0.154529
CRV15_RS05825	171.54	0.211387	0.213339	0.990849	0.321759	0.394182
CRV15_RS05830	1352.78	-0.243443	0.173587	-1.40242	0.160789	0.216224
CRV15_RS05835	136.986	0.525061	0.221509	2.37038	0.0177698	0.0292446
CRV15_RS05840	293.364	0.823824	0.229757	3.58563	0.00033626	0.000716624
CRV15_RS05845	3804.66	-0.185923	0.159297	-1.16715	0.243151	0.309195
CRV15_RS05850	114.614	-0.25826	0.272436	-0.947965	0.343147	0.415494
CRV15_RS05855	76.999	0.883985	0.276198	3.20054	0.00137168	0.0027012
CRV15_RS05860	199.049	0.206051	0.210615	0.97833	0.327911	0.399807
CRV15_RS05865	14611.9	0.224574	0.162904	1.37857	0.168028	0.22505
CRV15_RS05870	4478.62	1.51981	0.146659	10.3629	3.65723e-25	3.14787e-24
CRV15_RS05880	144.129	1.55256	0.236932	6.55278	5.64775e-11	2.17991e-10
CRV15_RS05885	2964.4	0.574927	0.170521	3.3716	0.000747337	0.0015324
CRV15_RS05890	422.651	-5.21787	0.654091	-7.97729	1.49585e-15	7.78541e-15
CRV15_RS05895	318.612	-6.38322	0.357138	-17.8733	1.90489e-71	6.93463e-70
CRV15_RS05900	3289.53	-6.94874	0.197387	-35.2036	1.76006e-271	1.17255e-268
CRV15_RS05905	1178.02	-1.2661	0.160853	-7.87118	3.51317e-15	1.77983e-14
CRV15_RS05910	199.594	0.772002	0.217386	3.5513	0.00038334	0.000812628
CRV15_RS05915	2597.77	0.779759	0.163437	4.77099	1.83318e-06	5.00314e-06
CRV15_RS05920	562.59	1.50379	0.178867	8.40733	4.19467e-17	2.37627e-16
CRV15_RS05925	19.985	-0.544644	0.526913	-1.03365	0.3013	0.372404
CRV15_RS05930	222.901	0.536408	0.194615	2.75625	0.00584689	0.0104038
CRV15_RS05935	2874.91	1.97771	0.177443	11.1456	7.52315e-29	7.52541e-28
CRV15_RS05940	105.404	1.64062	0.356055	4.60778	4.06991e-06	1.07552e-05
CRV15_RS05945	9.52211	-0.159429	0.731549	-0.217934	0.82748	0.858405
CRV15_RS05950	147.064	0.667603	0.240148	2.77997	0.00543643	0.00973589
CRV15_RS05955	396.292	1.50473	0.182979	8.22353	1.97606e-16	1.08083e-15
CRV15_RS05960	2330.04	-1.08281	0.167437	-6.46698	9.99815e-11	3.79315e-10
CRV15_RS05965	233.375	-1.27579	0.228188	-5.59096	2.25813e-08	7.26745e-08
CRV15_RS05970	735.821	-0.495409	0.203451	-2.43503	0.0148907	0.0247633
CRV15_RS05975	177.824	0.254845	0.226037	1.12745	0.259553	0.32687
CRV15_RS05980	483.562	-0.529052	0.16836	-3.14238	0.00167582	0.0032587
CRV15_RS05985	114.323	1.20755	0.295503	4.08642	4.38074e-05	0.000103933
CRV15_RS05990	439.3	1.13921	0.196218	5.80585	6.40406e-09	2.14176e-08
CRV15_RS05995	121.165	0.831632	0.253152	3.28511	0.00101944	0.00204132
CRV15_RS06000	4820.87	0.0322237	0.183954	0.175173	0.860944	0.887013
CRV15_RS06005	339.905	-0.198227	0.224216	-0.884091	0.376647	0.449681
CRV15_RS06010	380.41	-0.0983184	0.181022	-0.543129	0.587041	0.653554
CRV15_RS06015	104.68	-1.69455	0.305076	-5.5545	2.784e-08	8.88691e-08
CRV15_RS06020	2417.6	0.279706	0.168845	1.65659	0.0976031	0.138171
CRV15_RS06025	679.339	0.129301	0.174745	0.739937	0.459338	0.531731
CRV15_RS06030	822.315	-0.188729	0.200274	-0.942351	0.346013	0.418355
CRV15_RS06035	63.6312	1.60356	0.319347	5.02138	5.13023e-07	1.47763e-06
CRV15_RS06040	63.0342	1.99399	0.367514	5.42561	5.7758e-08	1.79052e-07
CRV15_RS06045	515.573	2.04292	0.191413	10.6728	1.36385e-26	1.27076e-25
CRV15_RS06050	90.1548	3.92416	0.371815	10.5541	4.86351e-26	4.41427e-25
CRV15_RS06055	476.457	0.073268	0.18152	0.403636	0.68648	0.74074
CRV15_RS06060	1290.58	0.143905	0.152944	0.940896	0.346758	0.41918
CRV15_RS06065	68.1621	-1.13563	0.337708	-3.36275	0.000771713	0.00157801
CRV15_RS06080	13.162	-0.240151	0.588041	-0.408392	0.682986	0.738294
CRV15_RS06085	2.87401	-0.980638	1.31305	-0.746842	0.455159
CRV15_RS06090	38.9739	0.046554	0.433424	0.10741	0.914464	0.930332
CRV15_RS06095	489.289	-0.417659	0.172713	-2.41822	0.0155966	0.0258726
CRV15_RS06100	3245.21	-0.498547	0.151309	-3.29488	0.000984627	0.00197757
CRV15_RS06105	1783.69	-0.0387442	0.173627	-0.223146	0.823422	0.85526
CRV15_RS06110	1469.01	-0.520526	0.149468	-3.48252	0.000496717	0.00104028
CRV15_RS06115	409.084	-1.58601	0.192948	-8.21987	2.03728e-16	1.11249e-15
CRV15_RS06120	295.66	-1.16597	0.202493	-5.75805	8.50922e-09	2.81752e-08
CRV15_RS06125	207.581	-1.09227	0.235548	-4.63713	3.53273e-06	9.38772e-06
CRV15_RS06130	1431.94	-0.508586	0.152722	-3.33014	0.000868032	0.00175663
CRV15_RS06135	845.948	-1.21529	0.17724	-6.85674	7.0448e-12	2.88283e-11
CRV15_RS06140	1143.8	-0.620609	0.158261	-3.92143	8.80234e-05	0.000201516
CRV15_RS06145	224.58	-0.40053	0.23365	-1.71423	0.0864865	0.124336
CRV15_RS06150	179.319	-0.435193	0.21214	-2.05144	0.0402242	0.0622181
CRV15_RS06155	3625.28	-0.676137	0.170083	-3.97533	7.02829e-05	0.000162635
CRV15_RS06160	191.709	0.159905	0.24495	0.652804	0.513883	0.583914
CRV15_RS06165	20.8964	-0.745055	0.476053	-1.56507	0.117567	0.163309
CRV15_RS06170	28.4813	-0.109745	0.423589	-0.259083	0.795571	0.832008
CRV15_RS06175	76.516	1.20932	0.31534	3.83499	0.000125571	0.000282715
CRV15_RS06180	614.738	0.254814	0.163512	1.55838	0.119144	0.165293
CRV15_RS06185	1086.46	0.953777	0.155676	6.12669	8.97272e-10	3.19659e-09
CRV15_RS06190	327.103	-3.12822	0.202727	-15.4307	1.01806e-53	2.34683e-52
CRV15_RS06195	24.2052	-1.16469	0.448361	-2.59767	0.00938586	0.0161531
CRV15_RS06200	73.4828	-2.05877	0.355028	-5.79889	6.67555e-09	2.2292e-08
CRV15_RS06205	63.3127	-1.11659	0.335597	-3.32716	0.000877358	0.00177497
CRV15_RS06210	2.29857	-0.130906	1.32292	-0.0989517	0.921177
CRV15_RS06215	9.5639	-0.652283	0.695484	-0.937884	0.348304	0.42082
CRV15_RS06220	6687.45	-3.42026	0.152264	-22.4627	9.62538e-112	7.91657e-110
CRV15_RS06225	12286.8	-3.93664	0.146334	-26.9017	2.10066e-159	3.33205e-157
CRV15_RS06230	56371.7	-4.52469	0.159809	-28.3132	2.3775e-176	4.3997e-174
CRV15_RS06235	11932.5	-3.3279	0.163542	-20.3489	4.75147e-92	2.80126e-90
CRV15_RS06240	7087.51	-3.2882	0.198361	-16.5768	1.02499e-61	2.93068e-60
CRV15_RS06245	1654.52	-3.04379	0.151904	-20.0376	2.59038e-89	1.40105e-87
CRV15_RS06265	16969.6	-2.0758	0.148969	-13.9345	3.90831e-44	6.88814e-43
CRV15_RS06270	1959.54	0.857348	0.169008	5.07281	3.91974e-07	1.13982e-06
CRV15_RS06275	2874.53	0.143799	0.150347	0.956445	0.338847	0.411259
CRV15_RS06280	1224.26	-1.10787	0.269775	-4.10663	4.01476e-05	9.5591e-05
CRV15_RS06285	334.098	1.19485	0.211057	5.66126	1.50263e-08	4.89512e-08
CRV15_RS06290	32.6259	-0.977854	0.390461	-2.50436	0.0122673	0.0206793
CRV15_RS06295	1008.6	1.90017	0.167789	11.3247	9.89627e-30	1.02693e-28
CRV15_RS06305	1235	2.42486	0.481992	5.0309	4.88175e-07	1.40789e-06
CRV15_RS06310	27639.4	1.75445	0.177064	9.9086	3.81975e-23	2.99026e-22
CRV15_RS06315	832.422	0.125327	0.239305	0.523711	0.60048	0.665291
CRV15_RS06320	2062.96	0.290092	0.19625	1.47818	0.139359	0.190444
CRV15_RS06325	407.346	0.871556	0.209058	4.16897	3.05983e-05	7.37504e-05
CRV15_RS06330	33.5282	1.1919	0.380706	3.13076	0.00174357	0.00337763
CRV15_RS06335	64.5523	1.19123	0.297674	4.00178	6.2869e-05	0.000146292
CRV15_RS06340	44.6185	0.655051	0.367387	1.783	0.0745866	0.10875
CRV15_RS06345	28.1509	-1.28606	0.416663	-3.08658	0.00202474	0.00389175
CRV15_RS06350	16.4631	0.199806	0.535373	0.373208	0.708994	0.759742
CRV15_RS06355	3.23442	0.998921	1.17352	0.851221	0.394647
CRV15_RS06360	5403.18	1.19091	0.153637	7.75145	9.0848e-15	4.48983e-14
CRV15_RS06365	1973.54	1.59824	0.179231	8.91721	4.7819e-19	2.98287e-18
CRV15_RS06370	69.2313	0.402778	0.292048	1.37915	0.167848	0.224855
CRV15_RS06375	3433.69	-0.837539	0.194506	-4.30598	1.66247e-05	4.12183e-05
CRV15_RS06380	4729.95	-0.707419	0.163473	-4.32743	1.50861e-05	3.76276e-05
CRV15_RS06385	717.633	-2.10306	0.183982	-11.4308	2.93491e-30	3.08884e-29
CRV15_RS06390	1610.56	-1.78801	0.183666	-9.73511	2.13595e-22	1.60425e-21
CRV15_RS06395	1405.85	-0.985193	0.151726	-6.49325	8.4002e-11	3.20149e-10
CRV15_RS06400	1147.8	0.518851	0.162099	3.20082	0.00137036	0.00270019
CRV15_RS06405	144.771	1.41245	0.231544	6.10015	1.05969e-09	3.76514e-09
CRV15_RS06410	311.591	0.507354	0.217824	2.32919	0.0198489	0.0324101
CRV15_RS06415	432.134	2.27582	0.232268	9.79824	1.14569e-22	8.78318e-22
CRV15_RS06420	405.823	2.51904	0.201679	12.4903	8.42944e-36	1.1209e-34
CRV15_RS06425	324.966	-0.434307	0.289204	-1.50173	0.133167	0.18273
CRV15_RS06430	13.8942	-0.120828	0.590052	-0.204776	0.837747	0.867569
CRV15_RS06435	291.595	-0.0274667	0.187313	-0.146636	0.88342	0.906274
CRV15_RS06440	103.148	0.733762	0.276768	2.65118	0.00802099	0.0139848
CRV15_RS06445	5212.49	-0.924575	0.143022	-6.46458	1.01584e-10	3.84955e-10
CRV15_RS06450	331.448	-1.08166	0.202044	-5.35361	8.62185e-08	2.63602e-07
CRV15_RS06455	3366.14	-0.964055	0.142948	-6.74407	1.5401e-11	6.14746e-11
CRV15_RS06460	1122.86	-0.628577	0.17391	-3.61439	0.000301058	0.000645526
CRV15_RS06465	1641.55	0.9996	0.170411	5.86581	4.4695e-09	1.5215e-08
CRV15_RS06470	1488.21	0.0813198	0.178165	0.456429	0.648081	0.708836
CRV15_RS06475	142.154	0.00684968	0.220855	0.0310144	0.975258	0.979522
CRV15_RS06480	99.8758	1.52709	0.276857	5.51582	3.4715e-08	1.0992e-07
CRV15_RS06485	249.152	0.423452	0.233956	1.80996	0.0703012	0.103274
CRV15_RS06490	11.3034	-0.436999	0.61141	-0.71474	0.47477	0.546178
CRV15_RS06495	764.692	1.77199	0.170824	10.3732	3.28473e-25	2.84193e-24
CRV15_RS06500	77.473	-0.814809	0.320819	-2.53978	0.0110922	0.0188367
CRV15_RS06505	365.445	2.00562	0.218217	9.19093	3.89449e-20	2.57904e-19
CRV15_RS06515	61.4534	-1.19135	0.307567	-3.87348	0.000107293	0.000243124
CRV15_RS06520	41.4637	-1.3254	0.39749	-3.33442	0.000854778	0.00173365
CRV15_RS06525	92.906	-1.79194	0.284394	-6.30092	2.95886e-10	1.08785e-09
CRV15_RS06530	1062.86	-5.07865	0.204123	-24.8804	1.21371e-136	1.44388e-134
CRV15_RS06535	1357.32	-5.18275	0.21023	-24.6527	3.44111e-134	3.75814e-132
CRV15_RS06540	1516.58	-5.3277	0.181969	-29.278	1.97579e-188	4.38758e-186
CRV15_RS06545	18369.8	-5.86896	0.153998	-38.1107	0	0
CRV15_RS06550	1981.57	-4.84166	0.21071	-22.9778	7.76408e-117	6.89657e-115
CRV15_RS06555	1026.61	1.00688	0.212935	4.72859	2.26079e-06	6.1002e-06
CRV15_RS06560	136.272	-0.642824	0.249472	-2.57674	0.00997367	0.0170941
CRV15_RS06565	221.096	-0.776726	0.204584	-3.79662	0.000146681	0.000327477
CRV15_RS06570	1438.51	0.12146	0.159924	0.759489	0.44756	0.520811
CRV15_RS06575	977.325	-0.847004	0.164052	-5.16303	2.42978e-07	7.17518e-07
CRV15_RS06580	4300.94	-0.721018	0.155706	-4.63062	3.64567e-06	9.67627e-06
CRV15_RS06585	209.588	0.154924	0.205009	0.755693	0.449833	0.523183
CRV15_RS06595	656.073	-1.28012	0.18541	-6.9043	5.04517e-12	2.07988e-11
CRV15_RS06600	614.008	0.503727	0.174795	2.88181	0.00395399	0.00723072
CRV15_RS06605	785.919	0.745999	0.171771	4.34299	1.40554e-05	3.51621e-05
CRV15_RS06610	2357.05	-0.301951	0.201236	-1.50048	0.133489	0.183136
CRV15_RS06625	183.76	1.63404	0.219691	7.43791	1.0229e-13	4.70945e-13
CRV15_RS06630	194.323	2.3994	0.235693	10.1802	2.43094e-24	2.01932e-23
CRV15_RS06635	455.024	2.20519	0.182072	12.1116	9.16629e-34	1.11231e-32
CRV15_RS06640	287.67	1.33576	0.241995	5.5198	3.39386e-08	1.07666e-07
CRV15_RS06645	2285.56	1.51449	0.157479	9.61713	6.76944e-22	4.97222e-21
CRV15_RS06650	495.529	4.71678	0.218644	21.5728	3.23253e-103	2.3156e-101
CRV15_RS06655	1634.09	1.7732	0.182752	9.70279	2.93378e-22	2.18622e-21
CRV15_RS06660	398.675	1.56253	0.201468	7.7557	8.78572e-15	4.34525e-14
CRV15_RS06665	104.823	2.73445	0.288933	9.46397	2.96466e-21	2.09222e-20
CRV15_RS06670	146.792	0.870142	0.254225	3.42273	0.000619956	0.00128186
CRV15_RS06675	25.6395	0.945727	0.446652	2.11737	0.0342286	0.053667
CRV15_RS06685	28.4029	1.90759	0.446732	4.27009	1.95395e-05	4.81762e-05
CRV15_RS06690	4.45095	3.01852	1.25664	2.40206	0.0163029	0.0269906
CRV15_RS06695	6.08991	-0.119772	0.850151	-0.140883	0.887963	0.910093
CRV15_RS06700	1431.05	1.31366	0.148511	8.84557	9.10646e-19	5.5863e-18
CRV15_RS06705	24.8139	1.152	0.451292	2.55268	0.0106899	0.0181998
CRV15_RS06710	188.641	1.81989	0.305066	5.96556	2.43789e-09	8.45018e-09
CRV15_RS06715	3890.77	-0.12716	0.201247	-0.631861	0.527478	0.596817
CRV15_RS06720	56.9147	2.22949	0.36921	6.03853	1.55526e-09	5.45035e-09
CRV15_RS06725	20.3163	0.802095	0.50023	1.60345	0.108835	0.152548
CRV15_RS06730	2.45777	1.76047	1.41214	1.24667	0.212518
CRV15_RS06735	304.18	1.33362	0.18462	7.22359	5.06331e-13	2.22505e-12
CRV15_RS06740	762.942	-1.16274	0.230471	-5.04505	4.53394e-07	1.31155e-06
CRV15_RS06745	25.7841	1.3126	0.437953	2.99713	0.00272535	0.0051245
CRV15_RS06750	12.8971	-0.25262	0.61247	-0.412461	0.680002	0.73579
CRV15_RS06765	13.0693	0.844518	0.604625	1.39676	0.162485	0.218123
CRV15_RS06770	31.1374	-1.4694	0.435838	-3.37143	0.000747783	0.00153284
CRV15_RS06775	11752.5	-4.46463	0.152335	-29.3079	8.22979e-189	1.89058e-186
CRV15_RS06780	366.916	-0.517122	0.194347	-2.66081	0.00779521	0.0136161
CRV15_RS06785	582.326	1.74048	0.186877	9.31351	1.23674e-20	8.35613e-20
CRV15_RS06790	1184.63	-0.0474778	0.213533	-0.222344	0.824046	0.855641
CRV15_RS06795	176.124	2.20878	0.7341	3.00883	0.00262254	0.00494239
CRV15_RS06800	158.358	2.37996	0.253931	9.37248	7.08452e-21	4.88583e-20
CRV15_RS06805	192.904	0.670625	0.566366	1.18408	0.23638	0.301563
CRV15_RS06810	202.083	-0.868974	0.221282	-3.92699	8.60153e-05	0.00019719
CRV15_RS06815	78.6678	-0.241787	0.282442	-0.85606	0.391964	0.465301
CRV15_RS06820	16.5281	-0.158628	0.56245	-0.282031	0.77792	0.817558
CRV15_RS06825	36.101	-0.701452	0.382613	-1.83332	0.0667551	0.0985425
CRV15_RS06830	4.27255	0.085353	1.02996	0.0828703	0.933955	0.946313
CRV15_RS06835	27.8014	0.0409952	0.420871	0.0974057	0.922404	0.936378
CRV15_RS06840	294.811	0.248207	0.269164	0.92214	0.356456	0.42919
CRV15_RS06845	82.5372	-1.74722	0.327993	-5.32701	9.98453e-08	3.04008e-07
CRV15_RS06850	1473.06	-2.65632	0.204762	-12.9727	1.74741e-38	2.57549e-37
CRV15_RS06855	239.776	0.952393	0.196403	4.84917	1.23979e-06	3.44144e-06
CRV15_RS06860	49.0696	0.619438	0.322048	1.92343	0.0544255	0.0819581
CRV15_RS06865	81.5694	-0.0926799	0.260337	-0.356	0.721841	0.770287
CRV15_RS06870	40.8874	0.862456	0.357671	2.41131	0.0158953	0.0263354
CRV15_RS06880	707.579	0.84477	0.215831	3.91404	9.07663e-05	0.000207439
CRV15_RS06885	41.9025	-0.520118	0.357727	-1.45395	0.14596	0.198486
CRV15_RS06890	830.749	0.0686577	0.172551	0.397898	0.690705	0.743133
CRV15_RS06895	107.865	0.309078	0.252974	1.22178	0.221791	0.285411
CRV15_RS06900	57.0931	0.201881	0.300436	0.671961	0.501609	0.572408
CRV15_RS06905	2927.73	2.08598	0.171737	12.1464	5.99803e-34	7.3589e-33
CRV15_RS06910	728.053	3.54659	0.176701	20.0712	1.31784e-89	7.25575e-88
CRV15_RS06915	300.796	3.12799	0.204855	15.2693	1.22521e-52	2.76689e-51
CRV15_RS06920	3932.85	0.70761	0.18017	3.92746	8.5846e-05	0.00019687
CRV15_RS06925	388.526	0.139453	0.173286	0.804756	0.42096	0.494784
CRV15_RS06930	596.115	-0.344662	0.180455	-1.90996	0.056138	0.0842133
CRV15_RS06935	2682.65	-0.482902	0.201291	-2.39903	0.0164387	0.0272086
CRV15_RS06940	1839.1	0.253675	0.158959	1.59586	0.110521	0.15465
CRV15_RS06945	21.6522	0.797445	0.472313	1.68838	0.091338	0.130271
CRV15_RS06950	199.414	-0.255162	0.203846	-1.25174	0.210664	0.272831
CRV15_RS06955	1631.97	1.36502	0.185402	7.36245	1.80564e-13	8.19984e-13
CRV15_RS06960	1347.79	2.5537	0.155155	16.459	7.22444e-61	1.99706e-59
CRV15_RS06965	5121.19	2.57041	0.171676	14.9725	1.11125e-50	2.3728e-49
CRV15_RS06970	536.106	0.359182	0.196826	1.82487	0.0680207	0.100233
CRV15_RS06975	334.996	-0.100163	0.221124	-0.452973	0.650568	0.710972
CRV15_RS06980	1111.88	-0.162041	0.163124	-0.99336	0.320534	0.39297
CRV15_RS06985	877.765	-0.698069	0.175448	-3.97878	6.92704e-05	0.000160515
CRV15_RS06990	104.656	1.34582	0.276273	4.87135	1.10837e-06	3.09342e-06
CRV15_RS06995	149.95	1.14695	0.219128	5.23416	1.65735e-07	4.96013e-07
CRV15_RS07000	28.708	0.728223	0.427079	1.70513	0.0881711	0.12643
CRV15_RS07005	818.545	-0.324749	0.158847	-2.04441	0.0409126	0.0631072
CRV15_RS07010	4675.56	-0.485137	0.142355	-3.40794	0.000654554	0.00134963
CRV15_RS07015	1140.32	-2.24285	0.194932	-11.5058	1.23289e-30	1.32476e-29
CRV15_RS07020	1895.38	0.766697	0.149878	5.11549	3.12927e-07	9.15957e-07
CRV15_RS07025	10680.6	-1.30765	0.140752	-9.29046	1.53621e-20	1.03272e-19
CRV15_RS07030	102.967	-0.473023	0.249704	-1.89434	0.0581805	0.086886
CRV15_RS07035	23.2184	-1.16835	0.454004	-2.57344	0.0100693	0.0172357
CRV15_RS07040	1385.57	-1.55736	0.167901	-9.27547	1.76833e-20	1.18398e-19
CRV15_RS07045	1306.94	-2.31734	0.166493	-13.9186	4.88714e-44	8.56793e-43
CRV15_RS07050	58.4192	0.114482	0.312015	0.366911	0.713685	0.763787
CRV15_RS07055	604.884	0.55869	0.181837	3.07247	0.00212295	0.00405828
CRV15_RS07060	5930.2	-2.404	0.154456	-15.5643	1.27324e-54	2.97626e-53
CRV15_RS07065	267.612	-0.675629	0.227623	-2.96819	0.00299558	0.00559948
CRV15_RS07070	160.403	1.32914	0.253318	5.24691	1.54671e-07	4.64779e-07
CRV15_RS07075	125.242	-1.42647	0.240338	-5.93529	2.93324e-09	1.01355e-08
CRV15_RS07080	1943.86	-1.38341	0.160967	-8.59435	8.37353e-18	4.9106e-17
CRV15_RS07085	2125.33	-0.256748	0.149165	-1.72124	0.0852069	0.122629
CRV15_RS07090	62.8082	1.42697	0.298413	4.78185	1.7369e-06	4.75791e-06
CRV15_RS07095	291.469	1.13084	0.190582	5.93363	2.96308e-09	1.02333e-08
CRV15_RS07100	28.3797	0.696257	0.417071	1.6694	0.0950386	0.135028
CRV15_RS07105	287.115	-2.64583	0.207479	-12.7523	3.02753e-37	4.26414e-36
CRV15_RS07110	3344.04	2.41022	0.167009	14.4317	3.26909e-47	6.36803e-46
CRV15_RS07115	5291.65	2.49498	0.153863	16.2156	3.91256e-59	1.01422e-57
CRV15_RS07120	2005.67	2.40591	0.156378	15.3852	2.05629e-53	4.69143e-52
CRV15_RS07125	2049.71	2.08105	0.176081	11.8187	3.12553e-32	3.51135e-31
CRV15_RS07130	510.814	2.16066	0.17487	12.3558	4.53302e-35	5.86388e-34
CRV15_RS07135	840.486	1.84445	0.177556	10.388	2.81115e-25	2.4513e-24
CRV15_RS07140	246.85	1.93846	0.198031	9.78867	1.25945e-22	9.63312e-22
CRV15_RS07145	1235.53	1.84028	0.168147	10.9445	7.06003e-28	6.8264e-27
CRV15_RS07150	592.888	1.65625	0.183443	9.02871	1.73707e-19	1.10635e-18
CRV15_RS07155	612.822	1.59385	0.173391	9.19223	3.84784e-20	2.55068e-19
CRV15_RS07160	282.811	1.22385	0.240616	5.08631	3.65093e-07	1.06444e-06
CRV15_RS07165	779.261	1.52853	0.185166	8.25488	1.52049e-16	8.3715e-16
CRV15_RS07170	363.707	-0.319183	0.209467	-1.52378	0.127563	0.175765
CRV15_RS07175	467.844	-0.192827	0.202763	-0.950999	0.341605	0.414002
CRV15_RS07180	376.365	0.231933	0.187583	1.23643	0.2163	0.27937
CRV15_RS07185	2288.17	1.29516	0.164081	7.89341	2.94048e-15	1.49767e-14
CRV15_RS07190	19162.8	-0.0651644	0.163551	-0.398434	0.69031	0.742827
CRV15_RS07195	6559.26	0.0625311	0.158738	0.393926	0.693636	0.745706
CRV15_RS07200	19585.4	0.200471	0.168848	1.18729	0.235114	0.300121
CRV15_RS07205	4741.43	0.970465	0.159811	6.07259	1.2586e-09	4.44816e-09
CRV15_RS07210	8353.89	0.764557	0.158811	4.81427	1.4774e-06	4.07385e-06
CRV15_RS07215	8038.35	0.593197	0.154378	3.8425	0.00012179	0.000274573
CRV15_RS07220	7278.87	0.756848	0.186939	4.04863	5.15181e-05	0.000121149
CRV15_RS07225	2666.7	1.08012	0.182545	5.917	3.27865e-09	1.12939e-08
CRV15_RS07230	1413.72	-0.346754	0.197064	-1.7596	0.0784754	0.113901
CRV15_RS07235	168.342	2.87548	0.286124	10.0498	9.20794e-24	7.39718e-23
CRV15_RS07240	29.9698	0.151624	0.395494	0.383379	0.701439	0.753021
CRV15_RS07245	174.585	-0.193175	0.206341	-0.936195	0.349173	0.421564
CRV15_RS07250	314.142	0.583861	0.183159	3.18773	0.00143393	0.00281214
CRV15_RS07255	835.402	0.895699	0.184449	4.85608	1.19734e-06	3.3264e-06
CRV15_RS07260	4764.72	1.33372	0.192574	6.92576	4.33655e-12	1.7933e-11
CRV15_RS07265	2133.59	-0.632926	0.150486	-4.20589	2.60061e-05	6.33131e-05
CRV15_RS07270	10165.6	1.53262	0.153597	9.9782	1.89879e-23	1.50951e-22
CRV15_RS07275	5433.08	-0.811037	0.153414	-5.28658	1.24621e-07	3.77375e-07
CRV15_RS07280	937.245	-0.474409	0.177884	-2.66696	0.00765397	0.0133869
CRV15_RS07285	2129.59	0.0594818	0.15684	0.379252	0.704501	0.7559
CRV15_RS07290	1937.42	0.407845	0.162993	2.50223	0.0123413	0.0207936
CRV15_RS07295	1630.89	1.3902	0.1499	9.27418	1.78991e-20	1.19722e-19
CRV15_RS07300	1206.21	3.72468	0.233009	15.9851	1.62254e-57	4.01835e-56
CRV15_RS07305	564.825	0.987874	0.22718	4.34842	1.37119e-05	3.43416e-05
CRV15_RS07310	1.98723	-1.67727	1.51156	-1.10963	0.267158
CRV15_RS07315	21.2808	-0.534402	0.497078	-1.07509	0.282336	0.352167
CRV15_RS07325	20.4396	-1.37303	0.497277	-2.76109	0.00576085	0.0102672
CRV15_RS07330	4.98035	0.372922	0.889552	0.419224	0.675052	0.73149
CRV15_RS07335	46.1726	-0.246457	0.348412	-0.707372	0.479336	0.55067
CRV15_RS07340	8.85649	-1.09563	0.718465	-1.52496	0.127268	0.175395
CRV15_RS07345	9.02784	-0.514334	0.706624	-0.727875	0.46669	0.53879
CRV15_RS07350	3.50308	-0.245942	1.09585	-0.224429	0.822423
CRV15_RS07355	7.35848	0.771015	0.766015	1.00653	0.314162	0.386224
CRV15_RS07360	41.6799	-0.476644	0.351739	-1.35511	0.175383	0.233494
CRV15_RS07365	6.5552	-1.67676	0.870703	-1.92576	0.0541349	0.0815758
CRV15_RS07370	0.835739	-1.96304	2.37702	-0.825837	0.408896
CRV15_RS07375	1.10333	0.108852	2.09772	0.0518904	0.958616
CRV15_RS07380	2.83848	0.50129	1.22314	0.409837	0.681926
CRV15_RS07385	0.509796	-0.968741	2.95678	-0.327634	0.743188
CRV15_RS07390	6.37524	-0.00919988	0.830296	-0.0110802	0.991159	0.9925
CRV15_RS07395	3.58163	0.0107557	1.09439	0.00982803	0.992158
CRV15_RS07410	552.639	-1.86214	0.192012	-9.69802	3.07404e-22	2.28563e-21
CRV15_RS07415	445.047	-2.09049	0.190766	-10.9584	6.05632e-28	5.86442e-27
CRV15_RS07420	318.912	-1.28772	0.200161	-6.43345	1.24739e-10	4.70293e-10
CRV15_RS07425	225.325	-0.727283	0.20143	-3.6106	0.000305493	0.000654404
CRV15_RS07430	260.855	0.817357	0.191449	4.26932	1.96071e-05	4.8325e-05
CRV15_RS07440	9.26746	1.3197	0.695043	1.89874	0.0575991	0.0860949
CRV15_RS07445	27.862	-0.89768	0.405134	-2.21576	0.026708	0.0427405
CRV15_RS07450	2559.35	-0.603217	0.158395	-3.80831	0.000139918	0.000313007
CRV15_RS07455	4108.25	0.857458	0.188637	4.54555	5.47932e-06	1.43431e-05
CRV15_RS07460	65863.7	0.992282	0.15915	6.23489	4.52108e-10	1.64049e-09
CRV15_RS07465	104159	0.337854	0.151319	2.23273	0.0255666	0.0410421
CRV15_RS07470	39907	1.47852	0.195209	7.57406	3.61724e-14	1.72499e-13
CRV15_RS07475	88530.3	-0.208607	0.163977	-1.27217	0.203313	0.264596
CRV15_RS07480	27046.1	0.383249	0.186116	2.0592	0.0394752	0.0611163
CRV15_RS07485	51866.1	-0.117618	0.13643	-0.862114	0.388625	0.46183
CRV15_RS07490	54226	-0.464378	0.159996	-2.90243	0.00370283	0.00679753
CRV15_RS07495	53568	1.1847	0.161631	7.32968	2.30701e-13	1.03917e-12
CRV15_RS07500	2304.92	1.56725	0.152348	10.2873	8.04261e-25	6.82546e-24
CRV15_RS07505	6582.58	-0.453558	0.170256	-2.66397	0.00772233	0.0134959
CRV15_RS07510	30197.3	-0.186911	0.153118	-1.22069	0.222202	0.285885
CRV15_RS07515	48204.5	-0.512786	0.144528	-3.548	0.00038817	0.000822515
CRV15_RS07520	29234.9	-0.530681	0.169368	-3.1333	0.00172851	0.0033543
CRV15_RS07525	39149	0.509305	0.147781	3.44635	0.00056821	0.00117999
CRV15_RS07530	160826	-1.76894	0.147405	-12.0006	3.52805e-33	4.13801e-32
CRV15_RS07535	26285.4	-1.49182	0.151757	-9.83029	8.33774e-23	6.45134e-22
CRV15_RS07540	22690.4	-1.5905	0.150237	-10.5866	3.43911e-26	3.14717e-25
CRV15_RS07545	46438.9	-1.15383	0.144916	-7.96206	1.69202e-15	8.75176e-15
CRV15_RS07550	5196.54	-0.563749	0.163499	-3.44802	0.000564717	0.00117457
CRV15_RS07555	42711.1	-1.17744	0.170122	-6.92115	4.47982e-12	1.8514e-11
CRV15_RS07560	22040.9	1.7239	0.184599	9.3386	9.76161e-21	6.64268e-20
CRV15_RS07565	63915	-0.692583	0.152439	-4.54336	5.5365e-06	1.44757e-05
CRV15_RS07570	20968.1	-0.150136	0.142069	-1.05678	0.290611	0.361338
CRV15_RS07575	2433.01	-1.09974	0.162803	-6.75501	1.42824e-11	5.71466e-11
CRV15_RS07585	24322.3	-0.95413	0.139629	-6.83332	8.29698e-12	3.3807e-11
CRV15_RS07590	3582.97	-0.667354	0.144477	-4.61909	3.85428e-06	1.02137e-05
CRV15_RS07595	3698.32	-0.368278	0.150799	-2.44217	0.0145993	0.0243273
CRV15_RS07600	19650.3	0.255869	0.153285	1.66924	0.09507	0.135044
CRV15_RS07605	8940.11	0.155233	0.165702	0.936823	0.34885	0.421327
CRV15_RS07610	36979	-0.0707139	0.158129	-0.44719	0.654738	0.714132
CRV15_RS07615	19589.5	0.960507	0.161762	5.93777	2.88918e-09	9.99882e-09
CRV15_RS07620	9633.17	1.36795	0.139657	9.79506	1.18233e-22	9.05365e-22
CRV15_RS07625	131.714	1.47792	0.24741	5.97355	2.32142e-09	8.05906e-09
CRV15_RS07630	43.8611	0.766958	0.339806	2.25705	0.0240052	0.0386941
CRV15_RS07635	582.576	0.723682	0.209876	3.44813	0.000564475	0.00117443
CRV15_RS07640	775.303	0.789329	0.158853	4.96894	6.73207e-07	1.91827e-06
CRV15_RS07650	17.8018	-1.12528	0.532229	-2.11428	0.034491	0.0540657
CRV15_RS07655	42.1726	0.776982	0.348413	2.23006	0.0257435	0.041303
CRV15_RS07660	216.057	1.09479	0.21672	5.05163	4.38052e-07	1.26938e-06
CRV15_RS07665	28.2947	0.638608	0.412503	1.54813	0.121591	0.168411
CRV15_RS07670	7.58871	-0.789907	0.893372	-0.884186	0.376596	0.449681
CRV15_RS07675	3.31008	-1.06088	1.1571	-0.916846	0.359223
CRV15_RS07680	322.432	1.47389	0.192937	7.63922	2.18534e-14	1.05345e-13
CRV15_RS07685	1384.29	1.23283	0.178339	6.91284	4.75055e-12	1.96207e-11
CRV15_RS07690	1178.09	0.783602	0.166296	4.71209	2.45186e-06	6.59705e-06
CRV15_RS07705	549.402	-0.851122	0.188752	-4.50922	6.50674e-06	1.688e-05
CRV15_RS07710	388.257	-3.6454	0.242688	-15.0209	5.3561e-51	1.15477e-49
CRV15_RS07715	84.9021	-0.314116	0.259443	-1.21073	0.225998	0.290208
CRV15_RS07720	1090.49	2.30873	0.170947	13.5055	1.45125e-41	2.36387e-40
CRV15_RS07725	24.3271	1.41747	0.479145	2.95833	0.00309315	0.00576891
CRV15_RS07730	14.262	0.188806	0.565648	0.333786	0.738541	0.783215
CRV15_RS07735	264.602	1.54054	0.191149	8.05938	7.66808e-16	4.05757e-15
CRV15_RS07740	526.859	1.22079	0.175181	6.96871	3.19854e-12	1.34017e-11
CRV15_RS07745	3711.59	0.768329	0.194672	3.9468	7.92043e-05	0.000182203
CRV15_RS07750	1867.99	0.615075	0.157754	3.89894	9.66149e-05	0.000220201
CRV15_RS07755	137.561	0.598173	0.219801	2.72143	0.00650004	0.0114924
CRV15_RS07760	150.433	0.913262	0.238776	3.82476	0.000130899	0.000293818
CRV15_RS07765	80.6947	1.55647	0.277429	5.61031	2.01963e-08	6.52509e-08
CRV15_RS07770	30.8699	2.65076	0.462728	5.72856	1.01289e-08	3.32245e-08
CRV15_RS07775	839.609	-1.6443	0.15735	-10.45	1.46592e-25	1.29866e-24
CRV15_RS07780	309.255	-1.52555	0.205572	-7.42099	1.16252e-13	5.3375e-13
CRV15_RS07785	158.93	-1.45128	0.246656	-5.88381	4.00926e-09	1.36832e-08
CRV15_RS07790	273.11	-1.05622	0.192989	-5.47299	4.42502e-08	1.38336e-07
CRV15_RS07795	1026.3	0.0964492	0.155682	0.619526	0.53557	0.60474
CRV15_RS07800	71.5862	0.683857	0.282703	2.41899	0.0155636	0.0258243
CRV15_RS07805	80.4686	0.686785	0.274445	2.50245	0.0123338	0.0207862
CRV15_RS07810	1217.3	0.19951	0.1723	1.15792	0.246898	0.313004
CRV15_RS07815	73.4233	1.72746	0.297762	5.80146	6.57388e-09	2.19745e-08
CRV15_RS07820	678.025	0.550769	0.185279	2.97265	0.0029524	0.00552341
CRV15_RS07825	1164.32	0.464629	0.15908	2.92074	0.00349205	0.00644432
CRV15_RS07830	989.255	0.0994139	0.224904	0.442029	0.658468	0.717018
CRV15_RS07835	467.189	-0.522447	0.1758	-2.97182	0.00296035	0.00553674
CRV15_RS07845	23732.6	0.232191	0.14604	1.58992	0.111853	0.156252
CRV15_RS07850	472.772	1.3833	0.207181	6.67674	2.4431e-11	9.66504e-11
CRV15_RS07855	1688.47	0.156507	0.169939	0.92096	0.357071	0.429776
CRV15_RS07860	105.837	0.630602	0.282166	2.23486	0.0254266	0.0408468
CRV15_RS07865	20.7034	0.769218	0.470091	1.63632	0.101774	0.143739
CRV15_RS07870	143.589	0.674012	0.299887	2.24755	0.0246048	0.0395744
CRV15_RS07875	15.8002	1.33759	0.564292	2.37038	0.0177697	0.0292446
CRV15_RS07880	22.8684	0.862358	0.449406	1.91888	0.0549993	0.08271
CRV15_RS07885	441.73	2.03552	0.199245	10.2162	1.67874e-24	1.40676e-23
CRV15_RS07890	2165.59	-2.92662	0.161681	-18.1012	3.11732e-73	1.17998e-71
CRV15_RS07895	2082.58	-0.0329656	0.156104	-0.211177	0.832749	0.863064
CRV15_RS07900	3459.09	-2.97782	0.165804	-17.9599	4.01856e-72	1.48732e-70
CRV15_RS07905	1083.87	-3.41788	0.193517	-17.6619	8.23589e-70	2.84288e-68
CRV15_RS07910	588.431	-3.65323	0.204177	-17.8924	1.35142e-71	4.9468e-70
CRV15_RS07915	2651.85	3.13917	0.177038	17.7316	2.3895e-70	8.29106e-69
CRV15_RS07920	303.484	1.01462	0.20302	4.99764	5.80349e-07	1.6622e-06
CRV15_RS07925	124.246	2.23717	0.266277	8.40168	4.40138e-17	2.48491e-16
CRV15_RS07930	8814.46	1.62639	0.180545	9.00819	2.09478e-19	1.32782e-18
CRV15_RS07935	28.3009	0.389756	0.415218	0.938678	0.347896	0.420403
CRV15_RS07940	130.804	0.152601	0.233193	0.654399	0.512855	0.582945
CRV15_RS07945	4974.13	-1.05242	0.140165	-7.50844	5.98365e-14	2.80331e-13
CRV15_RS07950	160.996	-1.36723	0.248149	-5.50973	3.5938e-08	1.13576e-07
CRV15_RS07955	42.1878	0.743611	0.369546	2.01223	0.0441955	0.0677475
CRV15_RS07960	547.289	-2.47019	0.189036	-13.0673	5.06546e-39	7.66956e-38
CRV15_RS07965	898.925	-3.71291	0.198051	-18.7472	2.03914e-78	8.76436e-77
CRV15_RS07970	35.0376	0.53797	0.365805	1.47065	0.141386	0.193054
CRV15_RS07975	52.0855	-0.424289	0.310384	-1.36698	0.171632	0.229113
CRV15_RS07980	55.4861	1.721	0.34036	5.0564	4.27243e-07	1.23967e-06
CRV15_RS07985	1161.71	-0.684628	0.200373	-3.41677	0.000633699	0.00130865
CRV15_RS07990	1099.2	-0.644281	0.149961	-4.29634	1.73645e-05	4.30046e-05
CRV15_RS07995	628.529	2.98443	0.208738	14.2975	2.26862e-46	4.26936e-45
CRV15_RS08000	1425.91	1.10472	0.149396	7.39454	1.41898e-13	6.47928e-13
CRV15_RS08005	4287.7	0.982448	0.178777	5.49539	3.89855e-08	1.22742e-07
CRV15_RS08010	863.473	1.66418	0.186803	8.90873	5.16223e-19	3.2171e-18
CRV15_RS08015	294.275	2.1977	0.198892	11.0497	2.19898e-28	2.15436e-27
CRV15_RS08020	523.424	1.08846	0.163994	6.63719	3.19719e-11	1.25662e-10
CRV15_RS08025	287.138	1.25346	0.193839	6.46648	1.00309e-10	3.80341e-10
CRV15_RS08030	266.713	1.20249	0.206993	5.8093	6.27332e-09	2.10014e-08
CRV15_RS08035	637.565	1.12961	0.181504	6.22361	4.85829e-10	1.75902e-09
CRV15_RS08040	554.512	-0.72631	0.193298	-3.75745	0.000171652	0.000379538
CRV15_RS08045	252.524	-0.681327	0.202209	-3.36942	0.000753267	0.00154313
CRV15_RS08050	65.4815	-1.07069	0.385468	-2.77763	0.00547578	0.00979845
CRV15_RS08055	1942.65	-0.341897	0.156028	-2.19125	0.0284333	0.045284
CRV15_RS08060	1002.65	-1.46086	0.181273	-8.05891	7.69748e-16	4.06666e-15
CRV15_RS08065	1741.91	-0.024031	0.178493	-0.134633	0.892902	0.91385
CRV15_RS08070	1063.52	0.145136	0.150785	0.962535	0.335781	0.407983
CRV15_RS08075	66.6821	-0.851555	0.30194	-2.82028	0.00479823	0.00865344
CRV15_RS08080	158.437	-0.913581	0.213254	-4.28401	1.83551e-05	4.53567e-05
CRV15_RS08085	629.164	1.35275	0.162829	8.3078	9.74925e-17	5.43056e-16
CRV15_RS08090	5174.24	1.51043	0.161856	9.33195	1.03941e-20	7.05149e-20
CRV15_RS08095	94.4154	1.34687	0.275708	4.88512	1.03365e-06	2.89945e-06
CRV15_RS08100	330.838	1.2215	0.201657	6.05733	1.38396e-09	4.86541e-09
CRV15_RS08105	107.75	-0.236026	0.263184	-0.896808	0.369821	0.442881
CRV15_RS08110	905.151	0.481747	0.245566	1.96178	0.0497882	0.0754696
CRV15_RS08115	286.603	0.160845	0.229308	0.701437	0.48303	0.554245
CRV15_RS08120	28.6744	-0.214936	0.3994	-0.538148	0.590475	0.656499
CRV15_RS08125	175.634	1.18553	0.272095	4.35704	1.31836e-05	3.30931e-05
CRV15_RS08130	387.951	0.0671069	0.224702	0.298649	0.765208	0.806023
CRV15_RS08135	131.735	-2.25475	0.239422	-9.41747	4.62099e-21	3.22357e-20
CRV15_RS08140	90963	0.991246	0.164906	6.01099	1.84399e-09	6.44188e-09
CRV15_RS08145	3113.85	1.77359	0.152014	11.6673	1.87297e-31	2.06585e-30
CRV15_RS08155	669.102	2.4061	0.207343	11.6044	3.91343e-31	4.25306e-30
CRV15_RS08165	16162.8	-0.00936645	0.170448	-0.0549521	0.956177	0.964867
CRV15_RS08170	565.693	0.45601	0.214349	2.12742	0.0333848	0.052517
CRV15_RS08175	701.58	1.58795	0.191427	8.29531	1.08303e-16	6.01766e-16
CRV15_RS08180	125.173	1.57361	0.283459	5.55147	2.83281e-08	9.03839e-08
CRV15_RS08185	230.738	0.484683	0.191874	2.52605	0.0115355	0.0195645
CRV15_RS08190	554.88	1.03396	0.177452	5.82673	5.65256e-09	1.9067e-08
CRV15_RS08195	2131.62	0.97377	0.142595	6.82894	8.55459e-12	3.47929e-11
CRV15_RS08200	116.156	0.513532	0.243706	2.10718	0.0351021	0.0549719
CRV15_RS08205	1395.12	0.541799	0.171724	3.15506	0.00160464	0.00312667
CRV15_RS08210	63.8373	0.825056	0.300503	2.74558	0.00604037	0.0107338
CRV15_RS08215	2105.84	0.640202	0.17921	3.57235	0.000353797	0.000751834
CRV15_RS08220	89.5625	-0.499036	0.259288	-1.92464	0.0542745	0.0817493
CRV15_RS08225	459.053	1.36074	0.179383	7.58567	3.30778e-14	1.58422e-13
CRV15_RS08230	4764.4	0.849396	0.158444	5.36084	8.28338e-08	2.53602e-07
CRV15_RS08235	28667.5	1.1694	0.174376	6.70619	1.99773e-11	7.94086e-11
CRV15_RS08240	915.768	1.51662	0.154626	9.80827	1.03733e-22	7.97081e-22
CRV15_RS08245	1104.71	0.513436	0.246723	2.08102	0.0374318	0.0583186
CRV15_RS08250	406.118	1.08765	0.188507	5.76978	7.93742e-09	2.63736e-08
CRV15_RS08255	1139.01	1.68354	0.2136	7.88173	3.22886e-15	1.63953e-14
CRV15_RS08260	479.786	1.78716	0.237494	7.52509	5.26835e-14	2.48744e-13
CRV15_RS08265	208.323	1.42247	0.208196	6.83236	8.3528e-12	3.40137e-11
CRV15_RS08270	69.1698	1.81052	0.364877	4.96201	6.97679e-07	1.9846e-06
CRV15_RS08275	1195.74	1.05825	0.160696	6.58538	4.53714e-11	1.76556e-10
CRV15_RS08280	16.6675	-0.10485	0.583722	-0.179623	0.857449	0.884601
CRV15_RS08285	995.433	0.600324	0.150994	3.97583	7.01348e-05	0.000162348
CRV15_RS08290	5729.18	-1.54752	0.169131	-9.1498	5.70382e-20	3.72811e-19
CRV15_RS08295	127.567	-5.02995	0.39607	-12.6997	5.93851e-37	8.27664e-36
CRV15_RS08300	103.67	-4.35937	0.392576	-11.1045	1.19261e-28	1.18231e-27
CRV15_RS08305	9.99679	-0.72488	0.761213	-0.95227	0.34096	0.413371
CRV15_RS08310	5.1028	-0.47078	1.01109	-0.465617	0.64149	0.70278
CRV15_RS08315	5.12261	-1.24907	0.989117	-1.26281	0.206657	0.268529
CRV15_RS08320	16.5482	-0.583427	0.54096	-1.0785	0.28081	0.350394
CRV15_RS08325	461.721	0.77614	0.180046	4.31078	1.62681e-05	4.03493e-05
CRV15_RS08330	1197.61	1.54028	0.149098	10.3307	5.1199e-25	4.37292e-24
CRV15_RS08335	484.029	1.3056	0.193801	6.7368	1.61912e-11	6.45515e-11
CRV15_RS08340	1407.15	0.876566	0.157805	5.55472	2.7805e-08	8.88002e-08
CRV15_RS08345	1197.61	0.479794	0.161089	2.97844	0.00289715	0.00542616
CRV15_RS08350	177.84	-1.61222	0.219114	-7.35788	1.86849e-13	8.47947e-13
CRV15_RS08355	1169.19	-0.492376	0.187254	-2.62946	0.00855205	0.0148524
CRV15_RS08360	3545.27	0.261269	0.148415	1.76039	0.0783414	0.113731
CRV15_RS08365	431.141	1.26638	0.18576	6.81729	9.2776e-12	3.76415e-11
CRV15_RS08370	0.602901	1.35537	2.62147	0.517026	0.605138
CRV15_RS08375	52.2192	0.383564	0.329624	1.16364	0.24457	0.310702
CRV15_RS08380	15.1834	-0.145138	0.56501	-0.256877	0.797273	0.833166
CRV15_RS08385	189.793	0.164169	0.208025	0.789181	0.430006	0.504083
CRV15_RS08390	20.7227	0.824491	0.488011	1.68949	0.0911253	0.130051
CRV15_RS08395	434.824	1.67512	0.223867	7.48267	7.28278e-14	3.38812e-13
CRV15_RS08400	195.872	0.398598	0.210782	1.89104	0.0586188	0.0874425
CRV15_RS08405	29.8321	-0.0137192	0.388355	-0.0353265	0.971819	0.976805
CRV15_RS08415	554.015	0.915709	0.203571	4.49822	6.85232e-06	1.77489e-05
CRV15_RS08420	178.297	1.41502	0.250906	5.63965	1.70395e-08	5.52931e-08
CRV15_RS08425	100.445	0.676982	0.249761	2.71052	0.0067178	0.0118554
CRV15_RS08430	14.202	0.535781	0.595557	0.89963	0.368317	0.441477
CRV15_RS08435	2.03271	0.630285	1.46386	0.430564	0.666785
CRV15_RS08440	3293	0.996205	0.15714	6.33958	2.30386e-10	8.53159e-10
CRV15_RS08445	605.115	0.673684	0.185743	3.62696	0.000286774	0.000616286
CRV15_RS08450	2556.32	0.914163	0.168801	5.41563	6.1074e-08	1.88981e-07
CRV15_RS08455	838.029	-0.0397591	0.162529	-0.244628	0.806744	0.841919
CRV15_RS08460	631.592	1.3581	0.251036	5.40999	6.30277e-08	1.94754e-07
CRV15_RS08465	3854.34	0.0576191	0.164893	0.349434	0.726764	0.774672
CRV15_RS08470	134.424	1.43844	0.240756	5.97469	2.30522e-09	8.00698e-09
CRV15_RS08475	2098.49	0.154906	0.223745	0.69233	0.48873	0.559628
CRV15_RS08480	680.036	-0.643421	0.212754	-3.02425	0.00249248	0.00470927
CRV15_RS08485	61.2264	1.01957	0.300975	3.38757	0.000705144	0.00144811
CRV15_RS08490	41.5456	2.33398	0.453591	5.14555	2.66738e-07	7.85938e-07
CRV15_RS08495	80.1819	-0.361242	0.279625	-1.29188	0.196398	0.256782
CRV15_RS08500	3978.66	1.84347	0.179452	10.2728	9.34459e-25	7.92031e-24
CRV15_RS08505	511.131	0.575498	0.206816	2.78266	0.00539161	0.00966081
CRV15_RS08510	162.725	-1.80924	0.266975	-6.77682	1.22846e-11	4.948e-11
CRV15_RS08515	741.699	0.948201	0.157973	6.00231	1.94528e-09	6.78504e-09
CRV15_RS08520	6968.37	0.309276	0.182189	1.69756	0.089591	0.12806
CRV15_RS08525	36.8795	-0.668192	0.385438	-1.73359	0.082991	0.11975
CRV15_RS08530	20.276	0.35472	0.516938	0.686195	0.49259	0.563565
CRV15_RS08535	2127.55	-0.0197914	0.15634	-0.126592	0.899263	0.918849
CRV15_RS08545	271.767	1.20035	0.212952	5.63673	1.73315e-08	5.62133e-08
CRV15_RS08550	2438.62	0.79355	0.196393	4.04063	5.33074e-05	0.000125135
CRV15_RS08555	22691	-1.11605	0.182186	-6.12589	9.01772e-10	3.21091e-09
CRV15_RS08560	1138.92	0.664227	0.15283	4.34618	1.38532e-05	3.46824e-05
CRV15_RS08565	17.6109	0.099824	0.503549	0.198241	0.842857	0.871605
CRV15_RS08570	24.0892	0.903554	0.43834	2.06131	0.0392737	0.060861
CRV15_RS08575	30.3999	0.896248	0.429759	2.08547	0.0370269	0.0577824
CRV15_RS08580	41.6885	1.17262	0.389411	3.01127	0.0026016	0.00490431
CRV15_RS08585	501.749	2.25411	0.17563	12.8344	1.05243e-37	1.50135e-36
CRV15_RS08590	2341.84	1.67208	0.175462	9.5296	1.57888e-21	1.13346e-20
CRV15_RS08595	1103.89	-2.57648	0.174841	-14.7361	3.78018e-49	7.58542e-48
CRV15_RS08600	1104.81	-2.277	0.159297	-14.2941	2.38326e-46	4.47247e-45
CRV15_RS08605	1572.74	-5.02512	0.202318	-24.8378	3.50385e-136	4.0952e-134
CRV15_RS08610	13848.9	-5.55807	0.172097	-32.2962	7.91938e-229	2.93105e-226
CRV15_RS08615	2969.04	-5.60826	0.194061	-28.8995	1.21082e-183	2.52077e-181
CRV15_RS08625	6763.2	1.16243	0.165192	7.03687	1.96604e-12	8.32132e-12
CRV15_RS08630	20.1714	0.901933	0.50121	1.79951	0.0719379	0.105422
CRV15_RS08635	557.895	-0.309183	0.1626	-1.90149	0.0572374	0.0856119
CRV15_RS08640	654.294	-1.52532	0.168283	-9.06404	1.25705e-19	8.0679e-19
CRV15_RS08645	642.71	-1.30344	0.175869	-7.41142	1.24954e-13	5.7331e-13
CRV15_RS08650	376.037	-1.88689	0.209322	-9.01431	1.98116e-19	1.2582e-18
CRV15_RS08655	1195.13	0.0692894	0.16259	0.42616	0.669992	0.726952
CRV15_RS08660	128.969	0.262855	0.240277	1.09397	0.27397	0.342952
CRV15_RS08665	479.895	0.582228	0.228049	2.55308	0.0106774	0.0181832
CRV15_RS08670	3603.63	-1.35755	0.171292	-7.92535	2.27509e-15	1.16679e-14
CRV15_RS08675	115.659	-1.53704	0.244073	-6.29747	3.02543e-10	1.1111e-09
CRV15_RS08680	757.605	0.729935	0.174374	4.18603	2.83871e-05	6.87939e-05
CRV15_RS08685	4.53347	-1.18706	1.04207	-1.13914	0.254645	0.321601
CRV15_RS08690	1868.62	0.371219	0.171701	2.16201	0.0306178	0.0484617
CRV15_RS08695	2401.12	0.351017	0.182107	1.92754	0.053913	0.0812781
CRV15_RS08700	50.0213	-0.0183058	0.358636	-0.0510429	0.959291	0.966777
CRV15_RS08705	545.661	0.439706	0.163474	2.68975	0.00715045	0.0125623
CRV15_RS08710	3969.97	0.298412	0.169492	1.76063	0.0783011	0.113697
CRV15_RS08715	90.0421	-0.24906	0.257723	-0.966387	0.33385	0.405712
CRV15_RS08720	327.118	0.916392	0.189848	4.82699	1.38614e-06	3.83332e-06
CRV15_RS08725	33.532	0.525826	0.373917	1.40626	0.159646	0.214818
CRV15_RS08730	820.805	-0.184755	0.168311	-1.0977	0.272336	0.341099
CRV15_RS08735	2905.32	1.82926	0.155052	11.7977	4.01026e-32	4.49014e-31
CRV15_RS08740	3562.26	1.20712	0.152512	7.91489	2.47472e-15	1.2682e-14
CRV15_RS08745	1112.12	-3.16683	0.208906	-15.1591	6.59418e-52	1.46435e-50
CRV15_RS08750	1255.19	1.06697	0.182437	5.8484	4.96331e-09	1.68273e-08
CRV15_RS08755	6595.43	0.824914	0.155795	5.29487	1.19104e-07	3.6149e-07
CRV15_RS08760	1378.83	-2.2687	0.153883	-14.7431	3.40798e-49	6.87998e-48
CRV15_RS08765	235.867	1.5189	0.221121	6.86912	6.4601e-12	2.64681e-11
CRV15_RS08770	405.296	-0.165526	0.174267	-0.949838	0.342195	0.414642
CRV15_RS08775	1482.41	0.452838	0.150313	3.01263	0.00258992	0.00488368
CRV15_RS08780	3084.3	1.67506	0.189346	8.84655	9.02683e-19	5.54767e-18
CRV15_RS08785	75.625	1.0204	0.300257	3.39844	0.000677721	0.0013948
CRV15_RS08790	60.679	-1.19024	0.303569	-3.92082	8.82466e-05	0.000201888
CRV15_RS08795	7.82186	2.10258	0.889792	2.363	0.0181277	0.0297896
CRV15_RS08800	102.471	0.407928	0.250307	1.62971	0.103162	0.145433
CRV15_RS08805	12.706	1.42249	0.613079	2.32023	0.0203282	0.0331522
CRV15_RS08810	139.23	0.772986	0.266138	2.90446	0.00367891	0.00676294
CRV15_RS08815	106.801	0.535474	0.251798	2.1266	0.0334534	0.0526126
CRV15_RS08820	5067.06	-2.71826	0.173877	-15.6333	4.32054e-55	1.0135e-53
CRV15_RS08825	1434.95	-2.96464	0.181605	-16.3247	6.58833e-60	1.75566e-58
CRV15_RS08830	840.411	0.879682	0.158279	5.55778	2.7322e-08	8.73833e-08
CRV15_RS08835	9231.09	-0.535897	0.151948	-3.52686	0.000420525	0.000888249
CRV15_RS08840	14353.5	0.397829	0.186007	2.13878	0.0324534	0.0511122
CRV15_RS08845	626.198	0.433615	0.181095	2.39441	0.016647	0.0275466
CRV15_RS08850	3286.67	-1.49534	0.156523	-9.55352	1.25366e-21	9.01932e-21
CRV15_RS08855	13.274	-1.22183	0.595856	-2.05054	0.0403114	0.0622843
CRV15_RS08860	22.0934	-0.770607	0.496458	-1.55221	0.120612	0.167121
CRV15_RS08865	102.736	0.420865	0.316681	1.32899	0.183853	0.24307
CRV15_RS08870	273.204	-0.303162	0.219029	-1.38412	0.166322	0.22299
CRV15_RS08875	1195.36	-2.01588	0.164443	-12.2589	1.50576e-34	1.89988e-33
CRV15_RS08880	684.77	-1.68142	0.169568	-9.91589	3.55065e-23	2.78287e-22
CRV15_RS08885	234.693	-0.602669	0.22063	-2.73158	0.00630306	0.0111738
CRV15_RS08890	771.881	-0.352343	0.213838	-1.64771	0.0994131	0.140524
CRV15_RS08895	461.045	-0.396984	0.17783	-2.23238	0.0255901	0.0410699
CRV15_RS08900	142.746	-0.563167	0.285687	-1.97127	0.0486927	0.0739099
CRV15_RS08905	197.369	-1.52373	0.211996	-7.18755	6.59633e-13	2.87785e-12
CRV15_RS08910	316.792	-1.46991	0.194494	-7.55761	4.10548e-14	1.94805e-13
CRV15_RS08915	1417.57	-1.59422	0.16758	-9.51317	1.84941e-21	1.32481e-20
CRV15_RS08925	11.0589	-0.218713	0.660908	-0.330928	0.740699	0.785129
CRV15_RS08930	799.451	-1.41245	0.175407	-8.05238	8.12002e-16	4.2777e-15
CRV15_RS08935	497.854	-2.13625	0.192342	-11.1065	1.16654e-28	1.15819e-27
CRV15_RS08940	994.546	-1.24796	0.15632	-7.98338	1.42384e-15	7.42803e-15
CRV15_RS08945	67.9533	-0.826899	0.283757	-2.91411	0.00356708	0.00657369
CRV15_RS08950	2840.38	-2.92076	0.164248	-17.7826	9.63189e-71	3.41317e-69
CRV15_RS08955	157.436	-2.12918	0.235338	-9.04732	1.46522e-19	9.36786e-19
CRV15_RS08960	436.012	-0.846295	0.224216	-3.77445	0.000160358	0.000356175
CRV15_RS08965	144.181	-0.963373	0.231476	-4.16187	3.15648e-05	7.59152e-05
CRV15_RS08970	37.7793	0.0405755	0.394969	0.102731	0.918177	0.933164
CRV15_RS08975	92.8721	-1.1374	0.296497	-3.83614	0.000124983	0.000281485
CRV15_RS08980	147.577	-1.29502	0.219576	-5.89779	3.68394e-09	1.26247e-08
CRV15_RS08985	1.0458	0.341408	2.00337	0.170417	0.864682
CRV15_RS08990	10.2052	-0.194158	0.649272	-0.299039	0.76491	0.80592
CRV15_RS08995	12.4573	-1.13102	0.660829	-1.71152	0.0869848	0.124918
CRV15_RS09000	1.72504	-0.400867	1.65417	-0.242337	0.808519
CRV15_RS09005	3.84014	0.360682	1.14407	0.315261	0.752563
CRV15_RS09010	10.1926	-0.286174	0.665504	-0.43001	0.667188	0.724854
CRV15_RS09015	22.9215	-2.26509	0.503372	-4.49983	6.80092e-06	1.76295e-05
CRV15_RS09020	11.0054	-0.757166	0.657524	-1.15154	0.24951	0.315834
CRV15_RS09035	5635.94	-2.57613	0.164342	-15.6754	2.22694e-55	5.27967e-54
CRV15_RS09040	44.6982	-2.06736	0.361938	-5.71192	1.1171e-08	3.65707e-08
CRV15_RS09045	7.53601	-0.343755	0.791895	-0.434092	0.664221	0.722456
CRV15_RS09055	2.34454	0.090222	1.37962	0.0653964	0.947858
CRV15_RS09060	1.29312	0.784239	1.7947	0.436975	0.66213
CRV15_RS09065	2.18062	1.10924	1.49176	0.743577	0.457132
CRV15_RS09070	2.84744	1.00918	1.2464	0.809674	0.418128
CRV15_RS09075	5.11429	-0.680232	1.08581	-0.626473	0.531005	0.600196
CRV15_RS09080	3.59789	-0.713804	1.09962	-0.649139	0.516248
CRV15_RS09085	1.66368	0.320346	1.56628	0.204527	0.837942
CRV15_RS09090	1.35874	-1.04474	1.93781	-0.539134	0.589795
CRV15_RS09095	9.602	0.412227	0.849912	0.485023	0.62766	0.690305
CRV15_RS09100	5.97196	-1.48721	0.852617	-1.74428	0.0811096	0.117315
CRV15_RS09105	20.6567	-0.75728	0.47232	-1.60332	0.108864	0.152556
CRV15_RS09110	21.8814	-2.1905	0.499568	-4.38479	1.161e-05	2.94203e-05
CRV15_RS09115	13.601	-0.050818	0.592093	-0.0858277	0.931603	0.944361
CRV15_RS09120	3197.56	-2.02133	0.154722	-13.0642	5.27015e-39	7.94339e-38
CRV15_RS09125	400.489	3.38316	0.206664	16.3703	3.1158e-60	8.40383e-59
CRV15_RS09130	7167.44	1.12716	0.174014	6.4774	9.3314e-11	3.54221e-10
CRV15_RS09135	1419.75	0.0763611	0.158724	0.481094	0.63045	0.692621
CRV15_RS09140	46.2388	0.245669	0.364847	0.673348	0.500726	0.571498
CRV15_RS09145	177.482	0.495566	0.21215	2.33592	0.0194955	0.0318703
CRV15_RS09150	143.518	0.182094	0.27591	0.659977	0.509269	0.579765
CRV15_RS09155	156.112	-0.0312825	0.263908	-0.118536	0.905643	0.923809
CRV15_RS09160	19.1402	-1.57723	0.549796	-2.86876	0.00412084	0.00751314
CRV15_RS09165	557.814	0.0457541	0.184443	0.248066	0.804083	0.839624
CRV15_RS09175	2293.33	1.56034	0.154635	10.0905	6.08852e-24	4.93451e-23
CRV15_RS09180	284.44	1.33998	0.213971	6.26242	3.79037e-10	1.37986e-09
CRV15_RS09185	1730.13	-1.83321	0.189365	-9.6808	3.63865e-22	2.70241e-21
CRV15_RS09190	89.8001	-0.572387	0.263893	-2.16902	0.0300815	0.0476697
CRV15_RS09195	111.931	-0.179025	0.238793	-0.749707	0.453431	0.526448
CRV15_RS09200	3.8494	-1.5277	1.18763	-1.28635	0.198321
CRV15_RS09205	1753.38	1.51479	0.161705	9.36766	7.41614e-21	5.10396e-20
CRV15_RS09210	3103.58	1.98839	0.151571	13.1185	2.57995e-39	3.92411e-38
CRV15_RS09215	621.156	3.01933	0.190238	15.8714	1.00027e-56	2.42321e-55
CRV15_RS09220	1257.34	-1.37418	0.172286	-7.97615	1.50974e-15	7.84548e-15
CRV15_RS09225	216.633	1.14691	0.242254	4.73432	2.19793e-06	5.93779e-06
CRV15_RS09235	179.913	2.27398	0.236073	9.63253	5.82748e-22	4.2993e-21
CRV15_RS09240	4762.48	0.557984	0.187675	2.97314	0.00294772	0.00551622
CRV15_RS09245	271.494	0.754124	0.190727	3.95394	7.68738e-05	0.000177209
CRV15_RS09250	133.263	-0.387833	0.221019	-1.75475	0.0793026	0.114982
CRV15_RS09255	4557.99	1.71455	0.17221	9.95617	2.37009e-23	1.87524e-22
CRV15_RS09260	1071.36	-0.654996	0.189348	-3.45921	0.000541758	0.0011307
CRV15_RS09265	1553	2.37859	0.170584	13.9438	3.43378e-44	6.08401e-43
CRV15_RS09270	3535.95	-2.44404	0.147242	-16.5988	7.10792e-62	2.04108e-60
CRV15_RS09275	26261.8	-0.534714	0.15896	-3.36383	0.000768683	0.0015723
CRV15_RS09280	385.13	0.20617	0.195115	1.05666	0.290667	0.361341
CRV15_RS09285	1150.66	-0.800682	0.17115	-4.67825	2.8933e-06	7.74415e-06
CRV15_RS09290	43.4111	0.923745	0.352561	2.6201	0.00879036	0.0152345
CRV15_RS09295	414.711	0.535254	0.2067	2.58952	0.00961106	0.0165151
CRV15_RS09300	501.598	1.39931	0.190933	7.32878	2.3225e-13	1.04544e-12
CRV15_RS09305	130.062	0.989792	0.336868	2.93822	0.00330106	0.006119
CRV15_RS09310	1488.94	-1.36948	0.152839	-8.9603	3.23796e-19	2.03311e-18
CRV15_RS09315	0.44162	2.23303	3.50172	0.637696	0.523671
CRV15_RS09320	352.963	0.82171	0.202257	4.06271	4.85059e-05	0.000114469
CRV15_RS09325	5795.38	0.0153288	0.150074	0.102142	0.918644	0.933497
CRV15_RS09330	122.636	-0.0974342	0.24381	-0.399631	0.689428	0.742598
CRV15_RS09335	1290.4	-1.75094	0.165695	-10.5673	4.22654e-26	3.85188e-25
CRV15_RS09340	4225.64	1.50205	0.14165	10.6039	2.85658e-26	2.63216e-25
CRV15_RS09345	68.7223	1.0269	0.298629	3.43872	0.000584475	0.00121226
CRV15_RS09350	1294.71	-1.09674	0.17043	-6.43513	1.23365e-10	4.65379e-10
CRV15_RS09355	567.579	-0.717586	0.21379	-3.3565	0.000789359	0.00161063
CRV15_RS09360	16.3143	-0.65602	0.550271	-1.19217	0.233193	0.297989
CRV15_RS09365	387.719	1.19717	0.179736	6.66069	2.72538e-11	1.07562e-10
CRV15_RS09370	16.9592	1.4522	0.556235	2.61076	0.00903403	0.0156081
CRV15_RS09375	5.63432	-0.93703	0.909965	-1.02974	0.303131	0.374459
CRV15_RS09380	4033.8	-1.59031	0.15625	-10.178	2.48662e-24	2.06299e-23
CRV15_RS09385	2862.48	-1.3704	0.14492	-9.45629	3.19061e-21	2.24455e-20
CRV15_RS09390	911.76	-1.05533	0.180021	-5.86225	4.56645e-09	1.55213e-08
CRV15_RS09395	22.4602	-2.42106	0.531383	-4.55614	5.21019e-06	1.36655e-05
CRV15_RS09400	51.107	-0.365171	0.317494	-1.15016	0.250076	0.316371
CRV15_RS09405	7824.3	-0.695012	0.181246	-3.83464	0.000125749	0.000283019
CRV15_RS09410	941.741	0.711419	0.210625	3.37766	0.000731061	0.00150041
CRV15_RS09415	766.433	0.945079	0.162258	5.82454	5.72716e-09	1.92991e-08
CRV15_RS09420	41.2432	1.62006	0.487365	3.32411	0.000887014	0.00179287
CRV15_RS09425	505.452	-0.576134	0.21873	-2.63399	0.00843871	0.014667
CRV15_RS09430	264.122	0.299586	0.212396	1.41051	0.158389	0.213451
CRV15_RS09435	3.78255	1.79596	1.11581	1.60956	0.107495
CRV15_RS09440	7.82953	0.353823	0.793801	0.445733	0.65579	0.715036
CRV15_RS09445	44.0199	0.043922	0.37254	0.117899	0.906148	0.92404
CRV15_RS09450	5.40191	1.43578	0.936	1.53395	0.125042	0.172648
CRV15_RS09455	27.6263	-0.503317	0.471085	-1.06842	0.285331	0.355503
CRV15_RS09460	2625.14	2.16076	0.467923	4.61776	3.87903e-06	1.02711e-05
CRV15_RS09465	1447.43	-0.732533	0.16968	-4.31714	1.58065e-05	3.92922e-05
CRV15_RS09470	963.382	-0.601881	0.162554	-3.70264	0.000213364	0.000466778
CRV15_RS09475	96.0357	1.41924	0.258413	5.49213	3.97122e-08	1.24853e-07
CRV15_RS09480	2131.52	0.798326	0.181087	4.40852	1.04081e-05	2.65157e-05
CRV15_RS09485	79.1536	-2.84922	0.325055	-8.76535	1.86193e-18	1.11951e-17
CRV15_RS09490	19.082	-2.83221	0.56926	-4.97525	6.51629e-07	1.85837e-06
CRV15_RS09495	311.422	-3.42878	0.234381	-14.6291	1.83233e-48	3.62224e-47
CRV15_RS09500	208.307	-3.9079	0.265224	-14.7343	3.88173e-49	7.7658e-48
CRV15_RS09505	427.211	-3.329	0.199727	-16.6678	2.24689e-62	6.47999e-61
CRV15_RS09510	2191.02	-3.2854	0.158671	-20.7057	3.07538e-95	1.95125e-93
CRV15_RS09515	3592.69	2.10379	0.146754	14.3355	1.31369e-46	2.4934e-45
CRV15_RS09520	3136.88	1.47475	0.253831	5.80998	6.24812e-09	2.09381e-08
CRV15_RS09525	26101.3	0.437629	0.14827	2.95156	0.0031617	0.00588852
CRV15_RS09530	2263.99	0.574362	0.178124	3.2245	0.00126192	0.00250057
CRV15_RS09535	4438.09	1.02975	0.169867	6.06207	1.3438e-09	4.7342e-09
CRV15_RS09540	6313.85	0.273477	0.174212	1.56979	0.116463	0.161979
CRV15_RS09545	2316.92	0.050586	0.152789	0.331084	0.740581	0.785129
CRV15_RS09550	38.6574	-0.148879	0.368025	-0.404535	0.685819	0.740387
CRV15_RS09555	1528.54	1.64678	0.197406	8.34212	7.29731e-17	4.07841e-16
CRV15_RS09565	69.5417	1.98654	0.300675	6.60695	3.9233e-11	1.53296e-10
CRV15_RS09570	176.891	0.596325	0.210881	2.82778	0.00468727	0.00846692
CRV15_RS09575	136.731	0.726389	0.22345	3.25079	0.00115084	0.00229
CRV15_RS09580	593.382	-2.02208	0.181171	-11.1612	6.31503e-29	6.3551e-28
CRV15_RS09585	52.8026	0.859645	0.365025	2.35503	0.0185212	0.0304061
CRV15_RS09590	255.005	-0.074219	0.214417	-0.346144	0.729234	0.776436
CRV15_RS09595	89.6123	1.18362	0.283476	4.17538	2.97488e-05	7.18589e-05
CRV15_RS09600	289.099	-1.50183	0.187962	-7.9901	1.34831e-15	7.03951e-15
CRV15_RS09610	6142.04	0.677259	0.160622	4.21649	2.48132e-05	6.05516e-05
CRV15_RS09615	2250.09	0.520297	0.186028	2.79687	0.00516008	0.00927339
CRV15_RS09620	18512	0.284547	0.145934	1.94983	0.0511968	0.0774814
CRV15_RS09625	7868.23	-0.0881814	0.165398	-0.533146	0.593933	0.659134
CRV15_RS09630	552.951	-0.183348	0.205678	-0.89143	0.372698	0.445686
CRV15_RS09635	1822.07	2.06501	0.145643	14.1786	1.2422e-45	2.2735e-44
CRV15_RS09640	55.3032	2.00765	0.38016	5.28108	1.28425e-07	3.88099e-07
CRV15_RS09645	654.835	-0.119078	0.169465	-0.702671	0.48226	0.553553
CRV15_RS09650	75.8054	-0.213801	0.287921	-0.742566	0.457744	0.53007
CRV15_RS09655	6.24401	-1.69191	0.935833	-1.80792	0.0706187	0.103672
CRV15_RS09660	2.87415	0.106543	1.19966	0.0888108	0.929232
CRV15_RS09665	8.65345	-0.275897	0.806617	-0.342042	0.73232	0.778974
CRV15_RS09670	4.97305	-0.628548	0.952704	-0.659752	0.509413	0.579824
CRV15_RS09675	644.482	0.736745	0.165657	4.44742	8.69071e-06	2.23456e-05
CRV15_RS09680	2622.87	0.369766	0.159486	2.31848	0.0204231	0.0332988
CRV15_RS09685	584.582	1.56086	0.162622	9.5981	8.14284e-22	5.94169e-21
CRV15_RS09690	868.354	-0.933461	0.205785	-4.5361	5.73035e-06	1.49649e-05
CRV15_RS09695	126.141	0.726356	0.228196	3.18304	0.00145739	0.00285731
CRV15_RS09700	68.4042	0.36948	0.281752	1.31136	0.189735	0.24946
CRV15_RS09705	46.0449	0.559921	0.339024	1.65157	0.0986224	0.139525
CRV15_RS09710	101.328	-0.339608	0.295179	-1.15051	0.249932	0.316249
CRV15_RS09715	63.6859	-1.14356	0.35651	-3.20766	0.00133819	0.00264227
CRV15_RS09725	284.336	-2.21289	0.223064	-9.9204	3.39377e-23	2.66619e-22
CRV15_RS09730	425.813	0.0112671	0.241545	0.0466458	0.962796	0.969783
CRV15_RS09735	287.245	-0.731373	0.215423	-3.39505	0.000686157	0.00141145
CRV15_RS09745	508.069	-2.14832	0.178418	-12.0409	2.16509e-33	2.57109e-32
CRV15_RS09750	208.175	-0.763255	0.296477	-2.57442	0.0100408	0.0171959
CRV15_RS09755	15106	0.285435	0.141779	2.01324	0.0440891	0.0675999
CRV15_RS09760	277.743	0.214541	0.186	1.15345	0.248727	0.315022
CRV15_RS09765	315.521	-0.850485	0.213294	-3.98738	6.68067e-05	0.000155021
CRV15_RS09770	1680.61	-0.533922	0.196115	-2.7225	0.00647901	0.0114582
CRV15_RS09775	7453.99	1.98537	0.149909	13.2438	4.89955e-40	7.59088e-39
CRV15_RS09780	412.214	1.01188	0.228611	4.42619	9.59109e-06	2.45564e-05
CRV15_RS09785	1283.4	-0.386488	0.157734	-2.45025	0.0142758	0.023842
CRV15_RS09790	485.996	0.818052	0.192326	4.25345	2.10498e-05	5.16896e-05
CRV15_RS09795	566.855	-0.307548	0.18314	-1.67931	0.0930922	0.132631
CRV15_RS09800	35.2555	0.775448	0.416166	1.86331	0.0624183	0.092592
CRV15_RS09805	9.85275	0.633634	0.692978	0.914365	0.360525	0.433379
CRV15_RS09810	20086.7	-0.372094	0.156396	-2.37918	0.0173512	0.0285981
CRV15_RS09815	36211.2	-0.207148	0.156564	-1.32309	0.185806	0.245214
CRV15_RS09820	133.097	-1.09927	0.231811	-4.74208	2.11538e-06	5.72639e-06
CRV15_RS09825	304.538	-0.443004	0.224561	-1.97276	0.0485234	0.0736865
CRV15_RS09830	703.559	-0.916715	0.203884	-4.49627	6.91571e-06	1.78853e-05
CRV15_RS09835	208.956	0.151024	0.233038	0.648064	0.516944	0.586891
CRV15_RS09840	103.848	0.304389	0.261633	1.16342	0.244658	0.310755
CRV15_RS09845	159.408	1.05001	0.292176	3.59375	0.000325948	0.000695983
CRV15_RS09850	482.981	1.78907	0.177	10.1077	5.10649e-24	4.16905e-23
CRV15_RS09855	2340.88	-1.13229	0.159685	-7.09079	1.33347e-12	5.71659e-12
CRV15_RS09860	3725.32	0.243241	0.178661	1.36147	0.173367	0.231096
CRV15_RS09865	611.307	-0.501096	0.222936	-2.24771	0.0245946	0.039572
CRV15_RS09870	538.13	-1.82903	0.225698	-8.1039	5.32268e-16	2.83678e-15
CRV15_RS09875	1028.93	0.42702	0.180406	2.36699	0.0179336	0.0294887
CRV15_RS09880	279.172	1.40459	0.185208	7.58384	3.35477e-14	1.60441e-13
CRV15_RS09885	152.18	1.35933	0.233771	5.81481	6.07011e-09	2.03826e-08
CRV15_RS09890	71.6274	1.35186	0.323603	4.17753	2.94692e-05	7.12091e-05
CRV15_RS09895	142.341	0.767166	0.232301	3.30246	0.000958415	0.00192841
CRV15_RS09900	4628.52	0.489446	0.155578	3.14598	0.00165529	0.0032216
CRV15_RS09905	17.9495	-0.853509	0.494675	-1.72539	0.0844567	0.12168
CRV15_RS09910	4830.86	1.90742	0.162493	11.7385	8.09526e-32	9.00344e-31
CRV15_RS09915	627.733	-1.26557	0.162926	-7.76773	7.99068e-15	3.96077e-14
CRV15_RS09920	1161.77	-0.878959	0.199696	-4.40149	1.0751e-05	2.73684e-05
CRV15_RS09925	2342.23	0.414501	0.16446	2.52037	0.0117231	0.0198675
CRV15_RS09930	1626.47	1.10516	0.171897	6.42919	1.28286e-10	4.82847e-10
CRV15_RS09935	2229.35	1.3003	0.145024	8.96608	3.07255e-19	1.93144e-18
CRV15_RS09940	1431.83	0.487117	0.151183	3.22203	0.00127286	0.00252
CRV15_RS09945	13.0304	-0.753907	0.647449	-1.16443	0.244251	0.310416
CRV15_RS09950	1560.32	-0.0320089	0.157425	-0.203328	0.838879	0.868471
CRV15_RS09955	4181.07	0.671085	0.177523	3.78026	0.000156665	0.000348481
CRV15_RS09960	1140.65	0.511181	0.175946	2.90533	0.00366869	0.00674601
CRV15_RS09965	3003.85	-1.12049	0.156731	-7.14913	8.73277e-13	3.78023e-12
CRV15_RS09970	8.45588	-0.545966	0.76108	-0.717356	0.473154	0.544812
CRV15_RS09975	219.597	1.34565	0.21032	6.39812	1.57301e-10	5.88398e-10
CRV15_RS09980	1221.61	0.934429	0.202647	4.61112	4.00511e-06	1.05923e-05
CRV15_RS09985	2615.44	-0.607545	0.167586	-3.62527	0.000288658	0.000619936
CRV15_RS09990	173.762	0.387026	0.283013	1.36752	0.171462	0.228959
CRV15_RS09995	68532.7	-3.07634	0.184437	-16.6796	1.84453e-62	5.34273e-61
CRV15_RS10000	66486.9	-3.01508	0.171873	-17.5424	6.79359e-69	2.26294e-67
CRV15_RS10005	7.13781	-0.638211	0.76863	-0.830323	0.406356	0.48016
CRV15_RS10010	214.583	0.432569	0.19661	2.20014	0.0277971	0.0443661
CRV15_RS10015	91.7723	0.31264	0.261838	1.19402	0.23247	0.297315
CRV15_RS10020	33.7271	0.895659	0.4301	2.08244	0.0373019	0.0581707
CRV15_RS10025	25.5817	-0.801843	0.466752	-1.71792	0.0858111	0.123472
CRV15_RS10030	36.1074	0.171436	0.400282	0.428287	0.668442	0.725625
CRV15_RS10035	20.6102	2.80086	0.572741	4.89028	1.00693e-06	2.82805e-06
CRV15_RS10040	507.263	1.92718	0.200293	9.6218	6.46874e-22	4.75659e-21
CRV15_RS10045	173.245	1.6874	0.221451	7.61976	2.54148e-14	1.2216e-13
CRV15_RS10050	288.181	3.24755	0.611436	5.31134	1.08822e-07	3.30735e-07
CRV15_RS10055	9.90481	0.526331	0.67308	0.781974	0.43423	0.508139
CRV15_RS10060	50.5618	0.300768	0.357898	0.840374	0.400699	0.474064
CRV15_RS10065	106.208	0.725046	0.243067	2.98291	0.00285519	0.00535359
CRV15_RS10070	124.977	-0.213193	0.25719	-0.82893	0.407144	0.480836
CRV15_RS10075	245.229	0.604244	0.196525	3.07464	0.00210758	0.00403353
CRV15_RS10080	58.9542	1.72803	0.394402	4.38139	1.17926e-05	2.98375e-05
CRV15_RS10085	52.9537	0.602695	0.316999	1.90125	0.0572692	0.0856403
CRV15_RS10090	63.0983	0.658182	0.382354	1.72139	0.0851796	0.122616
CRV15_RS10095	17.4078	-0.392097	0.508637	-0.770877	0.44078	0.51463
CRV15_RS10100	143.527	0.401097	0.235656	1.70205	0.0887467	0.127092
CRV15_RS10105	171.791	-0.218258	0.213978	-1.02	0.307727	0.379293
CRV15_RS10110	388.876	-0.258461	0.176272	-1.46626	0.142577	0.194442
CRV15_RS10115	2685.22	-0.96383	0.163773	-5.88514	3.97706e-09	1.35803e-08
CRV15_RS10120	6611.81	-0.817659	0.167907	-4.86971	1.11759e-06	3.11654e-06
CRV15_RS10125	3898.29	1.56636	0.157683	9.93357	2.97406e-23	2.34476e-22
CRV15_RS10130	562.393	-0.487325	0.184172	-2.64604	0.00814411	0.0141772
CRV15_RS10135	218.64	1.21428	0.228247	5.32004	1.03747e-07	3.15743e-07
CRV15_RS10140	4896.98	-1.47278	0.146042	-10.0847	6.4574e-24	5.22712e-23
CRV15_RS10145	7607.51	-0.922244	0.15849	-5.81895	5.92199e-09	1.99154e-08
CRV15_RS10150	9579.8	-0.258644	0.165047	-1.56709	0.117094	0.162789
CRV15_RS10155	6601.78	-0.305688	0.180988	-1.689	0.0912195	0.130129
CRV15_RS10160	6217.9	-0.130702	0.149426	-0.874695	0.38174	0.454702
CRV15_RS10165	6894.73	0.335829	0.201096	1.66999	0.0949214	0.134948
CRV15_RS10170	523.336	0.503657	0.182051	2.76657	0.00566488	0.010107
CRV15_RS10175	3559.02	-1.22742	0.180535	-6.79879	1.05503e-11	4.26236e-11
CRV15_RS10180	18062.6	-1.50339	0.166819	-9.01212	2.02119e-19	1.28239e-18
CRV15_RS10185	4082.98	-2.00162	0.182555	-10.9645	5.66219e-28	5.49076e-27
CRV15_RS10190	93.2474	-2.54679	0.312154	-8.15877	3.38447e-16	1.8257e-15
CRV15_RS10195	8696.05	-1.83602	0.162568	-11.2939	1.40684e-29	1.45083e-28
CRV15_RS10200	1990.54	-1.25564	0.193115	-6.50202	7.92493e-11	3.02729e-10
CRV15_RS10205	8872.81	-1.69893	0.161117	-10.5447	5.37337e-26	4.85059e-25
CRV15_RS10210	7922.86	-1.61915	0.166364	-9.73259	2.1894e-22	1.64254e-21
CRV15_RS10220	1026.77	-2.54724	0.171314	-14.8688	5.25087e-50	1.10004e-48
CRV15_RS10225	5035.88	-2.29595	0.165195	-13.8984	6.47538e-44	1.12929e-42
CRV15_RS10230	1029.39	-2.25938	0.215628	-10.4782	1.0885e-25	9.69462e-25
CRV15_RS10235	4154.72	-2.25484	0.166146	-13.5715	5.91283e-42	9.67845e-41
CRV15_RS10240	2786.78	-2.21973	0.187191	-11.8581	1.95364e-32	2.21346e-31
CRV15_RS10245	177.402	-2.24061	0.247663	-9.04702	1.46925e-19	9.38463e-19
CRV15_RS10250	2307.65	-2.16732	0.193931	-11.1757	5.36117e-29	5.41975e-28
CRV15_RS10255	7802.61	-2.15934	0.167401	-12.8992	4.54846e-38	6.57306e-37
CRV15_RS10260	3321.15	-2.08122	0.164461	-12.6548	1.05208e-36	1.45113e-35
CRV15_RS10265	3436.22	-2.12363	0.158249	-13.4195	4.64645e-41	7.40542e-40
CRV15_RS10270	12020.9	-1.93182	0.140849	-13.7155	8.19521e-43	1.38922e-41
CRV15_RS10275	914.082	-2.04395	0.196974	-10.3768	3.16344e-25	2.74412e-24
CRV15_RS10280	4179.5	-1.41727	0.163139	-8.68755	3.70344e-18	2.19505e-17
CRV15_RS10285	8661.18	-1.57171	0.161292	-9.74451	1.94722e-22	1.47079e-21
CRV15_RS10290	7100.46	-1.41263	0.1587	-8.90123	5.5233e-19	3.43248e-18
CRV15_RS10295	17.1372	-0.813293	0.510851	-1.59204	0.111376	0.155749
CRV15_RS10300	47660.4	-1.76392	0.166265	-10.609	2.70501e-26	2.49941e-25
CRV15_RS10305	48362.4	-1.75542	0.165759	-10.5902	3.30821e-26	3.03572e-25
CRV15_RS10310	5394.64	-1.46574	0.155567	-9.42194	4.42808e-21	3.09873e-20
CRV15_RS10315	11814.1	-1.29742	0.172926	-7.50275	6.2494e-14	2.9196e-13
CRV15_RS10320	16791.4	-0.88664	0.168289	-5.26855	1.37506e-07	4.15071e-07
CRV15_RS10325	26004.7	0.0558512	0.164088	0.340373	0.733576	0.779936
CRV15_RS10335	4220.42	-2.0894	0.167493	-12.4745	1.02785e-35	1.36134e-34
CRV15_RS10340	11059.5	-2.15079	0.159815	-13.458	2.76381e-41	4.46906e-40
CRV15_RS10345	7576.65	-1.06808	0.149411	-7.1486	8.76684e-13	3.79251e-12
CRV15_RS10350	7888.97	-0.92645	0.161498	-5.7366	9.65972e-09	3.17908e-08
CRV15_RS10355	2390.17	-0.177694	0.158602	-1.12037	0.262555	0.330275
CRV15_RS10360	681.267	-0.940563	0.223189	-4.21421	2.50657e-05	6.11006e-05
CRV15_RS10365	7.8424	-0.467474	0.726299	-0.643638	0.51981	0.589744
CRV15_RS10370	11731	0.0716621	0.15646	0.458021	0.646937	0.707816
CRV15_RS10375	346.626	-0.833719	0.18104	-4.60517	4.12137e-06	1.08868e-05
CRV15_RS10380	485.491	1.59628	0.203558	7.84192	4.43724e-15	2.22765e-14
CRV15_RS10385	171.672	-0.708436	0.223957	-3.16327	0.00156007	0.00304606
CRV15_RS10390	205.516	-0.716335	0.242645	-2.95219	0.00315529	0.00587822
CRV15_RS10395	4092.1	0.731548	0.215615	3.39285	0.000691697	0.00142225
CRV15_RS10400	199.88	-0.311818	0.262264	-1.18895	0.23446	0.299343
CRV15_RS10405	1.09557	-0.546631	1.8881	-0.289514	0.772188
CRV15_RS10410	10.0062	0.841705	0.679571	1.23858	0.2155	0.278391
CRV15_RS10415	31.4339	0.305313	0.379714	0.804062	0.421361	0.495105
CRV15_RS10420	198.872	-0.0677255	0.233276	-0.290324	0.771568	0.811908
CRV15_RS10430	19.4251	-0.975913	0.576042	-1.69417	0.0902334	0.128916
CRV15_RS10435	1890.68	-0.914685	0.183185	-4.99323	5.93775e-07	1.6992e-06
CRV15_RS10440	233.85	0.288205	0.214006	1.34671	0.178072	0.236554
CRV15_RS10445	15.1435	0.319008	0.568107	0.561529	0.574437	0.642097
CRV15_RS10450	422.072	-0.884403	0.185582	-4.76556	1.88328e-06	5.13145e-06
CRV15_RS10455	1142.85	1.06126	0.158954	6.67654	2.4465e-11	9.67275e-11
CRV15_RS10460	426.631	0.0997557	0.17508	0.569774	0.568831	0.636686
CRV15_RS10465	466.227	0.168697	0.173034	0.974935	0.329593	0.401407
CRV15_RS10470	658.716	0.484176	0.164797	2.93801	0.00330331	0.00612023
CRV15_RS10475	57.5025	-0.123996	0.302976	-0.40926	0.682349	0.738076
CRV15_RS10480	256.83	-0.0234253	0.200941	-0.116578	0.907194	0.924541
CRV15_RS10485	128.621	-0.368286	0.229158	-1.60713	0.108025	0.151477
CRV15_RS10490	381.637	-0.0933169	0.181974	-0.512803	0.608089	0.672342
CRV15_RS10495	134.702	0.881845	0.267996	3.29052	0.00100003	0.00200428
CRV15_RS10500	213.425	0.518465	0.224009	2.31448	0.0206414	0.0336382
CRV15_RS10505	691.46	0.821942	0.187282	4.3888	1.13976e-05	2.89371e-05
CRV15_RS10510	180.322	0.437864	0.206671	2.11865	0.0341202	0.0535601
CRV15_RS10515	237.672	1.18514	0.195968	6.04763	1.46989e-09	5.15934e-09
CRV15_RS10520	4329	1.09209	0.158394	6.8948	5.39401e-12	2.21957e-11
CRV15_RS10525	2886.31	0.684989	0.18697	3.66363	0.000248669	0.000539269
CRV15_RS10530	7053.94	1.01283	0.166274	6.09131	1.1199e-09	3.97062e-09
CRV15_RS10535	1249.24	2.95212	0.154798	19.0708	4.41572e-81	2.04288e-79
CRV15_RS10540	106.172	2.82498	0.288796	9.78191	1.34646e-22	1.02868e-21
CRV15_RS10545	28.7859	0.976795	0.410057	2.38209	0.0172145	0.0283869
CRV15_RS10550	61.3095	-0.0825334	0.289103	-0.285481	0.775276	0.815165
CRV15_RS10555	191.259	0.242807	0.22101	1.09862	0.271932	0.34072
CRV15_RS10560	84.2185	0.75763	0.263293	2.87751	0.00400824	0.00732388
CRV15_RS10565	134.897	-0.00344542	0.247504	-0.0139207	0.988893	0.990976
CRV15_RS10570	872.234	-1.33872	0.166677	-8.03182	9.60345e-16	5.03765e-15
CRV15_RS10575	439.366	1.69653	0.225794	7.5136	5.75228e-14	2.70252e-13
[truncated: 4,932 more rows]

## Sheet: summary_DESeq2_72h
Gene_ID	baseMean	log2FoldChange	lfcSE	stat	pvalue	padj
CRV15_RS00010	2535.84	0.150685	0.190439	0.791255	0.428795	0.520914
CRV15_RS00015	132.2	0.149957	0.254913	0.588265	0.556354	0.639652
CRV15_RS00020	70.5752	-0.996024	0.312309	-3.18923	0.00142653	0.00302015
CRV15_RS00025	210.116	-0.111674	0.238473	-0.468285	0.63958	0.710691
CRV15_RS00030	82.3534	0.467621	0.286604	1.63159	0.102766	0.152756
CRV15_RS00035	47.7009	0.863486	0.356059	2.42512	0.0153033	0.0270906
CRV15_RS00040	315.737	0.748292	0.217544	3.43973	0.000582304	0.00130864
CRV15_RS00045	287.692	-2.03664	0.192804	-10.5633	4.41047e-26	4.6907e-25
CRV15_RS00050	2893.93	-1.66068	0.181493	-9.15009	5.68853e-20	4.511e-19
CRV15_RS00055	27.1254	-0.974104	0.446841	-2.17998	0.0292592	0.0490855
CRV15_RS00060	1419.93	0.516065	0.179053	2.8822	0.00394914	0.00779959
CRV15_RS00065	1626.03	3.94192	0.177756	22.176	5.85842e-109	4.91529e-107
CRV15_RS00070	5405.21	3.52208	0.169405	20.7909	5.23013e-96	3.14549e-94
CRV15_RS00080	45.8141	0.592417	0.418901	1.41422	0.157298	0.222522
CRV15_RS00085	107.427	0.562183	0.306725	1.83286	0.0668241	0.104447
CRV15_RS00090	140.709	0.186263	0.339169	0.549176	0.582884	0.661537
CRV15_RS00095	174.08	-0.498939	0.222916	-2.23823	0.0252057	0.0426858
CRV15_RS00100	18.58	1.33639	0.512111	2.60957	0.00906567	0.0167328
CRV15_RS00105	54.6823	-0.393859	0.318763	-1.23559	0.216613	0.293832
CRV15_RS00110	31.0414	-0.739627	0.440213	-1.68016	0.0929267	0.13975
CRV15_RS00115	223.582	-0.214063	0.203701	-1.05087	0.293317	0.380271
CRV15_RS00120	415.992	3.30449	0.201566	16.3941	2.10831e-60	6.33984e-59
CRV15_RS00125	10.2076	0.810204	0.695304	1.16525	0.243917	0.326632
CRV15_RS00130	19.6673	-0.90114	0.511253	-1.76261	0.0779666	0.119851
CRV15_RS00135	29.1624	-0.313198	0.413205	-0.757971	0.448468	0.540293
CRV15_RS00140	191.732	0.59319	0.248626	2.38587	0.0170387	0.0298594
CRV15_RS00145	61.0608	1.63957	0.359125	4.56547	4.98376e-06	1.45801e-05
CRV15_RS00150	15.891	1.25904	0.537197	2.34372	0.0190925	0.0331255
CRV15_RS00155	1808.85	2.11853	0.194084	10.9155	9.71645e-28	1.11354e-26
CRV15_RS00160	3802.03	0.780296	0.167779	4.65074	3.30739e-06	9.88001e-06
CRV15_RS00165	309.018	1.54413	0.234589	6.58228	4.633e-11	2.09487e-10
CRV15_RS00170	2195.25	0.104362	0.1539	0.678112	0.4977	0.585287
CRV15_RS00175	16.6688	0.388919	0.564509	0.68895	0.490855	0.57914
CRV15_RS00180	327.214	3.84606	0.574623	6.6932	2.18348e-11	1.01151e-10
CRV15_RS00185	472.308	-0.586019	0.201908	-2.90241	0.00370303	0.00736057
CRV15_RS00190	32.341	-0.0247498	0.417435	-0.0592902	0.952721	0.963066
CRV15_RS00195	540.087	1.4322	0.195225	7.33612	2.19872e-13	1.1775e-12
CRV15_RS00200	76.3717	1.83317	0.346551	5.28976	1.22476e-07	4.25971e-07
CRV15_RS00210	625.901	-0.123189	0.204595	-0.602111	0.547101	0.631577
CRV15_RS00215	372.167	-0.738489	0.208308	-3.54517	0.000392354	0.000905821
CRV15_RS00220	88.5096	-1.27874	0.281898	-4.53617	5.72858e-06	1.66161e-05
CRV15_RS00225	27335.6	-3.59553	0.188444	-19.0801	3.6955e-81	1.75627e-79
CRV15_RS00240	130.832	-0.323456	0.236031	-1.37039	0.170564	0.238656
CRV15_RS00250	96.0824	-1.42704	0.263566	-5.41436	6.15096e-08	2.19663e-07
CRV15_RS00255	52.9121	-1.57314	0.350144	-4.49285	7.02753e-06	2.01898e-05
CRV15_RS00260	143.786	-0.964701	0.240757	-4.00694	6.15095e-05	0.000158101
CRV15_RS00265	27.0288	-0.342752	0.409939	-0.836104	0.403096	0.495916
CRV15_RS00270	77.6361	0.307941	0.301412	1.02166	0.306941	0.395294
CRV15_RS00275	110.608	0.514052	0.255466	2.01221	0.0441976	0.071927
CRV15_RS00285	161.285	-1.81998	0.280015	-6.49958	8.05427e-11	3.57523e-10
CRV15_RS00290	24.9129	1.63784	0.535587	3.05804	0.00222792	0.00458678
CRV15_RS00295	52.6006	-1.50267	0.339086	-4.43153	9.35673e-06	2.65062e-05
CRV15_RS00300	22.9063	-1.63597	0.468286	-3.49353	0.000476671	0.0010878
CRV15_RS00305	11.5708	-0.119282	0.667191	-0.178783	0.858108	0.892869
CRV15_RS00310	40.9917	-1.48111	0.366196	-4.04458	5.24168e-05	0.00013612
CRV15_RS00315	4.88848	1.34917	1.06386	1.26819	0.204731	0.279725
CRV15_RS00320	67.934	-1.51646	0.300574	-5.04519	4.53063e-07	1.48601e-06
CRV15_RS00325	39.2379	-1.11016	0.402042	-2.76129	0.00575735	0.011
CRV15_RS00330	26.83	-1.23191	0.435876	-2.82629	0.00470907	0.00913356
CRV15_RS00335	51.8895	-1.71999	0.351662	-4.89104	1.00302e-06	3.19126e-06
CRV15_RS00340	68.78	-0.910316	0.282664	-3.22049	0.00127972	0.00272889
CRV15_RS00345	9.33019	0.40666	0.70263	0.578768	0.562746	0.64464
CRV15_RS00350	29.6259	-0.239744	0.414828	-0.577935	0.563308	0.644702
CRV15_RS00355	34.6184	0.0908268	0.398433	0.22796	0.819678	0.862311
CRV15_RS00360	110.3	-0.353079	0.240751	-1.46658	0.142492	0.20404
CRV15_RS00365	29.2726	-1.05666	0.421316	-2.508	0.0121417	0.0218757
CRV15_RS00370	8.53631	-0.412192	0.7339	-0.561646	0.574357	0.654756
CRV15_RS00375	7.04573	0.388814	0.834439	0.465958	0.641245	0.712076
CRV15_RS00380	30.7088	-0.572293	0.394533	-1.45056	0.146903	0.209298
CRV15_RS00385	82.0936	-0.730831	0.289762	-2.52218	0.011663	0.0210858
CRV15_RS00390	54.7571	-0.00102521	0.32059	-0.00319788	0.997448	0.997742
CRV15_RS00410	6.57112	-0.704834	0.875775	-0.804811	0.420929	0.513578
CRV15_RS00415	4.68638	0.752314	0.964664	0.779871	0.435467	0.52781
CRV15_RS00420	28.0727	-0.157947	0.419329	-0.376665	0.706422	0.767836
CRV15_RS00425	34.605	-0.622452	0.371322	-1.67631	0.0936769	0.140785
CRV15_RS00430	107.501	-0.895685	0.297449	-3.01122	0.00260197	0.00531339
CRV15_RS00435	51.5324	0.0230112	0.3572	0.064421	0.948635	0.960078
CRV15_RS00440	28.7529	-0.835844	0.425409	-1.9648	0.0494374	0.0795965
CRV15_RS00445	2.3498	-1.47064	1.40595	-1.04601	0.295557
CRV15_RS00450	21.7491	-0.102708	0.521697	-0.196874	0.843926	0.881815
CRV15_RS00455	23.427	1.23945	0.48785	2.54063	0.0110652	0.0200585
CRV15_RS00460	1371.16	0.620125	0.157796	3.92993	8.49721e-05	0.000214354
CRV15_RS00465	141.518	0.274432	0.24206	1.13374	0.256905	0.341001
CRV15_RS00470	332.653	-0.349602	0.198528	-1.76097	0.0782427	0.120221
CRV15_RS00475	279.001	-2.3983	0.206097	-11.6367	2.68123e-31	3.55197e-30
CRV15_RS00485	40.7069	-0.879746	0.407321	-2.15983	0.0307856	0.0514431
CRV15_RS00490	26.165	0.409958	0.444161	0.922995	0.35601	0.446969
CRV15_RS00495	156.132	2.27681	0.29631	7.68389	1.54327e-14	8.84322e-14
CRV15_RS00500	224.215	0.281477	0.205272	1.37124	0.170301	0.238429
CRV15_RS00505	87.0834	2.48289	0.360215	6.89279	5.471e-12	2.65199e-11
CRV15_RS00510	422.735	2.14297	0.192209	11.1491	7.23118e-29	8.71332e-28
CRV15_RS00515	65.3617	1.85811	0.313795	5.92142	3.19183e-09	1.26482e-08
CRV15_RS00520	63.3996	1.67639	0.310548	5.39818	6.732e-08	2.39282e-07
CRV15_RS00525	137.105	0.977556	0.230217	4.24624	2.17392e-05	5.91669e-05
CRV15_RS00530	14.401	0.273773	0.568766	0.481346	0.630271	0.702875
CRV15_RS00535	3.10548	-0.022216	1.23042	-0.0180556	0.985594	0.987775
CRV15_RS00540	39.9903	0.597376	0.463156	1.28979	0.197123	0.270909
CRV15_RS00545	13.6183	0.160942	0.581511	0.276766	0.78196	0.832359
CRV15_RS00550	23.2668	-0.210682	0.486838	-0.432756	0.665192	0.73197
CRV15_RS00555	26.4656	0.0260062	0.430669	0.0603855	0.951849	0.962614
CRV15_RS00560	22.3535	0.9102	0.462338	1.96869	0.0489888	0.0790052
CRV15_RS00565	1.48666	-0.376526	1.60546	-0.234528	0.814575
CRV15_RS00570	1558.46	-2.53026	0.170528	-14.8378	8.3467e-50	1.90991e-48
CRV15_RS00575	101.234	-2.39068	0.270189	-8.84816	8.89749e-19	6.63019e-18
CRV15_RS00580	170.755	-1.99353	0.228294	-8.73228	2.4958e-18	1.81795e-17
CRV15_RS00585	106.868	-2.03519	0.264739	-7.68755	1.49981e-14	8.60144e-14
CRV15_RS00590	551.405	-1.61441	0.198399	-8.13716	4.04659e-16	2.5944e-15
CRV15_RS00595	306.605	-1.77008	0.202478	-8.7421	2.28823e-18	1.67034e-17
CRV15_RS00600	678.815	-2.09612	0.175027	-11.976	4.74674e-33	6.55667e-32
CRV15_RS00605	14366.2	0.849974	0.166029	5.11943	3.06467e-07	1.02447e-06
CRV15_RS00610	90.9852	-0.87576	0.339469	-2.5798	0.00988583	0.0180992
CRV15_RS00615	74.9394	-1.00762	0.330509	-3.0487	0.00229837	0.00471895
CRV15_RS00620	211.63	-1.50816	0.222698	-6.77222	1.26818e-11	5.98509e-11
CRV15_RS00630	310.535	-1.87969	0.256607	-7.32518	2.38585e-13	1.2727e-12
CRV15_RS00635	659.619	-0.356537	0.194631	-1.83186	0.0669722	0.104655
CRV15_RS00640	671.575	-0.266132	0.192939	-1.37936	0.167783	0.235493
CRV15_RS00645	3.31689	0.0817809	1.13806	0.0718601	0.942713	0.955793
CRV15_RS00650	16.1945	-0.447008	0.518654	-0.861861	0.388764	0.480983
CRV15_RS00660	5.8601	-1.66481	0.964916	-1.72534	0.0844661	0.128591
CRV15_RS00665	22.8188	0.0926869	0.540452	0.171499	0.863831	0.897371
CRV15_RS00670	50.7061	0.202982	0.361974	0.560763	0.574959	0.655058
CRV15_RS00675	70.5961	0.1098	0.326472	0.336324	0.736627	0.794748
CRV15_RS00680	978.075	-0.735267	0.161653	-4.54842	5.40503e-06	1.57381e-05
CRV15_RS00685	44.6118	-0.0684025	0.494723	-0.138264	0.890032	0.914523
CRV15_RS00690	125.257	-1.32537	0.245387	-5.40113	6.62235e-08	2.35879e-07
CRV15_RS00695	207.324	-1.41647	0.216968	-6.52845	6.64517e-11	2.97109e-10
CRV15_RS00700	48.2078	0.502497	0.368991	1.36181	0.173257	0.242075
CRV15_RS00705	73.462	0.81526	0.379894	2.14602	0.0318713	0.0530876
CRV15_RS00710	624.422	-1.14844	0.240864	-4.76799	1.86073e-06	5.73753e-06
CRV15_RS00715	311.01	-0.974494	0.191031	-5.10125	3.37421e-07	1.12298e-06
CRV15_RS00720	33.7339	-0.570433	0.390878	-1.45936	0.144465	0.206301
CRV15_RS00725	110.359	-1.2707	0.243123	-5.22659	1.7266e-07	5.90241e-07
CRV15_RS00730	493.031	2.14553	0.256704	8.35798	6.38007e-17	4.30148e-16
CRV15_RS00735	4.8474	0.466543	1.00714	0.463235	0.643196	0.71331
CRV15_RS00740	2.43501	-0.0160336	1.29696	-0.0123624	0.990136	0.991596
CRV15_RS00745	8.61292	0.494345	0.708345	0.697888	0.485247	0.574076
CRV15_RS00750	58.1298	-2.07037	0.341321	-6.06575	1.31343e-09	5.35778e-09
CRV15_RS00755	35.7942	0.579132	0.370163	1.56453	0.117693	0.172008
CRV15_RS00760	187.822	-0.27049	0.21399	-1.26403	0.206219	0.281469
CRV15_RS00765	45.8635	0.709317	0.336976	2.10495	0.0352956	0.0583197
CRV15_RS00770	335.076	-0.609154	0.216373	-2.81529	0.00487325	0.00942744
CRV15_RS00780	410.739	0.129223	0.191268	0.67561	0.499288	0.586748
CRV15_RS00785	405.466	0.260778	0.185049	1.40924	0.158765	0.224272
CRV15_RS00790	3.58758	0.0850047	1.17261	0.0724918	0.94221	0.955472
CRV15_RS00795	117.947	0.381773	0.257394	1.48323	0.138015	0.198423
CRV15_RS00800	36.9781	1.18155	0.37424	3.15721	0.00159286	0.00335037
CRV15_RS00805	16.5622	1.10807	0.535808	2.06804	0.0386358	0.0633918
CRV15_RS00810	15.8331	0.794559	0.548276	1.44919	0.147283	0.209664
CRV15_RS00815	2933.75	-3.29128	0.194221	-16.9461	2.05742e-64	6.72221e-63
CRV15_RS00820	233.598	-2.1764	0.23942	-9.09031	9.87572e-20	7.73821e-19
CRV15_RS00825	12886.7	1.08112	0.185895	5.81574	6.03675e-09	2.34701e-08
CRV15_RS00830	213.468	-0.524397	0.210004	-2.49708	0.0125219	0.0224892
CRV15_RS00835	22.886	1.7393	0.471612	3.68799	0.000226032	0.000542413
CRV15_RS00840	324.743	1.30978	0.225126	5.818	5.95567e-09	2.31814e-08
CRV15_RS00845	16.428	1.55021	0.600452	2.58174	0.00983047	0.0180075
CRV15_RS00850	8.58428	2.18846	0.799008	2.73897	0.00616322	0.0117284
CRV15_RS00855	2.81316	0.881892	1.31786	0.669185	0.503377	0.590651
CRV15_RS00860	109.934	1.92088	0.271028	7.0874	1.36659e-12	6.92054e-12
CRV15_RS00865	3842.58	-2.03958	0.145397	-14.0277	1.05578e-44	2.09798e-43
CRV15_RS00870	2994.31	-0.180503	0.177103	-1.0192	0.308108	0.396648
CRV15_RS00875	5428.51	1.80984	0.144079	12.5614	3.43987e-36	5.18345e-35
CRV15_RS00880	4488.46	1.12677	0.174213	6.46776	9.94656e-11	4.38655e-10
CRV15_RS00885	6786.32	-0.659259	0.167638	-3.93263	8.40203e-05	0.000212111
CRV15_RS00890	1041.63	-0.259009	0.1828	-1.4169	0.156513	0.221458
CRV15_RS00895	500.49	-0.340429	0.18665	-1.82388	0.0681698	0.106233
CRV15_RS00900	148.231	-0.249938	0.238691	-1.04712	0.295044	0.382146
CRV15_RS00905	3407.39	-2.14579	0.165628	-12.9555	2.18773e-38	3.59126e-37
CRV15_RS00910	334.538	1.4718	0.19552	7.52763	5.16714e-14	2.86426e-13
CRV15_RS00915	14.2955	-0.111814	0.604351	-0.185015	0.853218	0.889199
CRV15_RS00920	119.279	0.978423	0.308112	3.17554	0.00149556	0.00315745
CRV15_RS00925	103.394	0.791975	0.257485	3.07581	0.00209929	0.00434168
CRV15_RS00930	42.4235	0.634783	0.353107	1.79771	0.0722232	0.111791
CRV15_RS00940	226.151	0.135488	0.620141	0.218479	0.827056	0.868058
CRV15_RS00945	409.161	-0.0691866	0.206249	-0.335451	0.737285	0.795169
CRV15_RS00950	197.651	-1.7496	0.220785	-7.92447	2.29114e-15	1.39396e-14
CRV15_RS00955	9.0021	-1.33022	0.728379	-1.82628	0.0678085	0.105767
CRV15_RS00960	19.2384	2.93889	0.672932	4.36729	1.258e-05	3.51826e-05
CRV15_RS00965	4304.78	-1.37282	0.146247	-9.387	6.17339e-21	5.13518e-20
CRV15_RS00970	76.3274	3.52706	0.360222	9.79134	1.22654e-22	1.11438e-21
CRV15_RS00975	18.157	3.63505	0.700378	5.19012	2.10157e-07	7.10915e-07
CRV15_RS00980	1.84236	4.31588	2.37594	1.81649	0.0692945
CRV15_RS00985	21.0291	0.894026	0.565339	1.5814	0.113787	0.166936
CRV15_RS00990	31.7606	0.284093	0.400219	0.709843	0.477801	0.567285
CRV15_RS00995	36.6765	-0.528163	0.394063	-1.3403	0.180148	0.250262
CRV15_RS01000	3535.82	-1.02983	0.160196	-6.42853	1.28848e-10	5.64935e-10
CRV15_RS01005	223.735	0.65583	0.211646	3.09872	0.00194362	0.00403692
CRV15_RS01010	91.5228	1.38352	0.334691	4.13374	3.56913e-05	9.45276e-05
CRV15_RS01015	16441.2	-1.35286	0.175289	-7.71792	1.18243e-14	6.83897e-14
CRV15_RS01020	5417.2	-0.83259	0.257472	-3.23372	0.00122191	0.00261288
CRV15_RS01025	25.6316	2.07408	0.49961	4.15141	3.30439e-05	8.7893e-05
CRV15_RS01040	11.1698	-0.482029	0.65736	-0.73328	0.463388	0.554239
CRV15_RS01045	11.3562	-0.917055	0.677592	-1.3534	0.175927	0.245151
CRV15_RS01050	1.44553	0.579383	1.80979	0.320138	0.748864
CRV15_RS01055	142.855	-0.496643	0.282795	-1.75619	0.0790554	0.12136
CRV15_RS01060	11.349	0.444119	0.654572	0.678488	0.497462	0.585209
CRV15_RS01065	93.8463	0.945289	0.27847	3.39458	0.000687347	0.00152704
CRV15_RS01070	154.264	0.376184	0.272013	1.38296	0.166677	0.234182
CRV15_RS01075	17980.3	-2.30127	0.164903	-13.9553	2.92088e-44	5.68776e-43
CRV15_RS01080	2129.73	1.22001	0.185279	6.58472	4.55742e-11	2.06481e-10
CRV15_RS01085	76.0221	0.731373	0.315166	2.3206	0.0203085	0.0350652
CRV15_RS01090	3337.78	2.39074	0.159766	14.9639	1.26306e-50	3.00132e-49
CRV15_RS01095	212.198	-1.50354	0.203334	-7.39442	1.42023e-13	7.72152e-13
CRV15_RS01100	258.185	0.442616	0.277687	1.59394	0.110949	0.163454
CRV15_RS01105	8.36152	2.5941	0.87816	2.95402	0.00313662	0.00632536
CRV15_RS01110	60.7483	0.504241	0.312585	1.61313	0.106716	0.157935
CRV15_RS01115	2752.37	2.53284	0.163257	15.5145	2.76947e-54	7.12928e-53
CRV15_RS01125	1376.37	-0.524181	0.183734	-2.85294	0.00433167	0.00848358
CRV15_RS01130	418.025	-1.12885	0.195577	-5.77188	7.83919e-09	3.02872e-08
CRV15_RS01135	8.26727	0.0400369	0.740538	0.0540647	0.956884	0.966268
CRV15_RS01140	2.56605	1.4464	1.40418	1.03007	0.302979	0.391007
CRV15_RS01145	0.852833	-0.605964	2.25252	-0.269017	0.787917
CRV15_RS01150	30.5243	0.787369	0.414526	1.89945	0.0575059	0.0910343
CRV15_RS01155	4.66603	0.820461	0.994868	0.824693	0.409546	0.502033
CRV15_RS01160	77.9986	1.51108	0.281631	5.36545	8.0749e-08	2.85075e-07
CRV15_RS01165	108.95	-2.35679	0.293828	-8.02097	1.04911e-15	6.52908e-15
CRV15_RS01170	91.4929	0.191656	0.280105	0.684231	0.493829	0.581842
CRV15_RS01175	0.96375	-0.153017	2.01543	-0.0759228	0.939481
CRV15_RS01180	17.4523	1.51492	0.55708	2.71939	0.00654029	0.0123707
CRV15_RS01185	79.7825	2.565	0.399717	6.41703	1.38959e-10	6.08484e-10
CRV15_RS01190	56.9581	1.80977	0.354092	5.11101	3.20445e-07	1.06909e-06
CRV15_RS01200	67.2545	1.43237	0.302627	4.73313	2.21085e-06	6.73763e-06
CRV15_RS01205	178.575	-0.598983	0.256895	-2.33162	0.0197206	0.0341194
CRV15_RS01210	214.148	-0.561345	0.208725	-2.6894	0.0071581	0.0134345
CRV15_RS01215	387.251	-1.03012	0.211228	-4.87681	1.07813e-06	3.41266e-06
CRV15_RS01220	76.8455	-0.322736	0.280793	-1.14937	0.250402	0.334
CRV15_RS01225	19.3827	-1.34302	0.517399	-2.59571	0.00943945	0.0173661
CRV15_RS01230	123.262	-0.614495	0.234435	-2.62117	0.00876286	0.0162091
CRV15_RS01235	236.474	-0.698724	0.209594	-3.33371	0.000856963	0.00187505
CRV15_RS01240	775.828	-0.471917	0.17546	-2.6896	0.0071538	0.0134302
CRV15_RS01245	42.2657	-1.71327	0.422707	-4.05309	5.05464e-05	0.000131463
CRV15_RS01255	614.069	-0.789735	0.175165	-4.50852	6.52818e-06	1.88309e-05
CRV15_RS01260	48.119	-0.389634	0.367552	-1.06008	0.289109	0.375963
CRV15_RS01265	8.76313	-0.389229	0.736066	-0.528796	0.596947	0.672666
CRV15_RS01270	115.344	-0.190151	0.240348	-0.791149	0.428857	0.520914
CRV15_RS01275	15.1281	1.22137	0.55029	2.21951	0.026452	0.0446851
CRV15_RS01280	50.0513	1.14447	0.341803	3.34834	0.000812978	0.00178451
CRV15_RS01285	62.6476	1.16559	0.315603	3.6932	0.000221446	0.000532348
CRV15_RS01290	10.5427	0.385687	0.644562	0.598371	0.549592	0.6337
CRV15_RS01295	19.4905	1.20603	0.559027	2.15738	0.0309762	0.0517362
CRV15_RS01300	158.975	1.98661	0.237009	8.382	5.20374e-17	3.5294e-16
CRV15_RS01305	1238.61	0.29478	0.172418	1.70968	0.0873242	0.132379
CRV15_RS01310	263.916	0.306754	0.202981	1.51124	0.130726	0.188944
CRV15_RS01315	169.617	-0.718675	0.241212	-2.97943	0.00288782	0.00584443
CRV15_RS01320	3441.23	3.72438	0.173353	21.4844	2.17747e-102	1.47981e-100
CRV15_RS01325	4273.74	3.81201	0.167407	22.7709	8.91354e-115	8.65377e-113
CRV15_RS01330	14595.9	3.95469	0.148049	26.712	3.41101e-157	7.02461e-155
CRV15_RS01335	834.451	0.290154	0.178144	1.62876	0.103363	0.153509
CRV15_RS01340	254.077	1.82747	0.228882	7.9843	1.41318e-15	8.73883e-15
CRV15_RS01345	371.26	4.24838	0.237063	17.9209	8.10099e-72	3.09294e-70
CRV15_RS01350	476.828	2.96025	0.197857	14.9616	1.30857e-50	3.09861e-49
CRV15_RS01355	83.743	0.843508	0.268468	3.14194	0.00167835	0.00351496
CRV15_RS01360	620.884	0.596543	0.177929	3.35271	0.000800245	0.00175888
CRV15_RS01365	247.83	0.943849	0.196632	4.80007	1.58612e-06	4.92561e-06
CRV15_RS01370	249.536	2.57383	0.245185	10.4975	8.87032e-26	9.30289e-25
CRV15_RS01380	319.095	0.429086	0.202746	2.11637	0.0343133	0.0567932
CRV15_RS01385	291.742	0.0887519	0.193995	0.457495	0.647316	0.716512
CRV15_RS01390	23.9677	0.314361	0.453432	0.693291	0.488127	0.576723
CRV15_RS01395	43.9437	-1.17988	0.345543	-3.41457	0.000638832	0.00142625
CRV15_RS01400	564.319	1.3833	0.188924	7.32198	2.4434e-13	1.30034e-12
CRV15_RS01405	336.292	0.891068	0.198218	4.4954	6.94403e-06	1.99711e-05
CRV15_RS01410	201.043	1.4777	0.24052	6.1438	8.05706e-10	3.33267e-09
CRV15_RS01415	32.7537	-0.00616045	0.396823	-0.0155244	0.987614	0.989361
CRV15_RS01420	24.4374	0.201173	0.455014	0.442124	0.658399	0.725811
CRV15_RS01425	85.8707	-0.95084	0.276051	-3.44443	0.000572255	0.00128904
CRV15_RS01430	45.9987	-0.599232	0.341634	-1.75402	0.0794272	0.121793
CRV15_RS01435	24.582	0.531554	0.427303	1.24397	0.213509	0.290086
CRV15_RS01440	52.0115	1.31729	0.331188	3.97746	6.96563e-05	0.000177964
CRV15_RS01445	287.072	-0.131913	0.213436	-0.618043	0.536547	0.621963
CRV15_RS01450	41.2156	0.149346	0.378242	0.394842	0.692959	0.757131
CRV15_RS01455	22.24	-0.908882	0.530536	-1.71314	0.0866872	0.131501
CRV15_RS01460	151.579	-0.67958	0.240798	-2.8222	0.00476954	0.00923997
CRV15_RS01465	79.1763	0.517005	0.279472	1.84993	0.0643232	0.100805
CRV15_RS01470	106.778	-0.103616	0.261625	-0.396048	0.692069	0.756401
CRV15_RS01475	61.767	-0.193612	0.291495	-0.664203	0.506561	0.593447
CRV15_RS01480	116.488	-0.28121	0.249719	-1.12611	0.26012	0.344663
CRV15_RS01485	212.857	0.610892	0.208461	2.93048	0.00338435	0.00677868
CRV15_RS01490	167.691	1.83056	0.267459	6.84427	7.68666e-12	3.69177e-11
CRV15_RS01495	146.542	-0.460747	0.251749	-1.83018	0.0672229	0.104974
CRV15_RS01500	49.7397	0.0737926	0.325858	0.226456	0.820846	0.86312
CRV15_RS01505	39.6059	1.24177	0.422742	2.93741	0.00330967	0.00664869
CRV15_RS01510	42.3982	-0.219285	0.390528	-0.56151	0.57445	0.654756
CRV15_RS01515	36.8064	0.137862	0.388043	0.355275	0.722384	0.782861
CRV15_RS01520	828.063	0.992528	0.202054	4.91219	9.00643e-07	2.87765e-06
CRV15_RS01525	248.779	1.40289	0.22571	6.21545	5.11771e-10	2.15623e-09
CRV15_RS01530	142.243	0.862041	0.257215	3.35144	0.000803926	0.0017664
CRV15_RS01535	190.559	0.517331	0.215226	2.40366	0.0162317	0.0285926
CRV15_RS01540	115.533	0.196741	0.236771	0.830935	0.406011	0.498689
CRV15_RS01545	71.7693	1.0144	0.339347	2.98927	0.00279647	0.00567817
CRV15_RS01550	490.878	2.52037	0.496816	5.07305	3.915e-07	1.29534e-06
CRV15_RS01555	74.6416	-1.25061	0.281626	-4.44067	8.96797e-06	2.54579e-05
CRV15_RS01560	23.647	-1.35737	0.464982	-2.91919	0.00350945	0.00700446
CRV15_RS01565	234.217	0.74081	0.205227	3.60971	0.000306545	0.00072036
CRV15_RS01570	53.3229	0.633551	0.325686	1.94528	0.0517408	0.0827951
CRV15_RS01575	75.5037	2.40001	0.335918	7.14463	9.0238e-13	4.62836e-12
CRV15_RS01580	15.3184	0.048111	0.5905	0.0814749	0.935064	0.950461
CRV15_RS01585	814.686	1.73447	0.167523	10.3536	4.02923e-25	4.11769e-24
CRV15_RS01590	187.554	-0.697396	0.232224	-3.00312	0.00267227	0.00544551
CRV15_RS01595	1165.92	-0.997376	0.203516	-4.90072	9.54862e-07	3.04802e-06
CRV15_RS01600	886.767	-0.0983364	0.178026	-0.552369	0.580695	0.659603
CRV15_RS01605	45.3214	-0.177498	0.364715	-0.486677	0.626487	0.699574
CRV15_RS01610	46.6035	1.74093	0.359801	4.83859	1.30765e-06	4.10096e-06
CRV15_RS01615	7.59181	0.37113	0.741433	0.500558	0.616682	0.691237
CRV15_RS01620	11.7219	-0.106926	0.637376	-0.16776	0.866772	0.899256
CRV15_RS01625	10.158	0.944612	0.708208	1.33381	0.182267	0.253
CRV15_RS01630	7.65041	-0.235924	0.775351	-0.304281	0.760914	0.81423
CRV15_RS01635	9.07544	0.0918052	0.68949	0.133149	0.894075	0.917984
CRV15_RS01645	82.3104	-1.19875	0.284761	-4.20969	2.55722e-05	6.89911e-05
CRV15_RS01655	56.0493	-0.220184	0.313094	-0.703252	0.481899	0.571152
CRV15_RS01660	17.1037	0.949611	0.56007	1.69552	0.0899765	0.136096
CRV15_RS01670	12.1492	0.544042	0.624115	0.871701	0.383371	0.475263
CRV15_RS01675	8.55562	0.136181	0.829433	0.164185	0.869585	0.900732
CRV15_RS01680	203.153	-0.338606	0.226865	-1.49255	0.135556	0.195302
CRV15_RS01685	28.4664	-0.17581	0.41153	-0.427211	0.669225	0.735693
CRV15_RS01695	16.1568	0.828253	0.684356	1.21027	0.226176	0.3051
CRV15_RS01700	33.4417	2.22319	0.455842	4.87712	1.07648e-06	3.40901e-06
CRV15_RS01705	27.754	2.39357	0.487058	4.91434	8.90817e-07	2.84894e-06
CRV15_RS01710	209.181	2.19655	0.267292	8.21781	2.07247e-16	1.36346e-15
CRV15_RS01715	326.018	2.48468	0.208245	11.9315	8.10639e-33	1.11071e-31
CRV15_RS01720	180.957	2.02636	0.227652	8.90115	5.52713e-19	4.16896e-18
CRV15_RS01725	91.0026	2.22535	0.278578	7.98824	1.36877e-15	8.47964e-15
CRV15_RS01730	20.7422	1.19304	0.501411	2.37937	0.0173424	0.0303212
CRV15_RS01735	62.0014	-0.189614	0.353244	-0.536779	0.59142	0.668323
CRV15_RS01740	44.4514	0.170706	0.346764	0.492283	0.622519	0.696516
CRV15_RS01745	78.1189	1.13386	0.282718	4.01056	6.05758e-05	0.000155937
CRV15_RS01755	27.1172	0.566286	0.478633	1.18313	0.236757	0.317984
CRV15_RS01760	12.9301	0.152888	0.63279	0.241609	0.809083	0.854207
CRV15_RS01765	1.07863	0.444776	2.02216	0.219951	0.825909
CRV15_RS01770	40.774	0.217929	0.382101	0.570344	0.568444	0.649487
CRV15_RS01775	1.52051	-1.30127	1.76956	-0.73536	0.46212
CRV15_RS01780	8.77492	2.44088	0.826074	2.95479	0.0031288	0.00631147
CRV15_RS01785	65.0119	-0.621137	0.312105	-1.99015	0.046574	0.0754151
CRV15_RS01790	390.362	-0.900376	0.186716	-4.82217	1.42006e-06	4.43916e-06
CRV15_RS01795	160.038	-0.703149	0.228953	-3.07114	0.0021324	0.00440479
CRV15_RS01800	14.8834	0.655075	0.561915	1.16579	0.243699	0.326405
CRV15_RS01805	23.9973	-0.389965	0.470139	-0.829467	0.40684	0.499437
CRV15_RS01810	324.155	-1.67202	0.198997	-8.40223	4.38066e-17	2.98306e-16
CRV15_RS01815	904.24	-1.7569	0.167901	-10.4639	1.26551e-25	1.31104e-24
CRV15_RS01820	1544.67	-1.20388	0.192178	-6.26441	3.74249e-10	1.58665e-09
CRV15_RS01825	1144.48	-3.47674	0.217215	-16.0059	1.16144e-57	3.20859e-56
CRV15_RS01830	807.35	-2.58326	0.245511	-10.5219	6.84427e-26	7.22262e-25
CRV15_RS01835	47.8611	-1.50192	0.35406	-4.24199	2.21542e-05	6.01759e-05
CRV15_RS01840	279.915	-1.38943	0.193659	-7.1746	7.25173e-13	3.73637e-12
CRV15_RS01845	3.52671	0.547821	1.06726	0.513295	0.607745	0.683135
CRV15_RS01850	27.8235	0.595464	0.423431	1.40629	0.159639	0.225272
CRV15_RS01855	135.193	-0.327614	0.245664	-1.33358	0.18234	0.25305
CRV15_RS01860	36.1033	-0.725564	0.368883	-1.96692	0.049192	0.0792577
CRV15_RS01865	16.576	0.129922	0.543966	0.238841	0.811228	0.855623
CRV15_RS01870	8.63915	-0.0319383	0.703816	-0.0453787	0.963805	0.971237
CRV15_RS01875	58.0775	0.0934814	0.33786	0.276687	0.782021	0.832359
CRV15_RS01880	4.99483	1.95928	1.04704	1.87125	0.0613105	0.0964728
CRV15_RS01890	4.60207	-0.238625	0.99952	-0.23874	0.811307	0.855623
CRV15_RS01895	2.41617	-0.536951	1.41955	-0.378255	0.705241	0.767465
CRV15_RS01900	13.4875	-0.159519	0.610123	-0.261454	0.793742	0.841147
CRV15_RS01905	2.24199	1.17484	1.44543	0.812797	0.416335
CRV15_RS01910	85.9353	-0.0099899	0.282614	-0.0353482	0.971802	0.977432
CRV15_RS01920	16.357	0.899181	0.553439	1.62471	0.104223	0.154617
CRV15_RS01925	25.8275	-1.32823	0.432762	-3.06921	0.00214629	0.00443079
CRV15_RS01930	16.4348	-0.292556	0.582583	-0.502169	0.615548	0.690194
CRV15_RS01935	42.2019	0.124899	0.345287	0.361726	0.717557	0.778251
CRV15_RS01940	346.445	-1.27163	0.222301	-5.72029	1.06343e-08	4.06243e-08
CRV15_RS01945	43.9879	-0.506409	0.336812	-1.50354	0.1327	0.191553
CRV15_RS01950	18.468	-0.198784	0.494028	-0.402375	0.687408	0.752275
CRV15_RS01955	3.70301	0.766328	1.06721	0.718066	0.472716	0.562919
CRV15_RS01960	45.2609	-0.54054	0.337684	-1.60073	0.109438	0.161577
CRV15_RS01965	19.1396	-0.0827679	0.529858	-0.156208	0.875869	0.905584
CRV15_RS01970	13.701	0.33238	0.630489	0.527178	0.59807	0.673597
CRV15_RS01975	144.279	-0.0880862	0.257531	-0.342042	0.73232	0.791483
CRV15_RS01980	239.726	1.41068	0.210688	6.69559	2.14801e-11	9.96441e-11
CRV15_RS01985	690.118	-3.12783	0.181252	-17.2568	9.95218e-67	3.46846e-65
CRV15_RS01990	970.015	-3.31033	0.197991	-16.7195	9.44379e-63	2.98512e-61
CRV15_RS01995	139.785	0.573355	0.245289	2.33747	0.0194146	0.0336377
CRV15_RS02000	744.611	0.943359	0.182233	5.17668	2.2587e-07	7.61416e-07
CRV15_RS02005	807.297	-0.516697	0.178991	-2.88672	0.00389275	0.00770388
CRV15_RS02010	773.617	-1.13488	0.21577	-5.25966	1.44321e-07	4.98631e-07
CRV15_RS02015	672.028	-0.0357794	0.230539	-0.155199	0.876665	0.906131
CRV15_RS02020	1430.57	-0.260172	0.185006	-1.40629	0.159639	0.225272
CRV15_RS02025	2640.6	-0.628754	0.17634	-3.56558	0.000363054	0.000843815
CRV15_RS02030	3314.38	-0.421898	0.15453	-2.7302	0.00632966	0.0120191
CRV15_RS02035	644.398	-0.747772	0.179952	-4.1554	3.24721e-05	8.64734e-05
CRV15_RS02040	275.164	-1.50189	0.209697	-7.16219	7.94003e-13	4.08173e-12
CRV15_RS02045	378.649	-1.36009	0.204267	-6.65838	2.76857e-11	1.27474e-10
CRV15_RS02050	1243.03	-0.9751	0.20457	-4.76658	1.87375e-06	5.77373e-06
CRV15_RS02060	30.6208	-0.0353283	0.395641	-0.0892938	0.928848	0.945828
CRV15_RS02065	21.6251	0.121258	0.477304	0.254048	0.799459	0.845827
CRV15_RS02075	77.1591	0.534909	0.292084	1.83135	0.0670483	0.104749
CRV15_RS02080	257.831	-0.42192	0.198032	-2.13056	0.0331254	0.0550012
CRV15_RS02090	22.4401	-0.173543	0.44518	-0.389827	0.696665	0.760201
CRV15_RS02095	3.07564	-0.775104	1.14374	-0.67769	0.497968	0.585501
CRV15_RS02105	61.4327	-0.0381715	0.304266	-0.125455	0.900164	0.92298
CRV15_RS02110	292.761	-0.892488	0.199332	-4.47741	7.55555e-06	2.162e-05
CRV15_RS02135	41.9001	1.15957	0.361662	3.20622	0.0013449	0.00285982
CRV15_RS02155	18.4506	0.233903	0.525012	0.44552	0.655944	0.723668
CRV15_RS02165	3559.01	1.32435	0.147071	9.00481	2.16043e-19	1.65901e-18
CRV15_RS02170	35.9576	0.878685	0.393271	2.2343	0.0254635	0.0431009
CRV15_RS02175	8.7381	0.610687	0.711936	0.857783	0.391012	0.483333
CRV15_RS02180	318.305	-0.739604	0.194783	-3.79706	0.000146425	0.000358854
CRV15_RS02185	618.933	3.68201	0.258059	14.2681	3.4591e-46	7.12366e-45
CRV15_RS02190	763.928	3.03424	0.202203	15.0059	6.71683e-51	1.60731e-49
CRV15_RS02195	34.3084	-0.350955	0.374102	-0.938128	0.348179	0.438758
CRV15_RS02200	69.7929	-0.539598	0.29143	-1.85155	0.0640902	0.100498
CRV15_RS02205	58.4326	0.814521	0.317541	2.56509	0.0103149	0.0188036
CRV15_RS02210	18.6151	0.531703	0.537548	0.989128	0.322601	0.411949
CRV15_RS02215	6.43451	0.609843	0.852252	0.715567	0.474259	0.563768
CRV15_RS02220	28.3385	-0.110627	0.418051	-0.264626	0.791298	0.839997
CRV15_RS02225	31.4232	-0.103586	0.392653	-0.263811	0.791926	0.840139
CRV15_RS02230	2.45903	-1.50039	1.46	-1.02766	0.304108	0.392092
CRV15_RS02245	16.9003	0.408249	0.530548	0.769486	0.441605	0.533954
CRV15_RS02250	4.23761	0.877798	1.05757	0.830011	0.406533	0.49924
CRV15_RS02255	1.13102	0.2685	1.97246	0.136124	0.891723
CRV15_RS02260	63.9484	-0.668299	0.293118	-2.27997	0.0226097	0.0386943
CRV15_RS02265	13.1373	-0.99717	0.609065	-1.63721	0.101586	0.151233
CRV15_RS02270	7.84682	-0.32082	0.743185	-0.431682	0.665972	0.732591
CRV15_RS02275	23.3004	-1.68951	0.483369	-3.49529	0.000473547	0.00108103
CRV15_RS02280	35.4656	-1.46913	0.396202	-3.70802	0.000208884	0.000503753
CRV15_RS02285	43.9583	-1.31758	0.365198	-3.60785	0.000308745	0.000724028
CRV15_RS02290	293.11	-0.654319	0.217292	-3.01124	0.00260179	0.00531339
CRV15_RS02295	68.1998	-0.324914	0.286002	-1.13606	0.255934	0.340044
CRV15_RS02300	92.904	-1.10902	0.272243	-4.07363	4.62863e-05	0.000120892
CRV15_RS02305	4.36751	-0.618376	0.970198	-0.637371	0.523883	0.61046
CRV15_RS02310	39.187	-0.73918	0.377937	-1.95583	0.0504855	0.0810535
CRV15_RS02315	353.055	0.274041	0.189062	1.44948	0.147204	0.20964
CRV15_RS02320	569.678	1.18034	0.249819	4.72477	2.30376e-06	7.01135e-06
CRV15_RS02325	24.8577	-0.331792	0.451905	-0.734207	0.462822	0.553855
CRV15_RS02330	168.209	0.510212	0.215121	2.37174	0.0177045	0.0308749
CRV15_RS02335	3748.5	2.32232	0.153887	15.0911	1.85349e-51	4.5148e-50
CRV15_RS02340	36.3927	4.45532	0.590742	7.5419	4.63161e-14	2.57792e-13
CRV15_RS02345	123.356	-0.408963	0.232714	-1.75737	0.0788553	0.121134
CRV15_RS02350	121.94	0.0983684	0.256429	0.383609	0.701268	0.763508
CRV15_RS02355	717.174	-1.27535	0.226668	-5.62651	1.83887e-08	6.9044e-08
CRV15_RS02360	410.274	1.03176	0.519201	1.98722	0.0468985	0.0758862
CRV15_RS02365	15.3158	0.605365	0.547727	1.10523	0.269059	0.353954
CRV15_RS02370	48.052	-0.171703	0.344639	-0.498212	0.618335	0.692747
CRV15_RS02380	48.3129	-0.40151	0.327721	-1.22516	0.220516	0.298413
CRV15_RS02385	780.893	-0.829252	0.228064	-3.63605	0.000276849	0.000655335
CRV15_RS02390	812.952	-1.16148	0.172516	-6.73262	1.66639e-11	7.8156e-11
CRV15_RS02395	203.436	0.827385	0.209831	3.9431	8.04353e-05	0.000203741
CRV15_RS02400	60.0498	0.292235	0.308684	0.946713	0.343785	0.434188
CRV15_RS02405	326.31	-1.94365	0.195845	-9.92441	3.2602e-23	3.01037e-22
CRV15_RS02410	703.011	-1.48329	0.19131	-7.75332	8.95231e-15	5.2403e-14
CRV15_RS02415	147.415	-1.95294	0.248298	-7.8653	3.68226e-15	2.20481e-14
CRV15_RS02420	237.763	-1.63147	0.210467	-7.75165	9.07033e-15	5.30481e-14
CRV15_RS02425	393.618	-1.61702	0.227962	-7.09337	1.30882e-12	6.63784e-12
CRV15_RS02430	189.171	-1.23763	0.257725	-4.80215	1.56974e-06	4.88314e-06
CRV15_RS02435	118.384	0.499918	0.246944	2.02442	0.0429274	0.0700107
CRV15_RS02440	353.74	-0.303056	0.196906	-1.53909	0.123783	0.180135
CRV15_RS02445	768.106	-2.49833	0.198151	-12.6082	1.90288e-36	2.91918e-35
CRV15_RS02450	28.7361	1.59969	0.447335	3.57603	0.000348845	0.000812457
CRV15_RS02455	415.54	0.279324	0.232139	1.20326	0.228875	0.308318
CRV15_RS02460	24.7291	1.94107	0.537229	3.61312	0.000302536	0.000711923
CRV15_RS02465	517.067	-1.57269	0.171065	-9.19356	3.80043e-20	3.03143e-19
CRV15_RS02475	45.2682	0.448156	0.470454	0.952602	0.340792	0.431128
CRV15_RS02480	1045.93	-0.436986	0.197766	-2.20961	0.0271324	0.0457547
CRV15_RS02485	154.473	1.88594	0.280515	6.72315	1.77842e-11	8.32953e-11
CRV15_RS02490	143.168	0.907763	0.245162	3.70271	0.000213309	0.00051406
CRV15_RS02495	135.595	-1.05628	0.233742	-4.51898	6.21374e-06	1.79543e-05
CRV15_RS02500	215.822	-2.96554	0.244931	-12.1076	9.62223e-34	1.35109e-32
CRV15_RS02505	4832.61	-3.55849	0.151045	-23.5591	1.01172e-122	1.05779e-120
CRV15_RS02510	2.79562	-0.399192	1.25521	-0.318027	0.750464	0.805712
CRV15_RS02515	1677.69	-0.581775	0.171755	-3.38724	0.000706001	0.0015649
CRV15_RS02520	530.098	0.449143	0.165179	2.71913	0.00654531	0.0123767
CRV15_RS02525	4990.55	2.50983	0.154824	16.2108	4.22943e-59	1.21279e-57
CRV15_RS02530	2689.39	2.58303	0.181549	14.2278	6.16046e-46	1.26485e-44
CRV15_RS02535	4371.43	2.88248	0.249535	11.5514	7.26162e-31	9.49037e-30
CRV15_RS02540	257.928	-0.0389282	0.201059	-0.193616	0.846477	0.883529
CRV15_RS02545	35.4705	0.312963	0.43733	0.715622	0.474225	0.563768
CRV15_RS02550	109.954	-1.3819	0.292961	-4.71702	2.3932e-06	7.2673e-06
CRV15_RS02555	118.249	0.39341	0.249327	1.57788	0.114592	0.167983
CRV15_RS02560	754.652	0.810561	0.161083	5.03194	4.85542e-07	1.58947e-06
CRV15_RS02565	102.475	0.614475	0.25831	2.37883	0.0173679	0.030358
CRV15_RS02570	801.439	-0.881401	0.18151	-4.85594	1.19815e-06	3.76799e-06
CRV15_RS02575	460.156	-3.04495	0.227577	-13.3798	7.93373e-41	1.40046e-39
CRV15_RS02580	54.4991	1.19088	0.327392	3.63749	0.000275311	0.000651921
CRV15_RS02585	117.645	1.3792	0.263566	5.23284	1.66925e-07	5.72073e-07
CRV15_RS02590	873.501	1.42232	0.176702	8.04925	8.33053e-16	5.2131e-15
CRV15_RS02595	460.388	1.53806	0.194402	7.91174	2.53808e-15	1.53596e-14
CRV15_RS02600	39.0337	0.717562	0.366694	1.95684	0.0503658	0.0808804
CRV15_RS02605	8.44706	-0.341891	0.785009	-0.435525	0.663181	0.729875
CRV15_RS02610	34.6218	-2.11522	0.432662	-4.88885	1.01427e-06	3.22253e-06
CRV15_RS02615	22.4625	-1.25908	0.510559	-2.46608	0.0136602	0.0243661
CRV15_RS02620	24.1107	-1.11976	0.454091	-2.46595	0.0136652	0.0243686
CRV15_RS02625	2.25366	-0.401936	1.36561	-0.294327	0.768508
CRV15_RS02630	88.9869	-0.748477	0.262453	-2.85186	0.00434646	0.00851009
CRV15_RS02635	72.5822	-0.915512	0.289386	-3.16364	0.00155809	0.00328333
CRV15_RS02640	66.6823	-0.989668	0.308449	-3.20853	0.00133413	0.00283869
CRV15_RS02645	153.729	-1.07397	0.24146	-4.44783	8.67417e-06	2.46445e-05
CRV15_RS02650	123.874	-0.824012	0.238256	-3.45852	0.000543161	0.0012288
CRV15_RS02655	129.688	-0.905239	0.233842	-3.87115	0.000108321	0.000269849
CRV15_RS02660	98.5836	-1.07762	0.266564	-4.04265	5.28512e-05	0.000137195
CRV15_RS02665	116.016	-0.997989	0.250617	-3.98213	6.82994e-05	0.000174629
CRV15_RS02670	229.148	-0.808342	0.202151	-3.99871	6.36895e-05	0.000163519
CRV15_RS02675	249.134	-0.644373	0.201299	-3.20107	0.0013692	0.00290784
CRV15_RS02690	4332.23	-0.0153865	0.196249	-0.078403	0.937507	0.952362
CRV15_RS02695	560.668	1.99424	0.185478	10.7519	5.80282e-27	6.46491e-26
CRV15_RS02700	143.999	0.656177	0.251498	2.60907	0.00907881	0.0167525
CRV15_RS02705	46.8854	1.48279	0.427744	3.46653	0.000527219	0.00119473
CRV15_RS02710	340.097	-1.21649	0.186896	-6.5089	7.5704e-11	3.36925e-10
CRV15_RS02715	154.745	-0.539868	0.220789	-2.44518	0.0144781	0.0257103
CRV15_RS02720	134.636	-0.353222	0.228366	-1.54674	0.121927	0.177662
CRV15_RS02725	125.669	-0.484527	0.238896	-2.02819	0.0425406	0.0694298
CRV15_RS02730	133.733	-0.19181	0.228379	-0.839875	0.400979	0.493848
CRV15_RS02735	62.1369	0.584742	0.312953	1.86847	0.0616966	0.0970354
CRV15_RS02740	97.2639	-2.24054	0.284672	-7.8706	3.5294e-15	2.11889e-14
CRV15_RS02745	9.33898	-0.877109	0.686257	-1.27811	0.201212	0.275693
CRV15_RS02750	55.7235	-1.35985	0.33854	-4.01681	5.89907e-05	0.000152202
CRV15_RS02760	30.7356	0.743939	0.433678	1.71542	0.0862691	0.131043
CRV15_RS02770	59.5533	-0.792329	0.318207	-2.48998	0.0127751	0.0229015
CRV15_RS02775	9071.46	-2.99693	0.150724	-19.8836	5.64559e-88	2.99746e-86
CRV15_RS02780	392.562	-0.854508	0.212091	-4.02896	5.60237e-05	0.000144988
CRV15_RS02785	53.8427	-1.22905	0.348943	-3.52222	0.000427955	0.000982895
CRV15_RS02790	154.974	-1.59747	0.247874	-6.4447	1.15832e-10	5.09181e-10
CRV15_RS02795	27.7887	0.0336602	0.427091	0.0788128	0.937182	0.952315
CRV15_RS02800	732.835	-0.528015	0.214516	-2.46143	0.0138386	0.024652
CRV15_RS02805	287.869	-2.17903	0.253019	-8.61214	7.17087e-18	5.09762e-17
CRV15_RS02810	43.8367	0.111758	0.490652	0.227775	0.819821	0.862328
CRV15_RS02815	6316.29	0.876954	0.161502	5.42997	5.63625e-08	2.01919e-07
CRV15_RS02820	1783.46	0.126986	0.22883	0.554934	0.57894	0.658343
CRV15_RS02825	3464.45	-0.15428	0.158224	-0.975077	0.329522	0.419605
CRV15_RS02830	134.23	0.161766	0.23296	0.694394	0.487435	0.576206
CRV15_RS02835	90.1647	-1.48948	0.277769	-5.36227	8.21815e-08	2.89982e-07
CRV15_RS02840	166.549	-1.37613	0.221608	-6.20974	5.30708e-10	2.23048e-09
CRV15_RS02845	8.89664	1.35719	0.749351	1.81115	0.0701172	0.108943
CRV15_RS02850	12.9344	1.28378	0.663342	1.93532	0.0529512	0.0845329
CRV15_RS02855	114.861	3.78907	0.312298	12.1329	7.07151e-34	9.99126e-33
CRV15_RS02860	312.469	4.18367	0.242251	17.2699	7.9212e-67	2.80377e-65
CRV15_RS02865	353.441	4.75976	0.24952	19.0757	4.02387e-81	1.89904e-79
CRV15_RS02875	3.99875	1.54327	1.12771	1.3685	0.171154	0.239383
CRV15_RS02880	24.4053	0.0364419	0.458652	0.0794545	0.936671	0.951939
CRV15_RS02885	790.291	0.392166	0.185719	2.11162	0.0347193	0.0574232
CRV15_RS02895	33.698	0.162872	0.410705	0.396566	0.691688	0.756201
CRV15_RS02900	10230.2	0.0427638	0.16052	0.266408	0.789925	0.839061
CRV15_RS02905	443.804	-0.314233	0.2194	-1.43224	0.152075	0.215852
CRV15_RS02910	74.2741	0.232497	0.301651	0.770747	0.440857	0.533202
CRV15_RS02915	363.626	3.09269	0.201324	15.3618	2.9539e-53	7.49057e-52
CRV15_RS02920	227.593	2.80114	0.242683	11.5424	8.06706e-31	1.05026e-29
CRV15_RS02925	5.94705	-0.619952	0.888424	-0.697812	0.485295	0.574076
CRV15_RS02930	266.711	-1.15901	0.221648	-5.22903	1.70401e-07	5.8281e-07
CRV15_RS02935	169.498	-0.515722	0.236162	-2.18377	0.0289795	0.0486884
CRV15_RS02940	400.908	-0.531291	0.21909	-2.42499	0.0153089	0.0270936
CRV15_RS02945	404.384	-0.709411	0.198845	-3.56765	0.0003602	0.000837754
CRV15_RS02950	56.202	0.00962651	0.414062	0.023249	0.981452	0.984639
CRV15_RS02955	147.182	-0.103234	0.253336	-0.407499	0.683641	0.748896
CRV15_RS02960	29.4894	1.05491	0.494046	2.13524	0.0327415	0.0544304
CRV15_RS02965	253.501	0.0824363	0.222034	0.371279	0.71043	0.771752
CRV15_RS02970	4009.48	-0.37164	0.158202	-2.34915	0.0188164	0.0326798
CRV15_RS02975	100.26	0.321728	0.252667	1.27333	0.202902	0.277672
CRV15_RS02980	55.4334	1.03126	0.318156	3.24137	0.00118956	0.00254864
CRV15_RS02985	103.944	1.31485	0.27979	4.69944	2.60881e-06	7.87976e-06
CRV15_RS02990	83.6218	1.28794	0.281175	4.58057	4.63721e-06	1.36308e-05
CRV15_RS02995	106.064	2.08096	0.270968	7.67972	1.59432e-14	9.12038e-14
CRV15_RS03000	519.345	0.866248	0.205791	4.20936	2.56094e-05	6.90367e-05
CRV15_RS03005	82.0695	0.340934	0.278495	1.2242	0.220876	0.298781
CRV15_RS03010	415.485	0.511218	0.244937	2.08714	0.0368753	0.0607085
CRV15_RS03015	166.791	0.21685	0.216201	1.003	0.315859	0.404785
CRV15_RS03020	17.3068	-0.636517	0.567367	-1.12188	0.261914	0.346384
CRV15_RS03025	706.885	1.43805	0.164125	8.76189	1.92001e-18	1.40608e-17
CRV15_RS03030	137.486	0.600575	0.228509	2.62823	0.008583	0.0159067
CRV15_RS03035	38.8377	1.76827	0.427005	4.14111	3.45631e-05	9.17185e-05
CRV15_RS03040	61.9087	-1.31062	0.313145	-4.18535	2.84724e-05	7.63911e-05
CRV15_RS03045	92.5047	-1.18139	0.274375	-4.30576	1.66415e-05	4.57507e-05
CRV15_RS03050	37.3942	-1.54226	0.377723	-4.08305	4.44491e-05	0.000116452
CRV15_RS03055	30.5374	-1.35331	0.424796	-3.1858	0.00144355	0.00305334
CRV15_RS03060	8.72353	0.21879	0.728647	0.30027	0.763972	0.816473
CRV15_RS03070	17.2631	-1.44813	0.539375	-2.68484	0.00725652	0.0136117
CRV15_RS03075	82.4298	0.465872	0.276023	1.6878	0.0914501	0.137926
CRV15_RS03080	237.438	-0.550684	0.224421	-2.4538	0.0141357	0.0251482
CRV15_RS03085	1347.38	-2.92182	0.179544	-16.2735	1.5214e-59	4.41857e-58
CRV15_RS03090	140.066	-1.82019	0.281343	-6.46967	9.8217e-11	4.33712e-10
CRV15_RS03095	11.2923	1.27597	0.6595	1.93475	0.0530206	0.0846188
CRV15_RS03100	165.608	-1.5418	0.232449	-6.63285	3.29266e-11	1.50686e-10
CRV15_RS03105	161.942	0.952148	0.24014	3.96497	7.34066e-05	0.000186843
CRV15_RS03110	264.356	1.09213	0.216131	5.05312	4.3466e-07	1.42979e-06
CRV15_RS03115	82.4824	0.484711	0.3061	1.58351	0.113306	0.166313
CRV15_RS03120	129.08	-0.109681	0.246114	-0.445652	0.655849	0.723668
CRV15_RS03125	242.407	0.267801	0.202834	1.3203	0.186735	0.258357
CRV15_RS03130	27.0586	0.15978	0.473606	0.337368	0.735839	0.794024
CRV15_RS03135	8.88949	0.303619	0.745006	0.407539	0.683612	0.748896
CRV15_RS03140	117.833	0.309438	0.262289	1.17976	0.238095	0.319528
CRV15_RS03145	272.13	2.13834	0.203867	10.4889	9.71405e-26	1.01721e-24
CRV15_RS03150	739.165	1.61173	0.164456	9.8004	1.12145e-22	1.02027e-21
CRV15_RS03155	123.705	2.52941	0.357417	7.07692	1.47396e-12	7.43105e-12
CRV15_RS03160	53.7612	2.10216	0.348681	6.02888	1.65101e-09	6.67078e-09
CRV15_RS03165	92.533	-0.498123	0.262395	-1.89837	0.0576475	0.0912207
CRV15_RS03170	92.4153	1.3714	0.300003	4.57128	4.84747e-06	1.41997e-05
CRV15_RS03175	89.6783	-0.763859	0.266455	-2.86675	0.00414706	0.0081455
CRV15_RS03180	220.579	-1.95863	0.262164	-7.471	7.95847e-14	4.37587e-13
CRV15_RS03185	57.8881	-0.568604	0.311405	-1.82593	0.0678612	0.105825
CRV15_RS03190	16.1039	0.997607	0.59657	1.67224	0.0944778	0.141738
CRV15_RS03195	2.68937	-0.88579	1.25628	-0.70509	0.480754	0.570093
CRV15_RS03200	250.436	-1.21943	0.194616	-6.26582	3.70861e-10	1.57327e-09
CRV15_RS03205	29.9239	-2.3329	0.450246	-5.18139	2.20233e-07	7.43519e-07
CRV15_RS03210	340.443	0.955921	0.225326	4.2424	2.21144e-05	6.00919e-05
CRV15_RS03215	1435.8	0.652181	0.168575	3.86879	0.000109376	0.00027208
CRV15_RS03220	542.263	0.385715	0.169767	2.27203	0.0230848	0.0393688
CRV15_RS03225	277.747	0.405627	0.20744	1.95539	0.0505366	0.0811164
CRV15_RS03230	32.4334	0.574551	0.402048	1.42906	0.152987	0.217011
CRV15_RS03235	581.842	-0.334912	0.166133	-2.01593	0.0438072	0.07136
CRV15_RS03240	475.136	-1.3288	0.217547	-6.10808	1.00835e-09	4.15066e-09
CRV15_RS03245	132.504	1.47496	0.241674	6.10309	1.04036e-09	4.27725e-09
CRV15_RS03255	80.3951	-0.116613	0.277219	-0.420654	0.674007	0.740232
CRV15_RS03260	172.987	-0.592022	0.269811	-2.19421	0.0282202	0.0474596
CRV15_RS03265	213.145	3.57621	0.255533	13.9951	1.66946e-44	3.28859e-43
CRV15_RS03270	287.784	0.571148	0.198501	2.87731	0.00401086	0.0079037
CRV15_RS03275	200.757	0.559532	0.202584	2.76197	0.00574543	0.0109834
CRV15_RS03280	234.393	-0.673609	0.203456	-3.31084	0.000930173	0.00202741
CRV15_RS03285	130.742	-0.529541	0.240966	-2.19757	0.0279795	0.0470782
CRV15_RS03290	667.481	-1.54377	0.197808	-7.80439	5.979e-15	3.55497e-14
CRV15_RS03295	106.792	-1.52948	0.273547	-5.59129	2.25386e-08	8.40221e-08
CRV15_RS03300	848.694	0.162502	0.186307	0.872228	0.383084	0.474994
CRV15_RS03305	3557.56	0.668511	0.183666	3.63982	0.000272827	0.000646715
CRV15_RS03310	4843.27	-0.0507189	0.190442	-0.266323	0.789991	0.839061
CRV15_RS03315	65.1777	1.51259	0.321172	4.70959	2.48213e-06	7.51717e-06
CRV15_RS03320	54.5781	0.136857	0.306923	0.445901	0.655668	0.723599
CRV15_RS03325	57.7196	-0.816493	0.37948	-2.15161	0.0314279	0.0524261
CRV15_RS03330	58.864	-0.0265591	0.302878	-0.0876894	0.930124	0.946701
CRV15_RS03335	186.306	0.728283	0.234322	3.10804	0.00188335	0.00391894
CRV15_RS03340	117.484	1.27885	0.257144	4.97328	6.58281e-07	2.13032e-06
CRV15_RS03345	206.079	0.214013	0.212012	1.00944	0.312764	0.401273
CRV15_RS03350	768.022	1.03866	0.255797	4.06049	4.8969e-05	0.000127458
CRV15_RS03355	35.5005	0.775506	0.387523	2.00118	0.0453725	0.0736469
CRV15_RS03360	1513.16	-0.42827	0.221241	-1.93576	0.0528974	0.0844867
CRV15_RS03365	497.097	0.811737	0.174559	4.65022	3.31576e-06	9.90065e-06
CRV15_RS03370	2269.89	-0.686288	0.173512	-3.95527	7.6448e-05	0.000193858
CRV15_RS03375	1148.33	-2.09263	0.188131	-11.1233	9.66537e-29	1.15644e-27
CRV15_RS03380	1361.58	-1.9425	0.187695	-10.3492	4.2191e-25	4.29881e-24
CRV15_RS03385	2338.29	-2.57243	0.174105	-14.7752	2.11808e-49	4.79816e-48
CRV15_RS03390	143.338	-0.197772	0.267414	-0.739574	0.459558	0.550919
CRV15_RS03395	38.4702	-0.1366	0.430806	-0.317081	0.751183	0.806228
CRV15_RS03400	7.39889	0.790277	0.767775	1.02931	0.303335	0.391392
CRV15_RS03405	53.7876	-0.659322	0.320965	-2.05419	0.0399575	0.0654183
CRV15_RS03410	1459.17	0.200616	0.223463	0.897758	0.369315	0.460214
CRV15_RS03415	160.011	1.58763	0.224285	7.07864	1.45575e-12	7.34466e-12
CRV15_RS03420	22.0788	-0.676561	0.465589	-1.45313	0.146188	0.208498
CRV15_RS03425	8.60271	-0.691836	0.719258	-0.961875	0.336112	0.42632
CRV15_RS03430	16.6152	0.080917	0.522519	0.154859	0.876932	0.90624
CRV15_RS03435	57.0757	-0.918236	0.312785	-2.93567	0.00332823	0.00668005
CRV15_RS03440	73.1803	-0.429972	0.312316	-1.37672	0.168599	0.236295
CRV15_RS03445	416.148	0.143956	0.2094	0.687467	0.491788	0.579839
CRV15_RS03450	238.658	-0.264238	0.19384	-1.36317	0.172828	0.241575
CRV15_RS03455	782.881	0.318638	0.236767	1.34579	0.17837	0.24821
CRV15_RS03460	230.987	1.39055	0.224872	6.18374	6.26003e-10	2.61161e-09
CRV15_RS03465	395.832	-0.0950172	0.232212	-0.409183	0.682405	0.748125
CRV15_RS03470	134.132	0.705091	0.224531	3.14028	0.00168787	0.00353272
CRV15_RS03475	207.726	0.738871	0.216922	3.40615	0.000658858	0.0014671
CRV15_RS03480	457.652	1.44364	0.187453	7.70131	1.34678e-14	7.76971e-14
CRV15_RS03485	119.473	0.346641	0.263876	1.31365	0.188964	0.260804
CRV15_RS03490	25.8267	1.89565	0.463108	4.09333	4.25229e-05	0.000111923
CRV15_RS03495	975.33	-2.03724	0.17712	-11.502	1.28852e-30	1.65848e-29
CRV15_RS03500	34.6973	1.07392	0.410733	2.61465	0.00893178	0.0165036
CRV15_RS03505	65.6143	3.14596	0.40086	7.84803	4.22625e-15	2.52165e-14
CRV15_RS03510	40.0481	2.43634	0.401513	6.06789	1.29604e-09	5.29638e-09
CRV15_RS03515	21.4311	-1.12812	0.489917	-2.30267	0.0212975	0.0366055
CRV15_RS03520	134.334	-0.739809	0.235387	-3.14295	0.00167253	0.00350385
CRV15_RS03525	76.5874	0.207071	0.300344	0.689448	0.490541	0.578972
CRV15_RS03530	138.818	0.239208	0.252051	0.949044	0.342598	0.432849
CRV15_RS03535	291.813	-0.948885	0.247763	-3.82981	0.000128244	0.00031681
CRV15_RS03540	33.2116	0.334066	0.439431	0.760222	0.447122	0.539148
CRV15_RS03545	9.74813	-0.0349505	0.684351	-0.051071	0.959269	0.968101
CRV15_RS03550	1434.07	-1.77618	0.168807	-10.522	6.843e-26	7.22262e-25
CRV15_RS03555	1146.32	-1.01733	0.156289	-6.50932	7.54901e-11	3.36193e-10
CRV15_RS03560	166.084	-0.0228718	0.234043	-0.0977246	0.922151	0.940258
CRV15_RS03565	13.379	-0.707649	0.566626	-1.24888	0.211709	0.2881
CRV15_RS03570	78.5587	0.0832437	0.267081	0.31168	0.755284	0.809735
CRV15_RS03575	11.8686	0.132335	0.664823	0.199053	0.842222	0.880558
CRV15_RS03580	157.058	-0.797701	0.22868	-3.48829	0.000486122	0.00110825
CRV15_RS03585	162.678	-0.415291	0.232912	-1.78304	0.0745806	0.115167
CRV15_RS03590	251.349	-0.161358	0.267546	-0.603103	0.54644	0.63103
CRV15_RS03595	274.584	-0.92461	0.217618	-4.24877	2.14947e-05	5.85247e-05
CRV15_RS03600	81.079	0.647673	0.348829	1.8567	0.0633531	0.0994337
CRV15_RS03605	202.315	-0.305211	0.213964	-1.42646	0.153736	0.217891
CRV15_RS03610	101.276	0.209993	0.3103	0.676742	0.49857	0.586106
CRV15_RS03615	330.664	1.49856	0.188408	7.95384	1.80818e-15	1.11409e-14
CRV15_RS03620	95.55	0.668126	0.265866	2.51302	0.0119701	0.0216124
CRV15_RS03625	646.319	0.88353	0.190745	4.63199	3.62161e-06	1.07337e-05
CRV15_RS03630	488.679	1.18934	0.170739	6.96588	3.26358e-12	1.60255e-11
CRV15_RS03635	8.2437	-0.540324	0.734223	-0.735913	0.461784	0.552807
CRV15_RS03640	32.6713	2.34671	0.431604	5.43719	5.41273e-08	1.94321e-07
CRV15_RS03645	54.8656	1.86345	0.352565	5.28541	1.25423e-07	4.35999e-07
CRV15_RS03650	107769	0.745151	0.164757	4.52272	6.10488e-06	1.76548e-05
CRV15_RS03655	4978.26	1.00556	0.174369	5.76685	8.07659e-09	3.11513e-08
CRV15_RS03660	13954.2	1.18381	0.146239	8.09504	5.72454e-16	3.63588e-15
CRV15_RS03665	4049.4	0.355698	0.204978	1.7353	0.0826872	0.126194
CRV15_RS03670	5416.68	-4.25952	0.155573	-27.3795	4.80823e-165	1.12678e-162
CRV15_RS03675	314.935	-0.00315401	0.188513	-0.016731	0.986651	0.988688
CRV15_RS03680	272.308	-2.55133	0.228536	-11.1638	6.13153e-29	7.42779e-28
CRV15_RS03685	332.226	-2.40867	0.206852	-11.6444	2.44987e-31	3.25819e-30
CRV15_RS03690	41.9504	0.132282	0.350656	0.377242	0.705994	0.767836
CRV15_RS03695	165.129	1.1598	0.285877	4.05699	4.97092e-05	0.000129335
CRV15_RS03700	52.7254	1.06929	0.399555	2.6762	0.00744616	0.0139329
CRV15_RS03705	806.262	-0.264175	0.181828	-1.45289	0.146255	0.20855
CRV15_RS03710	211.288	-1.53054	0.224541	-6.8163	9.34119e-12	4.44557e-11
CRV15_RS03715	148.388	-1.06853	0.260073	-4.10859	3.98074e-05	0.00010502
CRV15_RS03720	235.82	-0.0486097	0.27119	-0.179246	0.857745	0.892822
CRV15_RS03725	7.87117	0.781688	0.83951	0.931124	0.351789	0.442198
CRV15_RS03730	1.77169	0.171322	1.4746	0.116182	0.907508
CRV15_RS03735	11.6527	0.62916	0.791325	0.795072	0.426572	0.519438
CRV15_RS03740	30.7602	0.996991	0.414187	2.40711	0.0160795	0.0283613
CRV15_RS03745	13.6304	1.19539	0.59457	2.01051	0.0443777	0.0721682
CRV15_RS03750	27.3922	-0.418988	0.407195	-1.02896	0.303497	0.391453
CRV15_RS03755	53.5459	0.438725	0.336912	1.30219	0.19285	0.265629
CRV15_RS03765	26.5194	0.52303	0.419448	1.24695	0.212417	0.288775
CRV15_RS03770	656.123	-1.51875	0.221907	-6.84411	7.69541e-12	3.69336e-11
CRV15_RS03775	185.545	-3.78651	0.325278	-11.6409	2.55416e-31	3.39025e-30
CRV15_RS03785	277.942	-4.33028	0.315807	-13.7118	8.62955e-43	1.6156e-41
CRV15_RS03790	6565.22	-3.46597	0.168752	-20.5389	9.6751e-94	5.52537e-92
CRV15_RS03795	56.1333	0.214801	0.322752	0.665531	0.505711	0.592963
CRV15_RS03800	42.9244	0.670243	0.379836	1.76456	0.077638	0.119427
CRV15_RS03805	64.8759	0.944872	0.349993	2.69969	0.0069405	0.0130478
CRV15_RS03810	356.259	1.81567	0.183166	9.91271	3.66575e-23	3.38025e-22
CRV15_RS03825	3045.57	2.06016	0.204784	10.0601	8.28899e-24	7.86759e-23
CRV15_RS03830	2084.43	0.458514	0.193055	2.37504	0.017547	0.0306238
CRV15_RS03835	3201.45	0.259466	0.168557	1.53933	0.123723	0.180086
CRV15_RS03845	273.068	0.914322	0.254511	3.59247	0.000327561	0.000766038
CRV15_RS03850	20.6924	0.545508	0.473627	1.15177	0.249416	0.332882
CRV15_RS03855	182.075	0.833033	0.243206	3.42522	0.000614308	0.00137466
CRV15_RS03860	320.716	0.269127	0.193001	1.39443	0.163186	0.2298
CRV15_RS03865	93.4993	0.859089	0.265083	3.24083	0.00119181	0.00255265
CRV15_RS03870	9.54268	0.497608	0.679866	0.731921	0.464217	0.555035
CRV15_RS03875	8.23951	1.29113	0.787278	1.63999	0.101008	0.150438
CRV15_RS03880	159.804	-2.30626	0.242882	-9.4954	2.19373e-21	1.87463e-20
CRV15_RS03885	69.3454	1.99105	0.380059	5.23879	1.61629e-07	5.54763e-07
CRV15_RS03890	108.287	2.39993	0.273486	8.77534	1.70384e-18	1.24911e-17
CRV15_RS03895	2616.28	-1.02495	0.18324	-5.59346	2.22589e-08	8.30251e-08
CRV15_RS03905	100.532	-0.809792	0.252112	-3.21204	0.00131798	0.00280607
CRV15_RS03910	235.373	0.869032	0.329179	2.64	0.00829066	0.0154028
CRV15_RS03915	45.8836	0.341618	0.349022	0.978786	0.327686	0.417502
CRV15_RS03920	13.5454	-0.291512	0.599216	-0.486489	0.626621	0.699608
CRV15_RS03925	76.3723	-2.30497	0.306856	-7.51157	5.84241e-14	3.23217e-13
CRV15_RS03930	46.4824	-0.348019	0.362225	-0.960782	0.336662	0.426698
CRV15_RS03935	516.924	2.68744	0.190796	14.0854	4.66956e-45	9.38885e-44
CRV15_RS03940	6.13836	0.138158	0.939652	0.147031	0.883108	0.910023
CRV15_RS03945	10.9176	0.635261	0.679067	0.935491	0.349536	0.440223
CRV15_RS03950	7.83357	-0.209748	0.742391	-0.282531	0.777536	0.828467
CRV15_RS03955	18.359	0.016245	0.500185	0.0324779	0.974091	0.978699
CRV15_RS03960	2.98543	-1.11647	1.26735	-0.880947	0.378347	0.469891
CRV15_RS03965	4.76107	1.56816	1.01727	1.54154	0.123186	0.179381
CRV15_RS03970	11.7193	-0.494945	0.694989	-0.712162	0.476364	0.565974
CRV15_RS03975	5.41954	-0.791963	0.896312	-0.88358	0.376923	0.468486
CRV15_RS03980	15.0081	-0.390813	0.556556	-0.7022	0.482555	0.571829
CRV15_RS03985	30.9272	-0.429916	0.459956	-0.934689	0.349948	0.44058
CRV15_RS03990	631.786	2.13254	0.173516	12.2902	1.02252e-34	1.47851e-33
CRV15_RS03995	28.383	1.64309	0.431336	3.80929	0.000139365	0.000342541
CRV15_RS04000	1.95613	0.355663	1.49883	0.237294	0.812429
CRV15_RS04005	2026.36	-2.59923	0.194962	-13.332	1.50848e-40	2.64218e-39
CRV15_RS04010	329.314	-0.897726	0.259498	-3.45948	0.000541224	0.00122483
CRV15_RS04015	48.266	-1.50974	0.359825	-4.19574	2.71977e-05	7.31154e-05
CRV15_RS04020	18.2269	-0.0694628	0.522597	-0.132918	0.894258	0.918008
CRV15_RS04025	190.324	-0.132198	0.228433	-0.578718	0.56278	0.64464
CRV15_RS04030	355.797	-0.099582	0.201304	-0.494685	0.620823	0.695076
CRV15_RS04035	23.3578	0.789128	0.474079	1.66455	0.0960029	0.143835
CRV15_RS04040	86.962	-0.912227	0.281428	-3.24142	0.00118935	0.00254864
CRV15_RS04045	4289.17	-1.72542	0.174247	-9.90212	4.07534e-23	3.74777e-22
CRV15_RS04050	100.384	-1.85875	0.272227	-6.82795	8.61391e-12	4.11096e-11
CRV15_RS04055	501.299	-2.06838	0.189474	-10.9164	9.62089e-28	1.10445e-26
CRV15_RS04060	475.717	-2.62176	0.225378	-11.6327	2.80937e-31	3.71449e-30
CRV15_RS04065	883.144	-2.72178	0.171874	-15.8359	1.76028e-56	4.76608e-55
CRV15_RS04070	2804.4	-2.65335	0.16547	-16.0352	7.25801e-58	2.01328e-56
CRV15_RS04075	2405.71	-2.66703	0.16353	-16.3092	8.49523e-60	2.48852e-58
CRV15_RS04080	860.969	-2.68305	0.181764	-14.7612	2.60659e-49	5.88519e-48
CRV15_RS04085	590.932	-2.47257	0.187146	-13.212	7.48588e-40	1.28146e-38
CRV15_RS04090	59.4892	-0.624733	0.378976	-1.64847	0.0992555	0.148153
CRV15_RS04095	252.523	4.21078	0.290237	14.5081	1.07735e-47	2.30967e-46
CRV15_RS04100	167.868	-0.265448	0.212664	-1.24821	0.211956	0.288321
CRV15_RS04105	832.045	-2.12392	0.184	-11.543	8.00806e-31	1.04458e-29
CRV15_RS04110	12.6754	0.36789	0.727341	0.505801	0.612997	0.688128
CRV15_RS04115	8.15705	-0.0773305	0.756381	-0.102238	0.918568	0.937748
CRV15_RS04120	27.8709	1.46685	0.446846	3.28267	0.0010283	0.00222701
CRV15_RS04125	29.7739	2.55508	0.517535	4.93701	7.93307e-07	2.54909e-06
CRV15_RS04130	858.085	2.72659	0.216798	12.5767	2.83803e-36	4.30519e-35
CRV15_RS04135	380.268	1.7267	0.186769	9.2451	2.3501e-20	1.91273e-19
CRV15_RS04140	94.9437	-0.929111	0.27706	-3.35346	0.000798067	0.00175466
CRV15_RS04145	158.768	-0.322914	0.264846	-1.21925	0.222749	0.300835
CRV15_RS04150	105.523	0.868237	0.285584	3.04021	0.00236412	0.00484955
CRV15_RS04155	330.394	0.383075	0.178252	2.14907	0.0316289	0.0527226
CRV15_RS04160	37.3959	1.02547	0.378606	2.70853	0.0067582	0.0127191
CRV15_RS04165	2.08206	-1.24571	1.46937	-0.847785	0.396558
CRV15_RS04170	381.335	-2.10038	0.192923	-10.8871	1.32737e-27	1.51102e-26
CRV15_RS04175	113.65	1.41379	0.265658	5.32182	1.02733e-07	3.59511e-07
CRV15_RS04180	113.287	-0.144966	0.298523	-0.485612	0.627242	0.700072
CRV15_RS04185	549.458	-0.846322	0.188904	-4.48018	7.45817e-06	2.13593e-05
CRV15_RS04190	126.598	1.88913	0.252067	7.49456	6.65229e-14	3.67254e-13
CRV15_RS04195	651.45	1.17248	0.178165	6.58085	4.67778e-11	2.11371e-10
CRV15_RS04200	706.931	0.0921346	0.21515	0.428235	0.66848	0.735112
CRV15_RS04205	121.726	-0.0397201	0.255083	-0.155715	0.876258	0.905849
CRV15_RS04210	19.2677	0.571177	0.53594	1.06575	0.286538	0.373048
CRV15_RS04215	474.365	1.69424	0.197703	8.56963	1.03817e-17	7.32648e-17
CRV15_RS04220	3663.4	-0.301622	0.174943	-1.72412	0.0846864	0.128869
CRV15_RS04225	64.0685	-0.223699	0.312492	-0.715857	0.47408	0.563752
CRV15_RS04230	24.8749	1.27028	0.459262	2.76591	0.00567646	0.0108576
CRV15_RS04235	22.4717	0.869457	0.482243	1.80294	0.071397	0.110734
CRV15_RS04240	1960.95	-0.478996	0.18913	-2.53263	0.0113209	0.0205001
CRV15_RS04245	98.6061	0.675754	0.279901	2.41426	0.0157672	0.0278684
CRV15_RS04250	635.594	1.53974	0.184732	8.33501	7.749e-17	5.20892e-16
CRV15_RS04255	1015.21	0.925236	0.193392	4.78426	1.71618e-06	5.30626e-06
CRV15_RS04260	278.162	0.838839	0.208687	4.0196	5.8296e-05	0.000150524
CRV15_RS04265	27.0699	-0.608895	0.433755	-1.40378	0.160385	0.226137
CRV15_RS04270	6379.04	-1.66708	0.165294	-10.0855	6.4021e-24	6.12798e-23
CRV15_RS04275	390.076	0.542442	0.215879	2.51271	0.0119809	0.0216261
CRV15_RS04280	10.7233	0.616168	0.672526	0.916199	0.359563	0.450763
CRV15_RS04285	254.85	2.29341	0.22302	10.2834	8.37002e-25	8.37741e-24
CRV15_RS04290	699.157	-0.833482	0.172124	-4.84233	1.28325e-06	4.02629e-06
CRV15_RS04295	53.3942	0.581674	0.325668	1.7861	0.0740834	0.114503
CRV15_RS04300	24.9075	0.738961	0.431036	1.71438	0.0864586	0.131242
CRV15_RS04305	367.559	0.887811	0.1976	4.49298	7.02321e-06	2.01898e-05
CRV15_RS04310	19696.3	4.38432	0.171301	25.5942	1.76969e-144	3.00671e-142
CRV15_RS04315	20456.3	4.30353	0.164139	26.2188	1.62031e-151	3.05879e-149
CRV15_RS04320	13.087	5.34011	1.2127	4.40349	1.06523e-05	3.00262e-05
CRV15_RS04325	79.4975	-0.869596	0.269143	-3.23098	0.00123365	0.00263481
CRV15_RS04330	8064.23	-0.188508	0.151313	-1.24581	0.212834	0.289226
CRV15_RS04335	225.724	-1.29433	0.210832	-6.13917	8.29516e-10	3.4249e-09
CRV15_RS04340	243.456	-1.04463	0.200383	-5.21316	1.85648e-07	6.32096e-07
CRV15_RS04345	715.257	-0.615676	0.213023	-2.89019	0.0038501	0.00762837
CRV15_RS04350	67.4936	1.3237	0.298891	4.4287	9.48043e-06	2.68231e-05
CRV15_RS04360	420.414	-1.53792	0.198168	-7.76069	8.44699e-15	4.95304e-14
CRV15_RS04365	721.361	-1.22474	0.20209	-6.06035	1.35826e-09	5.5307e-09
CRV15_RS04370	1687.43	-2.26329	0.170763	-13.2539	4.28131e-40	7.40351e-39
CRV15_RS04380	580.07	-0.207508	0.172456	-1.20325	0.228879	0.308318
CRV15_RS04385	21526.5	-1.18864	0.16222	-7.3273	2.34832e-13	1.25367e-12
CRV15_RS04390	25.692	-0.607187	0.461013	-1.31707	0.187814	0.259639
CRV15_RS04395	9.05535	0.324199	0.717675	0.451735	0.65146	0.719896
CRV15_RS04405	78.2976	1.29441	0.293642	4.40814	1.04262e-05	2.94255e-05
CRV15_RS04410	823.2	-0.741285	0.177958	-4.1655	3.10666e-05	8.30561e-05
CRV15_RS04415	52.3664	1.27681	0.351588	3.63155	0.000281729	0.000665959
CRV15_RS04420	38.0877	1.03542	0.380839	2.71879	0.00655213	0.0123862
CRV15_RS04425	6591.74	-0.0115512	0.147044	-0.0785562	0.937386	0.952362
CRV15_RS04435	40.8076	1.38007	0.424598	3.25031	0.00115281	0.00247614
CRV15_RS04440	22.9716	0.455703	0.468074	0.973569	0.33027	0.4204
CRV15_RS04445	58.9878	0.377598	0.315969	1.19505	0.232068	0.312119
CRV15_RS04450	74.0247	0.895345	0.315584	2.8371	0.00455251	0.00887517
CRV15_RS04455	126.335	0.633391	0.25609	2.47331	0.0133867	0.023916
CRV15_RS04460	1185.43	0.484005	0.189201	2.55816	0.0105228	0.0191466
CRV15_RS04465	645.591	-0.415466	0.182747	-2.27345	0.0229988	0.0392417
CRV15_RS04470	1854.17	-0.37033	0.150029	-2.46839	0.0135721	0.0242279
CRV15_RS04475	857.925	0.078453	0.169517	0.462803	0.643506	0.71342
CRV15_RS04480	6.8718	-0.930505	0.824877	-1.12805	0.259297	0.343774
CRV15_RS04485	10.1119	-0.0984441	0.649551	-0.151557	0.879536	0.9075
CRV15_RS04490	88.6106	0.932897	0.331945	2.8104	0.00494802	0.00956936
CRV15_RS04495	2841.23	-0.410734	0.171826	-2.3904	0.01683	0.0295775
CRV15_RS04500	156.363	1.06564	0.249379	4.27316	1.92724e-05	5.26429e-05
CRV15_RS04505	482.778	0.195863	0.210978	0.928358	0.353222	0.443879
CRV15_RS04510	840.334	-1.33464	0.183594	-7.2695	3.60812e-13	1.90083e-12
CRV15_RS04515	1608.29	0.30534	0.15376	1.98582	0.0470528	0.0761177
CRV15_RS04520	29888.8	3.23373	0.155914	20.7404	1.49548e-95	8.83762e-94
CRV15_RS04525	291.454	1.03088	0.231509	4.45285	8.47366e-06	2.40849e-05
CRV15_RS04530	60.0554	0.1548	0.332573	0.465463	0.6416	0.712237
CRV15_RS04535	387.722	-2.12087	0.207397	-10.2261	1.51461e-24	1.48532e-23
CRV15_RS04540	138.718	-1.82951	0.268133	-6.82314	8.907e-12	4.24786e-11
CRV15_RS04545	126.878	-1.43502	0.257683	-5.56892	2.56316e-08	9.49278e-08
CRV15_RS04550	106.189	-1.60518	0.258727	-6.20414	5.4998e-10	2.3072e-09
CRV15_RS04555	391.085	0.324827	0.298764	1.08724	0.276933	0.362069
CRV15_RS04560	207.781	-0.698219	0.205541	-3.39697	0.000681358	0.00151522
CRV15_RS04565	3170.31	0.471348	0.148253	3.17935	0.00147605	0.0031182
CRV15_RS04570	533.63	-1.45396	0.173571	-8.37677	5.44017e-17	3.67874e-16
CRV15_RS04575	842.397	0.566595	0.162649	3.48355	0.000494809	0.00112692
CRV15_RS04580	1135.72	1.12551	0.157654	7.13915	9.39087e-13	4.813e-12
CRV15_RS04585	228.319	1.6368	0.305052	5.36565	8.06599e-08	2.84909e-07
CRV15_RS04590	633.373	-0.459964	0.164677	-2.79313	0.00522001	0.0100539
CRV15_RS04595	927.198	-0.571229	0.187088	-3.05326	0.00226366	0.00465332
CRV15_RS04600	5355.92	1.03232	0.188213	5.48485	4.13826e-08	1.50313e-07
CRV15_RS04605	643.276	1.63727	0.189533	8.63845	5.69806e-18	4.06765e-17
CRV15_RS04610	208.696	-0.585602	0.27772	-2.10861	0.0349784	0.0578237
CRV15_RS04615	198.817	1.46356	0.259336	5.64349	1.66638e-08	6.2741e-08
CRV15_RS04620	137.355	0.0798392	0.227078	0.351593	0.725143	0.78535
CRV15_RS04625	1511.38	0.0117995	0.192046	0.0614407	0.951008	0.96217
CRV15_RS04630	72.693	-0.235477	0.300981	-0.782365	0.434	0.526408
CRV15_RS04635	321.642	1.23425	0.186056	6.63379	3.2718e-11	1.49833e-10
CRV15_RS04640	63.9361	0.415723	0.303343	1.37047	0.17054	0.238656
CRV15_RS04645	308.943	0.850658	0.229752	3.7025	0.000213481	0.000514293
CRV15_RS04650	896.962	-0.206258	0.194795	-1.05884	0.28967	0.376549
CRV15_RS04655	54.5395	-0.23112	0.330545	-0.699209	0.484421	0.573541
CRV15_RS04660	26.7333	-0.759919	0.46573	-1.63167	0.102748	0.152756
CRV15_RS04665	19.6543	-2.03177	0.557994	-3.64121	0.00027136	0.000643462
CRV15_RS04670	374.762	0.417906	0.201691	2.07201	0.0382648	0.0628134
CRV15_RS04675	358.384	0.861311	0.188964	4.55806	5.16291e-06	1.50718e-05
CRV15_RS04680	1284.36	-0.120503	0.194081	-0.620889	0.534672	0.620392
CRV15_RS04685	240.153	1.30225	0.205922	6.32399	2.54886e-10	1.09356e-09
CRV15_RS04695	2534.12	1.50732	0.183662	8.20704	2.26709e-16	1.48717e-15
CRV15_RS04700	519.634	1.92297	0.220426	8.72385	2.68895e-18	1.95236e-17
CRV15_RS04705	580.675	0.991895	0.206554	4.80211	1.56999e-06	4.88314e-06
CRV15_RS04710	2556.66	0.99761	0.16316	6.11431	9.69779e-10	3.99431e-09
CRV15_RS04715	2989.29	1.82732	0.193975	9.42043	4.49258e-21	3.76469e-20
CRV15_RS04720	6088.92	1.70516	0.204488	8.33868	7.51251e-17	5.05495e-16
CRV15_RS04725	394.303	-2.27103	0.182766	-12.4259	1.89187e-35	2.78293e-34
CRV15_RS04730	79.4982	-0.668556	0.359271	-1.86087	0.0627631	0.0985987
CRV15_RS04735	39.1376	-0.110797	0.381432	-0.290476	0.771452	0.823143
CRV15_RS04740	2199.57	-0.568546	0.1512	-3.76022	0.000169765	0.000413225
CRV15_RS04745	1860.94	-4.60841	0.18411	-25.0307	2.83257e-138	4.18482e-136
CRV15_RS04750	277.967	-3.56528	0.235589	-15.1335	9.7418e-52	2.38148e-50
CRV15_RS04755	95.1842	-2.99196	0.329395	-9.08321	1.05422e-19	8.23503e-19
CRV15_RS04760	72.6143	0.0382091	0.273514	0.139697	0.888899	0.914051
CRV15_RS04765	23.0231	1.03285	0.467054	2.21141	0.0270073	0.0455551
CRV15_RS04770	41.2728	0.753816	0.354102	2.12881	0.03327	0.0552143
CRV15_RS04775	9.37765	0.452365	0.687126	0.658344	0.510317	0.596922
CRV15_RS04780	63.63	0.373228	0.337961	1.10435	0.269441	0.354272
CRV15_RS04785	339.705	0.537873	0.203611	2.64167	0.00824989	0.0153312
CRV15_RS04790	8.22271	-0.0166211	0.79817	-0.020824	0.983386	0.985852
CRV15_RS04795	1854.75	-0.476879	0.191277	-2.49313	0.0126622	0.0227111
CRV15_RS04800	436.937	-1.02022	0.223049	-4.57399	4.78519e-06	1.40355e-05
CRV15_RS04805	1045.87	-0.712546	0.163564	-4.35638	1.32234e-05	3.69211e-05
CRV15_RS04810	745.133	-0.584837	0.169553	-3.44928	0.000562088	0.00126824
CRV15_RS04815	19.0849	0.711573	0.489632	1.45328	0.146145	0.208481
CRV15_RS04820	57.3869	0.44722	0.361236	1.23803	0.215706	0.292719
CRV15_RS04830	59.3747	2.83593	0.370753	7.64911	2.02382e-14	1.14807e-13
CRV15_RS04835	16.244	1.09397	0.637105	1.7171	0.0859611	0.130633
CRV15_RS04840	5.05422	0.0696562	1.04937	0.066379	0.947076	0.959007
CRV15_RS04845	2.3901	-1.58653	1.50775	-1.05225	0.292685	0.379742
CRV15_RS04850	2.44306	-0.287185	1.27657	-0.224965	0.822006	0.864063
CRV15_RS04875	176.501	-1.21768	0.262023	-4.64721	3.36448e-06	1.00329e-05
CRV15_RS04880	1414.81	-1.19867	0.21528	-5.56795	2.57758e-08	9.53864e-08
CRV15_RS04885	579.109	-2.58079	0.228896	-11.2749	1.74563e-29	2.1688e-28
CRV15_RS04890	9.243	-1.63024	0.726391	-2.2443	0.024813	0.0420626
CRV15_RS04895	11.1165	-2.15496	0.718038	-3.00118	0.00268936	0.0054754
CRV15_RS04900	39.092	0.383891	0.350099	1.09652	0.272851	0.357972
CRV15_RS04905	10.8007	0.996231	0.719355	1.3849	0.166084	0.233397
CRV15_RS04910	18.2894	0.851824	0.646413	1.31777	0.187581	0.259369
CRV15_RS04915	78.3335	1.35614	0.277187	4.8925	9.95625e-07	3.17218e-06
CRV15_RS04920	10539.1	1.02348	0.173809	5.88852	3.89677e-09	1.53344e-08
CRV15_RS04925	775.98	0.821073	0.165445	4.96282	6.94765e-07	2.24198e-06
CRV15_RS04930	242.932	0.387833	0.204809	1.89363	0.0582739	0.0920785
CRV15_RS04935	217.256	1.27455	0.239257	5.32713	9.97792e-08	3.50077e-07
CRV15_RS04940	120.681	0.866428	0.286571	3.02343	0.00249929	0.00511602
CRV15_RS04945	204.239	1.01348	0.303464	3.33969	0.000838713	0.00183868
CRV15_RS04950	792.992	-1.47477	0.167807	-8.78847	1.51615e-18	1.11392e-17
CRV15_RS04955	39.7966	-0.127218	0.352021	-0.361394	0.717805	0.778395
CRV15_RS04960	325.455	0.693705	0.21744	3.19033	0.00142109	0.0030115
CRV15_RS04965	1505.04	-0.0365807	0.164072	-0.222955	0.82357	0.865122
CRV15_RS04970	291.747	1.71062	0.197824	8.64716	5.27963e-18	3.77688e-17
CRV15_RS04975	163.834	0.631968	0.28089	2.24988	0.0244567	0.0415
CRV15_RS04980	70.5028	0.687989	0.296638	2.31929	0.0203794	0.0351697
CRV15_RS04985	1155.29	3.55637	0.203101	17.5103	1.19458e-68	4.31829e-67
CRV15_RS04990	3577.69	-1.71189	0.242086	-7.07141	1.53367e-12	7.71488e-12
CRV15_RS04995	9690.2	-2.4113	0.158071	-15.2545	1.53557e-52	3.82262e-51
CRV15_RS05000	2004.62	-0.308902	0.174702	-1.76817	0.077033	0.118684
CRV15_RS05005	126.536	0.101841	0.231633	0.439666	0.660179	0.727396
CRV15_RS05010	17.425	-0.68767	0.508682	-1.35187	0.176418	0.245734
CRV15_RS05015	24.2809	1.16191	0.496345	2.34093	0.0192358	0.033357
CRV15_RS05020	265.835	1.60675	0.208101	7.72102	1.15398e-14	6.68583e-14
CRV15_RS05025	58.8673	1.1403	0.316241	3.60579	0.000311199	0.000729531
CRV15_RS05030	1618.11	0.154508	0.178908	0.863616	0.387799	0.479943
CRV15_RS05035	28186.3	0.878663	0.202918	4.33013	1.4902e-05	4.13026e-05
CRV15_RS05040	72.3281	-0.949713	0.301281	-3.15224	0.0016202	0.00340368
CRV15_RS05045	13407	0.796148	0.166061	4.79431	1.63236e-06	5.0609e-06
CRV15_RS05050	242.896	0.161653	0.191979	0.842033	0.399769	0.492585
CRV15_RS05055	13.5308	0.503301	0.581329	0.865777	0.386613	0.478844
CRV15_RS05060	235.484	-0.0908601	0.192235	-0.472652	0.636461	0.708268
CRV15_RS05065	27.6038	1.58243	0.466231	3.3941	0.000688557	0.00152873
CRV15_RS05070	434.977	0.856364	0.189394	4.52161	6.13724e-06	1.77408e-05
CRV15_RS05075	1736.27	-0.0813169	0.178429	-0.455739	0.648578	0.717521
CRV15_RS05080	271.871	0.185333	0.214625	0.863518	0.387852	0.479943
CRV15_RS05085	841.531	1.07683	0.193275	5.5715	2.5256e-08	9.36387e-08
CRV15_RS05090	179.676	0.265821	0.224658	1.18323	0.23672	0.317984
CRV15_RS05095	49.49	-0.327009	0.347799	-0.940227	0.347101	0.437725
CRV15_RS05100	149.497	0.240743	0.248329	0.969449	0.332321	0.422536
CRV15_RS05105	3571.42	-0.8841	0.185905	-4.75567	1.97794e-06	6.06591e-06
CRV15_RS05110	7703.21	0.843773	0.166501	5.06768	4.02691e-07	1.32978e-06
CRV15_RS05115	2634.89	1.35724	0.177089	7.66417	1.79988e-14	1.02446e-13
CRV15_RS05120	2993.31	0.237263	0.17265	1.37424	0.169368	0.237178
CRV15_RS05125	618.679	0.559187	0.184874	3.02469	0.00248886	0.0050962
CRV15_RS05130	7.1211	-0.911314	0.789554	-1.15421	0.248412	0.331737
CRV15_RS05135	14.3623	-0.196362	0.616545	-0.318488	0.750115	0.805464
CRV15_RS05140	24.9501	-0.479982	0.49016	-0.979235	0.327464	0.417297
CRV15_RS05145	313.492	0.2194	0.19204	1.14247	0.253259	0.337281
CRV15_RS05150	10114.9	-0.518248	0.173575	-2.98573	0.00282899	0.00573562
CRV15_RS05155	56.3197	-0.395607	0.321889	-1.22902	0.219066	0.296805
CRV15_RS05160	2434.22	2.30285	0.157839	14.5899	3.25756e-48	7.14141e-47
CRV15_RS05170	546.445	0.930477	0.237011	3.92587	8.64155e-05	0.000217753
CRV15_RS05175	80.5169	1.12846	0.279269	4.04078	5.32731e-05	0.00013819
CRV15_RS05180	163.887	0.598312	0.231648	2.58286	0.00979861	0.017954
CRV15_RS05185	297.289	2.2187	1.20858	1.83579	0.0663887	0.103838
CRV15_RS05190	2057.14	0.497486	0.189243	2.62882	0.00856821	0.0158922
CRV15_RS05195	20.0231	1.71098	0.569265	3.0056	0.00265059	0.00540294
CRV15_RS05200	1119.48	0.26186	0.173562	1.50874	0.131366	0.189829
CRV15_RS05205	112.687	0.42119	0.252447	1.66843	0.0952302	0.142772
CRV15_RS05210	26.2205	-0.411577	0.428038	-0.961543	0.336279	0.426418
CRV15_RS05215	25.2395	0.780255	0.442391	1.76372	0.0777784	0.119589
CRV15_RS05220	1166.08	-1.64632	0.209322	-7.86501	3.69074e-15	2.20795e-14
CRV15_RS05225	2753.73	-1.8591	0.191004	-9.73331	2.17406e-22	1.94663e-21
CRV15_RS05230	799.292	-1.82142	0.209195	-8.70683	3.1249e-18	2.25924e-17
CRV15_RS05235	1032.34	-1.48282	0.184352	-8.04339	8.73898e-16	5.46367e-15
CRV15_RS05240	161.59	-0.34488	0.270583	-1.27458	0.202458	0.277176
CRV15_RS05245	57.4372	1.13452	0.31173	3.63942	0.000273248	0.000647486
CRV15_RS05250	9.07112	0.457752	0.710809	0.643987	0.519584	0.605988
CRV15_RS05255	613.02	2.39036	0.264864	9.02484	1.79955e-19	1.38974e-18
CRV15_RS05260	15163.9	1.11786	0.152688	7.3212	2.4577e-13	1.30693e-12
CRV15_RS05265	282.445	0.148124	0.21683	0.683134	0.494522	0.582457
CRV15_RS05270	85.6045	0.922208	0.397774	2.31842	0.0204263	0.0352417
CRV15_RS05275	36.9745	0.552944	0.385124	1.43575	0.151072	0.214563
CRV15_RS05280	14.1405	-0.0472007	0.572809	-0.0824022	0.934327	0.950125
CRV15_RS05285	177.179	1.30306	0.307382	4.23921	2.24304e-05	6.08774e-05
CRV15_RS05290	104.873	2.31779	0.272075	8.51895	1.61004e-17	1.12686e-16
CRV15_RS05295	889.851	3.60857	0.488173	7.39199	1.44648e-13	7.85796e-13
CRV15_RS05300	62.4497	1.428	0.317842	4.49281	7.029e-06	2.01898e-05
CRV15_RS05305	34.1926	-1.06606	0.382439	-2.78753	0.0053111	0.0102134
CRV15_RS05315	313.826	1.61761	0.196382	8.23708	1.76468e-16	1.16548e-15
CRV15_RS05320	2452.79	-0.262751	0.23136	-1.13568	0.256091	0.340121
CRV15_RS05325	72.2065	0.226476	0.305845	0.740492	0.459002	0.550446
CRV15_RS05330	232.119	0.132123	0.243209	0.543249	0.586959	0.664718
CRV15_RS05335	1276.78	0.0859463	0.16297	0.527374	0.597934	0.673555
CRV15_RS05340	898.941	0.597602	0.169072	3.53459	0.000408404	0.000940852
CRV15_RS05345	1992.9	-0.139963	0.167828	-0.833965	0.404301	0.497079
CRV15_RS05350	2566.37	0.314908	0.181521	1.73483	0.0827704	0.126287
CRV15_RS05355	2563.75	-0.403081	0.177657	-2.26888	0.0232759	0.0396846
CRV15_RS05360	1079.54	0.150789	0.156151	0.965666	0.334212	0.424542
CRV15_RS05365	1.04157	0.650773	2.049	0.317605	0.750784
CRV15_RS05380	1055.86	-2.32133	0.234292	-9.90786	3.84807e-23	3.54356e-22
CRV15_RS05385	5279.31	0.213594	0.174586	1.22344	0.221165	0.299111
CRV15_RS05390	2529.57	0.501745	0.176759	2.83858	0.00453146	0.00883667
CRV15_RS05395	979.541	-0.499701	0.214338	-2.33137	0.0197341	0.0341341
CRV15_RS05400	951.443	1.71031	0.263842	6.48231	9.03269e-11	3.9939e-10
CRV15_RS05405	640.726	0.738063	0.180514	4.08867	4.33844e-05	0.000113882
CRV15_RS05410	24.7395	-0.164353	0.474146	-0.34663	0.72887	0.788632
CRV15_RS05415	126.94	-0.813181	0.242998	-3.34645	0.000818546	0.00179562
CRV15_RS05420	490.455	-0.83904	0.195542	-4.29085	1.7799e-05	4.87751e-05
CRV15_RS05425	11785.1	-0.69647	0.159752	-4.35969	1.30249e-05	3.63819e-05
CRV15_RS05430	1957.2	-0.463202	0.197586	-2.34431	0.0190624	0.0330817
CRV15_RS05435	94.9409	-0.69935	0.346547	-2.01805	0.0435859	0.0710506
CRV15_RS05440	730.96	-0.659726	0.163605	-4.03243	5.52032e-05	0.000143028
CRV15_RS05445	758.877	-1.01501	0.180972	-5.60868	2.0388e-08	7.62559e-08
CRV15_RS05450	3216.39	-1.41815	0.176173	-8.04975	8.29632e-16	5.19648e-15
CRV15_RS05455	1920.72	-0.417911	0.196478	-2.12701	0.0334191	0.0554078
CRV15_RS05460	2012.57	0.352497	0.165148	2.13444	0.0328069	0.0545258
CRV15_RS05465	817.772	0.207378	0.197426	1.05041	0.293531	0.380477
CRV15_RS05470	209.658	0.963077	0.236224	4.07697	4.56257e-05	0.000119304
CRV15_RS05475	821.401	0.66167	0.191761	3.45049	0.000559561	0.00126338
CRV15_RS05480	120.159	1.68631	0.344346	4.89714	9.7244e-07	3.10268e-06
CRV15_RS05485	35.6917	-0.442348	0.395446	-1.11861	0.263308	0.347735
CRV15_RS05490	3047.59	0.471361	0.206176	2.2862	0.0222425	0.038114
CRV15_RS05495	2540.56	0.592418	0.161103	3.67726	0.000235752	0.000564344
CRV15_RS05500	1670.57	-0.88522	0.181392	-4.88015	1.06005e-06	3.35856e-06
CRV15_RS05510	114.278	-0.745622	0.248988	-2.99461	0.00274796	0.00558633
CRV15_RS05515	48.9377	-0.453477	0.342184	-1.32524	0.18509	0.256238
CRV15_RS05520	18.2916	-0.270163	0.493257	-0.547713	0.583889	0.662124
CRV15_RS05525	31.097	-0.0591666	0.384265	-0.153973	0.877631	0.906441
CRV15_RS05530	489.264	0.136042	0.171306	0.794144	0.427112	0.519819
CRV15_RS05535	643.246	0.385303	0.170301	2.26248	0.0236679	0.0402924
CRV15_RS05540	868.319	0.61259	0.209285	2.92706	0.0034218	0.00684562
CRV15_RS05545	1166.24	-0.288313	0.19999	-1.44164	0.149404	0.21246
CRV15_RS05550	13645.4	0.0829401	0.168452	0.492366	0.622461	0.696516
CRV15_RS05555	4202.06	-0.0119177	0.203109	-0.0586766	0.95321	0.963417
CRV15_RS05560	1189.42	-0.818107	0.178357	-4.5869	4.49866e-06	1.32408e-05
CRV15_RS05565	497.489	-0.316821	0.212547	-1.49059	0.136069	0.195875
CRV15_RS05570	8.00444	0.678792	0.751887	0.902784	0.36664	0.457274
CRV15_RS05575	5.50034	0.411596	0.867397	0.474518	0.635131	0.707366
CRV15_RS05580	106.939	2.73068	0.353686	7.72065	1.15739e-14	6.69986e-14
CRV15_RS05585	3056.32	-0.691401	0.168374	-4.10635	4.01968e-05	0.000105924
CRV15_RS05590	189.796	-0.708447	0.211099	-3.356	0.000790779	0.00173977
CRV15_RS05595	423.803	0.485063	0.188983	2.5667	0.0102672	0.0187267
CRV15_RS05600	2790.88	-0.360819	0.172071	-2.09693	0.0360002	0.0593973
CRV15_RS05605	2471.47	-0.970779	0.168637	-5.7566	8.58241e-09	3.30459e-08
CRV15_RS05610	1153.43	0.225052	0.209104	1.07627	0.281807	0.367451
CRV15_RS05615	449.986	0.650553	0.174855	3.72053	0.000198806	0.000480813
CRV15_RS05620	4009.51	2.0065	0.166972	12.017	2.89408e-33	4.00574e-32
CRV15_RS05625	50.1756	2.05728	0.395106	5.2069	1.92027e-07	6.52506e-07
CRV15_RS05630	623.369	0.688222	0.201393	3.4173	0.000632446	0.00141385
CRV15_RS05635	1876.53	0.895955	0.176706	5.07032	3.97151e-07	1.31276e-06
CRV15_RS05640	1082.8	-0.339134	0.222776	-1.52231	0.127932	0.185656
CRV15_RS05645	69.5883	1.07661	0.318362	3.38172	0.000720338	0.0015946
CRV15_RS05650	34.4301	1.96298	0.402185	4.88078	1.05666e-06	3.34938e-06
CRV15_RS05655	578.115	2.36145	0.175892	13.4256	4.28296e-41	7.65974e-40
CRV15_RS05660	46.6174	0.746243	0.339727	2.1966	0.0280493	0.0471839
CRV15_RS05665	39.7646	0.625822	0.376203	1.66352	0.0962079	0.144035
CRV15_RS05670	56.7647	1.19761	0.325944	3.67427	0.000238529	0.000569786
CRV15_RS05675	71.6292	1.33484	0.30077	4.43807	9.07706e-06	2.57569e-05
CRV15_RS05680	232.176	1.74252	0.209855	8.30345	1.01131e-16	6.76464e-16
CRV15_RS05685	617.927	2.25422	0.210171	10.7256	7.71677e-27	8.52735e-26
CRV15_RS05690	64.8123	1.39987	0.329958	4.24256	2.20983e-05	6.00719e-05
CRV15_RS05695	1156.19	-0.701106	0.157862	-4.44125	8.94378e-06	2.53999e-05
CRV15_RS05700	80.4142	0.818517	0.326604	2.50615	0.0122055	0.0219789
CRV15_RS05705	711.014	1.59509	0.183442	8.69534	3.45798e-18	2.48945e-17
CRV15_RS05710	10634.1	-1.346	0.155189	-8.67327	4.19868e-18	3.01949e-17
CRV15_RS05715	372.132	-1.02134	0.196036	-5.20998	1.88858e-07	6.42705e-07
CRV15_RS05720	1601.74	-1.18059	0.163684	-7.21264	5.48754e-13	2.85554e-12
CRV15_RS05725	7.84709	-0.33421	0.723367	-0.46202	0.644067	0.713693
CRV15_RS05730	0.825341	0.601972	2.27965	0.264063	0.791731
CRV15_RS05735	22.064	-1.0927	0.462503	-2.36258	0.0181483	0.0315921
CRV15_RS05740	73.9304	1.93909	0.309415	6.26694	3.68211e-10	1.563e-09
CRV15_RS05745	82.6602	1.02734	0.27801	3.69532	0.000219607	0.0005283
CRV15_RS05750	314.17	0.320151	0.253909	1.26089	0.207348	0.282806
CRV15_RS05755	707.703	0.167878	0.172808	0.971466	0.331316	0.421337
CRV15_RS05760	835.37	-0.453421	0.174726	-2.59504	0.00945796	0.0173908
CRV15_RS05765	2887.84	-1.03332	0.178884	-5.77646	7.62872e-09	2.94908e-08
CRV15_RS05770	1733.22	-0.808395	0.167634	-4.82238	1.41854e-06	4.43644e-06
CRV15_RS05775	4625.14	-1.4922	0.17049	-8.75246	2.0875e-18	1.52545e-17
CRV15_RS05780	9252.77	-0.77755	0.174331	-4.4602	8.1882e-06	2.33517e-05
CRV15_RS05785	5.88183	0.19614	0.879607	0.222986	0.823546	0.865122
CRV15_RS05790	175.996	0.119885	0.262384	0.456905	0.64774	0.716769
CRV15_RS05795	87.2753	-1.83834	0.288109	-6.38073	1.76249e-10	7.64384e-10
CRV15_RS05800	11.849	0.525911	0.643684	0.817032	0.41391	0.506378
CRV15_RS05805	43.8181	2.38262	0.376861	6.32227	2.57745e-10	1.10513e-09
CRV15_RS05810	174.287	1.39223	0.230746	6.03361	1.60332e-09	6.48195e-09
CRV15_RS05815	830.447	0.713129	0.199258	3.57892	0.000345011	0.000804079
CRV15_RS05825	231.345	0.975331	0.200741	4.85866	1.1818e-06	3.7183e-06
CRV15_RS05830	1292.33	-0.328175	0.180683	-1.8163	0.0693241	0.107834
CRV15_RS05835	153.903	0.841252	0.218364	3.85253	0.000116905	0.000290063
CRV15_RS05840	330.157	1.12322	0.223358	5.0288	4.93557e-07	1.61416e-06
CRV15_RS05845	3706.54	-0.207624	0.16711	-1.24244	0.214074	0.290737
CRV15_RS05850	107.287	-0.418095	0.284488	-1.46964	0.141659	0.202891
CRV15_RS05855	61.1023	0.382906	0.297835	1.28563	0.198571	0.272513
CRV15_RS05860	176.721	-0.0766606	0.223399	-0.343155	0.731482	0.790829
CRV15_RS05865	12004.7	-0.293621	0.171287	-1.7142	0.0864922	0.131264
CRV15_RS05870	4122.61	1.39504	0.150661	9.25944	2.05499e-20	1.67454e-19
CRV15_RS05880	144.403	1.59202	0.238023	6.68849	2.25483e-11	1.04315e-10
CRV15_RS05885	2049.24	-0.407127	0.178791	-2.27711	0.0227796	0.0389264
CRV15_RS05890	421.212	-4.51129	0.546877	-8.24918	1.59481e-16	1.05637e-15
CRV15_RS05895	314.259	-5.83093	0.320677	-18.1832	7.01675e-74	2.83844e-72
CRV15_RS05900	3234.25	-6.52259	0.226937	-28.7419	1.14416e-181	4.09247e-179
CRV15_RS05905	1767.49	0.221568	0.157034	1.41096	0.158257	0.223693
CRV15_RS05910	334.326	1.85808	0.20344	9.13334	6.64166e-20	5.24236e-19
CRV15_RS05915	1796.18	-0.127881	0.170744	-0.748962	0.45388	0.545382
CRV15_RS05920	474.23	1.19972	0.19084	6.28655	3.24603e-10	1.38307e-09
CRV15_RS05925	20.154	-0.455805	0.520794	-0.875213	0.381458	0.473236
CRV15_RS05930	233.754	0.695357	0.197751	3.51632	0.00043758	0.00100398
CRV15_RS05935	1461.12	0.639011	0.188039	3.39829	0.000678094	0.00150845
CRV15_RS05940	61.8952	0.548168	0.351975	1.55741	0.119374	0.174278
CRV15_RS05945	10.357	0.155382	0.670238	0.23183	0.81667	0.860333
CRV15_RS05950	686.35	3.49739	0.201943	17.3187	3.39844e-67	1.2092e-65
CRV15_RS05955	172.424	-0.511559	0.22659	-2.25764	0.0239681	0.0407422
CRV15_RS05960	1971.88	-1.89033	0.176255	-10.725	7.76939e-27	8.57156e-26
CRV15_RS05965	214.792	-1.61596	0.231175	-6.99019	2.74507e-12	1.35677e-11
CRV15_RS05970	608.969	-1.17872	0.215249	-5.47607	4.34875e-08	1.57454e-07
CRV15_RS05975	227.548	0.897331	0.208364	4.30655	1.65821e-05	4.56059e-05
CRV15_RS05980	548.743	-0.0607575	0.169427	-0.358606	0.71989	0.780282
CRV15_RS05985	82.4093	0.527681	0.324662	1.62532	0.104094	0.154459
CRV15_RS05990	515.598	1.50224	0.193305	7.77136	7.76498e-15	4.57286e-14
CRV15_RS05995	88.0623	0.091217	0.278351	0.327705	0.743135	0.800118
CRV15_RS06000	3811.06	-0.667685	0.193095	-3.4578	0.000544601	0.00123124
CRV15_RS06005	319.204	-0.3351	0.232684	-1.44015	0.149824	0.212968
CRV15_RS06010	365.182	-0.163393	0.185004	-0.883183	0.377137	0.468646
CRV15_RS06015	100.232	-1.85024	0.313611	-5.89981	3.63926e-09	1.43543e-08
CRV15_RS06020	1954.3	-0.278149	0.17815	-1.56132	0.118449	0.172965
CRV15_RS06025	541.176	-0.51317	0.181261	-2.8311	0.00463876	0.00902778
CRV15_RS06030	776.867	-0.30789	0.207131	-1.48645	0.137161	0.19728
CRV15_RS06035	36.8956	0.467565	0.382209	1.22332	0.221208	0.299111
CRV15_RS06040	48.0635	1.52584	0.387028	3.94245	8.06532e-05	0.000204141
CRV15_RS06045	363.019	1.41786	0.209125	6.77996	1.2021e-11	5.68509e-11
CRV15_RS06050	37.243	2.51376	0.451475	5.56789	2.57835e-08	9.53864e-08
CRV15_RS06055	542.437	0.466155	0.179646	2.59486	0.00946304	0.0173954
CRV15_RS06060	1402.08	0.412791	0.158282	2.60794	0.00910886	0.0168034
CRV15_RS06065	85.6886	-0.209966	0.304907	-0.688624	0.49106	0.579181
CRV15_RS06080	8.74999	-2.00021	0.784372	-2.55008	0.01077	0.0195702
CRV15_RS06085	2.37048	-1.92998	1.45289	-1.32837	0.184056
CRV15_RS06090	23.9647	-1.87299	0.507487	-3.69071	0.000223625	0.000537206
CRV15_RS06095	375.686	-1.44033	0.18598	-7.74456	9.59113e-15	5.59017e-14
CRV15_RS06100	2807.71	-0.98159	0.154877	-6.33785	2.32989e-10	1.00278e-09
CRV15_RS06105	1498.09	-0.536623	0.178387	-3.0082	0.00262799	0.00536169
CRV15_RS06110	2731.94	1.14945	0.151912	7.56656	3.83228e-14	2.14179e-13
CRV15_RS06115	468.053	-0.850388	0.196386	-4.3302	1.48976e-05	4.13026e-05
CRV15_RS06120	394.899	-0.0448846	0.200881	-0.223439	0.823194	0.865072
CRV15_RS06125	247.807	-0.341475	0.226803	-1.50561	0.132168	0.190826
CRV15_RS06130	2429.62	0.9603	0.147661	6.50342	7.85165e-11	3.48985e-10
CRV15_RS06135	919.069	-0.775092	0.184336	-4.20477	2.61349e-05	7.03417e-05
CRV15_RS06140	1504.99	0.280323	0.16469	1.70213	0.0887313	0.134422
CRV15_RS06145	267.477	0.181043	0.240774	0.751922	0.452098	0.543514
CRV15_RS06150	215.61	0.180538	0.21376	0.844583	0.398344	0.491226
CRV15_RS06155	3947.27	-0.313701	0.177746	-1.76489	0.0775823	0.119368
CRV15_RS06160	195.441	0.264902	0.253093	1.04666	0.295256	0.382347
CRV15_RS06165	32.3024	0.586959	0.384517	1.52648	0.126889	0.1843
CRV15_RS06170	50.3248	1.30352	0.338577	3.84999	0.00011812	0.000292653
CRV15_RS06175	149.634	2.48141	0.291246	8.51999	1.59568e-17	1.11796e-16
CRV15_RS06180	1823.35	2.49427	0.159526	15.6355	4.17061e-55	1.09013e-53
CRV15_RS06185	870.412	0.483244	0.165821	2.91425	0.00356549	0.00711214
CRV15_RS06190	492.347	-0.491965	0.170571	-2.88423	0.00392375	0.00775846
CRV15_RS06195	35.3903	0.194443	0.391964	0.496073	0.619843	0.694094
CRV15_RS06200	85.5393	-1.08184	0.328733	-3.29094	0.00099855	0.00216395
CRV15_RS06205	81.1139	-0.132114	0.282864	-0.467057	0.640459	0.711319
CRV15_RS06210	2.34575	0.0322414	1.40026	0.0230253	0.98163
CRV15_RS06215	13.4284	0.419875	0.609426	0.688969	0.490843	0.57914
CRV15_RS06220	6497.39	-3.58353	0.157488	-22.7543	1.30119e-114	1.24548e-112
CRV15_RS06225	11920	-4.21831	0.15283	-27.6014	1.07122e-167	2.912e-165
CRV15_RS06230	54909.4	-4.79029	0.168877	-28.3656	5.37308e-177	1.82577e-174
CRV15_RS06235	11456.6	-3.70628	0.166	-22.3269	2.02279e-110	1.78531e-108
CRV15_RS06240	6792.2	-3.68512	0.20347	-18.1114	2.59189e-73	1.0241e-71
CRV15_RS06245	1667.21	-2.71779	0.155104	-17.5224	9.67367e-69	3.51563e-67
CRV15_RS06265	16052	-2.36942	0.155691	-15.2187	2.65562e-52	6.56276e-51
CRV15_RS06270	2028.17	0.976128	0.172172	5.66948	1.43235e-08	5.41091e-08
CRV15_RS06275	2382.19	-0.361075	0.157384	-2.29422	0.0217777	0.0373552
CRV15_RS06280	1532.19	-0.200001	0.273429	-0.731453	0.464502	0.555203
CRV15_RS06285	150.083	-0.994525	0.253784	-3.91878	8.89966e-05	0.000223759
CRV15_RS06290	39.7922	-0.182807	0.404586	-0.451837	0.651386	0.719896
CRV15_RS06295	983.905	1.89063	0.175875	10.7499	5.93422e-27	6.60048e-26
CRV15_RS06305	1120.45	2.29247	0.483002	4.74629	2.07185e-06	6.32823e-06
CRV15_RS06310	19985.7	1.15294	0.185559	6.21332	5.18752e-10	2.18429e-09
CRV15_RS06315	718.57	-0.25383	0.241472	-1.05118	0.293176	0.380161
CRV15_RS06320	1705.28	-0.197489	0.204876	-0.963943	0.335074	0.4254
CRV15_RS06325	308.896	0.24505	0.223844	1.09473	0.273633	0.358589
CRV15_RS06330	68.8187	2.5556	0.322889	7.91479	2.47664e-15	1.50145e-14
CRV15_RS06335	135.149	2.59043	0.272847	9.49406	2.22215e-21	1.89482e-20
CRV15_RS06340	40.163	0.440773	0.389751	1.13091	0.258093	0.342377
CRV15_RS06345	44.3136	0.345723	0.340467	1.01544	0.309897	0.398573
CRV15_RS06350	17.5358	0.414746	0.511511	0.810825	0.417466	0.510065
CRV15_RS06355	2.15408	0.0798348	1.42318	0.0560962	0.955265
CRV15_RS06360	6068.69	1.46399	0.158478	9.23783	2.51557e-20	2.04007e-19
CRV15_RS06365	2009.75	1.66894	0.185522	8.99595	2.34188e-19	1.79632e-18
CRV15_RS06370	140.045	1.91895	0.236401	8.11736	4.76444e-16	3.04888e-15
CRV15_RS06375	2978.48	-1.3955	0.202407	-6.89452	5.40471e-12	2.62173e-11
CRV15_RS06380	3638.96	-1.91874	0.176603	-10.8647	1.69814e-27	1.92664e-26
CRV15_RS06385	776.301	-1.4755	0.173263	-8.51598	1.6519e-17	1.15497e-16
CRV15_RS06390	1822.61	-1.03288	0.187962	-5.49514	3.90401e-08	1.42185e-07
CRV15_RS06395	1481.88	-0.695454	0.152489	-4.56067	5.09903e-06	1.48981e-05
CRV15_RS06400	777.984	-0.55562	0.172746	-3.2164	0.00129811	0.00276725
CRV15_RS06405	80.7265	0.109877	0.298245	0.368413	0.712565	0.773508
CRV15_RS06410	263.362	0.120947	0.225162	0.537156	0.59116	0.66825
CRV15_RS06415	528.81	2.6539	0.232752	11.4022	4.07462e-30	5.14705e-29
CRV15_RS06420	319.663	2.14079	0.209073	10.2395	1.31977e-24	1.29987e-23
CRV15_RS06425	420.567	0.375441	0.285881	1.31328	0.18909	0.260925
CRV15_RS06430	24.4761	1.28601	0.480611	2.67579	0.00745544	0.0139464
CRV15_RS06435	1074.6	2.68765	0.168513	15.9492	2.8835e-57	7.93371e-56
CRV15_RS06440	149.855	1.55707	0.245795	6.33481	2.3763e-10	1.02211e-09
CRV15_RS06445	4243.99	-1.90325	0.149484	-12.7322	3.91882e-37	6.16488e-36
CRV15_RS06450	276.831	-1.97995	0.220909	-8.96276	3.16646e-19	2.42061e-18
CRV15_RS06455	2691.06	-2.10222	0.151143	-13.9088	5.59788e-44	1.07467e-42
CRV15_RS06460	824.473	-2.10571	0.188534	-11.1689	5.79104e-29	7.04042e-28
CRV15_RS06465	1880.35	1.32411	0.172966	7.65531	1.92842e-14	1.0967e-13
CRV15_RS06470	2417.17	1.2679	0.181233	6.99595	2.63467e-12	1.30505e-11
CRV15_RS06475	191.55	0.81307	0.209831	3.87488	0.000106679	0.000265954
CRV15_RS06480	71.565	0.880244	0.289067	3.04512	0.00232588	0.00477256
CRV15_RS06485	248.726	0.466803	0.239789	1.94673	0.0515677	0.0825763
CRV15_RS06490	13.6915	0.192127	0.573769	0.334851	0.737737	0.795315
CRV15_RS06495	496.371	0.943068	0.177892	5.30134	1.14957e-07	4.00846e-07
CRV15_RS06500	187.243	1.52927	0.265166	5.76722	8.05877e-09	3.11002e-08
CRV15_RS06505	188.481	0.718192	0.255667	2.80909	0.00496811	0.00960276
CRV15_RS06515	77.2094	-0.249795	0.288839	-0.864824	0.387136	0.479304
CRV15_RS06520	323.319	3.31038	0.250815	13.1985	8.95204e-40	1.52476e-38
CRV15_RS06525	103.562	-1.11168	0.276501	-4.02053	5.80677e-05	0.000149992
CRV15_RS06530	1197.08	-2.45887	0.189344	-12.9863	1.46387e-38	2.42056e-37
CRV15_RS06535	1533.34	-2.44863	0.176455	-13.8769	8.75036e-44	1.66575e-42
CRV15_RS06540	1820.48	-1.9753	0.158365	-12.4731	1.04682e-35	1.55672e-34
CRV15_RS06545	21245.5	-2.32831	0.154925	-15.0286	4.76884e-51	1.1452e-49
CRV15_RS06550	2520.38	-1.54835	0.189958	-8.15099	3.60958e-16	2.32739e-15
CRV15_RS06555	901.706	0.76285	0.218219	3.49581	0.00047263	0.0010793
CRV15_RS06560	172.149	0.152533	0.227339	0.670952	0.502251	0.589516
CRV15_RS06565	306.56	0.308981	0.199679	1.54739	0.121769	0.177546
CRV15_RS06570	1162.26	-0.47488	0.166166	-2.85786	0.00426507	0.00836037
CRV15_RS06575	932.033	-0.964626	0.170413	-5.66051	1.50927e-08	5.69832e-08
CRV15_RS06580	4665.91	-0.363757	0.166791	-2.18091	0.0291899	0.0490055
CRV15_RS06585	285.82	0.954326	0.195404	4.88385	1.04033e-06	3.30069e-06
CRV15_RS06595	795.531	-0.425373	0.190708	-2.23049	0.0257148	0.0435154
CRV15_RS06600	412.38	-0.610631	0.196161	-3.11291	0.00185249	0.00385709
CRV15_RS06605	446.211	-0.867527	0.201249	-4.31072	1.62723e-05	4.48083e-05
CRV15_RS06610	2258.07	-0.380293	0.20876	-1.82168	0.0685035	0.10668
CRV15_RS06625	230.649	2.08652	0.225108	9.26896	1.87977e-20	1.5373e-19
CRV15_RS06630	270.67	2.98149	0.226807	13.1455	1.80544e-39	3.04461e-38
CRV15_RS06635	902.445	3.37122	0.183613	18.3604	2.72449e-75	1.129e-73
CRV15_RS06640	817.275	3.20579	0.228636	14.0214	1.15343e-44	2.27869e-43
CRV15_RS06645	6991.93	3.46332	0.162797	21.2739	1.98162e-100	1.33337e-98
CRV15_RS06650	1751.61	6.6048	0.216557	30.4992	2.67172e-204	1.13481e-201
CRV15_RS06655	2062.93	2.22802	0.190775	11.6788	1.63659e-31	2.18084e-30
CRV15_RS06660	543.741	2.16854	0.208184	10.4164	2.08616e-25	2.14487e-24
CRV15_RS06665	146.967	3.31688	0.270048	12.2826	1.1239e-34	1.62167e-33
CRV15_RS06670	150.279	0.962349	0.260777	3.69031	0.000223982	0.000537872
CRV15_RS06675	21.0808	0.544431	0.484769	1.12307	0.261406	0.346097
CRV15_RS06685	17.791	1.04026	0.518459	2.00644	0.0448092	0.0728525
CRV15_RS06690	2.15207	1.86104	1.51327	1.22982	0.218766
CRV15_RS06695	7.19887	0.41543	0.766549	0.541948	0.587854	0.665615
CRV15_RS06700	956.859	0.459788	0.160333	2.86771	0.00413455	0.00812328
CRV15_RS06705	15.9744	0.187215	0.558311	0.335323	0.737381	0.795169
CRV15_RS06710	79.048	-0.0809747	0.352824	-0.229505	0.818477	0.861448
CRV15_RS06715	2323.59	-2.59028	0.212752	-12.1751	4.21716e-34	5.99578e-33
CRV15_RS06720	30.215	1.08575	0.459748	2.36161	0.0181956	0.0316502
CRV15_RS06725	16.9311	0.408665	0.565702	0.722403	0.470047	0.560428
CRV15_RS06730	2.97216	2.14445	1.42232	1.50771	0.131628	0.190167
CRV15_RS06735	414.346	1.95966	0.183307	10.6905	1.12707e-26	1.23542e-25
CRV15_RS06740	765.722	-1.05516	0.231498	-4.55796	5.16526e-06	1.50722e-05
CRV15_RS06745	20.1779	0.831595	0.478453	1.73809	0.0821948	0.125555
CRV15_RS06750	12.6723	-0.246109	0.626082	-0.393095	0.69425	0.758296
CRV15_RS06765	11.8677	0.67752	0.668104	1.01409	0.310538	0.39903
CRV15_RS06770	53.1065	0.434764	0.360326	1.20659	0.227592	0.306766
CRV15_RS06775	11861.3	-3.73049	0.148236	-25.1659	9.47857e-140	1.53372e-137
CRV15_RS06780	454.85	0.19815	0.183572	1.07941	0.280403	0.365912
CRV15_RS06785	399.253	1.02599	0.195738	5.24167	1.59133e-07	5.4675e-07
CRV15_RS06790	1788.55	1.02121	0.214643	4.75771	1.95799e-06	6.01558e-06
CRV15_RS06795	391.68	3.55407	0.750257	4.73714	2.16757e-06	6.61167e-06
CRV15_RS06800	137.17	2.1666	0.278668	7.77484	7.55425e-15	4.45648e-14
CRV15_RS06805	212.072	0.93077	0.590568	1.57606	0.115012	0.168526
CRV15_RS06810	243.453	-0.15058	0.216377	-0.695917	0.486481	0.575378
CRV15_RS06815	81.4774	-0.073709	0.279142	-0.264056	0.791737	0.840139
CRV15_RS06820	13.6353	-0.744494	0.624491	-1.19216	0.233198	0.313543
CRV15_RS06825	40.4652	-0.241716	0.370888	-0.651723	0.51458	0.601036
CRV15_RS06830	4.66066	0.374828	0.99218	0.377782	0.705592	0.767724
CRV15_RS06835	24.5785	-0.263647	0.449636	-0.586356	0.557636	0.640909
CRV15_RS06840	459.922	1.31006	0.273723	4.78608	1.70072e-06	5.26084e-06
CRV15_RS06845	93.8599	-0.97761	0.293511	-3.33075	0.000866137	0.00189391
CRV15_RS06850	2638.07	0.158049	0.204637	0.772339	0.439914	0.532346
CRV15_RS06855	264.297	1.20051	0.193233	6.21277	5.20594e-10	2.19069e-09
CRV15_RS06860	58.1214	1.04348	0.309597	3.37046	0.000750434	0.0016569
CRV15_RS06865	83.7787	0.038304	0.26358	0.145322	0.884457	0.911136
CRV15_RS06870	43.67	1.04329	0.360566	2.89348	0.00381002	0.00755777
CRV15_RS06880	1028.3	1.65176	0.218041	7.57548	3.578e-14	2.00298e-13
CRV15_RS06885	34.2741	-1.28545	0.411694	-3.12236	0.00179409	0.00374121
CRV15_RS06890	939.803	0.446556	0.179936	2.48174	0.0130741	0.0234129
CRV15_RS06895	110.124	0.409103	0.254246	1.60909	0.107597	0.159102
CRV15_RS06900	54.3251	0.121	0.310682	0.389465	0.696932	0.760371
CRV15_RS06905	1405.45	0.649401	0.177134	3.66615	0.000246227	0.000587349
CRV15_RS06910	248.855	1.77658	0.199994	8.88318	6.49733e-19	4.8791e-18
CRV15_RS06915	105.859	1.31731	0.246435	5.34547	9.0184e-08	3.17395e-07
CRV15_RS06920	2462.05	-0.556436	0.190566	-2.91991	0.00350135	0.00699035
CRV15_RS06925	483.492	0.737231	0.175248	4.20679	2.59019e-05	6.97699e-05
CRV15_RS06930	672.166	0.075937	0.187171	0.405709	0.684957	0.750035
CRV15_RS06935	3007.18	-0.0593246	0.210387	-0.281978	0.77796	0.828686
CRV15_RS06940	2172.31	0.713926	0.156278	4.56832	4.91649e-06	1.43895e-05
CRV15_RS06945	34.3047	1.77761	0.411011	4.32497	1.5255e-05	4.21263e-05
CRV15_RS06950	379.251	1.36021	0.182674	7.44608	9.61555e-14	5.253e-13
CRV15_RS06955	650.324	-1.14807	0.200749	-5.71896	1.07179e-08	4.09022e-08
CRV15_RS06960	361.516	-0.189125	0.181986	-1.03923	0.298698	0.386069
CRV15_RS06965	980.46	-1.5014	0.189258	-7.93311	2.13727e-15	1.30385e-14
CRV15_RS06970	639.728	0.831041	0.196118	4.23746	2.26066e-05	6.13311e-05
CRV15_RS06975	392.167	0.385371	0.218322	1.76515	0.0775378	0.119327
CRV15_RS06980	1233.61	0.191244	0.171346	1.11612	0.264369	0.348827
CRV15_RS06985	974.122	-0.272058	0.18118	-1.50159	0.133203	0.192238
CRV15_RS06990	75.0931	0.674854	0.299564	2.25279	0.0242727	0.0412187
CRV15_RS06995	88.1005	-0.116921	0.262069	-0.446144	0.655493	0.723523
CRV15_RS07000	22.4059	0.166235	0.461915	0.359882	0.718935	0.779496
CRV15_RS07005	2549.06	2.23641	0.158517	14.1083	3.37399e-45	6.84467e-44
CRV15_RS07010	13340.5	1.99552	0.147727	13.5082	1.39966e-41	2.53656e-40
CRV15_RS07015	1876.41	0.0446169	0.192578	0.231683	0.816785	0.860333
CRV15_RS07020	2294.04	1.22259	0.153121	7.98445	1.41154e-15	8.73662e-15
CRV15_RS07025	10112.8	-1.49347	0.148237	-10.0749	7.135e-24	6.81032e-23
CRV15_RS07030	106.957	-0.28307	0.253305	-1.1175	0.263779	0.348289
CRV15_RS07035	24.7292	-0.798351	0.44572	-1.79115	0.0732692	0.113296
CRV15_RS07040	2202.99	0.229116	0.165914	1.38094	0.167298	0.234909
CRV15_RS07045	1824.79	-0.494864	0.16545	-2.99102	0.00278049	0.0056491
CRV15_RS07050	42.9176	-0.847081	0.352992	-2.39972	0.0164078	0.0288581
CRV15_RS07055	475.497	-0.025652	0.198107	-0.129485	0.896974	0.920265
CRV15_RS07060	5298.14	-3.59484	0.162011	-22.1889	4.39165e-109	3.7307e-107
CRV15_RS07065	260.837	-0.699886	0.23403	-2.99058	0.00278448	0.0056555
CRV15_RS07070	119.19	0.736941	0.271111	2.71822	0.00656336	0.012404
CRV15_RS07075	258.103	0.912215	0.199932	4.56262	5.05183e-06	1.47729e-05
CRV15_RS07080	4061.23	0.960847	0.167026	5.7527	8.7831e-09	3.37804e-08
CRV15_RS07085	1750.18	-0.883294	0.161281	-5.47673	4.33261e-08	1.56953e-07
CRV15_RS07090	128.957	2.74449	0.259384	10.5808	3.65839e-26	3.92151e-25
CRV15_RS07095	214.043	0.472568	0.203751	2.31935	0.0203763	0.0351697
CRV15_RS07100	23.1052	0.225819	0.459907	0.49101	0.623419	0.697294
CRV15_RS07105	374.361	-0.882273	0.182068	-4.84584	1.26077e-06	3.95941e-06
CRV15_RS07110	6171.35	3.44349	0.173837	19.8087	2.50306e-87	1.30852e-85
CRV15_RS07115	9592.93	3.49359	0.164286	21.2652	2.38254e-100	1.58742e-98
CRV15_RS07120	4237.74	3.65149	0.164764	22.1619	8.0087e-109	6.63745e-107
CRV15_RS07125	4340.96	3.36325	0.182332	18.4458	5.6363e-76	2.36446e-74
CRV15_RS07130	1133.63	3.50874	0.175031	20.0464	2.16962e-89	1.17022e-87
CRV15_RS07135	1678.39	3.06087	0.178593	17.1388	7.62718e-66	2.57882e-64
CRV15_RS07140	419.84	2.88334	0.194618	14.8154	1.16448e-49	2.65564e-48
CRV15_RS07145	1967.05	2.68553	0.176997	15.1727	5.36021e-52	1.31509e-50
CRV15_RS07150	1001.9	2.62106	0.192316	13.6289	2.69583e-42	4.96501e-41
CRV15_RS07155	993.894	2.49687	0.173048	14.4288	3.41176e-47	7.22315e-46
CRV15_RS07160	377.787	1.82442	0.246449	7.40281	1.33331e-13	7.25472e-13
CRV15_RS07165	1102.8	2.20274	0.191325	11.5131	1.13387e-30	1.46498e-29
CRV15_RS07170	306.619	-0.86929	0.219486	-3.96057	7.47726e-05	0.000189964
CRV15_RS07175	382.162	-0.835892	0.214065	-3.90485	9.42847e-05	0.000236268
CRV15_RS07180	276.753	-0.668931	0.205294	-3.25841	0.00112038	0.00241106
CRV15_RS07185	1069.56	-0.6326	0.176865	-3.57673	0.00034792	0.000810582
CRV15_RS07190	12229.6	-1.87739	0.171435	-10.951	6.57016e-28	7.61959e-27
CRV15_RS07195	4000.41	-1.88469	0.168339	-11.1957	4.27781e-29	5.21939e-28
CRV15_RS07200	11424.9	-1.84782	0.17641	-10.4746	1.13057e-25	1.17843e-24
CRV15_RS07205	2139.28	-1.46616	0.167734	-8.74102	2.31023e-18	1.68458e-17
CRV15_RS07210	4125.06	-1.47927	0.166941	-8.861	7.92979e-19	5.92859e-18
CRV15_RS07215	3936.33	-1.98799	0.163226	-12.1794	4.00283e-34	5.70298e-33
CRV15_RS07220	3755.83	-1.27096	0.196542	-6.4666	1.00232e-10	4.41751e-10
CRV15_RS07225	1305.07	-0.856151	0.197837	-4.32756	1.5077e-05	4.17197e-05
CRV15_RS07230	1291.16	-0.593547	0.205395	-2.88978	0.0038551	0.00763604
CRV15_RS07235	116.449	2.29213	0.301887	7.59269	3.13333e-14	1.75839e-13
CRV15_RS07240	37.081	0.728425	0.372185	1.95716	0.0503292	0.0808408
CRV15_RS07245	192.842	0.154694	0.20358	0.759867	0.447334	0.539308
CRV15_RS07250	388.549	1.10624	0.183053	6.04327	1.51023e-09	6.12384e-09
CRV15_RS07255	906.726	1.11378	0.192226	5.79412	6.86821e-09	2.65962e-08
CRV15_RS07260	3865.64	0.934482	0.200961	4.65007	3.31822e-06	9.90365e-06
CRV15_RS07265	3407.08	0.74689	0.152402	4.90081	9.5444e-07	3.04802e-06
CRV15_RS07270	6562.14	0.643905	0.162131	3.97151	7.14179e-05	0.000182116
CRV15_RS07275	6405.39	-0.173429	0.159599	-1.08666	0.277189	0.362335
CRV15_RS07280	834.397	-0.832264	0.182468	-4.56115	5.08747e-06	1.48707e-05
CRV15_RS07285	1729.86	-0.53393	0.165004	-3.23585	0.0012128	0.00259433
CRV15_RS07290	1412.09	-0.454764	0.167453	-2.71577	0.00661215	0.0124892
CRV15_RS07295	837.538	-0.158878	0.17207	-0.923335	0.355833	0.446829
CRV15_RS07300	332.899	1.59117	0.263259	6.04411	1.50238e-09	6.09926e-09
CRV15_RS07305	909.521	1.96281	0.218306	8.99109	2.44782e-19	1.87547e-18
CRV15_RS07310	3.04301	0.0839042	1.15835	0.0724344	0.942256	0.955472
CRV15_RS07315	23.5437	-0.141443	0.470001	-0.300942	0.763459	0.816238
CRV15_RS07325	22.5899	-0.84412	0.501768	-1.68229	0.0925121	0.139188
CRV15_RS07330	5.40805	0.610603	0.877715	0.695673	0.486634	0.57541
CRV15_RS07335	32.7411	-1.58431	0.404574	-3.91599	9.00333e-05	0.000226282
CRV15_RS07340	8.27954	-1.35859	0.765302	-1.77523	0.0758597	0.117062
CRV15_RS07345	6.62262	-1.88874	0.909249	-2.07725	0.0377785	0.0621202
CRV15_RS07350	2.68368	-1.18349	1.29089	-0.916797	0.359249	0.450453
CRV15_RS07355	5.45515	0.0847571	0.868661	0.0975721	0.922272	0.940258
CRV15_RS07360	54.524	0.367625	0.325027	1.13106	0.25803	0.342361
CRV15_RS07365	7.16186	-1.09177	0.884169	-1.2348	0.216905	0.294169
CRV15_RS07370	0.804812	-1.9057	2.4148	-0.789177	0.430009
CRV15_RS07375	1.11131	0.173846	2.11086	0.082358	0.934362
CRV15_RS07380	2.65546	0.346148	1.26352	0.273955	0.784119	0.834331
CRV15_RS07385	0.628555	-0.0721346	2.52545	-0.0285631	0.977213
CRV15_RS07390	4.99716	-0.806314	0.954902	-0.844395	0.398449	0.491266
CRV15_RS07395	3.83023	0.262721	1.1685	0.224837	0.822106	0.864063
CRV15_RS07410	486.179	-2.80304	0.219015	-12.7984	1.67399e-37	2.65805e-36
CRV15_RS07415	404.447	-2.80162	0.204738	-13.6839	1.2667e-42	2.35849e-41
CRV15_RS07420	259.216	-2.57671	0.244961	-10.5189	7.07164e-26	7.45099e-25
CRV15_RS07425	164.365	-2.37928	0.251098	-9.47551	2.65469e-21	2.25234e-20
CRV15_RS07430	233.422	0.605489	0.213784	2.83225	0.00462212	0.00899798
CRV15_RS07440	12.7711	1.96269	0.638136	3.07567	0.00210033	0.00434252
CRV15_RS07445	29.465	-0.611903	0.409097	-1.49574	0.134722	0.194293
CRV15_RS07450	2906.04	-0.120764	0.160895	-0.750577	0.452907	0.544386
CRV15_RS07455	3305.87	0.387107	0.199161	1.94369	0.0519327	0.0830435
CRV15_RS07460	45496.7	0.145191	0.162144	0.895448	0.370548	0.46147
CRV15_RS07465	72031.6	-0.745115	0.158819	-4.6916	2.71083e-06	8.16977e-06
CRV15_RS07470	20709.4	0.00696281	0.197269	0.035296	0.971844	0.977432
CRV15_RS07475	78855.2	-0.527798	0.171595	-3.07583	0.00209917	0.00434168
CRV15_RS07480	23287.9	0.0342246	0.189428	0.180674	0.856624	0.892065
CRV15_RS07485	43501.5	-0.63656	0.140544	-4.52926	5.91894e-06	1.71317e-05
CRV15_RS07490	49576.4	-0.719011	0.167792	-4.28513	1.82634e-05	5.00073e-05
CRV15_RS07495	30573.9	-0.144882	0.1602	-0.904381	0.365793	0.456553
CRV15_RS07500	1359.6	0.468084	0.157519	2.9716	0.00296251	0.00599204
CRV15_RS07505	10311.6	0.818064	0.176616	4.63187	3.62378e-06	1.07355e-05
CRV15_RS07510	27269.6	-0.4549	0.158885	-2.86308	0.00419548	0.00823347
CRV15_RS07515	55898.9	0.015747	0.151747	0.103771	0.917351	0.936646
CRV15_RS07520	41096.2	0.510506	0.178178	2.86514	0.00416819	0.00818413
CRV15_RS07525	28257.4	-0.352268	0.15871	-2.21958	0.0264475	0.0446851
CRV15_RS07530	178454	-1.1108	0.151585	-7.32787	2.33838e-13	1.24934e-12
CRV15_RS07535	31732.4	-0.58028	0.153015	-3.79231	0.000149255	0.000365263
CRV15_RS07540	28528.2	-0.498199	0.157606	-3.16105	0.00157202	0.00330962
CRV15_RS07545	60967.9	-0.0886297	0.152064	-0.582846	0.559997	0.642753
CRV15_RS07550	5709.45	-0.18616	0.170941	-1.08903	0.276141	0.361243
CRV15_RS07555	42381.6	-1.12122	0.176739	-6.34391	2.24008e-10	9.66577e-10
CRV15_RS07560	12195.9	0.515161	0.18809	2.7389	0.00616449	0.0117284
CRV15_RS07565	52068.9	-1.53879	0.158994	-9.67834	3.72721e-22	3.29819e-21
CRV15_RS07570	19166.2	-0.373228	0.149076	-2.50361	0.0122933	0.0221137
CRV15_RS07575	2316.06	-1.24129	0.182217	-6.81216	9.61434e-12	4.57236e-11
CRV15_RS07585	24307.8	-0.875928	0.148242	-5.90878	3.44646e-09	1.36175e-08
CRV15_RS07590	3755.1	-0.431331	0.149634	-2.88257	0.00394444	0.00779255
CRV15_RS07595	3110.45	-0.937299	0.155141	-6.04161	1.52585e-09	6.17981e-09
CRV15_RS07600	14518.4	-0.614997	0.15433	-3.98494	6.74969e-05	0.000172772
CRV15_RS07605	6661.97	-0.721154	0.168406	-4.28222	1.85034e-05	5.06441e-05
CRV15_RS07610	28271.4	-0.937475	0.166665	-5.6249	1.85615e-08	6.96543e-08
CRV15_RS07615	18697.7	0.899959	0.170927	5.26516	1.4007e-07	4.84436e-07
CRV15_RS07620	6576.66	0.577516	0.14575	3.96237	7.4208e-05	0.000188742
CRV15_RS07625	119.322	1.31658	0.24482	5.37776	7.54187e-08	2.6709e-07
CRV15_RS07630	40.1097	0.604796	0.351803	1.71913	0.0855901	0.130128
CRV15_RS07635	538.246	0.583296	0.214777	2.71581	0.0066113	0.0124892
CRV15_RS07640	644.331	0.39116	0.167887	2.3299	0.0198116	0.0342507
CRV15_RS07650	20.8144	-0.423592	0.486447	-0.870788	0.38387	0.475707
CRV15_RS07655	35.4743	0.4105	0.367808	1.11607	0.264392	0.348827
CRV15_RS07660	155.022	0.375363	0.239575	1.56678	0.117165	0.171348
CRV15_RS07665	32.7654	1.01549	0.391741	2.59224	0.00953538	0.0175047
CRV15_RS07670	8.54944	-0.312011	0.84028	-0.371318	0.710401	0.771752
CRV15_RS07675	3.83655	-0.408246	1.10759	-0.36859	0.712433	0.773508
CRV15_RS07680	233.293	0.838624	0.204617	4.0985	4.1584e-05	0.000109494
CRV15_RS07685	1837.97	1.82175	0.186102	9.78899	1.2555e-22	1.13765e-21
CRV15_RS07690	699.78	-0.628327	0.170518	-3.68481	0.000228874	0.000548845
CRV15_RS07705	455.732	-1.67336	0.201299	-8.31281	9.34582e-17	6.25755e-16
CRV15_RS07710	387.203	-3.35807	0.241754	-13.8905	7.2364e-44	1.38142e-42
CRV15_RS07715	75.4711	-0.657803	0.275434	-2.38824	0.0169293	0.0297137
CRV15_RS07720	410.527	0.358203	0.192877	1.85716	0.0632885	0.0993552
CRV15_RS07725	20.5864	1.11487	0.483089	2.3078	0.0210105	0.0361579
CRV15_RS07730	15.5777	0.464652	0.550524	0.844018	0.398659	0.491436
CRV15_RS07735	112.908	-0.5094	0.245611	-2.07401	0.0380781	0.0625674
CRV15_RS07740	502.177	1.16088	0.171527	6.76791	1.30658e-11	6.15776e-11
CRV15_RS07745	3387.63	0.598578	0.202663	2.95356	0.00314129	0.0063329
CRV15_RS07750	2748.2	1.48464	0.159865	9.28686	1.58914e-20	1.30432e-19
CRV15_RS07755	164.966	1.05093	0.21293	4.93554	7.99284e-07	2.56708e-06
CRV15_RS07760	92.7787	-0.300371	0.261889	-1.14694	0.251407	0.334946
CRV15_RS07765	49.2031	0.535093	0.321675	1.66346	0.0962209	0.144035
CRV15_RS07770	16.1632	1.54564	0.56966	2.71327	0.0066622	0.0125698
CRV15_RS07775	809.602	-1.74914	0.172171	-10.1593	3.01135e-24	2.92777e-23
CRV15_RS07780	281.654	-1.99221	0.217162	-9.17386	4.56379e-20	3.63179e-19
CRV15_RS07785	155.47	-1.46391	0.237336	-6.16808	6.91225e-10	2.87665e-09
CRV15_RS07790	251.447	-1.36134	0.207586	-6.55796	5.45479e-11	2.45339e-10
CRV15_RS07795	1065.08	0.249947	0.159897	1.56318	0.11801	0.172436
CRV15_RS07800	53.2356	-0.0303321	0.331912	-0.0913859	0.927186	0.944559
CRV15_RS07805	56.1612	-0.231608	0.317372	-0.72977	0.465531	0.556117
CRV15_RS07810	849.473	-0.921682	0.188789	-4.88208	1.04974e-06	3.32899e-06
CRV15_RS07815	40.0255	0.48111	0.354515	1.35709	0.174752	0.243763
CRV15_RS07820	1569.54	2.26937	0.185645	12.2242	2.3073e-34	3.3081e-33
CRV15_RS07825	689.761	-1.19302	0.170872	-6.98194	2.9113e-12	1.43683e-11
CRV15_RS07830	956.61	0.0606922	0.22772	0.266521	0.789838	0.839061
CRV15_RS07835	544.389	0.0219459	0.178766	0.122763	0.902295	0.924607
CRV15_RS07845	35512.3	1.21232	0.155825	7.78001	7.25184e-15	4.28552e-14
CRV15_RS07850	599.616	1.87551	0.225992	8.299	1.04992e-16	7.01599e-16
CRV15_RS07855	2083.74	0.732224	0.178034	4.11284	3.9082e-05	0.000103226
CRV15_RS07860	167.197	1.63392	0.255513	6.39466	1.60908e-10	7.00695e-10
CRV15_RS07865	24.4385	1.16647	0.466673	2.49954	0.0124356	0.0223518
CRV15_RS07870	90.7234	-0.586848	0.335341	-1.75	0.0801177	0.122741
CRV15_RS07875	18.7754	1.71867	0.559635	3.07105	0.00213307	0.00440485
CRV15_RS07880	37.2501	1.88399	0.399926	4.71085	2.46682e-06	7.47747e-06
CRV15_RS07885	628.213	2.67683	0.197156	13.5772	5.4654e-42	1.00115e-40
CRV15_RS07890	2830.55	-0.976459	0.165802	-5.88931	3.87802e-09	1.52694e-08
CRV15_RS07895	2167.19	0.135366	0.158116	0.856116	0.391933	0.484287
CRV15_RS07900	3851.11	-1.83911	0.16764	-10.9706	5.29173e-28	6.16854e-27
CRV15_RS07905	1152.66	-2.43154	0.196681	-12.3628	4.15294e-35	6.05652e-34
CRV15_RS07910	635.824	-2.39956	0.187072	-12.8269	1.15857e-37	1.85262e-36
CRV15_RS07915	1580.11	2.30907	0.184013	12.5484	4.0561e-36	6.08504e-35
CRV15_RS07920	195.589	-0.0196412	0.221964	-0.0884886	0.929488	0.946196
CRV15_RS07925	78.3523	1.41979	0.283114	5.0149	5.30603e-07	1.73031e-06
CRV15_RS07930	6548.51	1.06686	0.187222	5.69836	1.20963e-08	4.6054e-08
CRV15_RS07935	28.1344	0.430078	0.430642	0.99869	0.317945	0.406979
CRV15_RS07940	192.803	1.12244	0.228138	4.91998	8.65527e-07	2.77197e-06
CRV15_RS07945	6574.35	-0.00365197	0.143257	-0.0254924	0.979662	0.983279
CRV15_RS07950	141.898	-2.01912	0.262444	-7.69353	1.43136e-14	8.23666e-14
CRV15_RS07955	29.7529	-0.10731	0.408904	-0.262433	0.792988	0.84074
CRV15_RS07960	507.722	-3.09716	0.196305	-15.7773	4.45756e-56	1.20213e-54
CRV15_RS07965	853.13	-4.56837	0.220592	-20.7096	2.84055e-95	1.66417e-93
CRV15_RS07970	28.1249	0.016451	0.40217	0.0409056	0.967371	0.973964
CRV15_RS07975	55.3437	-0.170893	0.305908	-0.558643	0.576405	0.656156
CRV15_RS07980	31.7897	0.582271	0.391259	1.4882	0.136699	0.19674
CRV15_RS07985	1015.75	-1.16673	0.205579	-5.67531	1.38437e-08	5.24133e-08
CRV15_RS07990	949.461	-1.17115	0.158673	-7.38095	1.57163e-13	8.51736e-13
CRV15_RS07995	239.647	1.30596	0.23463	5.56604	2.60592e-08	9.63538e-08
CRV15_RS08000	837.466	-0.173674	0.159695	-1.08753	0.276801	0.361967
CRV15_RS08005	2295.44	-0.680971	0.191959	-3.54748	0.000388931	0.000898734
CRV15_RS08010	504.663	0.567413	0.200486	2.83018	0.00465215	0.00904089
CRV15_RS08015	145.732	0.869782	0.227972	3.81529	0.000136021	0.000334768
CRV15_RS08020	389.798	0.457422	0.179914	2.54245	0.0110079	0.0199652
CRV15_RS08025	205.577	0.552983	0.208655	2.65022	0.00804389	0.0149894
CRV15_RS08030	211.02	0.729843	0.223022	3.27251	0.00106596	0.00230342
CRV15_RS08035	505.885	0.657942	0.181501	3.625	0.000288965	0.000682115
CRV15_RS08040	510.288	-0.985408	0.198853	-4.95546	7.21585e-07	2.32522e-06
CRV15_RS08045	253.392	-0.598803	0.205667	-2.91152	0.0035968	0.00716828
CRV15_RS08050	67.1463	-0.87882	0.37938	-2.31647	0.0205329	0.0353987
CRV15_RS08055	2056.26	-0.103378	0.156538	-0.660404	0.508995	0.595785
CRV15_RS08060	1040.31	-1.17971	0.195264	-6.04161	1.52586e-09	6.17981e-09
CRV15_RS08065	1335.16	-0.86022	0.182604	-4.71085	2.46681e-06	7.47747e-06
CRV15_RS08070	1134.38	0.367371	0.154629	2.37583	0.0175096	0.0305744
CRV15_RS08075	77.8933	-0.233927	0.29265	-0.799342	0.424092	0.516882
CRV15_RS08080	189.118	-0.21305	0.215159	-0.990198	0.322077	0.411435
CRV15_RS08085	618.722	1.35752	0.168362	8.06314	7.43608e-16	4.67489e-15
CRV15_RS08090	6332.2	1.92652	0.171073	11.2614	2.03506e-29	2.51917e-28
CRV15_RS08095	81.6495	1.09104	0.311266	3.50517	0.000456311	0.00104379
CRV15_RS08100	284.536	0.939855	0.214199	4.38776	1.14522e-05	3.22009e-05
CRV15_RS08105	252.527	1.7689	0.226152	7.82174	5.20998e-15	3.10044e-14
CRV15_RS08110	851.56	0.378696	0.248223	1.52563	0.127102	0.18453
CRV15_RS08115	284.135	0.191734	0.226574	0.84623	0.397424	0.49027
CRV15_RS08120	60.3663	1.58478	0.313003	5.06315	4.12384e-07	1.35915e-06
CRV15_RS08125	215.021	1.62628	0.242186	6.715	1.88064e-11	8.78409e-11
CRV15_RS08130	281.014	-0.967922	0.246917	-3.92003	8.85365e-05	0.000222767
CRV15_RS08135	162.712	-0.932947	0.232752	-4.00833	6.11506e-05	0.000157238
CRV15_RS08140	87798.1	0.956013	0.173756	5.50204	3.75421e-08	1.37022e-07
CRV15_RS08145	2496.04	1.38407	0.162716	8.50606	1.79936e-17	1.25164e-16
CRV15_RS08155	394.632	1.48196	0.225199	6.58064	4.68422e-11	2.11521e-10
CRV15_RS08165	16697.3	0.136435	0.178564	0.764072	0.444824	0.536664
CRV15_RS08170	430.454	-0.248011	0.22465	-1.10399	0.269597	0.354319
CRV15_RS08175	393.943	0.366523	0.219544	1.66948	0.0950227	0.142492
CRV15_RS08180	66.6592	0.204997	0.299008	0.685591	0.492971	0.581133
CRV15_RS08185	253.928	0.759652	0.206676	3.67556	0.000237326	0.000567311
CRV15_RS08190	337.546	-0.166783	0.195969	-0.851068	0.394731	0.487567
CRV15_RS08195	1916.24	0.779443	0.153514	5.07735	3.82745e-07	1.26761e-06
CRV15_RS08200	121.798	0.675385	0.238662	2.82988	0.00465652	0.0090468
CRV15_RS08205	1410.04	0.615	0.183283	3.35547	0.000792301	0.00174255
CRV15_RS08210	114.066	2.01865	0.284006	7.10777	1.17929e-12	5.99884e-12
CRV15_RS08215	4114.55	2.03393	0.185277	10.9778	4.88922e-28	5.72882e-27
CRV15_RS08220	121.198	0.438144	0.243014	1.80296	0.0713951	0.110734
CRV15_RS08225	366.067	0.927405	0.186517	4.97223	6.61859e-07	2.13986e-06
CRV15_RS08230	3079.7	-0.24116	0.166734	-1.44638	0.14807	0.21074
CRV15_RS08235	17779.9	0.0756363	0.183509	0.412166	0.680218	0.745847
CRV15_RS08240	716.866	1.05713	0.161591	6.54202	6.06917e-11	2.72251e-10
CRV15_RS08245	1140.25	0.635484	0.248041	2.56201	0.0104068	0.0189559
CRV15_RS08250	273.576	0.200613	0.207179	0.968306	0.332891	0.423024
CRV15_RS08255	734.179	0.823611	0.22043	3.73639	0.000186684	0.000452462
CRV15_RS08260	485.954	1.84802	0.247412	7.46943	8.05454e-14	4.42511e-13
CRV15_RS08265	201.866	1.39813	0.207044	6.75282	1.45004e-11	6.81969e-11
CRV15_RS08270	47.7701	1.12517	0.374941	3.00091	0.00269175	0.00547863
CRV15_RS08275	899.652	0.448567	0.173892	2.57957	0.00989225	0.018106
CRV15_RS08280	17.8476	0.139935	0.574962	0.243382	0.80771	0.853185
CRV15_RS08285	1804.27	1.86804	0.155284	12.0298	2.47692e-33	3.44942e-32
CRV15_RS08290	5763.84	-1.41079	0.177729	-7.93791	2.05622e-15	1.25893e-14
CRV15_RS08295	144.957	-2.36222	0.281763	-8.38372	5.12793e-17	3.48146e-16
CRV15_RS08300	124.445	-1.8165	0.303588	-5.98343	2.18483e-09	8.74962e-09
CRV15_RS08305	12.9233	0.130582	0.679232	0.19225	0.847546	0.884374
CRV15_RS08310	5.80218	-0.029275	0.936343	-0.0312653	0.975058	0.979237
CRV15_RS08315	7.52444	0.139645	0.833922	0.167456	0.867011	0.899256
CRV15_RS08320	21.7898	0.296682	0.484757	0.612022	0.540523	0.625365
CRV15_RS08325	470.535	0.861954	0.199457	4.3215	1.54972e-05	4.27603e-05
CRV15_RS08330	1267.8	1.68635	0.153285	11.0014	3.7614e-28	4.43024e-27
CRV15_RS08335	276.638	0.030756	0.206921	0.148637	0.88184	0.908992
CRV15_RS08340	1692.28	1.30934	0.16258	8.05352	8.0443e-16	5.04793e-15
CRV15_RS08345	787.973	-0.722175	0.166908	-4.32679	1.51296e-05	4.18481e-05
CRV15_RS08350	241.713	-0.252996	0.227322	-1.11294	0.265736	0.350396
CRV15_RS08355	890.395	-1.60336	0.196914	-8.14243	3.87428e-16	2.48862e-15
CRV15_RS08360	3567.21	0.328491	0.154777	2.12235	0.0338086	0.0559989
CRV15_RS08365	312.736	0.604624	0.196232	3.08116	0.00206193	0.00427221
CRV15_RS08370	1.82386	3.23507	1.95791	1.65231	0.0984718
CRV15_RS08375	48.7804	0.25909	0.322948	0.802266	0.422399	0.515188
CRV15_RS08380	15.9631	0.0544989	0.558131	0.0976453	0.922214	0.940258
CRV15_RS08385	182.237	0.106755	0.218086	0.489508	0.624482	0.698138
CRV15_RS08390	24.1077	1.19954	0.45643	2.62809	0.0085865	0.0159089
CRV15_RS08395	634.712	2.39106	0.223858	10.6811	1.24729e-26	1.3606e-25
CRV15_RS08400	343.426	1.65169	0.191455	8.62706	6.2951e-18	4.48573e-17
CRV15_RS08405	34.5131	0.425646	0.379281	1.12224	0.261758	0.346294
CRV15_RS08415	3594.3	4.17986	0.191571	21.8188	1.53727e-105	1.12336e-103
CRV15_RS08420	284.911	2.31334	0.254091	9.10435	8.67822e-20	6.81817e-19
CRV15_RS08425	71.6036	-0.172829	0.288628	-0.598795	0.549309	0.633567
CRV15_RS08430	45.1533	2.75843	0.414359	6.6571	2.7928e-11	1.28416e-10
CRV15_RS08435	7.18291	2.99665	0.960072	3.12128	0.00180069	0.00375268
CRV15_RS08440	3497.52	1.16514	0.159729	7.29443	2.99916e-13	1.5874e-12
CRV15_RS08445	546.198	0.473812	0.189111	2.50547	0.012229	0.0220155
CRV15_RS08450	1657.27	-0.142903	0.179713	-0.795171	0.426514	0.519438
CRV15_RS08455	798.427	-0.125815	0.158744	-0.792569	0.428029	0.520466
CRV15_RS08460	1143.22	2.47949	0.246554	10.0566	8.59189e-24	8.13238e-23
CRV15_RS08465	5832.71	1.1033	0.170145	6.48444	8.90624e-11	3.94312e-10
CRV15_RS08470	94.4337	0.731545	0.262954	2.78203	0.00540205	0.0103766
CRV15_RS08475	1640.86	-0.54815	0.225999	-2.42546	0.0152891	0.0270727
CRV15_RS08480	1067.4	0.700664	0.215013	3.25871	0.0011192	0.00240928
CRV15_RS08485	70.6835	1.35755	0.310621	4.37044	1.23994e-05	3.46918e-05
CRV15_RS08490	35.302	2.08528	0.484569	4.30337	1.68216e-05	4.6227e-05
CRV15_RS08495	75.0357	-0.525194	0.294517	-1.78324	0.0745474	0.115142
CRV15_RS08500	2912.16	1.27668	0.186768	6.83565	8.16323e-12	3.90136e-11
CRV15_RS08505	427.55	0.17025	0.214981	0.791932	0.4284	0.520638
CRV15_RS08510	149.151	-2.31137	0.292445	-7.90361	2.7095e-15	1.63387e-14
CRV15_RS08515	448.267	-0.313757	0.174458	-1.79846	0.0721039	0.111672
CRV15_RS08520	4134.13	-1.49902	0.19287	-7.77217	7.71501e-15	4.54737e-14
CRV15_RS08525	50.8408	0.37251	0.345497	1.07819	0.280951	0.366476
CRV15_RS08530	22.6923	0.662945	0.480872	1.37863	0.168009	0.23564
CRV15_RS08535	2525.79	0.490248	0.156393	3.13472	0.00172019	0.00359594
CRV15_RS08545	285.746	1.34182	0.203786	6.58444	4.56606e-11	2.06598e-10
CRV15_RS08550	2300.99	0.706035	0.199288	3.54279	0.000395921	0.000913642
CRV15_RS08555	20724.5	-1.47239	0.190459	-7.73074	1.06924e-14	6.21071e-14
CRV15_RS08560	908.816	0.140992	0.164288	0.8582	0.390782	0.483216
CRV15_RS08565	14.5481	-0.411265	0.569239	-0.722483	0.469998	0.560428
CRV15_RS08570	14.683	-0.344396	0.550027	-0.626143	0.531221	0.617178
CRV15_RS08575	18.7448	-0.29268	0.543501	-0.538509	0.590226	0.667417
CRV15_RS08580	20.1605	-0.717133	0.514872	-1.39284	0.163669	0.230431
CRV15_RS08585	187.849	0.26077	0.20884	1.24866	0.211791	0.288155
CRV15_RS08590	1026.66	-0.196497	0.189547	-1.03667	0.299889	0.387388
CRV15_RS08595	1746.53	-0.178857	0.162896	-1.09798	0.272214	0.357205
CRV15_RS08600	1651.61	-0.254179	0.158928	-1.59933	0.109747	0.161928
CRV15_RS08605	2332.66	-0.8411	0.185548	-4.53305	5.81369e-06	1.68557e-05
CRV15_RS08610	20368.2	-0.913354	0.174758	-5.22639	1.72853e-07	5.90603e-07
CRV15_RS08615	4566.16	-0.737646	0.175596	-4.20081	2.65962e-05	7.1555e-05
CRV15_RS08625	4226.71	0.0879257	0.17498	0.502489	0.615324	0.690056
CRV15_RS08630	31.9845	1.85775	0.467979	3.96972	7.19558e-05	0.000183219
CRV15_RS08635	541.422	-0.344965	0.171088	-2.01629	0.0437692	0.0713151
CRV15_RS08640	580.5	-2.19603	0.178262	-12.3191	7.14521e-35	1.03537e-33
CRV15_RS08645	583.684	-1.7314	0.179493	-9.64605	5.1088e-22	4.50317e-21
CRV15_RS08650	350.861	-2.26215	0.217098	-10.42	2.01013e-25	2.06983e-24
CRV15_RS08655	1626.49	0.882864	0.167341	5.27583	1.32154e-07	4.58457e-07
CRV15_RS08660	95.6046	-0.599667	0.2638	-2.27318	0.0230151	0.0392596
CRV15_RS08665	325.667	-0.455931	0.235563	-1.9355	0.0529296	0.0845182
CRV15_RS08670	3641.05	-1.21221	0.181063	-6.69495	2.15748e-11	1.00015e-10
CRV15_RS08675	123.694	-1.10714	0.239075	-4.63094	3.64013e-06	1.07792e-05
CRV15_RS08680	680.741	0.522362	0.181873	2.87213	0.00407712	0.00802435
CRV15_RS08685	4.96798	-0.724275	1.04384	-0.693859	0.487771	0.576403
CRV15_RS08690	1669.97	0.12318	0.179828	0.68499	0.49335	0.581378
CRV15_RS08695	1786.95	-0.462171	0.192428	-2.40178	0.0163153	0.0287177
CRV15_RS08700	54.1876	0.25986	0.362509	0.716838	0.473474	0.563582
CRV15_RS08705	582.593	0.645706	0.168644	3.82882	0.000128759	0.000317967
CRV15_RS08710	3169.53	-0.296291	0.176891	-1.67499	0.0939353	0.141048
CRV15_RS08715	92.1271	-0.120771	0.268237	-0.450242	0.652536	0.720709
CRV15_RS08720	521.519	1.88636	0.183104	10.3021	6.89204e-25	6.91851e-24
CRV15_RS08725	42.5998	1.11133	0.360372	3.08384	0.00204345	0.00423651
CRV15_RS08730	1044.75	0.525687	0.176104	2.9851	0.0028349	0.00574445
CRV15_RS08735	1184.31	-0.166286	0.174655	-0.952084	0.341054	0.4313
CRV15_RS08740	1441.37	-1.45225	0.163768	-8.86773	7.46499e-19	5.58724e-18
CRV15_RS08745	1211.73	-2.08626	0.208193	-10.0208	1.23522e-23	1.16107e-22
CRV15_RS08750	939.727	0.447656	0.187977	2.38144	0.0172449	0.0301897
CRV15_RS08755	7411.44	1.12048	0.160088	6.99919	2.57449e-12	1.27616e-11
CRV15_RS08760	1979.58	-0.38248	0.146856	-2.60446	0.00920182	0.0169565
CRV15_RS08765	666.2	3.33708	0.201675	16.5469	1.68641e-61	5.23325e-60
CRV15_RS08770	393.041	-0.20135	0.185783	-1.08379	0.278457	0.363782
CRV15_RS08775	1569.27	0.638406	0.154862	4.12243	3.74893e-05	9.91737e-05
CRV15_RS08780	4619.65	2.43325	0.196265	12.3978	2.68733e-35	3.93601e-34
CRV15_RS08785	958.889	5.24184	0.22012	23.8136	2.41437e-125	2.56376e-123
CRV15_RS08790	57.1312	-1.40183	0.326246	-4.29685	1.73245e-05	4.75707e-05
CRV15_RS08795	4.55073	1.15997	1.07896	1.07508	0.282337	0.368073
CRV15_RS08800	94.9896	0.26447	0.261434	1.01161	0.311722	0.400164
CRV15_RS08805	13.4145	1.56709	0.611048	2.5646	0.0103295	0.0188252
CRV15_RS08810	124.764	0.560568	0.263887	2.12427	0.0336475	0.0557592
CRV15_RS08815	99.0312	0.396843	0.25921	1.53097	0.125776	0.182878
CRV15_RS08820	4423.6	-5.31751	0.190637	-27.8934	3.21238e-171	9.09639e-169
CRV15_RS08825	1276.65	-5.44573	0.218968	-24.8699	1.57479e-136	2.27708e-134
CRV15_RS08830	795.726	0.800608	0.167201	4.78831	1.68194e-06	5.2075e-06
CRV15_RS08835	15830.6	0.966254	0.160081	6.03605	1.57935e-09	6.38886e-09
CRV15_RS08840	10581.9	-0.432001	0.190728	-2.26502	0.0235117	0.0400567
CRV15_RS08845	774.179	0.973796	0.179026	5.43943	5.34525e-08	1.92101e-07
CRV15_RS08850	2914.4	-2.15587	0.171333	-12.5829	2.62255e-36	3.99616e-35
CRV15_RS08855	20.3462	0.286581	0.484469	0.591535	0.554162	0.637779
CRV15_RS08860	26.183	-0.112544	0.46249	-0.243344	0.807739	0.853185
CRV15_RS08865	121.133	0.855819	0.308252	2.77637	0.00549702	0.0105352
CRV15_RS08870	307	0.103738	0.216349	0.479493	0.631588	0.703997
CRV15_RS08875	1478.58	-0.804085	0.168326	-4.77696	1.77963e-06	5.49494e-06
CRV15_RS08880	855.621	-0.575655	0.179215	-3.2121	0.00131768	0.00280607
CRV15_RS08885	360.265	0.675495	0.240442	2.80939	0.00496361	0.00959678
CRV15_RS08890	945.937	0.297888	0.216048	1.37881	0.167955	0.235636
CRV15_RS08895	503.669	-0.0588795	0.19174	-0.307079	0.758783	0.812845
CRV15_RS08900	140.871	-0.536969	0.295973	-1.81425	0.0696391	0.10825
CRV15_RS08905	193.645	-1.51826	0.218663	-6.9434	3.82777e-12	1.87552e-11
CRV15_RS08910	323.157	-1.26532	0.195609	-6.46859	9.89212e-11	4.36538e-10
CRV15_RS08915	1381.54	-1.63289	0.175846	-9.28594	1.60285e-20	1.31399e-19
CRV15_RS08925	10.3285	-0.384016	0.646102	-0.594358	0.552273	0.63582
CRV15_RS08930	902.532	-0.77796	0.177504	-4.38277	1.17177e-05	3.29201e-05
CRV15_RS08935	529.486	-1.59318	0.181192	-8.79278	1.45905e-18	1.07313e-17
CRV15_RS08940	1091.53	-0.760827	0.161385	-4.71438	2.42453e-06	7.35586e-06
CRV15_RS08945	71.3976	-0.565428	0.278883	-2.02748	0.0426138	0.0695159
CRV15_RS08950	3256.72	-1.62995	0.163926	-9.9432	2.70013e-23	2.49661e-22
CRV15_RS08955	476.084	1.48339	0.179595	8.25964	1.46115e-16	9.68775e-16
CRV15_RS08960	637.833	0.403161	0.216337	1.86358	0.0623812	0.098044
CRV15_RS08965	229.954	0.548221	0.202571	2.70632	0.00680333	0.012797
CRV15_RS08970	105.079	2.23163	0.313005	7.12969	1.00599e-12	5.13651e-12
CRV15_RS08975	275.881	1.76364	0.249484	7.06914	1.55895e-12	7.83625e-12
CRV15_RS08980	464.084	1.81345	0.175491	10.3335	4.96886e-25	5.04006e-24
CRV15_RS08985	1.34211	0.960951	1.88498	0.509794	0.610196
CRV15_RS08990	16.0494	1.00038	0.565692	1.76842	0.0769906	0.118646
CRV15_RS08995	13.7958	-0.640459	0.629578	-1.01728	0.309019	0.397669
CRV15_RS09000	1.15153	-2.49785	2.28175	-1.09471	0.273645
CRV15_RS09005	4.91591	0.963983	1.04458	0.922841	0.35609	0.446987
CRV15_RS09010	10.2493	-0.216417	0.666564	-0.324675	0.745427	0.801697
CRV15_RS09015	23.6522	-1.86744	0.479515	-3.89444	9.84245e-05	0.000246188
CRV15_RS09020	11.2905	-0.556813	0.67939	-0.819577	0.412457	0.504774
CRV15_RS09035	5890.15	-2.03556	0.169334	-12.021	2.75676e-33	3.82346e-32
CRV15_RS09040	45.3614	-1.83187	0.35952	-5.09533	3.48129e-07	1.15691e-06
CRV15_RS09045	7.12364	-0.45694	0.767513	-0.595351	0.551609	0.635163
CRV15_RS09055	1.86901	-0.524661	1.54697	-0.339155	0.734493
CRV15_RS09060	1.78913	1.53485	1.64544	0.932788	0.350929
CRV15_RS09065	2.23502	1.24294	1.69828	0.731884	0.464239
CRV15_RS09070	3.27376	1.36832	1.29866	1.05364	0.292049	0.378989
CRV15_RS09075	6.43115	0.0795201	0.975804	0.0814919	0.935051	0.950461
CRV15_RS09080	4.31309	-0.0521867	1.03332	-0.050504	0.959721	0.968314
CRV15_RS09085	3.43666	1.8646	1.24667	1.49566	0.134742	0.194293
CRV15_RS09090	3.04507	1.21166	1.25542	0.965147	0.334471	0.424793
CRV15_RS09095	12.2075	0.992176	0.731751	1.35589	0.175133	0.244245
CRV15_RS09100	7.37363	-0.498677	0.834048	-0.5979	0.549907	0.633848
CRV15_RS09105	29.2344	0.382774	0.403946	0.947587	0.34334	0.433706
CRV15_RS09110	21.994	-1.98828	0.493394	-4.0298	5.58236e-05	0.000144525
CRV15_RS09115	21.2776	1.07631	0.506297	2.12584	0.0335168	0.0555561
CRV15_RS09120	8119.23	1.15461	0.158235	7.29683	2.94635e-13	1.56067e-12
CRV15_RS09125	525.401	3.83771	0.207748	18.4729	3.41028e-76	1.44852e-74
CRV15_RS09130	17504.2	2.79196	0.180311	15.4841	4.44048e-54	1.13877e-52
CRV15_RS09135	943.804	-1.35264	0.179483	-7.53631	4.83466e-14	2.68434e-13
CRV15_RS09140	36.5374	-0.386068	0.402448	-0.959299	0.337408	0.427484
CRV15_RS09145	152.784	0.157315	0.222649	0.70656	0.47984	0.569324
CRV15_RS09150	123.484	-0.20255	0.294137	-0.688624	0.49106	0.579181
CRV15_RS09155	128.338	-0.606958	0.27835	-2.18055	0.0292164	0.0490379
CRV15_RS09160	60.112	1.70398	0.344756	4.94257	7.70991e-07	2.47855e-06
CRV15_RS09165	1250.99	1.86678	0.187565	9.95271	2.45405e-23	2.27217e-22
CRV15_RS09175	1506	0.716929	0.166337	4.3101	1.63182e-05	4.49042e-05
CRV15_RS09180	155.779	-0.0520687	0.253575	-0.205338	0.837308	0.876921
CRV15_RS09185	2221.66	-0.564628	0.19574	-2.88459	0.00391923	0.00775177
CRV15_RS09190	68.1452	-1.76784	0.307223	-5.75427	8.70192e-09	3.34871e-08
CRV15_RS09195	83.0211	-1.23064	0.279864	-4.3973	1.09608e-05	3.08701e-05
CRV15_RS09200	4.97296	-0.339295	1.0031	-0.338246	0.735178	0.79347
CRV15_RS09205	1700.99	1.49315	0.169267	8.82127	1.13173e-18	8.38738e-18
CRV15_RS09210	2654.2	1.73616	0.160379	10.8254	2.60966e-27	2.93629e-26
CRV15_RS09215	233.508	1.318	0.207816	6.34216	2.26569e-10	9.76387e-10
CRV15_RS09220	2236.19	0.598121	0.176617	3.38654	0.000707788	0.00156835
CRV15_RS09225	196.64	0.983862	0.253031	3.88831	0.000100946	0.000252124
CRV15_RS09235	148.391	1.96569	0.250086	7.86004	3.84012e-15	2.29529e-14
CRV15_RS09240	3615.43	-0.128591	0.192624	-0.667574	0.504406	0.591534
CRV15_RS09245	295.503	0.987171	0.187787	5.25687	1.4653e-07	5.05907e-07
CRV15_RS09250	204.341	0.814499	0.201047	4.05128	5.09372e-05	0.000132429
CRV15_RS09255	6295.01	2.32972	0.176628	13.1899	1.00257e-39	1.70337e-38
CRV15_RS09260	988.612	-0.896808	0.201175	-4.45784	8.2788e-06	2.35902e-05
CRV15_RS09265	709.69	0.918175	0.172785	5.31397	1.07259e-07	3.74389e-07
CRV15_RS09270	3887.08	-1.61346	0.156962	-10.2793	8.73421e-25	8.72907e-24
CRV15_RS09275	42076.9	0.816198	0.167035	4.88639	1.027e-06	3.26144e-06
CRV15_RS09280	492.075	0.852192	0.196306	4.34113	1.41749e-05	3.94805e-05
CRV15_RS09285	1224.02	-0.498825	0.176222	-2.83066	0.00464517	0.00903509
CRV15_RS09290	83.868	2.23926	0.296871	7.54287	4.59739e-14	2.56097e-13
CRV15_RS09295	863.659	2.07168	0.195246	10.6106	2.65898e-26	2.85877e-25
CRV15_RS09300	303.396	0.315518	0.206172	1.53036	0.125927	0.183059
CRV15_RS09305	112.017	0.701905	0.352927	1.98881	0.0467224	0.0756374
CRV15_RS09310	6593.78	2.39586	0.153495	15.6087	6.35119e-55	1.65374e-53
CRV15_RS09315	3.07363	5.05276	2.23382	2.26194	0.0237014	0.0403392
CRV15_RS09320	336.126	0.755249	0.209279	3.60881	0.000307605	0.000722352
CRV15_RS09325	5872.2	0.10784	0.155405	0.693928	0.487728	0.576403
CRV15_RS09330	139.636	0.317005	0.238972	1.32654	0.184662	0.255697
CRV15_RS09335	1304.81	-1.56963	0.17135	-9.16041	5.17016e-20	4.10952e-19
CRV15_RS09340	1589.41	-1.09085	0.150148	-7.26518	3.7253e-13	1.96105e-12
CRV15_RS09345	47.025	0.163226	0.344501	0.473805	0.635639	0.7077
CRV15_RS09350	998.005	-2.70034	0.192518	-14.0264	1.07487e-44	2.12969e-43
CRV15_RS09355	442.125	-1.8477	0.224788	-8.21974	2.0394e-16	1.343e-15
CRV15_RS09360	12.5592	-1.83423	0.631195	-2.90596	0.00366128	0.00728185
CRV15_RS09365	246.987	0.186043	0.199817	0.931067	0.351819	0.442198
CRV15_RS09370	9.53309	0.204566	0.679908	0.300873	0.763511	0.816238
CRV15_RS09375	6.44834	-0.342918	0.839728	-0.408368	0.683004	0.74866
CRV15_RS09380	3238.3	-3.47627	0.158322	-21.9569	7.44241e-107	5.55809e-105
CRV15_RS09385	2285.15	-2.9581	0.159287	-18.5709	5.53143e-77	2.42526e-75
CRV15_RS09390	708.144	-2.5337	0.197384	-12.8364	1.02573e-37	1.64795e-36
CRV15_RS09395	25.6051	-1.36646	0.466485	-2.92926	0.00339769	0.00680338
CRV15_RS09400	74.9173	0.735408	0.29078	2.52909	0.0114358	0.0206861
CRV15_RS09405	14188.9	0.993549	0.187678	5.29389	1.1974e-07	4.17094e-07
CRV15_RS09410	560.36	-0.740632	0.227883	-3.25006	0.00115382	0.00247753
CRV15_RS09415	477.857	-0.219747	0.17386	-1.26393	0.206256	0.281469
CRV15_RS09420	23.6729	0.496706	0.548905	0.904903	0.365517	0.456292
CRV15_RS09425	1190.39	1.59231	0.212904	7.479	7.48886e-14	4.121e-13
CRV15_RS09430	987.786	2.91155	0.195456	14.8962	3.48754e-50	8.20114e-49
CRV15_RS09435	2.01458	0.534255	1.49098	0.358325	0.7201
CRV15_RS09440	7.51229	0.297706	0.82055	0.362812	0.716745	0.777618
CRV15_RS09445	81.3262	1.48707	0.30968	4.80196	1.57123e-06	4.8836e-06
CRV15_RS09450	6.28869	1.74415	0.891011	1.95749	0.0502894	0.080796
CRV15_RS09455	29.9402	-0.183151	0.460377	-0.397828	0.690757	0.755696
CRV15_RS09460	931.622	-0.0260255	0.483135	-0.0538681	0.95704	0.966282
CRV15_RS09465	1838.04	0.102358	0.171674	0.596234	0.551019	0.634591
CRV15_RS09470	1594.81	0.847892	0.154307	5.49485	3.91052e-08	1.42346e-07
CRV15_RS09475	78.4855	1.04563	0.278942	3.74856	0.000177855	0.000431988
CRV15_RS09480	1507.91	-0.0375601	0.192162	-0.195461	0.845032	0.882563
CRV15_RS09485	100.848	-1.06113	0.271942	-3.90205	9.53818e-05	0.000238753
CRV15_RS09490	20.5517	-1.98421	0.525976	-3.77243	0.000161666	0.000394216
CRV15_RS09495	357.349	-1.84184	0.206219	-8.9315	4.20286e-19	3.19135e-18
CRV15_RS09500	232.81	-2.21432	0.230769	-9.59539	8.35991e-22	7.28384e-21
CRV15_RS09505	467.403	-2.14294	0.192223	-11.1482	7.30876e-29	8.79121e-28
CRV15_RS09510	2599.2	-1.58356	0.154629	-10.241	1.29871e-24	1.28099e-23
CRV15_RS09515	2282.26	1.28196	0.151405	8.46708	2.51611e-17	1.73952e-16
CRV15_RS09520	1842.75	0.339325	0.271353	1.25049	0.211119	0.287449
CRV15_RS09525	16632.3	-0.916501	0.151611	-6.04507	1.49344e-09	6.06661e-09
CRV15_RS09530	1689.14	-0.161196	0.208047	-0.774806	0.438454	0.530919
CRV15_RS09535	3562.18	0.575379	0.180405	3.18938	0.00142581	0.00302004
CRV15_RS09540	4807.57	-0.485067	0.177511	-2.73261	0.00628352	0.0119348
CRV15_RS09545	1862.95	-0.579777	0.153887	-3.76755	0.000164858	0.000401569
CRV15_RS09550	129.394	2.44553	0.254865	9.5954	8.35923e-22	7.28384e-21
CRV15_RS09555	1982.52	2.15714	0.203056	10.6234	2.32039e-26	2.51505e-25
CRV15_RS09565	53.9882	1.54644	0.321183	4.81482	1.47333e-06	4.60144e-06
CRV15_RS09570	318.494	1.85024	0.210188	8.80278	1.33471e-18	9.84874e-18
CRV15_RS09575	110.826	0.25293	0.25766	0.981645	0.326275	0.416407
CRV15_RS09580	674.589	-1.17142	0.17817	-6.57473	4.87404e-11	2.19655e-10
CRV15_RS09585	85.4127	1.86345	0.282656	6.59266	4.32026e-11	1.96129e-10
CRV15_RS09590	439.337	1.27931	0.198599	6.44168	1.18157e-10	5.19064e-10
CRV15_RS09595	168.509	2.40233	0.248912	9.65134	4.85181e-22	4.2822e-21
CRV15_RS09600	422.499	0.0246464	0.178199	0.138308	0.889997	0.914523
CRV15_RS09610	4774.23	0.0828586	0.166399	0.49795	0.618519	0.692839
CRV15_RS09615	1885.54	0.109468	0.198782	0.550692	0.581845	0.660659
CRV15_RS09620	16413.1	0.00696181	0.15551	0.0447675	0.964293	0.97144
CRV15_RS09625	7529.06	-0.163604	0.170864	-0.95751	0.33831	0.428467
CRV15_RS09630	751.776	0.684478	0.194787	3.51398	0.000441444	0.00101216
CRV15_RS09635	640.777	-0.219957	0.160712	-1.36864	0.171112	0.239374
CRV15_RS09640	19.6076	-0.36508	0.586648	-0.622315	0.533735	0.619515
CRV15_RS09645	745.933	0.300108	0.170839	1.75668	0.0789729	0.121261
CRV15_RS09650	85.8209	0.200616	0.286053	0.701324	0.483101	0.572277
CRV15_RS09655	8.1322	-0.438363	0.751216	-0.583538	0.559531	0.6425
CRV15_RS09660	3.06032	0.316868	1.26059	0.251365	0.801532	0.847683
CRV15_RS09665	10.6254	0.34998	0.776058	0.450972	0.65201	0.72038
CRV15_RS09670	5.14571	-0.45382	0.928737	-0.488642	0.625095	0.698708
CRV15_RS09675	759.232	1.13902	0.165965	6.86301	6.74254e-12	3.24751e-11
CRV15_RS09680	1564.69	-1.34253	0.167314	-8.02404	1.02326e-15	6.37987e-15
CRV15_RS09685	313.636	0.215745	0.183575	1.17525	0.239896	0.321819
CRV15_RS09690	800.179	-1.21502	0.213711	-5.68534	1.30555e-08	4.95393e-08
CRV15_RS09695	96.684	0.100058	0.249572	0.400919	0.68848	0.753326
CRV15_RS09700	52.6763	-0.324738	0.325735	-0.996939	0.318794	0.407855
CRV15_RS09705	39.7373	0.237787	0.354324	0.6711	0.502157	0.589507
CRV15_RS09710	80.4489	-1.16309	0.322017	-3.61188	0.00030399	0.000714851
CRV15_RS09715	71.8034	-0.576234	0.341489	-1.68741	0.0915236	0.138006
CRV15_RS09725	264.693	-2.7012	0.267382	-10.1024	5.39109e-24	5.19686e-23
CRV15_RS09730	321.658	-0.876946	0.251319	-3.48937	0.000484168	0.00110416
CRV15_RS09735	372.456	0.1611	0.216834	0.742965	0.457503	0.548939
CRV15_RS09745	487.122	-2.33981	0.199726	-11.7151	1.06674e-31	1.42708e-30
CRV15_RS09750	194.745	-0.95294	0.309407	-3.07989	0.00207079	0.00428927
CRV15_RS09755	11946.4	-0.341629	0.153242	-2.22934	0.0257913	0.0436232
CRV15_RS09760	246.549	-0.0667829	0.193385	-0.345337	0.729841	0.789432
CRV15_RS09765	265.8	-1.5805	0.22341	-7.07445	1.50042e-12	7.55884e-12
CRV15_RS09770	1273.81	-1.70823	0.208289	-8.20123	2.37943e-16	1.55337e-15
CRV15_RS09775	2841.17	-0.109439	0.156182	-0.700715	0.483481	0.572628
CRV15_RS09780	290.449	0.226124	0.245665	0.920458	0.357334	0.448465
CRV15_RS09785	994.698	-1.33982	0.166354	-8.05403	8.01092e-16	5.03163e-15
CRV15_RS09790	363.453	0.147141	0.200906	0.732387	0.463932	0.554792
CRV15_RS09795	529.377	-0.470996	0.182275	-2.58398	0.00976667	0.0179003
CRV15_RS09800	36.8118	0.91549	0.42231	2.16782	0.0301726	0.0504808
CRV15_RS09805	21.4908	2.1911	0.540956	4.05042	5.11254e-05	0.000132867
CRV15_RS09810	24169.1	0.231694	0.16462	1.40745	0.159294	0.224924
CRV15_RS09815	40695.4	0.186815	0.165692	1.12749	0.259537	0.344024
CRV15_RS09820	239.328	0.757079	0.202597	3.73687	0.000186326	0.000451755
CRV15_RS09825	990.989	2.24971	0.203786	11.0396	2.46103e-28	2.91887e-27
CRV15_RS09830	2070.37	1.8449	0.197584	9.33733	9.87985e-21	8.1386e-20
CRV15_RS09835	570.335	2.2862	0.217491	10.5117	7.63029e-26	8.02716e-25
CRV15_RS09840	248.736	2.15485	0.24978	8.62702	6.29691e-18	4.48573e-17
CRV15_RS09845	314.602	2.37718	0.262086	9.07021	1.18787e-19	9.24716e-19
CRV15_RS09850	564.004	2.10565	0.186772	11.2739	1.76649e-29	2.19071e-28
CRV15_RS09855	2861.88	-0.294266	0.167013	-1.76193	0.0780803	0.119999
CRV15_RS09860	3321.26	-0.0224971	0.188769	-0.119178	0.905135	0.926551
CRV15_RS09865	424.465	-2.27165	0.24205	-9.38503	6.28989e-21	5.22568e-20
CRV15_RS09870	486.047	-2.47659	0.234076	-10.5803	3.67823e-26	3.93657e-25
CRV15_RS09875	773.193	-0.330598	0.191254	-1.72858	0.0838847	0.127763
CRV15_RS09880	162.292	0.213962	0.215184	0.99432	0.320067	0.409169
CRV15_RS09885	156.3	1.45134	0.237272	6.11675	9.55016e-10	3.93828e-09
CRV15_RS09890	67.5161	1.27578	0.325891	3.91474	9.05016e-05	0.000227291
CRV15_RS09895	175.791	1.2624	0.22584	5.58979	2.2735e-08	8.46613e-08
CRV15_RS09900	3466.62	-0.259817	0.165955	-1.56559	0.117446	0.171721
CRV15_RS09905	21.7655	-0.130869	0.485498	-0.269556	0.787502	0.837275
CRV15_RS09910	1846.18	-0.230671	0.174693	-1.32044	0.186688	0.258345
CRV15_RS09915	857.7	-0.0406712	0.161929	-0.251168	0.801685	0.847713
CRV15_RS09920	1832.23	0.568933	0.199977	2.845	0.00444113	0.00869044
CRV15_RS09925	1479.49	-0.992456	0.171035	-5.80266	6.5273e-09	2.53049e-08
CRV15_RS09930	1672.76	1.20461	0.163087	7.38632	1.50951e-13	8.19382e-13
CRV15_RS09935	1215.44	-0.113394	0.155843	-0.727617	0.466848	0.557418
CRV15_RS09940	1380.76	0.444659	0.163116	2.72602	0.0064103	0.0121451
CRV15_RS09945	15.8239	-0.0450901	0.614538	-0.0733724	0.94151	0.955271
CRV15_RS09950	1355.57	-0.412189	0.163646	-2.51878	0.0117762	0.0212736
CRV15_RS09955	4994.41	1.1087	0.184138	6.02103	1.73311e-09	6.9812e-09
CRV15_RS09960	1074.93	0.410739	0.186432	2.20316	0.0275838	0.0464469
CRV15_RS09965	2782.25	-1.40014	0.156929	-8.92214	4.57345e-19	3.46888e-18
CRV15_RS09970	10.8676	0.268806	0.713809	0.37658	0.706486	0.767836
CRV15_RS09975	152.962	0.601203	0.245778	2.44612	0.0144403	0.0256565
CRV15_RS09980	842.953	0.0700409	0.211469	0.331212	0.740484	0.797896
CRV15_RS09985	2248.15	-1.14668	0.179676	-6.38197	1.74828e-10	7.58705e-10
CRV15_RS09990	165.442	0.311858	0.295884	1.05399	0.291889	0.3789
CRV15_RS09995	85937.8	-1.2166	0.190254	-6.39462	1.60945e-10	7.00695e-10
CRV15_RS10000	79733.4	-1.41976	0.176755	-8.03234	9.56347e-16	5.96817e-15
CRV15_RS10005	9.35443	0.246022	0.683926	0.35972	0.719056	0.779503
CRV15_RS10010	199.649	0.296747	0.203568	1.45773	0.144916	0.206901
CRV15_RS10015	101.804	0.61985	0.256192	2.41947	0.015543	0.0274936
CRV15_RS10020	36.066	1.08059	0.438059	2.46677	0.0136337	0.0243251
CRV15_RS10025	23.7164	-1.03111	0.459826	-2.2424	0.0249355	0.0422492
CRV15_RS10030	36.162	0.226796	0.393863	0.575823	0.564735	0.646009
CRV15_RS10035	9.39721	1.48916	0.781913	1.9045	0.0568447	0.0901345
CRV15_RS10040	241.727	0.41956	0.225515	1.86045	0.0628212	0.0986672
CRV15_RS10045	105.364	0.693748	0.245413	2.82686	0.00470071	0.00912222
CRV15_RS10050	117.773	1.75897	0.702897	2.50246	0.0123333	0.0221796
CRV15_RS10055	13.5988	1.25929	0.600747	2.0962	0.0360643	0.0594885
CRV15_RS10060	54.2536	0.526875	0.370506	1.42204	0.155014	0.219475
CRV15_RS10065	103.911	0.715786	0.275257	2.60043	0.00931079	0.0171434
CRV15_RS10070	103.522	-0.799794	0.281496	-2.84123	0.00449402	0.00877626
CRV15_RS10075	197.137	0.0921966	0.203111	0.453923	0.649885	0.718733
CRV15_RS10080	71.146	2.10374	0.359282	5.8554	4.75861e-09	1.86288e-08
CRV15_RS10085	96.3616	1.87118	0.279169	6.70265	2.04667e-11	9.52032e-11
CRV15_RS10090	147.726	2.34898	0.325354	7.21977	5.20749e-13	2.71189e-12
CRV15_RS10095	18.1575	-0.194552	0.498989	-0.389893	0.696616	0.760201
CRV15_RS10100	125.556	0.0931894	0.254707	0.365869	0.714463	0.77539
CRV15_RS10105	294.94	1.17239	0.189092	6.20012	5.6421e-10	2.36544e-09
CRV15_RS10110	426.064	0.0713551	0.175116	0.407474	0.68366	0.748896
CRV15_RS10115	2840.74	-0.661883	0.171865	-3.85119	0.000117547	0.000291338
CRV15_RS10120	6443.86	-0.84372	0.177895	-4.74279	2.10798e-06	6.43278e-06
CRV15_RS10125	2040.19	0.155901	0.170614	0.913766	0.36084	0.452031
CRV15_RS10130	670.107	0.114112	0.185689	0.614532	0.538864	0.623977
CRV15_RS10135	141.156	0.248706	0.255882	0.971954	0.331073	0.421186
CRV15_RS10140	5949.99	-0.54572	0.156587	-3.48508	0.000491984	0.00112086
CRV15_RS10145	9331.03	-0.136158	0.161949	-0.840745	0.400491	0.493336
CRV15_RS10150	10846.7	0.163847	0.171803	0.953687	0.340242	0.430513
CRV15_RS10155	7026.29	-0.0555361	0.192278	-0.288832	0.77271	0.824127
CRV15_RS10160	5567.86	-0.422403	0.163378	-2.58543	0.00972584	0.0178351
CRV15_RS10165	5896.08	-0.0421143	0.207891	-0.202579	0.839464	0.878605
CRV15_RS10170	553.354	0.682681	0.187203	3.64674	0.000265591	0.000630883
CRV15_RS10175	3536.38	-1.16721	0.188402	-6.19534	5.81611e-10	2.43388e-09
CRV15_RS10180	17127	-1.70184	0.175047	-9.72217	2.42545e-22	2.16601e-21
CRV15_RS10185	5299.25	-0.614268	0.189047	-3.24929	0.00115693	0.00248342
CRV15_RS10190	124.004	-0.763219	0.269073	-2.83648	0.00456142	0.00888745
CRV15_RS10195	11245.4	-0.541044	0.17	-3.18261	0.00145956	0.00308528
CRV15_RS10200	2768.06	0.018477	0.192963	0.0957538	0.923716	0.941307
CRV15_RS10205	11177.8	-0.557419	0.17194	-3.24194	0.00118719	0.00254516
CRV15_RS10210	9434.1	-0.716252	0.175026	-4.09226	4.27193e-05	0.00011231
CRV15_RS10220	1166.24	-1.49156	0.176565	-8.44765	2.97214e-17	2.05062e-16
CRV15_RS10225	6382.44	-0.849646	0.174363	-4.87286	1.09995e-06	3.47525e-06
CRV15_RS10230	1339.63	-0.72877	0.216507	-3.36604	0.000762557	0.00168293
CRV15_RS10235	5122.84	-0.943491	0.17147	-5.50236	3.74737e-08	1.36847e-07
CRV15_RS10240	3789.47	-0.549041	0.19335	-2.83962	0.00451671	0.00881043
CRV15_RS10245	233.786	-0.669197	0.228315	-2.93102	0.00337852	0.00677099
CRV15_RS10250	3040.52	-0.639677	0.195383	-3.27396	0.00106052	0.0022924
CRV15_RS10255	10133.7	-0.689651	0.177452	-3.8864	0.000101742	0.000253896
CRV15_RS10260	4124.28	-0.823808	0.173159	-4.75753	1.95977e-06	6.01834e-06
CRV15_RS10265	4362.58	-0.758748	0.163362	-4.64459	3.40754e-06	1.01568e-05
CRV15_RS10270	15043.7	-0.712098	0.151802	-4.69095	2.7194e-06	8.19197e-06
CRV15_RS10275	1157.69	-0.727653	0.203567	-3.57452	0.000350876	0.000816908
CRV15_RS10280	5292.84	-0.36783	0.168753	-2.1797	0.0292797	0.0491078
CRV15_RS10285	10257.6	-0.705532	0.173032	-4.07747	4.55278e-05	0.000119094
CRV15_RS10290	8268.42	-0.660199	0.170548	-3.87105	0.000108367	0.000269866
CRV15_RS10295	34.8425	1.1758	0.396223	2.96753	0.00300204	0.00607018
CRV15_RS10300	52055.8	-1.18082	0.175938	-6.71159	1.92519e-11	8.9798e-11
CRV15_RS10305	52217.6	-1.22962	0.173679	-7.07986	1.44296e-12	7.28555e-12
CRV15_RS10310	5390.68	-1.36891	0.167509	-8.17214	3.02967e-16	1.96466e-15
CRV15_RS10315	11502.7	-1.33583	0.180871	-7.38556	1.51811e-13	8.23392e-13
CRV15_RS10320	20630.9	-0.105106	0.178124	-0.590072	0.555143	0.638475
CRV15_RS10325	26751.7	0.187103	0.172567	1.08423	0.278263	0.363599
CRV15_RS10335	5270.7	-0.802855	0.171634	-4.67772	2.90082e-06	8.723e-06
CRV15_RS10340	13224.1	-1.02037	0.167614	-6.08764	1.14588e-09	4.69969e-09
CRV15_RS10345	8578.28	-0.504782	0.156321	-3.22914	0.00124162	0.00265098
CRV15_RS10350	8194.06	-0.699749	0.169405	-4.13063	3.61771e-05	9.57771e-05
CRV15_RS10355	2309.35	-0.22414	0.166811	-1.34368	0.179053	0.249083
CRV15_RS10360	787.67	-0.335377	0.227581	-1.47366	0.140572	0.201589
CRV15_RS10365	6.26838	-1.31635	0.858627	-1.53309	0.125254	0.182158
CRV15_RS10370	8378.25	-1.01993	0.164739	-6.19116	5.97214e-10	2.4961e-09
CRV15_RS10375	412.754	-0.160687	0.182111	-0.882357	0.377584	0.469115
CRV15_RS10380	332.87	0.860651	0.214271	4.01664	5.90332e-05	0.000152254
CRV15_RS10385	157.014	-0.993088	0.244199	-4.06672	4.768e-05	0.000124341
CRV15_RS10390	181.772	-1.15477	0.255618	-4.51756	6.25573e-06	1.8068e-05
CRV15_RS10395	2748.13	-0.285202	0.221881	-1.28538	0.19866	0.272525
CRV15_RS10400	124.124	-2.83145	0.317664	-8.91334	4.95181e-19	3.74749e-18
CRV15_RS10405	1.1288	-0.417211	1.99304	-0.209334	0.834188
CRV15_RS10410	10.9386	1.07969	0.674	1.60191	0.109175	0.161224
CRV15_RS10415	32.8635	0.469171	0.386083	1.21521	0.224286	0.302731
CRV15_RS10420	198.725	-0.0153117	0.231008	-0.0662822	0.947153	0.959007
CRV15_RS10430	19.903	-0.782853	0.487521	-1.60578	0.108322	0.160068
CRV15_RS10435	1737.48	-1.20607	0.188586	-6.39533	1.60205e-10	6.98817e-10
CRV15_RS10440	211.367	0.0668883	0.219722	0.304422	0.760807	0.81423
CRV15_RS10445	18.3372	0.809563	0.530213	1.52687	0.126794	0.184202
CRV15_RS10450	638.995	0.465232	0.182973	2.54262	0.0110023	0.0199604
CRV15_RS10455	1365.3	1.46411	0.159185	9.19751	3.66338e-20	2.92898e-19
CRV15_RS10460	349.403	-0.453351	0.187953	-2.41204	0.0158635	0.0280167
CRV15_RS10465	365.226	-0.522454	0.194715	-2.68317	0.00729271	0.0136751
CRV15_RS10470	530.254	-0.045088	0.170698	-0.264139	0.791673	0.840139
CRV15_RS10475	50.5418	-0.477008	0.323932	-1.47256	0.140871	0.201931
CRV15_RS10480	208.284	-0.642189	0.221461	-2.89978	0.0037342	0.00741386
CRV15_RS10485	114.333	-0.717778	0.240662	-2.98251	0.00285891	0.00579111
CRV15_RS10490	316.426	-0.650405	0.190548	-3.41333	0.000641735	0.00143179
CRV15_RS10495	119.251	0.649232	0.289321	2.24399	0.0248333	0.0420865
CRV15_RS10500	181.965	0.152971	0.242886	0.629803	0.528824	0.61497
CRV15_RS10505	477.877	-0.0759378	0.19976	-0.380145	0.703838	0.766061
CRV15_RS10510	194.791	0.670998	0.213461	3.14341	0.0016699	0.00349942
CRV15_RS10515	285.171	1.58744	0.201373	7.88308	3.19419e-15	1.92104e-14
CRV15_RS10520	2939.17	0.224737	0.167302	1.3433	0.179174	0.249114
CRV15_RS10525	2398.4	0.275426	0.192895	1.42786	0.153333	0.217457
CRV15_RS10530	4850.38	0.157559	0.175241	0.899101	0.368599	0.459464
CRV15_RS10535	641.713	1.83817	0.169118	10.8692	1.61698e-27	1.83763e-26
CRV15_RS10540	60.4508	1.89198	0.318251	5.94494	2.76551e-09	1.10038e-08
CRV15_RS10545	290.639	4.86689	0.27234	17.8707	1.99574e-71	7.53502e-70
CRV15_RS10550	88.0621	0.886497	0.264764	3.34826	0.000813217	0.00178451
CRV15_RS10555	295.234	1.28623	0.206342	6.23346	4.56236e-10	1.92942e-09
CRV15_RS10560	81.5628	0.728925	0.268891	2.71085	0.00671108	0.0126339
CRV15_RS10565	94.465	-1.22932	0.289003	-4.25365	2.10315e-05	5.72867e-05
CRV15_RS10570	923.083	-0.982465	0.168405	-5.83394	5.4135e-09	2.11195e-08
CRV15_RS10575	350.958	1.29715	0.236169	5.49244	3.96425e-08	1.44147e-07
[truncated: 4,932 more rows]

## Sheet: summary_DESeq2_96h
Gene_ID	baseMean	log2FoldChange	lfcSE	stat	pvalue	padj
CRV15_RS00010	1967	-0.680418	0.198304	-3.43118	0.00060096	0.00191878
CRV15_RS00015	110.07	-0.441978	0.326171	-1.35505	0.175402	0.269122
CRV15_RS00020	79.4045	-0.573038	0.348827	-1.64276	0.100433	0.17156
CRV15_RS00025	220.524	-0.0037863	0.258838	-0.0146281	0.988329	0.991722
CRV15_RS00030	82.7366	0.456308	0.294471	1.54958	0.121242	0.199837
CRV15_RS00035	44.8237	0.690142	0.384966	1.79274	0.0730151	0.131218
CRV15_RS00040	216.319	-0.294013	0.250104	-1.17556	0.23977	0.345767
CRV15_RS00045	548.014	0.429593	0.184929	2.32301	0.0201786	0.0440176
CRV15_RS00050	3747.25	-0.532298	0.185808	-2.86477	0.00417311	0.0111339
CRV15_RS00055	33.3695	-0.268288	0.417599	-0.642455	0.520578	0.628049
CRV15_RS00060	981.503	-0.588094	0.187113	-3.14298	0.00167235	0.00483559
CRV15_RS00065	286.969	0.893696	0.220809	4.04737	5.17959e-05	0.000201674
CRV15_RS00070	1158.11	0.724549	0.187902	3.856	0.000115257	0.000420301
CRV15_RS00080	45.5252	0.547265	0.482986	1.13309	0.257178	0.364847
CRV15_RS00085	92.4366	0.151045	0.398353	0.379173	0.70456	0.783471
CRV15_RS00090	146.853	0.262128	0.390702	0.670914	0.502275	0.611282
CRV15_RS00095	202.849	-0.0404263	0.255903	-0.157975	0.874476	0.914993
CRV15_RS00100	7.82059	-1.10752	0.796949	-1.38971	0.164618	0.255459
CRV15_RS00105	48.8403	-0.852005	0.356256	-2.39155	0.0167773	0.0376965
CRV15_RS00110	26.535	-1.49442	0.485444	-3.07846	0.00208072	0.00591876
CRV15_RS00115	178.481	-1.08454	0.223832	-4.84532	1.26405e-06	6.29381e-06
CRV15_RS00120	121.613	1.09715	0.269941	4.06441	4.8154e-05	0.000188707
CRV15_RS00125	9.17393	0.540784	0.751335	0.719764	0.47167	0.582117
CRV15_RS00130	20.55	-0.762661	0.499426	-1.52708	0.126742	0.207261
CRV15_RS00135	40.5593	0.575735	0.371573	1.54945	0.121273	0.199837
CRV15_RS00140	95.4768	-2.08082	0.344781	-6.03521	1.58758e-09	1.11684e-08
CRV15_RS00145	31.8998	0.192007	0.454026	0.422899	0.672369	0.757049
CRV15_RS00150	7.98004	-0.564792	0.74771	-0.755362	0.450032	0.56197
CRV15_RS00155	1413.77	1.65302	0.202461	8.16466	3.22348e-16	3.63364e-15
CRV15_RS00160	4642.31	1.19606	0.177036	6.75602	1.41836e-11	1.18121e-10
CRV15_RS00165	123.711	-0.852355	0.319717	-2.66597	0.00767665	0.0191614
CRV15_RS00170	1510.16	-1.27135	0.180558	-7.04121	1.90582e-12	1.6974e-11
CRV15_RS00175	8.63352	-2.52321	0.850817	-2.96563	0.00302067	0.00831558
CRV15_RS00180	92.6315	1.72257	0.298744	5.76604	8.1158e-09	5.24927e-08
CRV15_RS00185	792.343	0.817081	0.210566	3.8804	0.000104284	0.000383835
CRV15_RS00190	53.1319	1.14159	0.385591	2.96063	0.00307007	0.00843764
CRV15_RS00195	233.953	-0.768283	0.217179	-3.53756	0.000403836	0.00133252
CRV15_RS00200	28.7675	-0.496546	0.463918	-1.07033	0.28447	0.395284
CRV15_RS00210	612.931	-0.222081	0.220496	-1.00719	0.313845	0.427399
CRV15_RS00215	396.654	-0.532365	0.218554	-2.43585	0.0148567	0.0339537
CRV15_RS00220	121.248	-0.126723	0.304424	-0.41627	0.677213	0.760423
CRV15_RS00225	31754	-2.00972	0.208492	-9.63933	5.45431e-22	8.48986e-21
CRV15_RS00240	115.653	-0.786265	0.272003	-2.89065	0.00384446	0.0103596
CRV15_RS00250	103.537	-1.10855	0.261267	-4.24298	2.20575e-05	9.09889e-05
CRV15_RS00255	53.9532	-1.51296	0.360274	-4.19948	2.67523e-05	0.000108541
CRV15_RS00260	141.37	-1.06702	0.27682	-3.85457	0.000115935	0.000422054
CRV15_RS00265	33.6158	0.280774	0.44821	0.626434	0.531031	0.636854
CRV15_RS00270	82.7719	0.44726	0.314469	1.42227	0.154947	0.244148
CRV15_RS00275	131.303	0.884173	0.262393	3.36965	0.00075263	0.00234959
CRV15_RS00285	243.311	-0.134095	0.265521	-0.505026	0.613541	0.706826
CRV15_RS00290	10.7192	-0.400631	0.674199	-0.594233	0.552356	0.654688
CRV15_RS00295	51.7196	-1.64633	0.382794	-4.30082	1.70168e-05	7.22997e-05
CRV15_RS00300	22.1297	-1.93269	0.504037	-3.83441	0.000125865	0.000456209
CRV15_RS00305	8.68806	-1.28595	0.811504	-1.58465	0.113045	0.188938
CRV15_RS00310	38.2791	-1.97978	0.41823	-4.73371	2.20454e-06	1.0689e-05
CRV15_RS00315	1.69771	-2.14516	1.85534	-1.15621	0.247597
CRV15_RS00320	61.1916	-2.27502	0.34052	-6.68103	2.37274e-11	1.93715e-10
CRV15_RS00325	35.0213	-1.73968	0.427345	-4.0709	4.68325e-05	0.00018407
CRV15_RS00330	24.6879	-1.74507	0.493155	-3.53859	0.000402273	0.00132802
CRV15_RS00335	46.6853	-2.61594	0.409738	-6.38442	1.72044e-10	1.31139e-09
CRV15_RS00340	55.6021	-2.14529	0.350079	-6.12801	8.89832e-10	6.37426e-09
CRV15_RS00345	6.07925	-0.997658	0.893149	-1.11701	0.263989	0.372763
CRV15_RS00350	20.9664	-1.7422	0.531037	-3.28074	0.00103535	0.00314666
CRV15_RS00355	28.2611	-0.568143	0.482733	-1.17693	0.239224	0.345183
CRV15_RS00360	88.367	-1.27657	0.293451	-4.35022	1.36002e-05	5.87198e-05
CRV15_RS00365	23.2584	-2.69082	0.571044	-4.71211	2.45164e-06	1.17842e-05
CRV15_RS00370	6.57677	-1.54417	0.916234	-1.68534	0.091922	0.159341
CRV15_RS00375	4.35827	-1.29895	1.16399	-1.11594	0.264447	0.37319
CRV15_RS00380	22.9306	-2.07681	0.503937	-4.12117	3.76956e-05	0.000150017
CRV15_RS00385	62.6839	-2.2433	0.349535	-6.41796	1.38112e-10	1.06125e-09
CRV15_RS00390	33.7978	-2.17567	0.43737	-4.97443	6.54393e-07	3.37951e-06
CRV15_RS00410	5.40598	-1.65397	1.05539	-1.56717	0.117076	0.194406
CRV15_RS00415	3.12973	-0.362503	1.18015	-0.307165	0.758717	0.828755
CRV15_RS00420	32.4983	0.239129	0.418173	0.571843	0.567428	0.667947
CRV15_RS00425	40.4684	-0.129421	0.369424	-0.350332	0.726089	0.80291
CRV15_RS00430	180.17	0.623797	0.282205	2.21044	0.0270744	0.056738
CRV15_RS00435	53.2919	0.0727118	0.362143	0.200782	0.840869	0.891733
CRV15_RS00440	35.3693	-0.163761	0.381581	-0.429165	0.667803	0.753581
CRV15_RS00445	2.48209	-1.33282	1.41792	-0.939987	0.347224
CRV15_RS00450	39.1171	1.25622	0.449672	2.79363	0.00521199	0.0136273
CRV15_RS00455	21.4781	1.05073	0.575438	1.82597	0.0678545	0.12351
CRV15_RS00460	1410.25	0.662971	0.17882	3.70747	0.000209344	0.000730181
CRV15_RS00465	118.622	-0.261066	0.258066	-1.01162	0.311718	0.425023
CRV15_RS00470	459.747	0.529122	0.202748	2.60975	0.00906077	0.0221922
CRV15_RS00475	631.492	0.737532	0.21036	3.50604	0.000454828	0.00148387
CRV15_RS00485	68.0517	0.627337	0.310207	2.02232	0.0431435	0.0839874
CRV15_RS00490	22.6108	-0.0426698	0.498824	-0.0855407	0.931832	0.955077
CRV15_RS00495	100.184	1.43536	0.325998	4.40296	1.06783e-05	4.70182e-05
CRV15_RS00500	227.594	0.298129	0.217733	1.36924	0.170924	0.263465
CRV15_RS00505	31.0391	0.445568	0.529975	0.840735	0.400496	0.515875
CRV15_RS00510	169.277	0.197872	0.257184	0.769379	0.441668	0.553915
CRV15_RS00515	30.9426	0.243475	0.438136	0.555707	0.578411	0.67717
CRV15_RS00520	27.5144	-0.31506	0.432229	-0.728919	0.466051	0.576716
CRV15_RS00525	117.841	0.612121	0.259462	2.3592	0.0183146	0.0406029
CRV15_RS00530	18.0956	0.814635	0.582905	1.39754	0.162251	0.25255
CRV15_RS00535	2.28324	-1.24515	1.61379	-0.77157	0.440369
CRV15_RS00540	25.6941	-0.773794	0.560619	-1.38025	0.16751	0.258981
CRV15_RS00545	8.84589	-1.46377	0.785433	-1.86364	0.0623718	0.115039
CRV15_RS00550	19.1136	-0.978169	0.57491	-1.70143	0.0888622	0.154933
CRV15_RS00555	32.9013	0.577926	0.407812	1.41714	0.156443	0.245866
CRV15_RS00560	12.9831	-0.624923	0.630615	-0.990975	0.321698	0.434733
CRV15_RS00565	1.16913	-1.41784	1.97396	-0.718271	0.47259
CRV15_RS00570	1818.19	-1.48704	0.177872	-8.36021	6.26077e-17	7.4614e-16
CRV15_RS00575	147.895	-0.470657	0.2427	-1.93925	0.0524703	0.099109
CRV15_RS00580	256.1	-0.21767	0.203265	-1.07087	0.284227	0.395059
CRV15_RS00585	157.888	-0.285369	0.259338	-1.10037	0.27117	0.380884
CRV15_RS00590	785.55	-0.204473	0.213374	-0.958282	0.337921	0.452417
CRV15_RS00595	425.59	-0.365872	0.234467	-1.56044	0.118655	0.196393
CRV15_RS00600	834.313	-0.991314	0.189721	-5.2251	1.74059e-07	9.62311e-07
CRV15_RS00605	7497.27	-1.15215	0.182329	-6.31908	2.63122e-10	1.96957e-09
CRV15_RS00610	120.54	0.017062	0.334902	0.0509461	0.959369	0.972507
CRV15_RS00615	106.039	0.125245	0.327691	0.382203	0.70231	0.781753
CRV15_RS00620	341.183	0.208872	0.25517	0.818561	0.413037	0.527642
CRV15_RS00630	374.573	-0.929041	0.259657	-3.57795	0.000346296	0.00115294
CRV15_RS00635	571.553	-0.915354	0.276979	-3.30478	0.000950505	0.00290737
CRV15_RS00640	517.627	-1.3228	0.202674	-6.52676	6.72054e-11	5.30477e-10
CRV15_RS00645	2.31195	-1.30743	1.57872	-0.828161	0.407579
CRV15_RS00650	18.791	-0.00647326	0.510693	-0.0126754	0.989887	0.992569
CRV15_RS00660	10.4361	0.40801	0.78202	0.521739	0.601852	0.697789
CRV15_RS00665	30.6387	0.77511	0.507583	1.52706	0.126746	0.207261
CRV15_RS00670	73.9217	1.06225	0.346625	3.06456	0.00217991	0.00616931
CRV15_RS00675	126.851	1.41884	0.340411	4.16801	3.07272e-05	0.000123689
CRV15_RS00680	1979.44	1.14402	0.197167	5.80229	6.54168e-09	4.2979e-08
CRV15_RS00685	84.4846	1.38853	0.412557	3.36567	0.000763569	0.00237817
CRV15_RS00690	239.187	0.714476	0.231365	3.08809	0.00201448	0.00574506
CRV15_RS00695	331.532	0.2319	0.203353	1.14038	0.254129	0.361908
CRV15_RS00700	188.963	3.04489	0.300419	10.1355	3.84565e-24	6.45334e-23
CRV15_RS00705	98.4939	1.40122	0.410085	3.41691	0.000633366	0.00201311
CRV15_RS00710	1630.95	1.45163	0.295089	4.9193	8.68559e-07	4.40361e-06
CRV15_RS00715	1760.54	2.89694	0.191585	15.1209	1.17884e-51	5.13295e-50
CRV15_RS00720	33.6053	-0.629591	0.444044	-1.41786	0.156233	0.245651
CRV15_RS00725	145.04	-0.249532	0.232671	-1.07246	0.283511	0.394229
CRV15_RS00730	298.986	1.16768	0.315585	3.70005	0.000215556	0.000749888
CRV15_RS00735	3.45324	-0.562422	1.23348	-0.455963	0.648417	0.737789
CRV15_RS00740	2.3787	-0.116049	1.42913	-0.0812021	0.935281
CRV15_RS00745	6.51071	-0.312495	0.852703	-0.366476	0.71401	0.791602
CRV15_RS00750	58.9149	-2.04709	0.348443	-5.87496	4.22942e-09	2.8318e-08
CRV15_RS00755	30.4593	0.131331	0.430639	0.304969	0.76039	0.830173
CRV15_RS00760	185.111	-0.349811	0.224578	-1.55764	0.11932	0.197199
CRV15_RS00765	35.73	0.0299229	0.413334	0.0723939	0.942288	0.961925
CRV15_RS00770	335.228	-0.635611	0.235538	-2.69855	0.00696419	0.0175873
CRV15_RS00780	381.905	-0.111436	0.20752	-0.536989	0.591275	0.688002
CRV15_RS00785	341.658	-0.261898	0.213212	-1.22835	0.219317	0.321685
CRV15_RS00790	2.22924	-1.92537	1.54365	-1.24729	0.212292
CRV15_RS00795	98.7342	-0.126587	0.297231	-0.425888	0.670189	0.755569
CRV15_RS00800	23.7973	0.133745	0.478416	0.279559	0.779816	0.845223
CRV15_RS00805	10.1631	-0.100746	0.703895	-0.143127	0.88619	0.923441
CRV15_RS00810	10.5482	-0.344678	0.688822	-0.500388	0.616802	0.710063
CRV15_RS00815	3055.22	-2.89471	0.217619	-13.3018	2.26034e-40	6.90751e-39
CRV15_RS00820	228.015	-2.50796	0.29049	-8.63352	5.94899e-18	7.60695e-17
CRV15_RS00825	6177.47	-1.05153	0.201509	-5.21828	1.80594e-07	9.96781e-07
CRV15_RS00830	273.398	0.203401	0.210882	0.964523	0.334784	0.448986
CRV15_RS00835	21.0767	1.54973	0.509305	3.04283	0.00234366	0.00661869
CRV15_RS00840	208.927	0.278379	0.255255	1.09059	0.275452	0.385436
CRV15_RS00845	8.4646	0.0557214	0.8238	0.0676395	0.946073	0.964606
CRV15_RS00850	3.335	0.192832	1.24956	0.15432	0.877357	0.917287
CRV15_RS00855	1.26848	-1.73798	2.05471	-0.845851	0.397636
CRV15_RS00860	229.791	3.16131	0.260645	12.1288	7.43159e-34	1.78091e-32
CRV15_RS00865	4672.9	-1.00839	0.203209	-4.96236	6.9642e-07	3.5799e-06
CRV15_RS00870	3180.72	-0.0321976	0.192889	-0.166923	0.867431	0.909764
CRV15_RS00875	2620.8	0.205023	0.162388	1.26255	0.20675	0.307106
CRV15_RS00880	3180	0.307173	0.186514	1.64691	0.0995764	0.170383
CRV15_RS00885	7792.26	-0.218392	0.175485	-1.2445	0.213314	0.31482
CRV15_RS00890	738.572	-1.77937	0.20196	-8.81053	1.24551e-18	1.66619e-17
CRV15_RS00895	394.447	-1.32445	0.203809	-6.4985	8.1123e-11	6.32835e-10
CRV15_RS00900	126.138	-0.873512	0.258483	-3.37938	0.000726488	0.00227544
CRV15_RS00905	3801.91	-1.49036	0.181071	-8.23082	1.85944e-16	2.13948e-15
CRV15_RS00910	213.295	0.4631	0.229107	2.02133	0.043246	0.0841428
CRV15_RS00915	36.7662	1.92973	0.473329	4.07693	4.56351e-05	0.000179681
CRV15_RS00920	118.78	0.942535	0.329918	2.85688	0.00427828	0.0113871
CRV15_RS00925	100.056	0.689862	0.269653	2.55834	0.0105175	0.0251769
CRV15_RS00930	29.9445	-0.372371	0.454697	-0.818943	0.412819	0.527627
CRV15_RS00940	320.116	0.936259	0.661798	1.41472	0.157151	0.246396
CRV15_RS00945	623.34	0.959959	0.252431	3.80286	0.000143037	0.000513423
CRV15_RS00950	387.783	0.603208	0.198087	3.04517	0.00232547	0.0065701
CRV15_RS00955	41.4042	2.39423	0.421911	5.67474	1.38903e-08	8.77961e-08
CRV15_RS00960	7.05611	1.20074	1.00438	1.1955	0.231892	0.336866
CRV15_RS00965	6274.62	-0.000270825	0.155991	-0.00173616	0.998615	0.999065
CRV15_RS00970	12.491	-0.024471	0.621591	-0.0393683	0.968597	0.979031
CRV15_RS00975	2.31963	-0.638257	1.42471	-0.447992	0.654159
CRV15_RS00980	0.48911	2.36983	3.34149	0.709213	0.478192
CRV15_RS00985	13.1581	-0.393327	0.663302	-0.592984	0.553192	0.65506
CRV15_RS00990	23.4104	-0.67598	0.496619	-1.36116	0.173462	0.266821
CRV15_RS00995	36.6787	-0.566206	0.42205	-1.34156	0.179738	0.274596
CRV15_RS01000	5013.72	0.129819	0.182355	0.711903	0.476525	0.586804
CRV15_RS01005	269.093	1.0424	0.234701	4.44137	8.93891e-06	3.97537e-05
CRV15_RS01010	93.6071	1.40023	0.351338	3.98542	6.73606e-05	0.00025702
CRV15_RS01015	21877.9	-0.255527	0.195518	-1.30693	0.191238	0.288633
CRV15_RS01020	7282.03	0.1137	0.190217	0.597736	0.550016	0.652459
CRV15_RS01025	11.8351	0.49025	0.671713	0.729851	0.465481	0.576401
CRV15_RS01040	8.92095	-1.54723	0.797265	-1.94067	0.0522986	0.0988686
CRV15_RS01045	9.21265	-2.15298	0.82842	-2.5989	0.00935243	0.0227726
CRV15_RS01050	0.903758	-0.928266	2.2722	-0.408531	0.682884
CRV15_RS01055	116.373	-1.42527	0.332738	-4.28344	1.84022e-05	7.76411e-05
CRV15_RS01060	8.64762	-0.356704	0.772998	-0.461456	0.644472	0.734303
CRV15_RS01065	86.222	0.727172	0.304298	2.38967	0.0168633	0.0378516
CRV15_RS01070	173.875	0.639532	0.327124	1.95502	0.0505811	0.0964618
CRV15_RS01075	19737.3	-1.69257	0.173781	-9.73965	2.04251e-22	3.25531e-21
CRV15_RS01080	1398.12	0.221477	0.199981	1.10749	0.268081	0.377342
CRV15_RS01085	76.8105	0.721663	0.33586	2.1487	0.0316581	0.0647746
CRV15_RS01090	1212.71	0.316331	0.173449	1.82377	0.0681872	0.123987
CRV15_RS01095	950.961	2.31865	0.180771	12.8265	1.16548e-37	3.32164e-36
CRV15_RS01100	512.563	1.85206	0.300784	6.15746	7.39221e-10	5.32975e-09
CRV15_RS01105	2.13811	-0.19766	1.6258	-0.121577	0.903234
CRV15_RS01110	40.5483	-0.749092	0.381681	-1.96261	0.0496911	0.0949089
CRV15_RS01115	1047.63	0.641264	0.191099	3.35567	0.000791735	0.0024567
CRV15_RS01125	1085.38	-1.61386	0.194325	-8.30495	9.98631e-17	1.17128e-15
CRV15_RS01130	441.848	-0.918914	0.204317	-4.4975	6.87567e-06	3.1147e-05
CRV15_RS01135	4.34991	-3.81851	1.4397	-2.65229	0.00799474	0.0198735
CRV15_RS01140	2.05721	1.01333	1.63258	0.620693	0.534802
CRV15_RS01145	1.22608	0.433281	2.02231	0.214251	0.830351
CRV15_RS01150	20.0522	-0.351493	0.507841	-0.692132	0.488854	0.598424
CRV15_RS01155	6.01821	1.33447	0.939907	1.41979	0.15567	0.245104
CRV15_RS01160	34.8794	-0.50431	0.393702	-1.28095	0.200213	0.299542
CRV15_RS01165	124.309	-1.49858	0.274405	-5.46118	4.72987e-08	2.81343e-07
CRV15_RS01170	102.608	0.464536	0.32526	1.4282	0.153235	0.242022
CRV15_RS01175	0.644691	-1.58433	2.6782	-0.591566	0.554141
CRV15_RS01180	10.5239	0.375529	0.666686	0.563278	0.573246	0.672945
CRV15_RS01185	44.7804	1.5017	0.4293	3.49802	0.000468727	0.00152608
CRV15_RS01190	37.0517	0.914562	0.421548	2.16953	0.0300422	0.0618292
CRV15_RS01200	51.5488	0.856845	0.374186	2.28989	0.0220278	0.0475994
CRV15_RS01205	278.67	0.643123	0.243258	2.64379	0.00819837	0.0203493
CRV15_RS01210	228.37	-0.373582	0.222196	-1.68132	0.0927011	0.160367
CRV15_RS01215	482.758	-0.244307	0.217253	-1.12453	0.26079	0.368949
CRV15_RS01220	95.4897	0.283194	0.272976	1.03743	0.299535	0.411274
CRV15_RS01225	29.7344	0.179823	0.422885	0.425228	0.67067	0.75588
CRV15_RS01230	168.853	0.309987	0.234269	1.32321	0.185766	0.282422
CRV15_RS01235	375.551	0.627142	0.201753	3.10847	0.00188059	0.00538627
CRV15_RS01240	764.277	-0.555761	0.199459	-2.78634	0.00533073	0.0138941
CRV15_RS01245	53.7866	-0.624355	0.357686	-1.74554	0.080891	0.143057
CRV15_RS01255	509.168	-1.75107	0.20475	-8.55224	1.20724e-17	1.51747e-16
CRV15_RS01260	34.3388	-1.98799	0.497219	-3.99821	6.38226e-05	0.000244641
CRV15_RS01265	6.35209	-1.88519	0.946181	-1.99242	0.0463249	0.0892214
CRV15_RS01270	84.6226	-1.46275	0.289775	-5.04787	4.4677e-07	2.33992e-06
CRV15_RS01275	9.41182	0.0575872	0.711464	0.0809418	0.935488	0.956926
CRV15_RS01280	22.5173	-1.26496	0.553085	-2.28709	0.0221904	0.0478847
CRV15_RS01285	30.563	-0.82085	0.441075	-1.86102	0.0627413	0.115592
CRV15_RS01290	7.25321	-0.865153	0.87479	-0.988983	0.322671	0.435502
CRV15_RS01295	9.75658	-0.626197	0.747176	-0.838085	0.401983	0.51719
CRV15_RS01300	83.7451	0.660448	0.313609	2.10596	0.035208	0.070927
CRV15_RS01305	969.325	-0.463627	0.180183	-2.57309	0.0100795	0.0242504
CRV15_RS01310	162.784	-1.45601	0.271615	-5.36058	8.29567e-08	4.78077e-07
CRV15_RS01315	134.095	-1.95102	0.278531	-7.00469	2.47537e-12	2.19003e-11
CRV15_RS01320	1961.47	2.81427	0.184669	15.2396	1.93097e-52	8.63365e-51
CRV15_RS01325	2677.68	3.06006	0.184267	16.6066	6.24326e-62	3.40923e-60
CRV15_RS01330	9013.46	3.18426	0.170251	18.7033	4.6506e-78	3.87278e-76
CRV15_RS01335	1013.95	0.746241	0.199241	3.74542	0.000180092	0.000637162
CRV15_RS01340	171.625	1.02884	0.27862	3.69264	0.000221942	0.000769693
CRV15_RS01345	51.4573	0.794789	0.362059	2.19519	0.0281499	0.058568
CRV15_RS01350	133.075	0.505084	0.252732	1.9985	0.0456626	0.0881389
CRV15_RS01355	60.5028	-0.00621622	0.323061	-0.0192416	0.984648	0.989998
CRV15_RS01360	437.856	-0.400697	0.217164	-1.84514	0.0650175	0.119193
CRV15_RS01365	189.961	0.286832	0.220131	1.30301	0.192572	0.290121
CRV15_RS01370	71.96	-0.0377583	0.312519	-0.120819	0.903834	0.935084
CRV15_RS01380	293.099	0.176955	0.222613	0.794903	0.42667	0.539635
CRV15_RS01385	219.191	-0.90638	0.226135	-4.00813	6.12004e-05	0.000235131
CRV15_RS01390	18.8924	-0.438572	0.564526	-0.776884	0.437227	0.549379
CRV15_RS01395	47.9865	-0.847643	0.39907	-2.12405	0.0336664	0.0682341
CRV15_RS01400	327.79	0.106723	0.210362	0.507333	0.611921	0.705664
CRV15_RS01405	247.829	0.115759	0.222979	0.519149	0.603657	0.699402
CRV15_RS01410	124.572	0.397243	0.294713	1.3479	0.177691	0.27182
CRV15_RS01415	904.2	5.7296	0.243232	23.5561	1.08685e-122	1.95691e-120
CRV15_RS01420	15.363	-1.55125	0.614977	-2.52245	0.011654	0.0275316
CRV15_RS01425	97.0974	-0.512953	0.267755	-1.91576	0.0553961	0.104016
CRV15_RS01430	49.0334	-0.405108	0.33859	-1.19646	0.231518	0.336469
CRV15_RS01435	26.5951	0.672363	0.495946	1.35572	0.175188	0.268856
CRV15_RS01440	52.707	1.31707	0.349701	3.76627	0.000165705	0.000588133
CRV15_RS01445	268.634	-0.368324	0.222828	-1.65295	0.0983402	0.168634
CRV15_RS01450	41.5836	0.148901	0.392167	0.379687	0.704178	0.783308
CRV15_RS01455	31.23	0.156867	0.490496	0.319813	0.74911	0.821773
CRV15_RS01460	3335.51	5.09393	0.213709	23.8358	1.42228e-125	3.05652e-123
CRV15_RS01465	66.4644	0.0309318	0.324094	0.0954408	0.923965	0.949476
CRV15_RS01470	100.952	-0.301623	0.282161	-1.06898	0.285081	0.395751
CRV15_RS01475	57.3423	-0.460647	0.320706	-1.43636	0.150901	0.239295
CRV15_RS01480	114.009	-0.371061	0.298957	-1.24119	0.214537	0.316134
CRV15_RS01485	137.352	-0.697	0.250522	-2.78219	0.00539938	0.0140565
CRV15_RS01490	125.951	1.25865	0.294202	4.2782	1.88412e-05	7.91352e-05
CRV15_RS01495	152.568	-0.351165	0.255865	-1.37246	0.16992	0.26216
CRV15_RS01500	46.2747	-0.175235	0.362684	-0.483162	0.62898	0.721092
CRV15_RS01505	36.7124	1.05054	0.418994	2.50728	0.0121664	0.0285894
CRV15_RS01510	49.6973	0.207745	0.360601	0.576108	0.564542	0.665307
CRV15_RS01515	32.8285	-0.229669	0.417603	-0.54997	0.58234	0.680862
CRV15_RS01520	753.636	0.764212	0.256739	2.97661	0.0029145	0.00804781
CRV15_RS01525	203.378	0.959464	0.262258	3.65848	0.000253716	0.000871268
CRV15_RS01530	154.588	1.02077	0.281154	3.63065	0.000282706	0.000961403
CRV15_RS01535	253.64	1.13999	0.253258	4.50132	6.75315e-06	3.06677e-05
CRV15_RS01540	159.298	0.95001	0.23603	4.02495	5.69868e-05	0.000220212
CRV15_RS01545	74.3019	1.05779	0.36079	2.93187	0.00336927	0.00918415
CRV15_RS01550	256.25	1.30019	0.349539	3.71971	0.00019945	0.000699336
CRV15_RS01555	113.983	0.195435	0.249368	0.783721	0.433204	0.545972
CRV15_RS01560	39.8934	0.382707	0.385058	0.993895	0.320274	0.433496
CRV15_RS01565	159.787	-0.313044	0.247182	-1.26645	0.205352	0.305438
CRV15_RS01570	46.564	0.267447	0.352998	0.757645	0.448664	0.560893
CRV15_RS01575	32.5952	0.772013	0.45464	1.69808	0.0894933	0.155801
CRV15_RS01580	14.8851	-0.0679822	0.637911	-0.10657	0.91513	0.943823
CRV15_RS01585	485.929	0.636325	0.197745	3.21791	0.00129128	0.00383528
CRV15_RS01590	172.03	-1.09039	0.258095	-4.22474	2.39213e-05	9.78292e-05
CRV15_RS01595	1561.34	-0.00607461	0.225362	-0.0269549	0.978496	0.986044
CRV15_RS01600	1348.93	0.939366	0.182038	5.16028	2.46585e-07	1.34321e-06
CRV15_RS01605	42.9761	-0.371709	0.37611	-0.988298	0.323007	0.435719
CRV15_RS01610	24.1058	0.287809	0.470575	0.611611	0.540795	0.64485
CRV15_RS01615	5.55611	-0.603053	0.9025	-0.668202	0.504004	0.612827
CRV15_RS01620	13.7235	0.276615	0.638359	0.433321	0.664781	0.751659
CRV15_RS01625	7.64243	0.234604	0.835881	0.280667	0.778966	0.844788
CRV15_RS01630	6.44827	-0.868192	0.853276	-1.01748	0.308925	0.422165
CRV15_RS01635	6.59349	-1.00795	0.877002	-1.14931	0.250428	0.357554
CRV15_RS01645	130.873	0.331021	0.297029	1.11444	0.265089	0.373841
CRV15_RS01655	69.526	0.368446	0.303468	1.21412	0.224703	0.328211
CRV15_RS01660	14.6353	0.576909	0.61333	0.940617	0.346901	0.461472
CRV15_RS01670	21.3905	1.69089	0.55614	3.04039	0.00236268	0.00666957
CRV15_RS01675	11.8524	0.86727	0.705941	1.22853	0.219248	0.321654
CRV15_RS01680	209.925	-0.260475	0.237112	-1.09853	0.271973	0.38169
CRV15_RS01685	32.6502	0.183944	0.436077	0.421815	0.67316	0.757405
CRV15_RS01695	9.33245	-0.75362	0.895327	-0.841727	0.399941	0.515459
CRV15_RS01700	10.9265	-0.278588	0.705292	-0.394996	0.692846	0.773414
CRV15_RS01705	8.42469	-0.135466	0.761143	-0.177977	0.858741	0.903496
CRV15_RS01710	66.3611	-0.424647	0.36048	-1.178	0.238796	0.344714
CRV15_RS01715	95.0381	-0.145177	0.277197	-0.52373	0.600466	0.696796
CRV15_RS01720	67.4053	-0.197298	0.297624	-0.66291	0.507388	0.615705
CRV15_RS01725	33.3348	0.0852614	0.395644	0.2155	0.829377	0.882152
CRV15_RS01730	14.0366	0.292834	0.606316	0.482973	0.629115	0.721122
CRV15_RS01735	62.0534	-0.211821	0.373022	-0.567852	0.570136	0.670239
CRV15_RS01740	44.3491	0.133083	0.353452	0.376524	0.706527	0.784878
CRV15_RS01745	46.3002	-0.205422	0.350575	-0.585957	0.557905	0.658767
CRV15_RS01755	23.4675	0.163234	0.533845	0.305771	0.759779	0.829642
CRV15_RS01760	11.2293	-0.296767	0.71345	-0.415961	0.677439	0.760537
CRV15_RS01765	0.796835	-0.493307	2.52047	-0.19572	0.844829
CRV15_RS01770	48.9049	0.642005	0.348187	1.84385	0.0652047	0.119451
CRV15_RS01775	1.6436	-1.13748	1.69752	-0.67008	0.502807
CRV15_RS01780	4.06001	0.995037	1.10469	0.90074	0.367726	0.482243
CRV15_RS01785	103.831	0.678742	0.311198	2.18106	0.0291789	0.0603507
CRV15_RS01790	569.416	0.288301	0.220105	1.30984	0.190251	0.287731
CRV15_RS01795	187.407	-0.1907	0.241635	-0.789205	0.429992	0.543053
CRV15_RS01800	21.4021	1.39679	0.533413	2.6186	0.00882915	0.0216967
CRV15_RS01805	25.0532	-0.296991	0.479683	-0.619139	0.535825	0.640528
CRV15_RS01810	479.218	-0.112461	0.195054	-0.576561	0.564236	0.665181
CRV15_RS01815	1319	-0.194533	0.186056	-1.04556	0.295764	0.407355
CRV15_RS01820	1666.72	-0.900066	0.199138	-4.51981	6.18962e-06	2.83015e-05
CRV15_RS01825	1746.72	-0.636357	0.227935	-2.79184	0.00524094	0.0136922
CRV15_RS01830	1295.53	-0.239782	0.277012	-0.8656	0.386709	0.501608
CRV15_RS01835	59.1105	-0.619126	0.365827	-1.6924	0.0905696	0.157334
CRV15_RS01840	475.43	0.408342	0.196301	2.08018	0.0375088	0.0746367
CRV15_RS01845	4.09965	0.870563	1.03799	0.838702	0.401637	0.517044
CRV15_RS01850	25.2667	0.316027	0.455109	0.6944	0.487431	0.597034
CRV15_RS01855	217.51	0.891073	0.233874	3.81006	0.000138936	0.000500049
CRV15_RS01860	110.159	1.94474	0.273669	7.10616	1.19318e-12	1.09039e-11
CRV15_RS01865	23.36	0.909564	0.479072	1.8986	0.0576173	0.107731
CRV15_RS01870	18.1808	1.63234	0.564714	2.89056	0.00384559	0.0103596
CRV15_RS01875	125.977	1.76257	0.300067	5.87394	4.25564e-09	2.84364e-08
CRV15_RS01880	8.96995	2.88918	0.931874	3.1004	0.00193259	0.00552335
CRV15_RS01890	6.65609	0.662214	0.846695	0.782116	0.434146	0.546746
CRV15_RS01895	4.861	1.20778	1.21946	0.990425	0.321967	0.434853
CRV15_RS01900	12.4108	-0.472568	0.637289	-0.741528	0.458373	0.570004
CRV15_RS01905	2.18158	1.11043	1.50072	0.739934	0.45934
CRV15_RS01910	99.8742	0.369077	0.319655	1.15461	0.248249	0.355206
CRV15_RS01920	22.2994	1.5159	0.514234	2.94788	0.00319957	0.00875742
CRV15_RS01925	28.6546	-0.880118	0.433348	-2.03097	0.0422576	0.0825087
CRV15_RS01930	16.3823	-0.367	0.594097	-0.617745	0.536744	0.641373
CRV15_RS01935	46.1777	0.338501	0.348199	0.972148	0.330977	0.444712
CRV15_RS01940	433.709	-0.398795	0.214669	-1.85772	0.0632085	0.116325
CRV15_RS01945	50.9028	-0.0743763	0.336868	-0.220788	0.825258	0.879441
CRV15_RS01950	21.1147	0.133117	0.534655	0.248977	0.803379	0.863522
CRV15_RS01955	4.86983	1.28442	1.02499	1.25311	0.210166	0.311198
CRV15_RS01960	58.6951	0.227755	0.318678	0.714689	0.474801	0.585006
CRV15_RS01965	19.5605	-0.0510535	0.531207	-0.0961085	0.923434	0.94937
CRV15_RS01970	12.6606	0.0603868	0.705049	0.0856491	0.931745	0.955077
CRV15_RS01975	153.701	0.0651189	0.256717	0.25366	0.799758	0.861233
CRV15_RS01980	179.434	0.773009	0.237117	3.26004	0.00111398	0.00335351
CRV15_RS01985	1014.88	-0.681427	0.174072	-3.91462	9.05459e-05	0.000337558
CRV15_RS01990	1478.13	-0.590387	0.186456	-3.16636	0.00154359	0.0045063
CRV15_RS01995	124.449	0.254466	0.294634	0.86367	0.387769	0.502424
CRV15_RS02000	534.819	0.104989	0.206205	0.509151	0.610647	0.705048
CRV15_RS02005	848.636	-0.374306	0.185763	-2.01497	0.0439083	0.0852423
CRV15_RS02010	784.687	-1.10226	0.217144	-5.07617	3.85125e-07	2.03466e-06
CRV15_RS02015	688.729	-0.000985221	0.256977	-0.00383389	0.996941	0.997556
CRV15_RS02020	1332.25	-0.524583	0.202476	-2.59084	0.00957415	0.0232191
CRV15_RS02025	2598.19	-0.719982	0.181159	-3.97431	7.05838e-05	0.00026809
CRV15_RS02030	3107.95	-0.682721	0.164953	-4.13888	3.48998e-05	0.000139809
CRV15_RS02035	525.623	-1.78337	0.193384	-9.22192	2.9182e-20	4.21714e-19
CRV15_RS02040	313.189	-0.929654	0.234776	-3.95976	7.50266e-05	0.000283188
CRV15_RS02045	390.904	-1.24382	0.234247	-5.30985	1.09713e-07	6.20992e-07
CRV15_RS02050	1298.48	-0.822797	0.211198	-3.89586	9.78524e-05	0.000362163
CRV15_RS02060	33.1041	0.157121	0.400506	0.392306	0.694832	0.775242
CRV15_RS02065	14.6279	-1.32423	0.606692	-2.18271	0.029057	0.0601383
CRV15_RS02075	66.1333	0.120627	0.341188	0.35355	0.723676	0.800719
CRV15_RS02080	268.362	-0.318844	0.206673	-1.54275	0.122892	0.202
CRV15_RS02090	19.3852	-0.687177	0.520029	-1.32142	0.186361	0.283133
CRV15_RS02095	2.70913	-1.48368	1.38628	-1.07026	0.284502
CRV15_RS02105	58.8895	-0.199135	0.331956	-0.599883	0.548584	0.651674
CRV15_RS02110	315.002	-0.639656	0.201205	-3.17912	0.00147725	0.00432972
CRV15_RS02135	28.693	0.260175	0.434387	0.598947	0.549208	0.652081
CRV15_RS02155	14.4404	-0.576219	0.629845	-0.914858	0.360266	0.474618
CRV15_RS02165	1794.22	-0.418553	0.170807	-2.45045	0.014268	0.0327551
CRV15_RS02170	20.3939	-0.751217	0.518926	-1.44764	0.147718	0.235171
CRV15_RS02175	5.77285	-0.652375	0.892593	-0.730876	0.464855	0.576161
CRV15_RS02180	372.691	-0.225219	0.197583	-1.13987	0.254341	0.362133
CRV15_RS02185	250.877	2.18463	0.301753	7.23978	4.49402e-13	4.23467e-12
CRV15_RS02190	431.077	2.04785	0.241771	8.47018	2.45008e-17	3.00045e-16
CRV15_RS02195	29.373	-0.973627	0.431753	-2.25506	0.0241298	0.0512997
CRV15_RS02200	64.1295	-0.894751	0.317738	-2.816	0.0048625	0.012809
CRV15_RS02205	28.8391	-1.49746	0.449312	-3.33278	0.000859814	0.00265435
CRV15_RS02210	11.6477	-0.963743	0.687322	-1.40217	0.160864	0.250861
CRV15_RS02215	4.10369	-0.802165	1.11972	-0.7164	0.473744	0.584244
CRV15_RS02220	23.9447	-0.734035	0.522907	-1.40376	0.160391	0.250298
CRV15_RS02225	35.5927	0.205618	0.398006	0.516621	0.605421	0.700888
CRV15_RS02230	2.52375	-1.4478	1.43396	-1.00965	0.312662
CRV15_RS02245	9.66232	-1.64301	0.741272	-2.21647	0.0266591	0.0559379
CRV15_RS02250	1.87695	-2.1462	1.80091	-1.19173	0.233367
CRV15_RS02255	0.695386	-1.59818	2.7704	-0.576876	0.564023
CRV15_RS02260	133.28	1.23475	0.249871	4.94156	7.75013e-07	3.94735e-06
CRV15_RS02265	23.1272	0.653695	0.495695	1.31875	0.187254	0.283971
CRV15_RS02270	11.4016	0.651591	0.657542	0.99095	0.32171	0.434733
CRV15_RS02275	58.0474	1.15258	0.341636	3.37369	0.000741673	0.00231969
CRV15_RS02280	57.0966	0.237098	0.331502	0.715222	0.474472	0.585006
CRV15_RS02285	88.6972	0.831991	0.299783	2.77531	0.00551484	0.0143012
CRV15_RS02290	265.427	-1.08965	0.239373	-4.55208	5.31172e-06	2.44552e-05
CRV15_RS02295	47.2631	-2.08111	0.396521	-5.24843	1.53405e-07	8.545e-07
CRV15_RS02300	79.1392	-2.06464	0.308992	-6.68184	2.35962e-11	1.93118e-10
CRV15_RS02305	3.45532	-1.78665	1.19289	-1.49775	0.134199	0.217315
CRV15_RS02310	30.9118	-2.02734	0.461687	-4.39115	1.12755e-05	4.93867e-05
CRV15_RS02315	238.904	-1.05304	0.259583	-4.05667	4.97769e-05	0.000194609
CRV15_RS02320	616.518	1.31255	0.277944	4.72235	2.33138e-06	1.12748e-05
CRV15_RS02325	98.433	2.58133	0.30704	8.40714	4.20144e-17	5.06148e-16
CRV15_RS02330	238.385	1.26015	0.216907	5.80963	6.26118e-09	4.12174e-08
CRV15_RS02335	1144.44	-0.29796	0.179349	-1.66134	0.0966452	0.166069
CRV15_RS02340	19.0626	3.47554	0.686231	5.06468	4.09077e-07	2.15607e-06
CRV15_RS02345	136.57	-0.119373	0.238962	-0.499547	0.617394	0.710499
CRV15_RS02350	114.428	-0.111881	0.264593	-0.422841	0.672411	0.757049
CRV15_RS02355	952.85	-0.208961	0.2966	-0.704523	0.481107	0.591096
CRV15_RS02360	487.402	1.3574	0.534006	2.54192	0.0110244	0.0262866
CRV15_RS02365	11.018	-0.295682	0.704586	-0.419653	0.674739	0.758412
CRV15_RS02370	38.6125	-0.989079	0.396759	-2.4929	0.0126706	0.0295868
CRV15_RS02380	51.5951	-0.229823	0.34318	-0.669687	0.503057	0.61201
CRV15_RS02385	1042.98	0.0851027	0.247242	0.344209	0.730689	0.806737
CRV15_RS02390	833.773	-1.08462	0.182549	-5.94152	2.82385e-09	1.92357e-08
CRV15_RS02395	181.347	0.536382	0.241932	2.21707	0.0266181	0.0558696
CRV15_RS02400	62.2137	0.361576	0.309271	1.16912	0.242354	0.348491
CRV15_RS02405	496.133	-0.153658	0.190764	-0.805484	0.420541	0.534767
CRV15_RS02410	849.721	-0.670312	0.195523	-3.4283	0.000607383	0.00193514
CRV15_RS02415	244.142	0.0900005	0.220512	0.408142	0.683169	0.764951
CRV15_RS02420	443.281	0.527476	0.220004	2.39758	0.0165038	0.0371949
CRV15_RS02425	686.945	0.378145	0.215258	1.7567	0.0789683	0.14014
CRV15_RS02430	343.681	0.632924	0.264521	2.39271	0.0167244	0.0376157
CRV15_RS02435	140.688	0.871988	0.264036	3.30253	0.000958157	0.00292944
CRV15_RS02440	623.392	1.11607	0.200444	5.568	2.57684e-08	1.5822e-07
CRV15_RS02445	1135.52	-0.458671	0.192999	-2.37654	0.0174757	0.0390129
CRV15_RS02450	15.093	0.146093	0.605809	0.241153	0.809437	0.868509
CRV15_RS02455	318.664	-0.548688	0.252542	-2.17266	0.0298061	0.0614762
CRV15_RS02460	16.8293	1.169	0.561725	2.08109	0.0374257	0.0745084
CRV15_RS02465	573.009	-1.10374	0.186191	-5.92797	3.06703e-09	2.07859e-08
CRV15_RS02475	47.2521	0.514465	0.523256	0.9832	0.325509	0.438798
CRV15_RS02480	1074.22	-0.373237	0.232566	-1.60487	0.108523	0.182709
CRV15_RS02485	110.208	1.20719	0.327134	3.6902	0.000224082	0.000776304
CRV15_RS02490	114.407	0.34148	0.287592	1.18738	0.23508	0.340457
CRV15_RS02495	196.412	0.173055	0.224777	0.769896	0.441362	0.553634
CRV15_RS02500	642.286	1.21047	0.243444	4.97227	6.61742e-07	3.41481e-06
CRV15_RS02505	8175.57	-0.29092	0.186048	-1.56368	0.117892	0.195421
CRV15_RS02510	3.61875	0.269038	1.11573	0.241132	0.809453	0.868509
CRV15_RS02515	6666.14	2.47376	0.181981	13.5935	4.37589e-42	1.38162e-40
CRV15_RS02520	1096.77	1.94182	0.174895	11.1027	1.21661e-28	2.48621e-27
CRV15_RS02525	2254.37	0.994611	0.186449	5.33448	9.58178e-08	5.46991e-07
CRV15_RS02530	1211.27	1.08132	0.209318	5.16592	2.3926e-07	1.307e-06
CRV15_RS02535	1644.28	1.07389	0.274596	3.9108	9.19914e-05	0.000342373
CRV15_RS02540	259.035	-0.0580294	0.215497	-0.269281	0.787713	0.851512
CRV15_RS02545	42.7867	0.73411	0.461289	1.59143	0.111512	0.186845
CRV15_RS02550	208.762	0.66516	0.299357	2.22196	0.0262859	0.0553466
CRV15_RS02555	112.762	0.24974	0.259711	0.961607	0.336247	0.450448
CRV15_RS02560	520.813	-0.179614	0.183667	-0.977932	0.328108	0.441587
CRV15_RS02565	79.4537	-0.0792009	0.2932	-0.270126	0.787063	0.851066
CRV15_RS02570	1126.31	0.202685	0.182964	1.10779	0.267954	0.377241
CRV15_RS02575	482.27	-2.59108	0.246935	-10.493	9.30585e-26	1.68466e-24
CRV15_RS02580	41.3224	0.539271	0.400671	1.34592	0.178329	0.272733
CRV15_RS02585	150.292	1.83635	0.272374	6.742	1.56222e-11	1.29126e-10
CRV15_RS02590	1169.47	1.95852	0.183908	10.6495	1.75289e-26	3.27108e-25
CRV15_RS02595	699.088	2.27987	0.205437	11.0976	1.28831e-28	2.61667e-27
CRV15_RS02600	23.8978	-0.710763	0.466523	-1.52353	0.127625	0.208341
CRV15_RS02605	7.86782	-0.688481	0.873248	-0.788415	0.430454	0.543517
CRV15_RS02610	141.442	1.96867	0.289903	6.79078	1.11526e-11	9.34575e-11
CRV15_RS02615	80.8083	2.00317	0.301536	6.6432	3.0694e-11	2.47858e-10
CRV15_RS02620	71.6238	1.70066	0.316903	5.3665	8.0281e-08	4.64264e-07
CRV15_RS02625	6.1088	1.94468	1.02534	1.89662	0.0578781	0.108083
CRV15_RS02630	301.918	2.12461	0.22861	9.29358	1.49184e-20	2.19881e-19
CRV15_RS02635	236.504	1.96995	0.24714	7.97098	1.57415e-15	1.71356e-14
CRV15_RS02640	218.411	1.94651	0.254635	7.64433	2.10034e-14	2.156e-13
CRV15_RS02645	438.516	1.66698	0.209662	7.95077	1.85351e-15	2.00131e-14
CRV15_RS02650	363.772	1.82344	0.218156	8.35843	6.35593e-17	7.56129e-16
CRV15_RS02655	362.303	1.6957	0.207468	8.17334	2.99969e-16	3.38711e-15
CRV15_RS02660	261.719	1.52777	0.234771	6.50747	7.64279e-11	5.97609e-10
CRV15_RS02665	292.561	1.46141	0.214741	6.80547	1.00718e-11	8.4613e-11
CRV15_RS02670	730.659	1.98842	0.195473	10.1724	2.63454e-24	4.47738e-23
CRV15_RS02675	875.421	2.23452	0.186901	11.9557	6.06299e-33	1.38803e-31
CRV15_RS02690	21158.9	3.10435	0.223933	13.8628	1.06403e-43	3.59827e-42
CRV15_RS02695	307.709	0.772215	0.211719	3.64736	0.000264947	0.00090843
CRV15_RS02700	113.999	0.0225256	0.305873	0.0736436	0.941294	0.961308
CRV15_RS02705	57.7901	1.85045	0.450528	4.10729	4.00323e-05	0.000158558
CRV15_RS02710	1066.3	1.78518	0.173519	10.2881	7.9731e-25	1.39049e-23
CRV15_RS02715	772.868	2.8787	0.189875	15.161	6.40449e-52	2.82561e-50
CRV15_RS02720	680.641	2.98448	0.202697	14.7238	4.53223e-49	1.79725e-47
CRV15_RS02725	761.212	3.2146	0.206729	15.5499	1.59477e-54	7.43981e-53
CRV15_RS02730	591.42	2.85004	0.190935	14.9268	2.20704e-50	9.36515e-49
CRV15_RS02735	96.1188	1.48964	0.285751	5.21309	1.85725e-07	1.02341e-06
CRV15_RS02740	369.758	1.83931	0.200277	9.18386	4.15904e-20	5.94582e-19
CRV15_RS02745	62.5739	3.17921	0.386031	8.23564	1.78593e-16	2.05845e-15
CRV15_RS02750	356.897	2.9531	0.250457	11.7908	4.35276e-32	9.76366e-31
CRV15_RS02760	19.7208	-0.509528	0.545487	-0.934079	0.350263	0.464415
CRV15_RS02770	85.3487	0.3149	0.291832	1.07905	0.280566	0.39046
CRV15_RS02775	19420.9	0.471406	0.163132	2.88972	0.00385585	0.0103788
CRV15_RS02780	484.197	-0.153504	0.206286	-0.744134	0.456795	0.568606
CRV15_RS02785	63.3608	-0.617229	0.329163	-1.87515	0.0607726	0.112714
CRV15_RS02790	209.302	-0.3597	0.23016	-1.56282	0.118094	0.195659
CRV15_RS02795	33.665	0.508409	0.447603	1.13585	0.25602	0.363715
CRV15_RS02800	929.392	0.181299	0.224019	0.809301	0.418342	0.532784
CRV15_RS02805	442.861	-0.204563	0.251434	-0.813586	0.415882	0.530361
CRV15_RS02810	103.808	1.94188	0.806822	2.40683	0.0160917	0.0363894
CRV15_RS02815	4869.26	0.224395	0.177873	1.26154	0.207113	0.307479
CRV15_RS02820	1347.15	-0.834989	0.244868	-3.40995	0.000649736	0.00205827
CRV15_RS02825	2641.86	-1.20034	0.17782	-6.75032	1.47523e-11	1.22697e-10
CRV15_RS02830	92.6155	-1.15937	0.273054	-4.24593	2.17687e-05	9.00207e-05
CRV15_RS02835	205.422	1.05131	0.239664	4.3866	1.15138e-05	5.03642e-05
CRV15_RS02840	370.849	1.03821	0.19518	5.31926	1.04192e-07	5.91247e-07
CRV15_RS02845	4.43027	-0.346988	1.03153	-0.33638	0.736584	0.811095
CRV15_RS02850	6.19257	-0.60082	0.956432	-0.628189	0.52988	0.635818
CRV15_RS02855	192.668	4.55932	0.307535	14.8254	1.00423e-49	4.07938e-48
CRV15_RS02860	447.649	4.70925	0.265558	17.7335	2.31381e-70	1.58913e-68
CRV15_RS02865	453.045	5.11367	0.269683	18.9618	3.53004e-80	3.17799e-78
CRV15_RS02875	3.74624	1.39768	1.20386	1.161	0.245642	0.352246
CRV15_RS02880	16.9169	-1.36224	0.580456	-2.34684	0.0189333	0.0416832
CRV15_RS02885	720.58	0.12533	0.191802	0.653435	0.513476	0.621096
CRV15_RS02895	24.8018	-0.909147	0.5033	-1.80637	0.0708605	0.128002
CRV15_RS02900	6378.23	-1.97396	0.193606	-10.1957	2.07179e-24	3.54157e-23
CRV15_RS02905	292.008	-2.49154	0.252518	-9.86678	5.79944e-23	9.37764e-22
CRV15_RS02910	67.0165	-0.0822157	0.335748	-0.244873	0.806555	0.866376
CRV15_RS02915	86.776	0.332773	0.285424	1.16589	0.243659	0.349991
CRV15_RS02920	51.2734	-0.330576	0.372116	-0.888367	0.374343	0.489667
CRV15_RS02925	5.43545	-1.04368	1.08146	-0.965071	0.334509	0.448786
CRV15_RS02930	443.817	0.476755	0.208987	2.28126	0.0225328	0.0484707
CRV15_RS02935	244.035	0.51472	0.215072	2.39325	0.0167	0.0375736
CRV15_RS02940	560.347	0.419848	0.220335	1.9055	0.0567149	0.106193
CRV15_RS02945	644.256	0.630445	0.22252	2.8332	0.00460839	0.0121927
CRV15_RS02950	83.1045	0.941132	0.439	2.14381	0.0320484	0.0654125
CRV15_RS02955	221.06	0.89777	0.26119	3.43723	0.000587697	0.00187962
CRV15_RS02960	53.6749	2.17089	0.50202	4.32431	1.53011e-05	6.54696e-05
CRV15_RS02965	453.535	1.39917	0.252285	5.54599	2.92289e-08	1.78318e-07
CRV15_RS02970	6685.57	0.947586	0.183433	5.16585	2.39349e-07	1.307e-06
CRV15_RS02975	122.356	0.782566	0.267282	2.92787	0.00341292	0.00929174
CRV15_RS02980	73.7851	1.59114	0.312485	5.0919	3.54497e-07	1.8818e-06
CRV15_RS02985	143.97	1.92243	0.283206	6.78812	1.13608e-11	9.50821e-11
CRV15_RS02990	83.4008	1.26224	0.300714	4.19748	2.69898e-05	0.000109438
CRV15_RS02995	78.2761	1.50091	0.314534	4.77186	1.82531e-06	8.94789e-06
CRV15_RS03000	526.837	0.880848	0.223105	3.94813	7.87651e-05	0.000296292
CRV15_RS03005	71.0029	-0.0965968	0.327251	-0.295177	0.767859	0.836409
CRV15_RS03010	341.824	-0.0411572	0.269338	-0.152809	0.878549	0.918245
CRV15_RS03015	164.861	0.154615	0.247985	0.623484	0.532966	0.638375
CRV15_RS03020	33.9167	1.10123	0.52305	2.10539	0.035257	0.0709829
CRV15_RS03025	476.072	0.55743	0.1944	2.86744	0.00413808	0.0110626
CRV15_RS03030	174.123	1.10608	0.226978	4.87306	1.09882e-06	5.50401e-06
CRV15_RS03035	41.0019	1.84725	0.434554	4.25091	2.12902e-05	8.81512e-05
CRV15_RS03040	263.964	2.30922	0.22649	10.1957	2.07327e-24	3.54157e-23
CRV15_RS03045	257.275	1.56685	0.277779	5.64063	1.69433e-08	1.06087e-07
CRV15_RS03050	100.2	1.35721	0.276211	4.91367	8.93863e-07	4.52501e-06
CRV15_RS03055	132.281	2.29062	0.277726	8.24778	1.61367e-16	1.86961e-15
CRV15_RS03060	30.9733	2.67121	0.54626	4.89001	1.00833e-06	5.07749e-06
CRV15_RS03070	55.0391	1.729	0.406661	4.25171	2.12147e-05	8.79981e-05
CRV15_RS03075	164.622	1.89035	0.275608	6.85884	6.94233e-12	5.95235e-11
CRV15_RS03080	664.482	1.87849	0.221033	8.49867	1.9178e-17	2.37922e-16
CRV15_RS03085	1620.84	-1.51471	0.181299	-8.35474	6.55793e-17	7.7672e-16
CRV15_RS03090	160.366	-1.12389	0.32261	-3.48372	0.000494492	0.00160073
CRV15_RS03095	6.009	-0.349486	0.905632	-0.385902	0.699569	0.779483
CRV15_RS03100	183.454	-1.06553	0.250011	-4.26193	2.0267e-05	8.44924e-05
CRV15_RS03105	100.487	-0.327698	0.312812	-1.04759	0.294829	0.406151
CRV15_RS03110	173.323	0.0442939	0.244514	0.181151	0.856249	0.902336
CRV15_RS03115	73.7079	0.160777	0.33138	0.485173	0.627553	0.719704
CRV15_RS03120	94.4368	-1.33777	0.298362	-4.48372	7.33535e-06	3.30637e-05
CRV15_RS03125	233.729	0.142588	0.22393	0.63675	0.524288	0.631039
CRV15_RS03130	30.4895	0.446263	0.443831	1.00548	0.314666	0.428341
CRV15_RS03135	7.2804	-0.310178	0.838657	-0.369851	0.711494	0.789206
CRV15_RS03140	95.2764	-0.34104	0.292498	-1.16596	0.243631	0.349991
CRV15_RS03145	149.987	0.965677	0.268326	3.5989	0.000319567	0.00107205
CRV15_RS03150	450.909	0.532821	0.192278	2.7711	0.00558671	0.0144415
CRV15_RS03155	74.6324	1.60175	0.387573	4.13276	3.58431e-05	0.000143158
CRV15_RS03160	34.9539	1.26254	0.408907	3.0876	0.00201781	0.0057521
CRV15_RS03165	132.288	0.505723	0.256583	1.97099	0.0487245	0.0932229
CRV15_RS03170	69.599	0.733444	0.303943	2.4131	0.0158176	0.0359157
CRV15_RS03175	89.1983	-0.821169	0.298024	-2.75537	0.00586252	0.0150854
CRV15_RS03180	295.686	-0.589456	0.261122	-2.2574	0.0239834	0.0510676
CRV15_RS03185	90.4294	0.659182	0.280341	2.35136	0.0187049	0.041317
CRV15_RS03190	30.0577	2.14912	0.508526	4.22617	2.37705e-05	9.7332e-05
CRV15_RS03195	2.08743	-2.49456	1.66812	-1.49543	0.134802
CRV15_RS03200	353.07	-0.0106139	0.197576	-0.0537208	0.957158	0.971043
CRV15_RS03205	45.8769	-0.295158	0.402059	-0.734118	0.462877	0.574564
CRV15_RS03210	361.567	1.06156	0.245107	4.33101	1.48424e-05	6.36705e-05
CRV15_RS03215	1838.84	1.17411	0.213216	5.50665	3.65722e-08	2.20094e-07
CRV15_RS03220	789.585	1.2199	0.193707	6.29765	3.02182e-10	2.25435e-09
CRV15_RS03225	352.305	0.945069	0.219877	4.29817	1.72214e-05	7.30291e-05
CRV15_RS03230	29.767	0.339567	0.451899	0.751422	0.452398	0.564118
CRV15_RS03235	594.763	-0.296467	0.181494	-1.63348	0.102369	0.174197
CRV15_RS03240	834.995	0.526094	0.238933	2.20185	0.027676	0.0577987
CRV15_RS03245	109.108	1.051	0.290847	3.61359	0.000301981	0.00102238
CRV15_RS03255	79.375	-0.191921	0.279153	-0.687513	0.49176	0.60101
CRV15_RS03260	237.12	0.32145	0.277618	1.15789	0.246911	0.353746
CRV15_RS03265	55.1123	1.22453	0.35127	3.48601	0.000490278	0.00158863
CRV15_RS03270	323.19	0.816114	0.233731	3.49168	0.000479986	0.00155756
CRV15_RS03275	224.012	0.796409	0.230782	3.45091	0.000558702	0.00179464
CRV15_RS03280	352.991	0.515588	0.201338	2.56081	0.0104429	0.0250253
CRV15_RS03285	170.488	0.255271	0.251068	1.01674	0.309278	0.422561
CRV15_RS03290	839.313	-0.563874	0.203318	-2.77336	0.00554805	0.0143594
CRV15_RS03295	129.768	-0.680544	0.262991	-2.5877	0.00966181	0.0233722
CRV15_RS03300	652.785	-0.697864	0.199743	-3.49381	0.000476187	0.00154825
CRV15_RS03305	2534.22	-0.278258	0.176419	-1.57726	0.114737	0.191237
CRV15_RS03310	4095.09	-0.622916	0.205754	-3.02748	0.00246604	0.00694129
CRV15_RS03315	32.7307	-0.13715	0.402797	-0.340494	0.733485	0.808617
CRV15_RS03320	46.3262	-0.397313	0.348089	-1.14141	0.253698	0.361449
CRV15_RS03325	94.9339	0.621535	0.364219	1.70648	0.087918	0.153649
CRV15_RS03330	68.08	0.333887	0.311186	1.07295	0.283293	0.394008
CRV15_RS03335	184.06	0.679398	0.247329	2.74695	0.00601529	0.0154308
CRV15_RS03340	100.028	0.919002	0.321592	2.85767	0.0042677	0.0113635
CRV15_RS03345	230.158	0.468277	0.220591	2.12283	0.0337681	0.0683987
CRV15_RS03350	626.691	0.54102	0.287275	1.88328	0.0596622	0.110747
CRV15_RS03355	19.1518	-1.15264	0.534164	-2.15783	0.0309409	0.0634241
CRV15_RS03360	2112.88	0.487113	0.235688	2.06677	0.0387557	0.0766543
CRV15_RS03365	472.419	0.668903	0.203177	3.29222	0.000994003	0.0030293
CRV15_RS03370	2863.69	0.0414356	0.182375	0.2272	0.820268	0.875712
CRV15_RS03375	1959.16	0.125546	0.188728	0.665221	0.505909	0.614582
CRV15_RS03380	2284.22	0.135186	0.183767	0.735634	0.461953	0.573555
CRV15_RS03385	3984.25	-0.0387482	0.199508	-0.194219	0.846005	0.895582
CRV15_RS03390	182.79	0.440423	0.269588	1.63369	0.102324	0.174176
CRV15_RS03395	55.1951	0.754211	0.416594	1.81042	0.0702304	0.12714
CRV15_RS03400	9.1201	1.22148	0.745716	1.63799	0.101423	0.172809
CRV15_RS03405	73.816	0.295592	0.298345	0.990772	0.321797	0.434762
CRV15_RS03410	2694.09	1.54532	0.243553	6.3449	2.22567e-10	1.67731e-09
CRV15_RS03415	942.003	4.48199	0.198978	22.5251	2.35555e-112	3.56652e-110
CRV15_RS03420	18.3795	-1.56372	0.547864	-2.8542	0.00431447	0.0114788
CRV15_RS03425	8.91824	-0.616678	0.75049	-0.8217	0.411248	0.526365
CRV15_RS03430	11.3319	-1.33514	0.668224	-1.99805	0.0457114	0.0881927
CRV15_RS03435	51.7926	-1.42771	0.357433	-3.99435	6.48718e-05	0.000248092
CRV15_RS03440	75.8435	-0.353465	0.324283	-1.08999	0.275718	0.385565
CRV15_RS03445	459.839	0.381813	0.227364	1.6793	0.0930934	0.161004
CRV15_RS03450	300.43	0.364427	0.207927	1.75266	0.0796598	0.141179
CRV15_RS03455	1115.91	1.10926	0.283967	3.90629	9.37238e-05	0.000347848
CRV15_RS03460	93.6372	-1.14586	0.295796	-3.87382	0.000107141	0.000393262
CRV15_RS03465	391.359	-0.160866	0.258012	-0.62348	0.532969	0.638375
CRV15_RS03470	357.496	2.57111	0.203486	12.6354	1.3478e-36	3.65001e-35
CRV15_RS03475	560.725	2.62177	0.204272	12.8347	1.04772e-37	3.03474e-36
CRV15_RS03480	961.485	2.75158	0.180766	15.2218	2.53612e-52	1.12637e-50
CRV15_RS03485	175.195	1.20669	0.243895	4.9476	7.5135e-07	3.84446e-06
CRV15_RS03490	119.061	4.33626	0.362511	11.9617	5.6376e-33	1.29958e-31
CRV15_RS03495	1348.74	-0.507558	0.186747	-2.71789	0.00656991	0.0166865
CRV15_RS03500	28.2411	0.590065	0.46184	1.27764	0.201376	0.300935
CRV15_RS03505	18.2599	0.822893	0.628909	1.30845	0.190722	0.288182
CRV15_RS03510	8.13881	-1.92433	0.842857	-2.2831	0.0224244	0.0482841
CRV15_RS03515	57.4152	1.51395	0.344119	4.3995	1.08502e-05	4.76808e-05
CRV15_RS03520	445.863	2.08367	0.236757	8.80085	1.3578e-18	1.81275e-17
CRV15_RS03525	199.528	2.17566	0.25605	8.49703	1.94507e-17	2.40856e-16
CRV15_RS03530	158.283	0.548005	0.258569	2.11938	0.0340586	0.0688823
CRV15_RS03535	377.623	-0.0717584	0.264384	-0.271418	0.78607	0.850268
CRV15_RS03540	31.1939	0.124252	0.429115	0.289555	0.772157	0.83958
CRV15_RS03545	8.81651	-0.373828	0.737655	-0.50678	0.612309	0.705989
CRV15_RS03550	1873.88	-0.56867	0.17914	-3.17444	0.00150125	0.00439041
CRV15_RS03555	1125.89	-1.1437	0.170661	-6.70157	2.06189e-11	1.69166e-10
CRV15_RS03560	142.433	-0.548658	0.263918	-2.0789	0.0376269	0.0747813
CRV15_RS03565	86.0206	3.20004	0.335209	9.54639	1.34289e-21	2.04722e-20
CRV15_RS03570	59.0672	-0.92592	0.391854	-2.36292	0.0181316	0.0403046
CRV15_RS03575	9.35849	-0.641694	0.729027	-0.880205	0.378748	0.494168
CRV15_RS03580	305.311	1.0211	0.202373	5.04561	4.52086e-07	2.36591e-06
CRV15_RS03585	309.88	1.20218	0.214946	5.59294	2.23262e-08	1.3836e-07
CRV15_RS03590	542.022	1.59871	0.298257	5.36017	8.31459e-08	4.78754e-07
CRV15_RS03595	497.565	0.800416	0.199616	4.00978	6.07748e-05	0.000233765
CRV15_RS03600	156.894	1.96541	0.371736	5.28712	1.24257e-07	6.97977e-07
CRV15_RS03605	196.003	-0.438356	0.227142	-1.92988	0.053622	0.101112
CRV15_RS03610	93.8212	-0.0336313	0.347926	-0.0966623	0.922995	0.949211
CRV15_RS03615	152.519	-0.421197	0.230927	-1.82394	0.0681614	0.123987
CRV15_RS03620	87.4118	0.424594	0.285065	1.48946	0.136365	0.219754
CRV15_RS03625	2161.66	3.07845	0.192687	15.9765	1.86405e-57	9.7782e-56
CRV15_RS03630	1215.48	2.82383	0.177706	15.8905	7.37833e-57	3.75225e-55
CRV15_RS03635	8.28993	-0.55928	0.733548	-0.762431	0.445803	0.55784
CRV15_RS03640	24.3425	1.80074	0.483094	3.72752	0.00019337	0.000679806
CRV15_RS03645	43.8231	1.41047	0.392069	3.59752	0.000321271	0.00107661
CRV15_RS03650	56808.7	-1.32702	0.175899	-7.54425	4.54889e-14	4.56396e-13
CRV15_RS03655	2449.38	-1.09826	0.189841	-5.78517	7.24405e-09	4.7221e-08
CRV15_RS03660	6899.81	-0.736995	0.203195	-3.62704	0.000286691	0.000973463
CRV15_RS03665	2329.33	-1.72615	0.233813	-7.38263	1.55195e-13	1.50278e-12
CRV15_RS03670	5805.13	-3.10009	0.165253	-18.7597	1.61294e-78	1.37762e-76
CRV15_RS03675	372.954	0.426862	0.199687	2.13766	0.0325445	0.0663641
CRV15_RS03680	276.487	-2.47463	0.230626	-10.73	7.35575e-27	1.40011e-25
CRV15_RS03685	346.361	-2.13868	0.215797	-9.91063	3.74294e-23	6.11164e-22
CRV15_RS03690	35.3426	-0.418754	0.395731	-1.05818	0.289974	0.400957
CRV15_RS03695	133.15	0.652772	0.308709	2.11453	0.0344704	0.0695884
CRV15_RS03700	47.6554	0.817272	0.433106	1.887	0.0591604	0.109907
CRV15_RS03705	1112.59	0.592341	0.191625	3.09115	0.00199381	0.00569099
CRV15_RS03710	226.226	-1.22977	0.244601	-5.02765	4.9652e-07	2.58828e-06
CRV15_RS03715	159.563	-0.815301	0.312649	-2.60772	0.00911463	0.0222914
CRV15_RS03720	195.622	-0.706864	0.320377	-2.20635	0.0273595	0.0572274
CRV15_RS03725	6.03911	0.0681259	0.88162	0.0772735	0.938406	0.959047
CRV15_RS03730	1.16913	-1.41784	1.97396	-0.718271	0.47259
CRV15_RS03735	6.5882	-1.22095	1.04758	-1.1655	0.243817	0.350142
CRV15_RS03740	21.2926	0.0871907	0.48818	0.178604	0.858249	0.903496
CRV15_RS03745	7.1439	-0.454086	0.830985	-0.546442	0.584762	0.682974
CRV15_RS03750	27.1492	-0.478064	0.428784	-1.11493	0.264881	0.373626
CRV15_RS03755	36.9336	-0.704269	0.398573	-1.76698	0.0772321	0.137572
CRV15_RS03765	36.3061	1.19183	0.393875	3.0259	0.00247895	0.00696825
CRV15_RS03770	703.113	-1.19886	0.225166	-5.32433	1.01326e-07	5.76461e-07
CRV15_RS03775	184.207	-4.33104	0.339512	-12.7566	2.86266e-37	8.01305e-36
CRV15_RS03785	285.487	-3.79237	0.312927	-12.119	8.37376e-34	1.9995e-32
CRV15_RS03790	6489.41	-3.90387	0.190002	-20.5465	8.27086e-94	9.18342e-92
CRV15_RS03795	59.5795	0.345938	0.31416	1.10115	0.27083	0.380488
CRV15_RS03800	51.3544	1.05258	0.362509	2.90359	0.00368913	0.00999065
CRV15_RS03805	46.1599	0.0746141	0.419191	0.177995	0.858727	0.903496
CRV15_RS03810	140.251	-0.3963	0.235279	-1.68438	0.0921082	0.159549
CRV15_RS03825	936.999	-0.786186	0.217748	-3.61052	0.000305578	0.00103129
CRV15_RS03830	1712.65	-0.095777	0.221438	-0.432523	0.665361	0.752059
CRV15_RS03835	1877.47	-1.84699	0.182207	-10.1368	3.79411e-24	6.38291e-23
CRV15_RS03845	885.393	3.05429	0.265938	11.485	1.56994e-30	3.39575e-29
CRV15_RS03850	49.3609	2.26567	0.379525	5.96976	2.37605e-09	1.63188e-08
CRV15_RS03855	401.784	2.33851	0.256795	9.10653	8.50614e-20	1.20827e-18
CRV15_RS03860	218.715	-1.03241	0.225594	-4.57642	4.72992e-06	2.19282e-05
CRV15_RS03865	65.4283	-0.079	0.31704	-0.24918	0.803222	0.863522
CRV15_RS03870	7.08827	-0.358655	0.838717	-0.427623	0.668926	0.754456
CRV15_RS03875	5.19219	0.219613	0.967175	0.227066	0.820372	0.875712
CRV15_RS03880	198.877	-1.06301	0.266934	-3.98231	6.8249e-05	0.000259814
CRV15_RS03885	42.1277	1.0036	0.488359	2.05505	0.0398741	0.0785457
CRV15_RS03890	28.9845	-0.562162	0.43086	-1.30474	0.19198	0.289425
CRV15_RS03895	3355.21	-0.154522	0.195183	-0.791675	0.42855	0.541437
CRV15_RS03905	93.8369	-1.15062	0.270635	-4.25154	2.12301e-05	8.79981e-05
CRV15_RS03910	207.496	0.541485	0.341476	1.58572	0.112803	0.188723
CRV15_RS03915	32.4462	-0.785067	0.430477	-1.82371	0.0681955	0.123987
CRV15_RS03920	11.2735	-1.02351	0.683709	-1.497	0.134394	0.217577
CRV15_RS03925	143.241	0.307951	0.254179	1.21155	0.225684	0.329475
CRV15_RS03930	58.0452	0.26925	0.396088	0.679774	0.496648	0.606205
CRV15_RS03935	223.258	1.12909	0.24062	4.69243	2.69982e-06	1.29177e-05
CRV15_RS03940	5.23381	-0.395402	1.0484	-0.377149	0.706063	0.784685
CRV15_RS03945	9.69283	0.267523	0.765362	0.349538	0.726685	0.803248
CRV15_RS03950	11.0339	0.638045	0.67945	0.939061	0.347699	0.462258
CRV15_RS03955	18.7019	0.043048	0.515981	0.0834295	0.93351	0.955747
CRV15_RS03960	3.56613	-0.40935	1.17594	-0.348105	0.727761	0.804159
CRV15_RS03965	2.05409	-0.517699	1.49459	-0.346381	0.729057
CRV15_RS03970	11.7377	-0.542811	0.736266	-0.737248	0.460972	0.572626
CRV15_RS03975	6.94056	0.0560302	0.839531	0.0667398	0.946789	0.965096
CRV15_RS03980	19.1548	0.310671	0.564671	0.55018	0.582196	0.680812
CRV15_RS03985	28.1302	-0.84314	0.473963	-1.77892	0.0752536	0.134481
CRV15_RS03990	499.983	1.6848	0.192519	8.75134	2.10826e-18	2.79785e-17
CRV15_RS03995	24.056	1.28891	0.469929	2.74278	0.00609223	0.0156102
CRV15_RS04000	2.27494	0.638957	1.60532	0.398025	0.690612
CRV15_RS04005	2903.08	-0.608156	0.189971	-3.20132	0.00136801	0.00403795
CRV15_RS04010	520.051	0.475223	0.293013	1.62185	0.104835	0.177442
CRV15_RS04015	60.8594	-0.544471	0.326619	-1.66699	0.0955164	0.164372
CRV15_RS04020	18.7567	-0.0255868	0.579038	-0.0441884	0.964754	0.976332
CRV15_RS04025	206.615	0.0790018	0.234777	0.336497	0.736496	0.811095
CRV15_RS04030	467.181	0.593946	0.221243	2.68458	0.007262	0.0182564
CRV15_RS04035	17.4626	0.0319421	0.549581	0.0581209	0.953652	0.969219
CRV15_RS04040	118.701	0.10214	0.26522	0.385114	0.700153	0.779873
CRV15_RS04045	3638.4	-3.3872	0.186535	-18.1585	1.09959e-73	8.23085e-72
CRV15_RS04050	90.5645	-2.82285	0.31742	-8.8931	5.94291e-19	8.11305e-18
CRV15_RS04055	449.662	-3.30904	0.208164	-15.8963	6.71738e-57	3.4424e-55
CRV15_RS04060	442.831	-3.76065	0.25675	-14.6471	1.40516e-48	5.37997e-47
CRV15_RS04065	842.418	-3.48995	0.197709	-17.652	9.82735e-70	6.61311e-68
CRV15_RS04070	2681.6	-3.35543	0.167908	-19.9838	7.6255e-89	7.58225e-87
CRV15_RS04075	2204.51	-4.27737	0.188392	-22.7046	4.03409e-114	6.25003e-112
CRV15_RS04080	808.044	-3.73586	0.23419	-15.9522	2.74852e-57	1.43052e-55
CRV15_RS04085	545.925	-3.67306	0.221079	-16.6143	5.49291e-62	3.02428e-60
CRV15_RS04090	41.2457	-2.9231	0.461516	-6.33369	2.39368e-10	1.79986e-09
CRV15_RS04095	54.7569	1.67512	0.38634	4.33588	1.4518e-05	6.23991e-05
CRV15_RS04100	153.987	-0.591535	0.239273	-2.47222	0.0134277	0.0311149
CRV15_RS04105	913.246	-1.56394	0.212327	-7.36571	1.76202e-13	1.69633e-12
CRV15_RS04110	8.54193	-0.910026	0.917689	-0.99165	0.321368	0.434712
CRV15_RS04115	5.48875	-1.75462	0.969888	-1.80909	0.0704371	0.127409
CRV15_RS04120	16.2138	0.229902	0.58178	0.39517	0.692717	0.773401
CRV15_RS04125	19.633	1.80962	0.599073	3.0207	0.00252188	0.00707402
CRV15_RS04130	359.609	1.10799	0.243514	4.55001	5.36432e-06	2.46803e-05
CRV15_RS04135	203.838	0.358851	0.273906	1.31012	0.190154	0.287692
CRV15_RS04140	89.0052	-1.25462	0.298702	-4.20023	2.66646e-05	0.000108295
CRV15_RS04145	180.94	0.0408644	0.284663	0.143554	0.885853	0.923416
CRV15_RS04150	76.7653	0.0484164	0.309507	0.156431	0.875693	0.916123
CRV15_RS04155	242.626	-0.562993	0.216846	-2.59628	0.00942383	0.0229381
CRV15_RS04160	18.62	-1.00542	0.529644	-1.8983	0.057656	0.107773
CRV15_RS04165	3.20338	0.202949	1.16295	0.174512	0.861463	0.905769
CRV15_RS04170	763.294	0.526681	0.196976	2.67384	0.00749885	0.0187739
CRV15_RS04175	99.0065	1.11203	0.309709	3.59057	0.00032995	0.00110237
CRV15_RS04180	147.622	0.532728	0.313562	1.69895	0.0893277	0.155623
CRV15_RS04185	538.172	-0.966989	0.204072	-4.73848	2.15327e-06	1.04556e-05
CRV15_RS04190	78.9106	0.928397	0.322818	2.87592	0.00402857	0.0108175
CRV15_RS04195	517.276	0.641071	0.200443	3.19828	0.00138252	0.00407717
CRV15_RS04200	948.841	0.797366	0.243806	3.27049	0.00107361	0.0032496
CRV15_RS04205	202.711	1.16257	0.249011	4.66875	3.03042e-06	1.43896e-05
CRV15_RS04210	27.543	1.32449	0.470975	2.81223	0.00491995	0.0129399
CRV15_RS04215	326.794	0.918784	0.212779	4.31803	1.57431e-05	6.71879e-05
CRV15_RS04220	6158.21	1.0134	0.17175	5.90041	3.62605e-09	2.44008e-08
CRV15_RS04225	127.28	1.41596	0.250262	5.65791	1.53228e-08	9.63024e-08
CRV15_RS04230	21.1542	0.890437	0.499677	1.78203	0.0747449	0.133786
CRV15_RS04235	11.3768	-1.3121	0.687728	-1.90788	0.0564063	0.105645
CRV15_RS04240	2222.65	-0.101134	0.211891	-0.477293	0.633153	0.724381
CRV15_RS04245	120.19	1.08633	0.291708	3.72404	0.000196057	0.000688162
CRV15_RS04250	282.716	-0.469535	0.211007	-2.22521	0.0260674	0.054956
CRV15_RS04255	771.526	0.239108	0.209959	1.13883	0.254774	0.362595
CRV15_RS04260	241.489	0.477879	0.237294	2.01387	0.0440235	0.0854061
CRV15_RS04265	27.9801	-0.542936	0.454367	-1.19493	0.232115	0.337103
CRV15_RS04270	9946.43	0.0461344	0.173831	0.265399	0.790702	0.853477
CRV15_RS04275	496.744	1.06421	0.244231	4.35742	1.31606e-05	5.70063e-05
CRV15_RS04280	5.27731	-2.12262	1.06585	-1.99149	0.0464272	0.0893627
CRV15_RS04285	142.527	1.17612	0.274498	4.28463	1.83042e-05	7.73258e-05
CRV15_RS04290	994.109	0.263393	0.179905	1.46407	0.143174	0.22901
CRV15_RS04295	57.0079	0.712414	0.341349	2.08705	0.0368832	0.0735677
CRV15_RS04300	19.1106	0.0502013	0.507716	0.0988767	0.921236	0.947883
CRV15_RS04305	314.827	0.50049	0.218084	2.29494	0.0217367	0.047062
CRV15_RS04310	9371.82	3.21615	0.188652	17.048	3.61493e-65	2.13121e-63
CRV15_RS04315	9640.91	3.11993	0.178922	17.4374	4.29325e-68	2.67305e-66
CRV15_RS04320	6.3799	4.26643	1.32604	3.21743	0.00129343	0.00383995
CRV15_RS04325	74.742	-1.20088	0.311318	-3.85741	0.000114594	0.000418315
CRV15_RS04330	9524.14	0.259771	0.161281	1.61067	0.107251	0.180796
CRV15_RS04335	638.324	1.55415	0.190999	8.13693	4.0542e-16	4.53173e-15
CRV15_RS04340	653.836	1.56057	0.216211	7.21782	5.28257e-13	4.95669e-12
CRV15_RS04345	1618.39	1.44134	0.211705	6.80826	9.8788e-12	8.32017e-11
CRV15_RS04350	67.9697	1.31218	0.307657	4.26509	1.99824e-05	8.34104e-05
CRV15_RS04360	1056.95	1.23663	0.197164	6.27207	3.56284e-10	2.64317e-09
CRV15_RS04365	1404.48	0.816384	0.199173	4.09887	4.15164e-05	0.000164241
CRV15_RS04370	7952.06	2.21619	0.182619	12.1356	6.84461e-34	1.65213e-32
CRV15_RS04380	885.978	0.865951	0.169936	5.09573	3.47396e-07	1.84705e-06
CRV15_RS04385	42453.8	0.858474	0.17574	4.88492	1.03473e-06	5.20117e-06
CRV15_RS04390	40.3362	0.634853	0.391404	1.62199	0.104806	0.177437
CRV15_RS04395	8.68208	0.199256	0.772345	0.257988	0.796416	0.858948
CRV15_RS04405	213.055	3.05222	0.322121	9.47539	2.65775e-21	4.01495e-20
CRV15_RS04410	1449.44	0.841052	0.174409	4.8223	1.41913e-06	7.02917e-06
CRV15_RS04415	25.0678	-0.681447	0.46243	-1.47362	0.140583	0.22519
CRV15_RS04420	22.645	-0.333959	0.494993	-0.674675	0.499882	0.60926
CRV15_RS04425	6292.06	-0.17981	0.157263	-1.14337	0.252887	0.360525
CRV15_RS04435	48.2107	1.67174	0.428392	3.90237	9.52572e-05	0.000353093
CRV15_RS04440	34.0591	1.29748	0.448543	2.89266	0.0038199	0.0103071
CRV15_RS04445	46.2122	-0.356265	0.353242	-1.00856	0.313187	0.42659
CRV15_RS04450	52.1365	-0.0032002	0.389745	-0.008211	0.993449	0.995092
CRV15_RS04455	85.8933	-0.488244	0.303806	-1.60709	0.108034	0.181979
CRV15_RS04460	842.654	-0.532	0.208741	-2.54861	0.0108152	0.0258155
CRV15_RS04465	708.797	-0.143478	0.188165	-0.762514	0.445753	0.55784
CRV15_RS04470	1409.45	-1.57792	0.169678	-9.2995	1.41104e-20	2.08897e-19
CRV15_RS04475	541.757	-1.80939	0.20669	-8.75415	2.05641e-18	2.73449e-17
CRV15_RS04480	5.70674	-2.02532	0.992943	-2.03972	0.0413783	0.0809819
CRV15_RS04485	8.53028	-0.704694	0.738525	-0.954191	0.339987	0.454727
CRV15_RS04490	67.5924	0.255297	0.325284	0.784845	0.432545	0.545244
CRV15_RS04495	3191.32	-0.0790426	0.209341	-0.377578	0.705744	0.784527
CRV15_RS04500	92.003	-0.327404	0.302451	-1.0825	0.279029	0.389459
CRV15_RS04505	448.144	-0.0338119	0.223887	-0.151022	0.879958	0.919285
CRV15_RS04510	836.829	-1.4015	0.200202	-7.00041	2.55221e-12	2.25502e-11
CRV15_RS04515	1317.21	-0.300614	0.180252	-1.66774	0.0953678	0.164295
CRV15_RS04520	8167.17	0.860043	0.173836	4.94743	7.5198e-07	3.84473e-06
CRV15_RS04525	246.775	0.635963	0.271824	2.33962	0.0193036	0.0424004
CRV15_RS04530	77.9719	0.764182	0.32557	2.34721	0.0189145	0.0416557
CRV15_RS04535	695.709	0.25285	0.207338	1.2195	0.222653	0.32586
CRV15_RS04540	259.699	0.459686	0.255714	1.79766	0.0722317	0.130091
CRV15_RS04545	255.474	0.789654	0.263203	3.00016	0.00269834	0.00751832
CRV15_RS04550	171.848	0.173104	0.23002	0.75256	0.451714	0.563649
CRV15_RS04555	554.776	1.10257	0.530421	2.07868	0.037647	0.0747813
CRV15_RS04560	286.573	0.272648	0.2086	1.30704	0.1912	0.288633
CRV15_RS04565	2397.21	-0.344289	0.162178	-2.12291	0.0337615	0.0683987
CRV15_RS04570	897.341	0.348483	0.19127	1.82194	0.0684642	0.124382
CRV15_RS04575	592.932	-0.458004	0.183309	-2.49853	0.0124709	0.029223
CRV15_RS04580	882.487	0.53227	0.178741	2.97789	0.00290245	0.00801995
CRV15_RS04585	177.091	1.09858	0.340102	3.23014	0.00123731	0.00368812
CRV15_RS04590	720.722	-0.0789986	0.176261	-0.448192	0.654014	0.742383
CRV15_RS04595	969.716	-0.441912	0.194453	-2.27259	0.0230511	0.0493783
CRV15_RS04600	3212.7	-0.29858	0.195787	-1.52503	0.127252	0.207834
CRV15_RS04605	303.678	-0.113401	0.219966	-0.515538	0.606177	0.701468
CRV15_RS04610	395.876	1.08261	0.276338	3.91769	8.94014e-05	0.000333665
CRV15_RS04615	161.964	1.02072	0.286266	3.56564	0.000362972	0.00120605
CRV15_RS04620	176.728	0.693454	0.262407	2.64267	0.00822558	0.0204093
CRV15_RS04625	1977.48	0.677297	0.210363	3.21966	0.00128341	0.00381701
CRV15_RS04630	79.7499	0.0109935	0.302755	0.0363116	0.971034	0.980899
CRV15_RS04635	243.983	0.600296	0.216015	2.77896	0.0054534	0.0141758
CRV15_RS04640	89.2841	1.15559	0.281206	4.10939	3.9671e-05	0.000157314
CRV15_RS04645	263.068	0.441183	0.250584	1.76062	0.0783025	0.139218
CRV15_RS04650	899.032	-0.222815	0.203537	-1.09472	0.27364	0.383602
CRV15_RS04655	50.1384	-0.544143	0.349273	-1.55793	0.119249	0.197144
CRV15_RS04660	34.1149	-0.0208181	0.418243	-0.0497753	0.960301	0.97286
CRV15_RS04665	24.4569	-0.904597	0.520501	-1.73793	0.0822225	0.144988
CRV15_RS04670	434.349	0.753396	0.201736	3.73456	0.000188045	0.000663185
CRV15_RS04675	313.364	0.525047	0.209857	2.50193	0.0123517	0.0289744
CRV15_RS04680	1209.63	-0.331681	0.203351	-1.63107	0.102875	0.174924
CRV15_RS04685	217.841	1.07679	0.217672	4.94684	7.54287e-07	3.85357e-06
CRV15_RS04695	1780.99	0.747332	0.193154	3.8691	0.000109238	0.000400519
CRV15_RS04700	333.99	1.03167	0.257659	4.004	6.22808e-05	0.000239144
CRV15_RS04705	416.924	0.175574	0.220434	0.796494	0.425745	0.539212
CRV15_RS04710	1725.95	0.00751892	0.184389	0.0407774	0.967473	0.978044
CRV15_RS04715	1258.03	-0.153169	0.205836	-0.744132	0.456797	0.568606
CRV15_RS04720	2580.87	-0.334837	0.22935	-1.45994	0.144308	0.230546
CRV15_RS04725	516.117	-0.825915	0.196078	-4.21217	2.52926e-05	0.000103058
CRV15_RS04730	95.5874	-0.104302	0.413454	-0.25227	0.800833	0.861619
CRV15_RS04735	32.0765	-0.858042	0.444693	-1.92952	0.0536666	0.101146
CRV15_RS04740	1769.3	-1.58144	0.163783	-9.65576	4.64714e-22	7.3017e-21
CRV15_RS04745	1926.79	-3.84746	0.204945	-18.7731	1.25348e-78	1.0845e-76
CRV15_RS04750	286.631	-3.21915	0.236075	-13.6361	2.44257e-42	7.86105e-41
CRV15_RS04755	92.3368	-3.66752	0.390429	-9.39355	5.80095e-21	8.68448e-20
CRV15_RS04760	62.8338	-0.440083	0.308448	-1.42677	0.153647	0.242329
CRV15_RS04765	9.64281	-1.83749	0.752566	-2.44164	0.0146208	0.033472
CRV15_RS04770	24.5354	-0.82513	0.512608	-1.60967	0.10747	0.18112
CRV15_RS04775	5.44208	-1.47623	0.940695	-1.5693	0.116578	0.193725
CRV15_RS04780	40.2627	-1.21622	0.424403	-2.86572	0.00416056	0.0111093
CRV15_RS04785	204.483	-1.12215	0.240807	-4.65995	3.16279e-06	1.49755e-05
CRV15_RS04790	6.45558	-0.904823	0.942616	-0.959907	0.337102	0.451412
CRV15_RS04795	1444.67	-1.60595	0.202208	-7.94209	1.98804e-15	2.13963e-14
CRV15_RS04800	338.542	-2.76307	0.26258	-10.5228	6.78341e-26	1.23136e-24
CRV15_RS04805	822.901	-1.97247	0.185372	-10.6406	1.92922e-26	3.57012e-25
CRV15_RS04810	609.824	-1.51514	0.182567	-8.29911	1.04892e-16	1.22595e-15
CRV15_RS04815	10.4808	-1.20774	0.690255	-1.7497	0.0801705	0.142009
CRV15_RS04820	31.5964	-1.80374	0.473885	-3.80628	0.000141071	0.000507184
CRV15_RS04830	11.1669	-0.894995	0.692883	-1.2917	0.196462	0.294981
CRV15_RS04835	21.9114	1.65524	0.643962	2.57041	0.0101579	0.0244303
CRV15_RS04840	3.24399	-1.73273	1.39339	-1.24354	0.21367	0.315136
CRV15_RS04845	1.83659	-4.39225	2.5345	-1.73299	0.0830979
CRV15_RS04850	1.48732	-2.97997	2.0712	-1.43876	0.150217
CRV15_RS04875	157.996	-1.89261	0.304575	-6.21394	5.16737e-10	3.78713e-09
CRV15_RS04880	1533.88	-0.873768	0.227165	-3.84641	0.000119861	0.000435845
CRV15_RS04885	710.961	-1.24311	0.223412	-5.56422	2.63326e-08	1.61239e-07
CRV15_RS04890	19.9369	0.855975	0.538743	1.58884	0.112097	0.187683
CRV15_RS04895	17.272	-0.176862	0.538068	-0.328699	0.742384	0.816806
CRV15_RS04900	32.2129	-0.191901	0.400067	-0.479674	0.63146	0.722939
CRV15_RS04905	7.433	0.0901906	0.868216	0.10388	0.917264	0.945215
CRV15_RS04910	12.8658	-0.0918137	0.760642	-0.120706	0.903924	0.935084
CRV15_RS04915	44.9709	0.0497289	0.373979	0.132972	0.894215	0.929363
CRV15_RS04920	5843.95	-0.58165	0.233803	-2.48778	0.0128543	0.0299633
CRV15_RS04925	749.986	0.721498	0.178043	4.05238	5.06998e-05	0.000197985
CRV15_RS04930	265.897	0.586191	0.217785	2.6916	0.00711097	0.0179241
CRV15_RS04935	126.185	-0.0534797	0.269228	-0.198641	0.842544	0.892799
CRV15_RS04940	118.232	0.791528	0.318258	2.48706	0.0128803	0.030003
CRV15_RS04945	222.981	1.17012	0.274947	4.2558	2.08298e-05	8.65679e-05
CRV15_RS04950	844.643	-1.19963	0.180389	-6.65023	2.92645e-11	2.36889e-10
CRV15_RS04955	42.1532	0.0233289	0.363085	0.0642518	0.94877	0.966469
CRV15_RS04960	298.593	0.45586	0.249274	1.82875	0.067437	0.122918
CRV15_RS04965	1886.84	0.539903	0.180228	2.99567	0.00273839	0.00761149
CRV15_RS04970	161.209	0.4208	0.233382	1.80305	0.0713801	0.128731
CRV15_RS04975	274.388	1.68027	0.288454	5.8251	5.70787e-09	3.76493e-08
CRV15_RS04980	77.5393	0.869241	0.310016	2.80385	0.0050496	0.0132599
CRV15_RS04985	1010.87	3.32855	0.25029	13.2988	2.35174e-40	7.15403e-39
CRV15_RS04990	4304.08	-0.866865	0.268459	-3.22904	0.00124205	0.00369896
CRV15_RS04995	10587.1	-1.80155	0.174845	-10.3037	6.78097e-25	1.18881e-23
CRV15_RS05000	2300.2	0.0805574	0.18422	0.437289	0.661902	0.749293
CRV15_RS05005	127.897	0.10502	0.242129	0.433736	0.66448	0.751446
CRV15_RS05010	21.6005	-0.0224139	0.486351	-0.0460859	0.963242	0.975371
CRV15_RS05015	26.2839	1.2918	0.549665	2.35017	0.018765	0.0413733
CRV15_RS05020	216.306	1.17578	0.239746	4.90426	9.3779e-07	4.74018e-06
CRV15_RS05025	66.7511	1.37115	0.315254	4.34934	1.36547e-05	5.88789e-05
CRV15_RS05030	1801.45	0.415827	0.184242	2.25696	0.0240106	0.0511051
CRV15_RS05035	18612.9	-0.214169	0.232907	-0.919551	0.357808	0.472303
CRV15_RS05040	74.425	-0.879736	0.330762	-2.65972	0.00782055	0.0194695
CRV15_RS05045	10232.5	0.0995751	0.178165	0.558894	0.576234	0.67562
CRV15_RS05050	158.89	-1.43043	0.237327	-6.02726	1.66759e-09	1.16819e-08
CRV15_RS05055	10.5094	-0.256848	0.682165	-0.376519	0.706531	0.784878
CRV15_RS05060	244.987	-0.00993019	0.221026	-0.0449276	0.964165	0.975884
CRV15_RS05065	22.5548	1.16027	0.522114	2.22226	0.0262659	0.0553219
CRV15_RS05070	412.217	0.706128	0.203956	3.46215	0.000535878	0.00172548
CRV15_RS05075	1382.05	-0.908491	0.191181	-4.75198	2.0143e-06	9.83817e-06
CRV15_RS05080	309.45	0.490779	0.24055	2.04024	0.0413264	0.0809279
CRV15_RS05085	441.021	-0.702845	0.217439	-3.23237	0.00122768	0.00366433
CRV15_RS05090	151.37	-0.258628	0.239209	-1.08118	0.279617	0.389465
CRV15_RS05095	54.0542	-0.0791923	0.351043	-0.225591	0.821519	0.876656
CRV15_RS05100	146.062	0.153683	0.270415	0.568322	0.569816	0.670113
CRV15_RS05105	3474.79	-1.03243	0.220477	-4.68269	2.83132e-06	1.3502e-05
CRV15_RS05110	12638.4	1.82666	0.17677	10.3336	4.96813e-25	8.756e-24
CRV15_RS05115	2034.69	0.787818	0.198202	3.97483	7.043e-05	0.000267658
CRV15_RS05120	2407.13	-0.448465	0.202959	-2.20963	0.0271306	0.0568155
CRV15_RS05125	492.373	-0.0740482	0.221432	-0.334405	0.738074	0.812332
CRV15_RS05130	9.11278	-0.0501935	0.705177	-0.0711785	0.943256	0.962578
CRV15_RS05135	14.6256	-0.133847	0.626028	-0.213804	0.8307	0.883339
CRV15_RS05140	19.6219	-1.58163	0.565334	-2.79769	0.00514701	0.0134891
CRV15_RS05145	267.273	-0.274201	0.205048	-1.33725	0.18114	0.276335
CRV15_RS05150	7486.1	-2.02118	0.186528	-10.8358	2.32853e-27	4.58954e-26
CRV15_RS05155	45.6023	-1.28383	0.363002	-3.53671	0.000405147	0.00133552
CRV15_RS05160	1624.72	1.54614	0.195824	7.89552	2.89107e-15	3.08165e-14
CRV15_RS05170	589.358	1.06547	0.300479	3.54591	0.000391254	0.00129421
CRV15_RS05175	53.9955	0.14682	0.338498	0.433738	0.664479	0.751446
CRV15_RS05180	148.919	0.336276	0.250771	1.34097	0.17993	0.274804
CRV15_RS05185	238.992	1.77757	1.30066	1.36667	0.171728	0.264582
CRV15_RS05190	1826.63	0.170662	0.196251	0.869612	0.384512	0.499828
CRV15_RS05195	19.2828	1.60944	0.614679	2.61835	0.00883565	0.0217047
CRV15_RS05200	1200.47	0.42083	0.184177	2.28492	0.0223174	0.048085
CRV15_RS05205	119.492	0.538115	0.266657	2.018	0.0435912	0.0847155
CRV15_RS05210	37.1098	0.5352	0.413092	1.29559	0.195116	0.293224
CRV15_RS05215	32.0612	1.27306	0.420677	3.02622	0.00247628	0.00696369
CRV15_RS05220	2975.1	1.22985	0.20532	5.98991	2.09962e-09	1.45705e-08
CRV15_RS05225	7637.06	1.32939	0.205248	6.47702	9.35535e-11	7.26402e-10
CRV15_RS05230	1986.42	1.11588	0.201661	5.53343	3.14021e-08	1.90182e-07
CRV15_RS05235	2597.96	1.25699	0.177001	7.10163	1.23298e-12	1.12368e-11
CRV15_RS05240	151.405	-0.611928	0.29147	-2.09945	0.0357771	0.0717265
CRV15_RS05245	38.9623	0.205503	0.393989	0.521597	0.601951	0.697789
CRV15_RS05250	5.24541	-1.47397	1.03675	-1.42172	0.155108	0.244344
CRV15_RS05255	234.274	0.440138	0.295027	1.49185	0.135737	0.218902
CRV15_RS05260	10475.5	0.226712	0.162238	1.3974	0.162292	0.252555
CRV15_RS05265	256.719	-0.153405	0.221598	-0.692264	0.488772	0.598424
CRV15_RS05270	71.2496	0.452259	0.442296	1.02252	0.306533	0.419155
CRV15_RS05275	40.2252	0.721397	0.393242	1.83448	0.0665822	0.121499
CRV15_RS05280	29.9518	1.65486	0.456143	3.62794	0.000285696	0.000971075
CRV15_RS05285	295.728	2.23356	0.350535	6.37186	1.86744e-10	1.41857e-09
CRV15_RS05290	50.1614	0.876095	0.33784	2.59323	0.00950795	0.0230922
CRV15_RS05295	245.695	1.36837	0.331838	4.12361	3.72977e-05	0.000148612
CRV15_RS05300	45.302	0.715533	0.35781	1.99976	0.0455264	0.0879122
CRV15_RS05305	45.2917	-0.102364	0.347437	-0.294627	0.768279	0.836593
CRV15_RS05315	176.71	0.33796	0.260336	1.29817	0.19423	0.292047
CRV15_RS05320	1967.72	-1.11442	0.262488	-4.24563	2.17985e-05	9.00877e-05
CRV15_RS05325	52.9554	-0.794371	0.355389	-2.23522	0.0254032	0.0538111
CRV15_RS05330	213.548	-0.129078	0.251383	-0.513472	0.607621	0.702407
CRV15_RS05335	1340.53	0.196109	0.175871	1.11507	0.264821	0.37362
CRV15_RS05340	649.282	-0.327965	0.175449	-1.86929	0.061582	0.113866
CRV15_RS05345	1706.45	-0.689238	0.17965	-3.83657	0.000124767	0.000452969
CRV15_RS05350	2383.01	0.0932884	0.191117	0.488123	0.625463	0.717801
CRV15_RS05355	2448.03	-0.591087	0.196899	-3.00198	0.00268234	0.00747689
CRV15_RS05360	925.656	-0.336073	0.171484	-1.95979	0.0500207	0.0954289
CRV15_RS05365	0.925318	0.306012	2.37288	0.128962	0.897387
CRV15_RS05380	1814.67	0.0710664	0.298381	0.238173	0.811747	0.870241
CRV15_RS05385	4896.13	-0.0191924	0.182221	-0.105325	0.916118	0.944472
CRV15_RS05390	2384.67	0.326758	0.202335	1.61494	0.106324	0.17937
CRV15_RS05395	1021.61	-0.378504	0.219658	-1.72316	0.0848603	0.149127
CRV15_RS05400	607.913	0.757353	0.545186	1.38916	0.164783	0.255596
CRV15_RS05405	647.737	0.743704	0.18766	3.96304	7.40014e-05	0.000279953
CRV15_RS05410	41.2012	1.05918	0.430075	2.46279	0.0137861	0.0318347
CRV15_RS05415	193.762	0.45652	0.254921	1.79083	0.07332	0.131695
CRV15_RS05420	604.935	-0.140467	0.200438	-0.700802	0.483427	0.593219
CRV15_RS05425	15383.1	0.127172	0.170305	0.746729	0.455227	0.567177
CRV15_RS05430	3566.61	1.08547	0.203031	5.34632	8.97603e-08	5.14339e-07
CRV15_RS05435	92.8744	-0.83385	0.402187	-2.07329	0.0381452	0.0756545
CRV15_RS05440	875.698	-0.0922934	0.18142	-0.508729	0.610942	0.705145
CRV15_RS05445	672.784	-1.67298	0.235546	-7.10255	1.22473e-12	1.11769e-11
CRV15_RS05450	3116.79	-1.63937	0.194136	-8.4444	3.05614e-17	3.71533e-16
CRV15_RS05455	1448.05	-1.69501	0.208901	-8.11396	4.89963e-16	5.4493e-15
CRV15_RS05460	1200.79	-1.52876	0.188423	-8.11343	4.92115e-16	5.46412e-15
CRV15_RS05465	540.199	-1.28272	0.221222	-5.79831	6.69851e-09	4.38795e-08
CRV15_RS05470	136.284	-0.153988	0.267197	-0.57631	0.564405	0.665263
CRV15_RS05475	527.563	-0.635114	0.218834	-2.90227	0.00370466	0.0100246
CRV15_RS05480	66.7983	0.398758	0.403026	0.98941	0.322463	0.435397
CRV15_RS05485	27.5663	-1.63527	0.499708	-3.27245	0.00106621	0.00323308
CRV15_RS05490	2220.27	-0.460818	0.229832	-2.00502	0.0449606	0.0869203
CRV15_RS05495	2148.53	0.140457	0.181623	0.773342	0.43932	0.551488
CRV15_RS05500	1861.96	-0.505078	0.183144	-2.75781	0.00581893	0.014979
CRV15_RS05510	111.188	-0.898016	0.26072	-3.44437	0.000572396	0.00183633
CRV15_RS05515	45.7798	-0.752197	0.411549	-1.82772	0.0675915	0.123166
CRV15_RS05520	16.1281	-0.753759	0.548565	-1.37406	0.169424	0.261637
CRV15_RS05525	30.1999	-0.175701	0.40772	-0.430936	0.666515	0.752717
CRV15_RS05530	583.279	0.560365	0.183562	3.05273	0.00226768	0.00641498
CRV15_RS05535	541.454	-0.11455	0.185893	-0.616216	0.537752	0.642256
CRV15_RS05540	705.193	0.0397085	0.236779	0.167702	0.866817	0.909264
CRV15_RS05545	1004.33	-0.848398	0.209825	-4.04335	5.26918e-05	0.000204923
CRV15_RS05550	16802.6	0.599536	0.175872	3.40894	0.000652154	0.00206397
CRV15_RS05555	4090.05	-0.112027	0.22858	-0.4901	0.624063	0.716441
CRV15_RS05560	1439.28	-0.182669	0.197922	-0.922935	0.356041	0.470344
CRV15_RS05565	474.79	-0.503271	0.252562	-1.99266	0.0462984	0.089196
CRV15_RS05570	9.68469	1.08444	0.722263	1.50144	0.133241	0.216184
CRV15_RS05575	4.74158	0.00115176	0.968612	0.00118909	0.999051	0.999351
CRV15_RS05580	40.2141	0.88499	0.43341	2.04192	0.0411592	0.0806478
CRV15_RS05585	3411.4	-0.336008	0.177544	-1.89254	0.0584196	0.108956
CRV15_RS05590	249.94	0.138285	0.216943	0.637428	0.523846	0.630736
CRV15_RS05595	395.783	0.283737	0.228739	1.24044	0.214812	0.316331
CRV15_RS05600	3459.85	0.247395	0.187375	1.32032	0.186727	0.28346
CRV15_RS05605	3253.48	-0.0419994	0.179373	-0.234146	0.814872	0.872132
CRV15_RS05610	1280.62	0.461528	0.233853	1.97358	0.0484293	0.0928181
CRV15_RS05615	407.725	0.382297	0.197951	1.93127	0.0534491	0.100815
CRV15_RS05620	2625.59	1.1728	0.190766	6.14783	7.8549e-10	5.63893e-09
CRV15_RS05625	23.315	0.472805	0.502446	0.941007	0.346701	0.461299
CRV15_RS05630	525.456	0.23396	0.220814	1.05953	0.289357	0.400186
CRV15_RS05635	2335.48	1.34073	0.19242	6.96775	3.22051e-12	2.80825e-11
CRV15_RS05640	1131.35	-0.22006	0.239245	-0.919812	0.357671	0.472217
CRV15_RS05645	268.465	3.43188	0.28499	12.0421	2.13432e-33	5.00664e-32
CRV15_RS05650	44.6821	2.39884	0.393805	6.09145	1.11894e-09	7.9471e-09
CRV15_RS05655	1196.22	3.53114	0.192235	18.3688	2.33362e-75	1.85078e-73
CRV15_RS05660	211.932	3.46778	0.263939	13.1386	1.97932e-39	5.88671e-38
CRV15_RS05665	294.69	4.12115	0.29049	14.1869	1.10467e-45	3.93548e-44
CRV15_RS05670	347.781	4.23984	0.266186	15.9281	4.04348e-57	2.08819e-55
CRV15_RS05675	407.012	4.23393	0.261243	16.2069	4.51018e-59	2.42313e-57
CRV15_RS05680	1191.01	4.40018	0.201474	21.8399	9.69322e-106	1.34534e-103
CRV15_RS05685	182.019	-0.551879	0.266064	-2.07423	0.0380577	0.0755484
CRV15_RS05690	30.5566	-0.513103	0.444717	-1.15377	0.248593	0.355469
CRV15_RS05695	2167.4	0.997428	0.17784	5.60858	2.03998e-08	1.26894e-07
CRV15_RS05700	86.571	0.949631	0.297018	3.19722	0.0013876	0.00408855
CRV15_RS05705	554.277	1.07442	0.194816	5.51504	3.48704e-08	2.10613e-07
CRV15_RS05710	16144.3	0.132057	0.162023	0.815054	0.415041	0.529633
CRV15_RS05715	365.445	-1.13864	0.211895	-5.37359	7.71824e-08	4.4751e-07
CRV15_RS05720	1682.53	-0.998782	0.174469	-5.7247	1.03616e-08	6.64377e-08
CRV15_RS05725	6.61225	-0.982485	0.842676	-1.16591	0.243651	0.349991
CRV15_RS05730	0.328563	-1.8969	4.05507	-0.467785	0.639938
CRV15_RS05735	31.0675	0.0515196	0.409939	0.125676	0.899988	0.933331
CRV15_RS05740	30.0301	-0.0602097	0.436893	-0.137813	0.890388	0.926838
CRV15_RS05745	53.1952	-0.0978155	0.32945	-0.296905	0.766539	0.835654
CRV15_RS05750	239.211	-0.512605	0.258435	-1.98349	0.0473123	0.0909391
CRV15_RS05755	732.986	0.238264	0.177747	1.34047	0.180092	0.274988
CRV15_RS05760	1211.27	0.5738	0.182099	3.15104	0.0016269	0.00472261
CRV15_RS05765	4555.5	0.411546	0.187415	2.19591	0.0280986	0.0584977
CRV15_RS05770	2825.41	0.622452	0.174881	3.55929	0.000371852	0.00123432
CRV15_RS05775	10844.6	1.10593	0.173299	6.38159	1.75257e-10	1.33283e-09
CRV15_RS05780	17206.4	0.942513	0.1847	5.10294	3.34424e-07	1.78235e-06
CRV15_RS05785	6.94311	0.588771	0.835725	0.704503	0.48112	0.591096
CRV15_RS05790	174.958	0.0721692	0.28355	0.25452	0.799094	0.860793
CRV15_RS05795	93.1973	-1.48107	0.289636	-5.11358	3.16116e-07	1.69154e-06
CRV15_RS05800	7.69524	-0.779357	0.801765	-0.972052	0.331025	0.444712
CRV15_RS05805	17.8964	0.600291	0.519399	1.15574	0.247787	0.354697
CRV15_RS05810	107.408	0.269642	0.301495	0.894352	0.371133	0.485945
CRV15_RS05815	621.044	-0.0615065	0.218962	-0.2809	0.778787	0.844788
CRV15_RS05825	156.101	-0.0313134	0.240242	-0.130341	0.896296	0.930807
CRV15_RS05830	1452.66	0.00542066	0.190308	0.0284836	0.977276	0.985263
CRV15_RS05835	102.394	-0.260101	0.26519	-0.980809	0.326687	0.44003
CRV15_RS05840	206.68	-0.041919	0.242473	-0.172881	0.862745	0.906192
CRV15_RS05845	7756.25	1.52205	0.178906	8.50754	1.77664e-17	2.2082e-16
CRV15_RS05850	171.855	0.838754	0.271766	3.08631	0.00202655	0.00577439
CRV15_RS05855	96.4709	1.37724	0.303298	4.54089	5.60183e-06	2.56844e-05
CRV15_RS05860	313.878	1.28008	0.237828	5.38236	7.35159e-08	4.28115e-07
CRV15_RS05865	20911.1	1.09574	0.18532	5.91269	3.36559e-09	2.26939e-08
CRV15_RS05870	3192.76	0.833878	0.17666	4.72024	2.35564e-06	1.13555e-05
CRV15_RS05880	79.9267	0.261573	0.298449	0.876442	0.38079	0.496152
CRV15_RS05885	2671.79	0.344315	0.185597	1.85517	0.0635721	0.116897
CRV15_RS05890	419.937	-5.39174	0.636024	-8.47727	2.30548e-17	2.83378e-16
CRV15_RS05895	315.15	-6.42127	0.372258	-17.2495	1.12859e-66	6.89784e-65
CRV15_RS05900	3250.89	-7.25414	0.216268	-33.5423	1.16397e-246	2.58478e-243
CRV15_RS05905	1249.81	-0.949407	0.1706	-5.5651	2.62001e-08	1.60575e-07
CRV15_RS05910	97.0904	-1.6214	0.285125	-5.68664	1.29564e-08	8.22052e-08
CRV15_RS05915	1868.96	-0.0381907	0.180163	-0.211978	0.832124	0.884366
CRV15_RS05920	275.098	-0.16831	0.234373	-0.71813	0.472677	0.583035
CRV15_RS05925	16.6629	-1.26084	0.623921	-2.02083	0.0432971	0.0842176
CRV15_RS05930	169.776	-0.180664	0.226775	-0.796668	0.425644	0.539198
CRV15_RS05935	1290.7	0.312032	0.200498	1.55629	0.11964	0.19758
CRV15_RS05940	51.6265	0.0581025	0.386105	0.150484	0.880383	0.919416
CRV15_RS05945	8.32404	-0.544012	0.757037	-0.718607	0.472383	0.582856
CRV15_RS05950	568.495	3.18111	0.226173	14.0649	6.23682e-45	2.18682e-43
CRV15_RS05955	216.569	0.162865	0.233123	0.698625	0.484787	0.59445
CRV15_RS05960	2986.55	-0.139826	0.199019	-0.702575	0.482321	0.59208
CRV15_RS05965	408.422	0.590027	0.252834	2.33366	0.0196137	0.0429966
CRV15_RS05970	876.863	0.0874904	0.212424	0.411866	0.680437	0.76263
CRV15_RS05975	232.82	0.92559	0.219839	4.21031	2.55021e-05	0.000103848
CRV15_RS05980	1091.98	1.51715	0.180346	8.41245	4.01533e-17	4.84603e-16
CRV15_RS05985	90.494	0.715619	0.346007	2.06822	0.0386195	0.0765267
CRV15_RS05990	376.435	0.82099	0.216292	3.79575	0.0001472	0.000527798
CRV15_RS05995	133.817	1.06974	0.276815	3.86447	0.000111332	0.000407525
CRV15_RS06000	5860.79	0.573215	0.223454	2.56525	0.01031	0.0247515
CRV15_RS06005	412.825	0.364407	0.243282	1.49788	0.134164	0.217312
CRV15_RS06010	411.622	0.155574	0.196633	0.791191	0.428832	0.541692
CRV15_RS06015	121.475	-0.888971	0.299174	-2.97142	0.00296424	0.00817375
CRV15_RS06020	2332.31	0.214956	0.18926	1.13577	0.256052	0.363715
CRV15_RS06025	802.988	0.583144	0.225266	2.58869	0.00963419	0.0233478
CRV15_RS06030	751.859	-0.438701	0.213312	-2.05661	0.0397237	0.0783758
CRV15_RS06035	26.9133	-0.463633	0.443748	-1.04481	0.29611	0.407748
CRV15_RS06040	30.0415	0.482735	0.525846	0.918016	0.358611	0.473176
CRV15_RS06045	214.619	0.200233	0.239976	0.834385	0.404064	0.519667
CRV15_RS06050	14.3675	0.603474	0.63828	0.945468	0.34442	0.459006
CRV15_RS06055	526.099	0.368585	0.210011	1.75508	0.0792464	0.140596
CRV15_RS06060	1247.96	0.0787876	0.183589	0.429153	0.667812	0.753581
CRV15_RS06065	101.136	0.234673	0.307201	0.763909	0.444922	0.557051
CRV15_RS06080	8.79903	-2.012	0.802263	-2.5079	0.0121451	0.02856
CRV15_RS06085	2.74971	-1.0452	1.33388	-0.783581	0.433286
CRV15_RS06090	29.8906	-0.804157	0.473144	-1.6996	0.0892056	0.155451
CRV15_RS06095	445.583	-0.717481	0.198736	-3.61022	0.000305938	0.00103198
CRV15_RS06100	3880.03	0.0878538	0.161772	0.543071	0.587081	0.684842
CRV15_RS06105	1568.94	-0.404828	0.194693	-2.07931	0.037589	0.0747624
CRV15_RS06110	2400.53	0.849724	0.178772	4.75312	2.00302e-06	9.79024e-06
CRV15_RS06115	541.418	-0.351797	0.199183	-1.7662	0.0773615	0.137766
CRV15_RS06120	418.066	0.0940344	0.204985	0.458738	0.646422	0.736274
CRV15_RS06125	239.442	-0.478328	0.240354	-1.9901	0.0465802	0.0896094
CRV15_RS06130	2263.49	0.780697	0.160726	4.85731	1.18993e-06	5.9425e-06
CRV15_RS06135	1414.74	0.505049	0.190162	2.65589	0.00790995	0.019679
CRV15_RS06140	1995.35	0.932395	0.179346	5.19887	2.00509e-07	1.10214e-06
CRV15_RS06145	285.467	0.338157	0.240123	1.40826	0.159053	0.248862
CRV15_RS06150	134.169	-1.67376	0.253573	-6.6007	4.09219e-11	3.27277e-10
CRV15_RS06155	2666.12	-2.25609	0.19493	-11.5739	5.59142e-31	1.22131e-29
CRV15_RS06160	216.503	0.494884	0.299115	1.6545	0.0980269	0.168227
CRV15_RS06165	29.7109	0.355472	0.419698	0.84697	0.397012	0.51208
CRV15_RS06170	50.9328	1.31108	0.367499	3.56757	0.000360308	0.00119779
CRV15_RS06175	91.3495	1.58321	0.385017	4.11205	3.92161e-05	0.000155696
CRV15_RS06180	2774.34	3.16984	0.165217	19.186	4.84943e-82	4.4256e-80
CRV15_RS06185	650.957	-0.364185	0.181582	-2.00562	0.0448965	0.0868217
CRV15_RS06190	404.446	-1.3471	0.191637	-7.02939	2.07435e-12	1.84258e-11
CRV15_RS06195	36.061	0.218542	0.397715	0.549495	0.582666	0.681076
CRV15_RS06200	120.026	0.059884	0.329185	0.181916	0.855649	0.901951
CRV15_RS06205	86.1865	0.0123585	0.286083	0.043199	0.965543	0.976833
CRV15_RS06210	2.74635	0.398362	1.30072	0.306262	0.759405
CRV15_RS06215	10.6075	-0.278839	0.661532	-0.421504	0.673387	0.757532
CRV15_RS06220	7925.63	-1.69286	0.170822	-9.9101	3.76286e-23	6.12914e-22
CRV15_RS06225	13614.2	-2.37847	0.170542	-13.9466	3.30162e-44	1.12221e-42
CRV15_RS06230	64038.8	-2.33488	0.171574	-13.6086	3.56068e-42	1.14044e-40
CRV15_RS06235	13958.6	-1.75587	0.226246	-7.76089	8.4337e-15	8.83417e-14
CRV15_RS06240	8196.35	-1.81159	0.216399	-8.3715	5.68907e-17	6.81665e-16
CRV15_RS06245	1841.53	-1.94989	0.183106	-10.649	1.76237e-26	3.27959e-25
CRV15_RS06265	17857.7	-1.66587	0.165343	-10.0752	7.10912e-24	1.18699e-22
CRV15_RS06270	911.53	-1.63643	0.177362	-9.22646	2.79719e-20	4.05107e-19
CRV15_RS06275	2811.36	0.11069	0.16941	0.653383	0.513509	0.621096
CRV15_RS06280	992.931	-2.27334	0.291129	-7.80869	5.77851e-15	6.08775e-14
CRV15_RS06285	121.886	-2.25187	0.285942	-7.87525	3.40064e-15	3.61902e-14
CRV15_RS06290	48.1629	0.308894	0.352064	0.877382	0.380279	0.495583
CRV15_RS06295	237.275	-2.99752	0.27485	-10.906	1.07894e-27	2.1329e-26
CRV15_RS06305	224.508	-2.59102	0.343894	-7.53436	4.90739e-14	4.90887e-13
CRV15_RS06310	6860.53	-3.34647	0.214738	-15.584	9.35251e-55	4.4189e-53
CRV15_RS06315	501.496	-1.86472	0.272185	-6.85094	7.33668e-12	6.27432e-11
CRV15_RS06320	1200.89	-1.69738	0.233797	-7.26004	3.86971e-13	3.66193e-12
CRV15_RS06325	197.196	-1.38258	0.250792	-5.51287	3.53019e-08	2.12834e-07
CRV15_RS06330	17.686	-0.417301	0.518688	-0.804531	0.42109	0.535261
CRV15_RS06335	31.5809	-0.699974	0.426959	-1.63944	0.101121	0.172427
CRV15_RS06340	29.2973	-0.507726	0.453926	-1.11852	0.263344	0.37193
CRV15_RS06345	43.7106	0.284933	0.356353	0.799581	0.423954	0.537568
CRV15_RS06350	11.0559	-1.15475	0.692718	-1.66699	0.0955171	0.164372
CRV15_RS06355	1.24476	-2.63323	2.30749	-1.14117	0.253801
CRV15_RS06360	2849.49	-0.415603	0.178962	-2.32229	0.0202171	0.0440872
CRV15_RS06365	740.166	-0.924754	0.206992	-4.46757	7.91115e-06	3.53841e-05
CRV15_RS06370	65.1743	0.265837	0.307054	0.865766	0.386618	0.501588
CRV15_RS06375	2687.08	-2.08113	0.209457	-9.93583	2.90757e-23	4.77099e-22
CRV15_RS06380	5331.7	-0.255088	0.18029	-1.41488	0.157104	0.246381
CRV15_RS06385	1096.75	-0.14357	0.187772	-0.764598	0.444511	0.556642
CRV15_RS06390	2447.49	-0.0241341	0.20153	-0.119754	0.904678	0.9357
CRV15_RS06395	1331.47	-1.18761	0.168108	-7.06458	1.61107e-12	1.44845e-11
CRV15_RS06400	845.918	-0.301069	0.178191	-1.68959	0.0911073	0.158185
CRV15_RS06405	69.0288	-0.408885	0.35467	-1.15286	0.248968	0.355888
CRV15_RS06410	280.97	0.271545	0.234681	1.15708	0.24724	0.354141
CRV15_RS06415	201.947	0.811889	0.282633	2.87259	0.00407118	0.0109144
CRV15_RS06420	156.997	0.705316	0.257399	2.74017	0.00614081	0.0157133
CRV15_RS06425	503.514	0.774782	0.306897	2.52457	0.011584	0.0273953
CRV15_RS06430	23.0823	1.13616	0.511383	2.22175	0.0263005	0.0553598
CRV15_RS06435	323.052	0.281748	0.210022	1.34152	0.179753	0.274596
CRV15_RS06440	130.406	1.25717	0.275974	4.55541	5.22834e-06	2.4088e-05
CRV15_RS06445	6280.15	-0.220958	0.157564	-1.40233	0.160815	0.250843
CRV15_RS06450	398.823	-0.335639	0.212171	-1.58193	0.113665	0.189784
CRV15_RS06455	4068.56	-0.240697	0.171954	-1.39978	0.16158	0.2518
CRV15_RS06460	1061.32	-0.80046	0.190193	-4.20868	2.56868e-05	0.000104536
CRV15_RS06465	1155.27	0.173425	0.200651	0.864309	0.387418	0.502136
CRV15_RS06470	1648.97	0.386141	0.196154	1.96856	0.0490036	0.0937032
CRV15_RS06475	199.988	0.887447	0.219193	4.04869	5.15044e-05	0.000200774
CRV15_RS06480	84.2022	1.20297	0.330816	3.63637	0.00027651	0.000943702
CRV15_RS06485	185.647	-0.390523	0.273146	-1.42972	0.152797	0.24156
CRV15_RS06490	10.0988	-0.813003	0.69671	-1.16692	0.243244	0.34962
CRV15_RS06495	434.88	0.616342	0.208002	2.96316	0.00304503	0.00837571
CRV15_RS06500	112.093	0.380745	0.313224	1.21557	0.22415	0.327546
CRV15_RS06505	177.577	0.552996	0.318421	1.73668	0.0824435	0.14534
CRV15_RS06515	72.6691	-0.489828	0.314258	-1.55868	0.119072	0.196985
CRV15_RS06520	224.593	2.70321	0.289479	9.33818	9.80044e-21	1.45738e-19
CRV15_RS06525	187.549	0.709824	0.259103	2.73955	0.00615237	0.015728
CRV15_RS06530	2414.74	0.449106	0.181735	2.47121	0.0134657	0.0311921
CRV15_RS06535	3067.61	0.430144	0.187413	2.29517	0.0217236	0.047049
CRV15_RS06540	3648.25	0.574706	0.159697	3.59873	0.000319773	0.00107213
CRV15_RS06545	44824.9	0.591315	0.172345	3.43101	0.000601345	0.00191878
CRV15_RS06550	3626.22	-0.125146	0.195052	-0.641603	0.521131	0.628376
CRV15_RS06555	707.226	0.121596	0.23956	0.507579	0.611749	0.705587
CRV15_RS06560	174.29	0.158779	0.23939	0.663267	0.50716	0.61554
CRV15_RS06565	233.958	-0.534567	0.226807	-2.35692	0.0184271	0.0408247
CRV15_RS06570	3508.17	2.05239	0.17091	12.0086	3.20129e-33	7.48317e-32
CRV15_RS06575	2872.17	1.85665	0.182768	10.1585	3.03614e-24	5.1337e-23
CRV15_RS06580	11848.4	1.79717	0.168973	10.6358	2.02971e-26	3.73534e-25
CRV15_RS06585	665.195	2.52547	0.203404	12.4161	2.13835e-35	5.50028e-34
CRV15_RS06595	744.263	-0.693558	0.204321	-3.39445	0.000687664	0.00216401
CRV15_RS06600	305.138	-2.21582	0.228524	-9.69622	3.12863e-22	4.95081e-21
CRV15_RS06605	341.008	-2.52839	0.213848	-11.8233	2.95729e-32	6.67847e-31
CRV15_RS06610	1600.66	-2.02901	0.217599	-9.32454	1.11461e-20	1.65379e-19
CRV15_RS06625	104.033	0.42173	0.274331	1.53731	0.124218	0.203828
CRV15_RS06630	85.3991	0.84067	0.298122	2.81989	0.00480405	0.012665
CRV15_RS06635	212.26	0.71466	0.220382	3.24282	0.00118353	0.00354592
CRV15_RS06640	271.493	1.2403	0.26926	4.60632	4.09854e-06	1.90941e-05
CRV15_RS06645	2191.4	1.45284	0.17536	8.28493	1.18179e-16	1.37883e-15
CRV15_RS06650	240.835	3.62798	0.251155	14.4452	2.6891e-47	9.84328e-46
CRV15_RS06655	1016.9	0.831522	0.212379	3.91528	9.02991e-05	0.000336827
CRV15_RS06660	291.744	0.940472	0.24363	3.86025	0.000113269	0.00041416
CRV15_RS06665	51.6989	1.48366	0.36886	4.02229	5.76351e-05	0.000222331
CRV15_RS06670	79.112	-0.900743	0.325703	-2.76553	0.00568301	0.0146688
CRV15_RS06675	11.7434	-1.50021	0.675732	-2.22013	0.0264102	0.0554933
CRV15_RS06685	7.03494	-2.37466	0.938453	-2.5304	0.0113933	0.0270212
CRV15_RS06690	0.583536	-1.43947	2.91729	-0.493428	0.62171
CRV15_RS06695	3.23576	-4.1807	1.7547	-2.38257	0.0171923	0.0384346
CRV15_RS06700	613.723	-0.973941	0.176969	-5.50347	3.72387e-08	2.23903e-07
CRV15_RS06705	10.1339	-1.5819	0.709844	-2.22852	0.0258459	0.0545607
CRV15_RS06710	83.6514	0.0413182	0.366505	0.112736	0.91024	0.939823
CRV15_RS06715	2827.48	-1.28691	0.245819	-5.23519	1.64818e-07	9.15776e-07
CRV15_RS06720	29.2603	0.975353	0.471719	2.06766	0.0386723	0.0765858
CRV15_RS06725	10.5548	-1.20692	0.716121	-1.68536	0.0919182	0.159341
CRV15_RS06730	1.11502	-0.115378	2.09983	-0.0549465	0.956181
CRV15_RS06735	333.607	1.5333	0.204776	7.4877	7.00931e-14	6.94882e-13
CRV15_RS06740	2046.68	1.54001	0.240338	6.4077	1.4773e-10	1.12994e-09
CRV15_RS06745	13.2879	-0.281386	0.626409	-0.449205	0.653284	0.741806
CRV15_RS06750	8.17623	-2.47447	0.884424	-2.79783	0.00514472	0.0134884
CRV15_RS06765	12.4908	0.775964	0.688934	1.12633	0.260028	0.368262
CRV15_RS06770	53.8559	0.445822	0.394856	1.12908	0.258865	0.36685
CRV15_RS06775	41582.1	1.45096	0.160538	9.03811	1.59399e-19	2.2546e-18
CRV15_RS06780	448.637	0.135709	0.201864	0.672278	0.501407	0.610637
CRV15_RS06785	413.519	1.07541	0.197033	5.45799	4.81556e-08	2.86184e-07
CRV15_RS06790	1845.65	1.05963	0.247862	4.27507	1.9108e-05	8.00195e-05
CRV15_RS06795	163.393	2.07489	0.819161	2.53295	0.0113107	0.026873
CRV15_RS06800	84.6691	1.23299	0.326549	3.77581	0.000159487	0.000567576
CRV15_RS06805	205.19	0.816397	0.681683	1.19762	0.231065	0.336031
CRV15_RS06810	275.752	0.181851	0.221071	0.822591	0.410741	0.525817
CRV15_RS06815	77.8213	-0.247637	0.314431	-0.787571	0.430948	0.543848
CRV15_RS06820	11.1591	-1.79142	0.739437	-2.42268	0.0154065	0.0351019
CRV15_RS06825	43.8202	-0.0245362	0.373872	-0.0656273	0.947675	0.965501
CRV15_RS06830	2.70911	-1.6597	1.3929	-1.19154	0.233442
CRV15_RS06835	21.5151	-0.795702	0.507863	-1.56677	0.117169	0.194514
CRV15_RS06840	534.112	1.57921	0.533097	2.96232	0.00305327	0.00839492
CRV15_RS06845	145.21	0.395145	0.306622	1.2887	0.197502	0.296208
CRV15_RS06850	1382.98	-3.2969	0.225038	-14.6504	1.33875e-48	5.15534e-47
CRV15_RS06855	174.982	0.217745	0.225638	0.965019	0.334535	0.448786
CRV15_RS06860	39.9598	0.106622	0.381839	0.279233	0.780066	0.845283
CRV15_RS06865	66.5661	-0.75592	0.307082	-2.46162	0.0138311	0.0318833
CRV15_RS06870	30.3311	0.131847	0.438532	0.300656	0.763676	0.832806
CRV15_RS06880	456.208	-0.279931	0.238441	-1.17401	0.240392	0.346269
CRV15_RS06885	39.7057	-0.685332	0.387127	-1.7703	0.0766768	0.136766
CRV15_RS06890	990.206	0.554362	0.19761	2.80533	0.00502644	0.0132043
CRV15_RS06895	110.823	0.398971	0.275704	1.4471	0.147869	0.235334
CRV15_RS06900	53.6728	0.0457642	0.337897	0.135438	0.892265	0.927923
CRV15_RS06905	1689.11	1.03585	0.19609	5.28254	1.27407e-07	7.15069e-07
CRV15_RS06910	311.55	2.16422	0.218833	9.88983	4.60797e-23	7.48739e-22
CRV15_RS06915	157.84	2.05555	0.243329	8.44761	2.97333e-17	3.62126e-16
CRV15_RS06920	2691.25	-0.28118	0.201634	-1.39451	0.163165	0.253558
CRV15_RS06925	374.427	0.0628888	0.19214	0.327307	0.743436	0.81753
CRV15_RS06930	664.1	0.0175125	0.210839	0.0830611	0.933803	0.9559
CRV15_RS06935	2645.73	-0.489555	0.24834	-1.97131	0.0486883	0.0931874
CRV15_RS06940	1645.46	-0.0271227	0.174754	-0.155205	0.87666	0.916989
CRV15_RS06945	29.6077	1.4695	0.447199	3.28602	0.00101615	0.00309255
CRV15_RS06950	4139.55	5.23124	0.172899	30.2561	4.33459e-201	3.20856e-198
CRV15_RS06955	806.615	-0.346057	0.204448	-1.69264	0.0905231	0.157294
CRV15_RS06960	482.87	0.571705	0.202688	2.82062	0.00479309	0.0126462
CRV15_RS06965	1863.7	0.633862	0.188677	3.35951	0.000780805	0.00242731
CRV15_RS06970	461.518	-0.019178	0.225629	-0.0849979	0.932263	0.955077
CRV15_RS06975	291.814	-0.514332	0.299335	-1.71825	0.085751	0.150454
CRV15_RS06980	1096.75	-0.171978	0.195653	-0.878994	0.379405	0.494816
CRV15_RS06985	1113.78	0.101575	0.188502	0.538856	0.589986	0.686866
CRV15_RS06990	66.371	0.341241	0.329559	1.03545	0.300459	0.412374
CRV15_RS06995	74.0498	-0.735559	0.291045	-2.52731	0.0114941	0.0272387
CRV15_RS07000	28.0355	0.696461	0.448271	1.55366	0.120266	0.198467
CRV15_RS07005	1580.43	1.32628	0.190632	6.95727	3.46921e-12	3.01722e-11
CRV15_RS07010	9995.62	1.43413	0.167966	8.53823	1.36298e-17	1.71002e-16
CRV15_RS07015	1372.16	-1.0777	0.217777	-4.94865	7.47284e-07	3.8266e-06
CRV15_RS07020	1511.12	0.231607	0.181274	1.27766	0.201369	0.300935
CRV15_RS07025	13194.1	-0.412161	0.156969	-2.62575	0.0086458	0.0212933
CRV15_RS07030	94.4821	-0.751123	0.277295	-2.70875	0.00675376	0.0171013
CRV15_RS07035	20.2604	-1.87884	0.537131	-3.49792	0.00046891	0.00152608
CRV15_RS07040	2001.8	-0.0626251	0.174768	-0.358333	0.720094	0.797153
CRV15_RS07045	2345.46	0.236699	0.177338	1.33474	0.181963	0.277463
CRV15_RS07050	39.5067	-1.26588	0.419799	-3.01545	0.00256597	0.00718558
CRV15_RS07055	441.077	-0.282554	0.212324	-1.33077	0.183264	0.279001
CRV15_RS07060	6682.67	-1.49783	0.173845	-8.61588	6.94093e-18	8.84139e-17
CRV15_RS07065	340.665	0.132085	0.24888	0.530719	0.595613	0.692491
CRV15_RS07070	95.5002	0.160774	0.341784	0.470397	0.638071	0.729381
CRV15_RS07075	265.471	0.95125	0.212198	4.48284	7.36551e-06	3.31772e-05
CRV15_RS07080	3580.24	0.655776	0.1794	3.65538	0.000256798	0.000881397
CRV15_RS07085	1835.15	-0.732543	0.179494	-4.08117	4.48102e-05	0.000176538
CRV15_RS07090	31.549	-0.199449	0.399237	-0.499576	0.617374	0.710499
CRV15_RS07095	155.053	-0.488065	0.25122	-1.94278	0.0520429	0.0984411
CRV15_RS07100	16.6742	-0.88623	0.560639	-1.58075	0.113935	0.190044
CRV15_RS07105	2594.15	3.26297	0.174012	18.7514	1.88705e-78	1.59133e-76
CRV15_RS07110	1219.96	0.408977	0.186893	2.18829	0.0286482	0.0595118
CRV15_RS07115	2002.5	0.619742	0.186423	3.32439	0.00088612	0.00272545
CRV15_RS07120	752.015	0.469526	0.198833	2.36142	0.0182053	0.040401
CRV15_RS07125	870.427	0.315013	0.201417	1.56398	0.117822	0.195354
CRV15_RS07130	218.271	0.440791	0.213846	2.06126	0.0392786	0.0776251
CRV15_RS07135	369.526	0.0542297	0.218031	0.248724	0.803574	0.863541
CRV15_RS07140	91.6459	-0.300161	0.27307	-1.09921	0.271677	0.381435
CRV15_RS07145	478.598	-0.337256	0.20694	-1.62973	0.103159	0.175363
CRV15_RS07150	246.871	-0.420982	0.227395	-1.85132	0.0641231	0.117748
CRV15_RS07155	266.059	-0.390939	0.222454	-1.75739	0.0788506	0.139969
CRV15_RS07160	134.583	-0.732161	0.301844	-2.42563	0.0152819	0.0348328
CRV15_RS07165	321.891	-0.687764	0.24304	-2.82984	0.00465716	0.0123119
CRV15_RS07170	356.17	-0.352327	0.255207	-1.38055	0.167416	0.258896
CRV15_RS07175	406.933	-0.625757	0.247848	-2.52476	0.0115776	0.0273898
CRV15_RS07180	409.923	0.4782	0.214376	2.23066	0.0257038	0.0543675
CRV15_RS07185	1751.75	0.740516	0.184021	4.02408	5.71995e-05	0.000220906
CRV15_RS07190	32691.6	1.24648	0.178228	6.99373	2.67676e-12	2.35569e-11
CRV15_RS07195	10109.5	1.12785	0.174653	6.45764	1.06351e-10	8.20985e-10
CRV15_RS07200	27964.8	1.07282	0.182629	5.8743	4.2464e-09	2.84031e-08
CRV15_RS07205	5482.01	1.29583	0.182081	7.11679	1.10469e-12	1.01374e-11
CRV15_RS07210	10138.7	1.20955	0.173464	6.97293	3.10418e-12	2.71036e-11
CRV15_RS07215	10331.9	1.17522	0.196275	5.98764	2.12901e-09	1.47437e-08
CRV15_RS07220	6576.91	0.545077	0.201041	2.71127	0.00670264	0.0169848
CRV15_RS07225	1468.15	-0.450126	0.202274	-2.22533	0.0260592	0.054956
CRV15_RS07230	1431.35	-0.267494	0.210706	-1.26951	0.204259	0.30422
CRV15_RS07235	45.5078	0.37585	0.402516	0.933752	0.350432	0.464415
CRV15_RS07240	53.8508	1.48402	0.349979	4.24031	2.23213e-05	9.20201e-05
CRV15_RS07245	291.862	1.11401	0.225652	4.93683	7.94016e-07	4.03797e-06
CRV15_RS07250	459.547	1.42909	0.195874	7.29599	2.96477e-13	2.82161e-12
CRV15_RS07255	949.784	1.19523	0.198123	6.03279	1.61153e-09	1.13249e-08
CRV15_RS07260	3526.37	0.711536	0.225741	3.152	0.00162155	0.00470914
CRV15_RS07265	2366.39	-0.244952	0.17701	-1.38383	0.16641	0.257618
CRV15_RS07270	4828.2	-0.2019	0.167405	-1.20606	0.227795	0.331854
CRV15_RS07275	7337.82	0.192415	0.173001	1.11222	0.266043	0.374868
CRV15_RS07280	827.019	-0.903878	0.19597	-4.61232	3.98202e-06	1.86032e-05
CRV15_RS07285	1962.63	-0.149337	0.175543	-0.850712	0.394929	0.509897
CRV15_RS07290	1493.5	-0.303213	0.182392	-1.66243	0.0964271	0.16578
CRV15_RS07295	678.671	-0.937386	0.182461	-5.13746	2.78478e-07	1.50831e-06
CRV15_RS07300	150.804	-0.323245	0.322456	-1.00245	0.316128	0.429577
CRV15_RS07305	558.637	0.987429	0.28409	3.47576	0.000509401	0.001645
CRV15_RS07310	1.83744	-2.19273	1.75585	-1.24881	0.211733
CRV15_RS07315	20.9709	-0.564856	0.521998	-1.0821	0.279206	0.389462
CRV15_RS07325	23.7225	-0.695092	0.467692	-1.48622	0.137221	0.220601
CRV15_RS07330	3.43054	-0.700399	1.13993	-0.614421	0.538937	0.643326
CRV15_RS07335	48.998	-0.0573625	0.349469	-0.164142	0.869619	0.911343
CRV15_RS07340	11.9174	0.011517	0.622007	0.0185159	0.985227	0.990387
CRV15_RS07345	7.85994	-1.013	0.79691	-1.27116	0.203671	0.303412
CRV15_RS07350	3.1951	-0.461338	1.20609	-0.382508	0.702085	0.781632
CRV15_RS07355	5.10384	-0.193824	0.973489	-0.199102	0.842183	0.8927
CRV15_RS07360	55.9616	0.399498	0.335308	1.19144	0.233482	0.338585
CRV15_RS07365	8.76479	-0.333044	0.762019	-0.437055	0.662071	0.749358
CRV15_RS07370	1.68201	0.675126	1.57268	0.429283	0.667717
CRV15_RS07375	1.08293	-0.046204	2.23892	-0.0206368	0.983535
CRV15_RS07380	2.53779	0.184639	1.34229	0.137555	0.890592
CRV15_RS07385	1.44976	1.71604	1.97504	0.868861	0.384923
CRV15_RS07390	4.85952	-0.91754	0.981759	-0.934588	0.350001	0.464205
CRV15_RS07395	2.48616	-1.38417	1.46616	-0.944081	0.345128
CRV15_RS07410	635.312	-1.04887	0.203711	-5.1488	2.62155e-07	1.42337e-06
CRV15_RS07415	544.381	-0.922348	0.201765	-4.57139	4.84504e-06	2.24306e-05
CRV15_RS07420	387.457	-0.449273	0.204535	-2.19656	0.028052	0.0584191
CRV15_RS07425	219.888	-0.777164	0.242037	-3.21093	0.00132307	0.00391398
CRV15_RS07430	193.208	0.0925637	0.227403	0.407047	0.683974	0.765563
CRV15_RS07440	5.83768	0.28524	0.868688	0.328357	0.742641	0.81682
CRV15_RS07445	30.6562	-0.495704	0.406206	-1.22033	0.222342	0.325476
CRV15_RS07450	2516.26	-0.625223	0.170881	-3.65882	0.000253376	0.000870548
CRV15_RS07455	1862.13	-1.81921	0.242434	-7.50393	6.19306e-14	6.15793e-13
CRV15_RS07460	32063.1	-1.09885	0.189126	-5.81016	6.24113e-09	4.1126e-08
CRV15_RS07465	60019	-1.65518	0.183723	-9.00914	2.07671e-19	2.89437e-18
CRV15_RS07470	12953.5	-2.06245	0.222859	-9.2545	2.15227e-20	3.14439e-19
CRV15_RS07475	59249.2	-1.93151	0.186615	-10.3503	4.1734e-25	7.41418e-24
CRV15_RS07480	15216.9	-1.7032	0.213329	-7.9839	1.41783e-15	1.54592e-14
CRV15_RS07485	33524.4	-1.97757	0.175081	-11.2952	1.38595e-29	2.91268e-28
CRV15_RS07490	39317.1	-1.91833	0.173118	-11.081	1.55101e-28	3.13117e-27
CRV15_RS07495	22091.9	-1.45335	0.176779	-8.22128	2.01341e-16	2.30867e-15
CRV15_RS07500	767.647	-1.58618	0.175899	-9.01754	1.92357e-19	2.70355e-18
CRV15_RS07505	4118.97	-3.39623	0.191639	-17.7221	2.83275e-70	1.92569e-68
CRV15_RS07510	20821.8	-1.69292	0.165891	-10.205	1.88355e-24	3.23407e-23
CRV15_RS07515	40874.7	-1.12837	0.160079	-7.04885	1.80399e-12	1.61318e-11
CRV15_RS07520	26807.9	-0.81316	0.186827	-4.35247	1.34611e-05	5.81946e-05
CRV15_RS07525	28218.5	-0.38567	0.164749	-2.34095	0.0192348	0.0422772
CRV15_RS07530	150220	-2.18039	0.180213	-12.099	1.06946e-33	2.5355e-32
CRV15_RS07535	22942	-2.37211	0.184864	-12.8316	1.0904e-37	3.1447e-36
CRV15_RS07540	19583.7	-2.62984	0.16618	-15.8253	2.08362e-56	1.04369e-54
CRV15_RS07545	39954.9	-1.94583	0.165564	-11.7527	6.83904e-32	1.52892e-30
CRV15_RS07550	4485.27	-1.11376	0.185688	-5.99804	1.99708e-09	1.38879e-08
CRV15_RS07555	35223.9	-2.32122	0.186525	-12.4446	1.49667e-35	3.87969e-34
CRV15_RS07560	6181.78	-2.20255	0.206076	-10.6881	1.15766e-26	2.17862e-25
CRV15_RS07565	44525.6	-2.8412	0.188083	-15.1061	1.47531e-51	6.38213e-50
CRV15_RS07570	12642.4	-2.66404	0.160162	-16.6334	3.99221e-62	2.23496e-60
CRV15_RS07575	1810.36	-3.27543	0.210642	-15.5498	1.59696e-54	7.43981e-53
CRV15_RS07585	18776.2	-2.45811	0.155956	-15.7616	5.71819e-56	2.80107e-54
CRV15_RS07590	2590.58	-2.39703	0.170643	-14.0471	8.03103e-45	2.7866e-43
CRV15_RS07595	2298.29	-3.13951	0.180291	-17.4135	6.51494e-68	4.01875e-66
CRV15_RS07600	9747.59	-3.3653	0.201457	-16.7048	1.20916e-62	6.88497e-61
CRV15_RS07605	4568.51	-3.46702	0.188993	-18.3447	3.63953e-75	2.85253e-73
CRV15_RS07610	20439.5	-3.45854	0.174997	-19.7634	6.14708e-87	5.93505e-85
CRV15_RS07615	15845	0.494267	0.176901	2.79403	0.00520552	0.0136157
CRV15_RS07620	5153.1	-0.0984204	0.161375	-0.609887	0.541937	0.645518
CRV15_RS07625	64.799	-0.199268	0.333162	-0.598112	0.549765	0.652434
CRV15_RS07630	26.2133	-0.672517	0.436136	-1.54199	0.123076	0.202253
CRV15_RS07635	431.825	-0.030582	0.24845	-0.123091	0.902035	0.934145
CRV15_RS07640	469.789	-0.580889	0.207718	-2.79652	0.00516555	0.0135324
CRV15_RS07650	16.7665	-1.3557	0.597134	-2.27035	0.0231863	0.0496041
CRV15_RS07655	25.929	-0.576786	0.503206	-1.14622	0.251703	0.359145
CRV15_RS07660	154.097	0.330184	0.276696	1.19331	0.232749	0.337668
CRV15_RS07665	19.1272	-0.443026	0.510038	-0.868615	0.385058	0.50044
CRV15_RS07670	5.82898	-2.18007	1.12276	-1.9417	0.0521738	0.0986608
CRV15_RS07675	2.39095	-3.71771	1.90567	-1.95087	0.0510727
CRV15_RS07680	178.974	0.159828	0.229292	0.69705	0.485772	0.595439
CRV15_RS07685	844.685	0.0929245	0.190995	0.486529	0.626592	0.718725
CRV15_RS07690	828.777	-0.101105	0.215986	-0.468111	0.639705	0.730496
CRV15_RS07705	652.677	-0.205713	0.202565	-1.01554	0.309848	0.423254
CRV15_RS07710	466.269	-1.68247	0.266215	-6.31996	2.61626e-10	1.96058e-09
CRV15_RS07715	76.168	-0.667794	0.303358	-2.20134	0.027712	0.0578346
CRV15_RS07720	347.704	-0.127507	0.212494	-0.600048	0.548475	0.651674
CRV15_RS07725	8.18255	-1.95411	0.811826	-2.40706	0.0160815	0.0363786
CRV15_RS07730	9.0438	-1.44963	0.813183	-1.78266	0.0746415	0.133637
CRV15_RS07735	203.464	1.02142	0.222352	4.59372	4.35422e-06	2.02286e-05
CRV15_RS07740	281.001	-0.337538	0.201755	-1.67301	0.0943257	0.16284
CRV15_RS07745	1980.74	-1.12294	0.219975	-5.10483	3.31087e-07	1.76739e-06
CRV15_RS07750	1230.91	-0.545563	0.189942	-2.87227	0.00407539	0.0109213
CRV15_RS07755	140.667	0.665893	0.257411	2.58688	0.00968484	0.0234194
CRV15_RS07760	110.166	0.17003	0.290961	0.584373	0.55897	0.65979
CRV15_RS07765	61.6492	1.0233	0.314687	3.25181	0.00114672	0.00344431
CRV15_RS07770	9.4529	0.357453	0.718714	0.497352	0.618941	0.711788
CRV15_RS07775	1315.57	0.122525	0.167689	0.730665	0.464984	0.576213
CRV15_RS07780	391.671	-0.460131	0.210667	-2.18416	0.0289503	0.0600487
CRV15_RS07785	240.88	0.129474	0.225397	0.574425	0.56568	0.666413
CRV15_RS07790	378.778	0.101669	0.206113	0.493269	0.621823	0.714485
CRV15_RS07795	981.435	-0.00283673	0.171024	-0.0165867	0.986766	0.990782
CRV15_RS07800	49.4897	-0.288601	0.360299	-0.801005	0.423129	0.536941
CRV15_RS07805	70.8994	0.393908	0.307249	1.28205	0.199825	0.299222
CRV15_RS07810	1622.94	0.923214	0.18117	5.09585	3.47188e-07	1.84705e-06
CRV15_RS07815	45.0814	0.726259	0.374287	1.94038	0.0523335	0.0988785
CRV15_RS07820	1301.07	1.92078	0.188917	10.1673	2.77445e-24	4.70315e-23
CRV15_RS07825	599.455	-2.06877	0.188131	-10.9964	3.97762e-28	7.93381e-27
CRV15_RS07830	1253.75	0.714123	0.263773	2.70734	0.00678243	0.0171674
CRV15_RS07835	656.284	0.494987	0.184031	2.6897	0.0071517	0.0180199
CRV15_RS07845	58682.8	2.14815	0.168394	12.7567	2.86133e-37	8.01305e-36
CRV15_RS07850	224.72	-0.44992	0.272262	-1.65252	0.0984277	0.16874
CRV15_RS07855	1541.76	-0.0770675	0.194844	-0.395534	0.692449	0.773231
CRV15_RS07860	120.081	0.940426	0.287781	3.26785	0.00108369	0.00327417
CRV15_RS07865	18.7532	0.55227	0.529754	1.0425	0.297179	0.408713
CRV15_RS07870	83.6073	-0.931148	0.378116	-2.4626	0.0137933	0.0318402
CRV15_RS07875	5.23591	-2.31191	1.08071	-2.13925	0.0324152	0.066141
CRV15_RS07880	13.4089	-0.615459	0.612891	-1.00419	0.315287	0.428856
CRV15_RS07885	250.21	0.938133	0.219127	4.28124	1.85854e-05	7.82162e-05
CRV15_RS07890	4011.74	0.161899	0.177765	0.910744	0.36243	0.476987
CRV15_RS07895	1710.92	-0.643194	0.170548	-3.77133	0.000162383	0.000577265
CRV15_RS07900	5397.43	-0.361104	0.17349	-2.08141	0.0373965	0.0744908
CRV15_RS07905	1547.29	-0.786493	0.19367	-4.06099	4.88641e-05	0.000191265
CRV15_RS07910	932.103	-0.454143	0.182515	-2.48825	0.0128375	0.0299347
CRV15_RS07915	506.035	-0.167518	0.22278	-0.751944	0.452085	0.564005
CRV15_RS07920	186.828	-0.1931	0.275882	-0.699937	0.483966	0.593554
CRV15_RS07925	56.4389	0.691008	0.335341	2.06062	0.0393397	0.0777191
CRV15_RS07930	12236.6	2.2451	0.200116	11.219	3.28981e-29	6.82763e-28
CRV15_RS07935	35.1299	0.933809	0.405791	2.30121	0.02138	0.0463349
CRV15_RS07940	188.28	1.05033	0.233908	4.49035	7.11068e-06	3.2138e-05
CRV15_RS07945	59362.8	4.07548	0.168918	24.1269	1.30512e-128	2.99817e-126
CRV15_RS07950	216.88	-0.165944	0.265872	-0.624152	0.532528	0.63819
CRV15_RS07955	31.2731	-0.007258	0.409245	-0.0177351	0.98585	0.990459
CRV15_RS07960	556.519	-2.22216	0.198615	-11.1883	4.65281e-29	9.59661e-28
CRV15_RS07965	888.258	-3.75028	0.212948	-17.6112	2.01986e-69	1.33231e-67
CRV15_RS07970	24.6012	-0.42711	0.451815	-0.94532	0.344495	0.459006
CRV15_RS07975	60.5164	0.05955	0.310205	0.19197	0.847766	0.896413
CRV15_RS07980	28.0152	0.238712	0.428871	0.556605	0.577797	0.676857
CRV15_RS07985	1354.47	-0.129022	0.211706	-0.609442	0.542232	0.64566
CRV15_RS07990	1399.11	0.147269	0.163379	0.901394	0.367379	0.482163
CRV15_RS07995	226.323	1.16317	0.25123	4.6299	3.65845e-06	1.71759e-05
CRV15_RS08000	1166.39	0.679758	0.184592	3.68249	0.000230968	0.000796844
CRV15_RS08005	3441.36	0.502431	0.244572	2.05433	0.0399442	0.0786588
CRV15_RS08010	386.631	-0.17296	0.212921	-0.812323	0.416607	0.53103
CRV15_RS08015	97.1907	-0.213805	0.282434	-0.757009	0.449044	0.561263
CRV15_RS08020	668.72	1.60129	0.195577	8.18754	2.66617e-16	3.01563e-15
CRV15_RS08025	430.494	2.04365	0.207176	9.86433	5.94272e-23	9.58605e-22
CRV15_RS08030	427.112	2.11826	0.207885	10.1895	2.20824e-24	3.76248e-23
CRV15_RS08035	1153.95	2.27154	0.183736	12.3631	4.13916e-35	1.04848e-33
CRV15_RS08040	568.034	-0.594971	0.228651	-2.60209	0.00926563	0.022586
CRV15_RS08045	280.869	-0.279387	0.220462	-1.26728	0.205054	0.305131
CRV15_RS08050	75.8957	-0.44893	0.437933	-1.02511	0.305312	0.417828
CRV15_RS08055	3003.62	0.840206	0.181643	4.62558	3.73549e-06	1.75006e-05
CRV15_RS08060	1677.3	0.385644	0.193594	1.99202	0.0463686	0.0892796
CRV15_RS08065	1642.33	-0.168198	0.215931	-0.778945	0.436012	0.548266
CRV15_RS08070	1109.27	0.28436	0.172169	1.65163	0.0986097	0.168879
CRV15_RS08075	52.9339	-2.01201	0.379844	-5.29693	1.17764e-07	6.63183e-07
CRV15_RS08080	127.231	-2.05281	0.265854	-7.72155	1.1492e-14	1.19066e-13
CRV15_RS08085	380.362	0.224856	0.192152	1.1702	0.241921	0.347944
CRV15_RS08090	2849.78	0.192489	0.183057	1.05153	0.293017	0.404409
CRV15_RS08095	75.3465	0.892011	0.313446	2.84582	0.00442976	0.0117527
CRV15_RS08100	264.517	0.757655	0.226216	3.34925	0.000810306	0.00251082
CRV15_RS08105	138.364	0.47818	0.275748	1.73412	0.0828965	0.145984
CRV15_RS08110	872.8	0.405746	0.286378	1.41682	0.156536	0.245951
CRV15_RS08115	300.115	0.306426	0.242044	1.26599	0.205515	0.305612
CRV15_RS08120	29.3221	-0.114184	0.426415	-0.267777	0.788871	0.852052
CRV15_RS08125	102.827	-0.101649	0.261492	-0.388727	0.697478	0.777649
CRV15_RS08130	382.307	0.059723	0.261737	0.228179	0.819507	0.875209
CRV15_RS08135	265.801	0.54412	0.203589	2.67264	0.00752574	0.0188341
CRV15_RS08140	66494.2	0.274001	0.175636	1.56005	0.118748	0.196498
CRV15_RS08145	1926.8	0.814575	0.17763	4.5858	4.52256e-06	2.09814e-05
CRV15_RS08155	212.358	0.0225229	0.240403	0.0936881	0.925357	0.950174
CRV15_RS08165	20399.3	0.627383	0.183792	3.41356	0.000641208	0.00203416
CRV15_RS08170	636.92	0.759341	0.232695	3.26324	0.00110145	0.0033218
CRV15_RS08175	391.926	0.332947	0.231313	1.43938	0.150043	0.238184
CRV15_RS08180	62.493	-0.00541498	0.324703	-0.0166767	0.986695	0.990782
CRV15_RS08185	238.347	0.587968	0.206456	2.84791	0.00440077	0.0116804
CRV15_RS08190	446.963	0.560324	0.203608	2.75197	0.00592379	0.0152313
CRV15_RS08195	1851.88	0.677481	0.163707	4.13837	3.49782e-05	0.000140039
CRV15_RS08200	129.412	0.785647	0.266543	2.94754	0.00320316	0.00876005
CRV15_RS08205	1011.65	-0.320439	0.189161	-1.694	0.0902648	0.156927
CRV15_RS08210	50.4902	0.285146	0.355695	0.801659	0.42275	0.536654
CRV15_RS08215	1912.01	0.431217	0.205451	2.09888	0.0358272	0.0717621
CRV15_RS08220	115.734	0.292929	0.269466	1.08707	0.277005	0.387121
CRV15_RS08225	172.621	-1.48829	0.283852	-5.24321	1.5781e-07	8.78306e-07
CRV15_RS08230	2119.95	-1.94348	0.196947	-9.86802	5.72819e-23	9.28496e-22
CRV15_RS08235	11770.3	-1.51783	0.190426	-7.97073	1.57739e-15	1.71428e-14
CRV15_RS08240	515.434	0.255605	0.180173	1.41867	0.155996	0.245453
CRV15_RS08245	921.3	0.0716064	0.618276	0.115816	0.907798	0.937887
CRV15_RS08250	342.051	0.728267	0.214788	3.39063	0.000697331	0.00219133
CRV15_RS08255	865.705	1.15195	0.244788	4.70591	2.52731e-06	1.21129e-05
CRV15_RS08260	330.329	1.06066	0.286723	3.69927	0.000216224	0.000751818
CRV15_RS08265	147.647	0.706146	0.233449	3.02483	0.00248771	0.00698698
CRV15_RS08270	44.0481	0.927372	0.410424	2.25955	0.0238495	0.050827
CRV15_RS08275	960.4	0.585496	0.18189	3.21895	0.00128659	0.00382305
CRV15_RS08280	13.6385	-0.73474	0.706051	-1.04063	0.298046	0.409651
CRV15_RS08285	951.75	0.513951	0.171461	2.99749	0.00272216	0.00757519
CRV15_RS08290	8170.83	-0.0970736	0.188482	-0.515029	0.606532	0.701636
CRV15_RS08295	132.122	-3.76324	0.349991	-10.7524	5.77417e-27	1.11824e-25
CRV15_RS08300	106.956	-3.49893	0.391584	-8.93532	4.06015e-19	5.61176e-18
CRV15_RS08305	7.72518	-2.10237	0.943178	-2.22903	0.0258121	0.0545213
CRV15_RS08310	4.15283	-1.29239	1.18441	-1.09117	0.2752	0.385164
CRV15_RS08315	5.12875	-1.29341	1.08809	-1.1887	0.234558	0.339848
CRV15_RS08320	13.6741	-1.38844	0.632885	-2.19383	0.0282479	0.0587311
CRV15_RS08325	322.203	-0.135163	0.208875	-0.647102	0.517566	0.625095
CRV15_RS08330	719.981	0.456503	0.178566	2.5565	0.0105731	0.025292
CRV15_RS08335	214.614	-0.859298	0.314931	-2.72853	0.00636182	0.0162012
CRV15_RS08340	1145.3	0.412865	0.189153	2.1827	0.0290581	0.0601383
CRV15_RS08345	1105.68	0.303014	0.178069	1.70166	0.0888183	0.154897
CRV15_RS08350	278.74	0.135112	0.221262	0.61064	0.541438	0.64527
CRV15_RS08355	1638.95	0.509845	0.198777	2.56491	0.0103203	0.0247583
CRV15_RS08360	3453.86	0.214699	0.179698	1.19478	0.232173	0.337103
CRV15_RS08365	446.524	1.35389	0.20619	6.56622	5.16082e-11	4.10769e-10
CRV15_RS08370	1.01145	2.23395	2.34553	0.95243	0.340879
CRV15_RS08375	44.4147	-0.0297494	0.353442	-0.0841707	0.932921	0.95529
CRV15_RS08380	12.2817	-0.907842	0.722424	-1.25666	0.208876	0.309505
CRV15_RS08385	154.396	-0.429305	0.251593	-1.70635	0.0879428	0.153652
CRV15_RS08390	51.1962	2.55261	0.413132	6.17869	6.46373e-10	4.67043e-09
CRV15_RS08395	315.787	1.05483	0.248496	4.24486	2.1873e-05	9.02838e-05
CRV15_RS08400	216.92	0.66711	0.222043	3.00442	0.00266087	0.00742324
CRV15_RS08405	60.942	1.62079	0.338112	4.79364	1.63779e-06	8.04642e-06
CRV15_RS08415	538.638	0.880424	0.215113	4.09284	4.26123e-05	0.000168377
CRV15_RS08420	132.75	0.809879	0.308114	2.6285	0.00857617	0.0211609
CRV15_RS08425	86.1908	0.315749	0.300463	1.05088	0.293315	0.404653
CRV15_RS08430	11.7339	0.0485712	0.687265	0.0706731	0.943658	0.962733
CRV15_RS08435	1.15243	-1.20639	2.07971	-0.580075	0.561864
CRV15_RS08440	2790.11	0.645798	0.170953	3.77762	0.000158332	0.000564067
CRV15_RS08445	427.982	-0.231116	0.212429	-1.08797	0.27661	0.386732
CRV15_RS08450	1533.66	-0.415846	0.188462	-2.20653	0.0273469	0.057219
CRV15_RS08455	805.953	-0.127848	0.174688	-0.731868	0.464249	0.575731
CRV15_RS08460	696.321	1.56162	0.275346	5.67149	1.41561e-08	8.93911e-08
CRV15_RS08465	4670.27	0.585692	0.190265	3.07829	0.0020819	0.00591959
CRV15_RS08470	89.8116	0.581364	0.296244	1.96245	0.0497104	0.0949184
CRV15_RS08475	1678.37	-0.490535	0.266777	-1.83874	0.0659529	0.120543
CRV15_RS08480	963.798	0.422472	0.233219	1.81148	0.0700665	0.126947
CRV15_RS08485	58.4315	0.936542	0.368682	2.54025	0.0110775	0.0264036
CRV15_RS08490	22.6833	1.2233	0.511374	2.39218	0.0167486	0.0376449
CRV15_RS08495	84.3045	-0.17673	0.308273	-0.573291	0.566448	0.66708
CRV15_RS08500	1711.22	-0.00694024	0.231209	-0.0300171	0.976053	0.984328
CRV15_RS08505	622.389	1.04077	0.22503	4.625	3.74597e-06	1.75373e-05
CRV15_RS08510	143.783	-2.77541	0.366191	-7.57915	3.47832e-14	3.52166e-13
CRV15_RS08515	543.988	0.225274	0.195102	1.15465	0.248235	0.355206
CRV15_RS08520	4763.98	-0.865911	0.199592	-4.3384	1.43524e-05	6.17275e-05
CRV15_RS08525	38.971	-0.436772	0.395594	-1.10409	0.269553	0.379093
CRV15_RS08530	23.5173	0.71014	0.497582	1.42718	0.153528	0.242255
CRV15_RS08535	2238.94	0.153081	0.165138	0.926986	0.353934	0.468117
CRV15_RS08545	260.837	1.13593	0.220026	5.1627	2.43417e-07	1.32704e-06
CRV15_RS08550	1942.73	0.259285	0.218113	1.18876	0.234533	0.339848
CRV15_RS08555	20478.8	-1.57989	0.206673	-7.6444	2.09923e-14	2.156e-13
CRV15_RS08560	1181.01	0.771147	0.170767	4.51579	6.30802e-06	2.88033e-05
CRV15_RS08565	10.8125	-1.86725	0.741652	-2.51768	0.011813	0.0278774
CRV15_RS08570	10.3528	-1.95705	0.722412	-2.70905	0.00674771	0.0170925
CRV15_RS08575	13.3517	-1.84243	0.690206	-2.66939	0.00759894	0.0189888
CRV15_RS08580	16.1014	-1.88561	0.658751	-2.8624	0.00420443	0.0112084
CRV15_RS08585	94.3975	-3.36817	0.348487	-9.66513	4.24093e-22	6.67921e-21
CRV15_RS08590	657.991	-2.42783	0.249024	-9.74938	1.85599e-22	2.96513e-21
CRV15_RS08595	3911.27	1.66887	0.17359	9.61385	6.98867e-22	1.08528e-20
CRV15_RS08600	3530.24	1.53202	0.183337	8.35627	6.47304e-17	7.68688e-16
CRV15_RS08605	5287.03	1.32449	0.186517	7.10121	1.23671e-12	1.12554e-11
CRV15_RS08610	47505.9	1.34594	0.17827	7.54999	4.35283e-14	4.37383e-13
CRV15_RS08615	9476.27	1.19704	0.182232	6.56873	5.07449e-11	4.04381e-10
CRV15_RS08625	5265.8	0.631855	0.180363	3.50325	0.00045962	0.0014973
CRV15_RS08630	13.2534	-0.15322	0.632695	-0.242171	0.808648	0.867925
CRV15_RS08635	789.63	0.662748	0.186748	3.54889	0.000386863	0.00128095
CRV15_RS08640	824.786	-0.480694	0.201234	-2.38873	0.0169067	0.0379362
CRV15_RS08645	796.81	-0.395279	0.188115	-2.10126	0.0356181	0.0714723
CRV15_RS08650	502.728	-0.476067	0.213242	-2.23252	0.0255808	0.0541529
CRV15_RS08655	1525.43	0.713435	0.186915	3.8169	0.000135138	0.000487432
CRV15_RS08660	131.324	0.339007	0.254463	1.33224	0.18278	0.278455
CRV15_RS08665	466.542	0.532755	0.254636	2.09222	0.0364184	0.0727495
CRV15_RS08670	3879.42	-0.962371	0.192763	-4.9925	5.96028e-07	3.09007e-06
CRV15_RS08675	165.367	-0.0949805	0.237751	-0.399496	0.689528	0.770485
CRV15_RS08680	667.714	0.449572	0.227599	1.97528	0.0482359	0.092554
CRV15_RS08685	3.70737	-2.60927	1.33975	-1.94758	0.0514651	0.0977645
CRV15_RS08690	1499.86	-0.215133	0.196546	-1.09457	0.273705	0.383602
CRV15_RS08695	2083.67	-0.00328535	0.197895	-0.0166015	0.986755	0.990782
CRV15_RS08700	38.6544	-0.87944	0.428584	-2.05197	0.0401728	0.0790172
CRV15_RS08705	619.124	0.764219	0.178695	4.27667	1.89714e-05	7.95389e-05
CRV15_RS08710	3019.01	-0.485183	0.183873	-2.63868	0.00832288	0.0206199
CRV15_RS08715	72.0176	-1.04636	0.317955	-3.2909	0.000998671	0.00304214
CRV15_RS08720	276.707	0.550358	0.212858	2.58557	0.00972193	0.0234835
CRV15_RS08725	27.439	-0.00247567	0.468908	-0.00527966	0.995787	0.996685
CRV15_RS08730	1051.25	0.519082	0.180853	2.87018	0.00410232	0.0109802
CRV15_RS08735	1320.17	0.122461	0.190733	0.642057	0.520836	0.628182
CRV15_RS08740	3300.03	1.06434	0.173812	6.1235	9.15408e-10	6.55043e-09
CRV15_RS08745	1725.65	-0.423002	0.227616	-1.8584	0.0631119	0.116179
CRV15_RS08750	748.896	-0.212789	0.220964	-0.963003	0.335546	0.44969
CRV15_RS08755	7582.81	1.14963	0.175837	6.53803	6.23357e-11	4.93794e-10
CRV15_RS08760	5120.74	1.81719	0.191372	9.49556	2.19026e-21	3.31625e-20
CRV15_RS08765	274.873	1.82192	0.238872	7.6272	2.39911e-14	2.4589e-13
CRV15_RS08770	376.51	-0.371821	0.19396	-1.91699	0.0552389	0.103752
CRV15_RS08775	1083.6	-0.418719	0.176729	-2.36927	0.0178232	0.0396985
CRV15_RS08780	1746.22	0.486871	0.205713	2.36674	0.0179453	0.039917
CRV15_RS08785	52.4	0.154006	0.356434	0.432074	0.665688	0.752173
CRV15_RS08790	70.3935	-0.552344	0.304908	-1.81151	0.0700617	0.126947
CRV15_RS08795	3.7495	0.726079	1.20434	0.602888	0.546583	0.649775
CRV15_RS08800	101.042	0.399686	0.265462	1.50563	0.132163	0.214801
CRV15_RS08805	14.1788	1.64219	0.624075	2.6314	0.00850327	0.0210278
CRV15_RS08810	168.471	1.19974	0.270297	4.43861	9.05413e-06	4.02392e-05
CRV15_RS08815	88.5886	0.0713953	0.284312	0.251117	0.801724	0.862439
CRV15_RS08820	5574.25	-1.82718	0.189424	-9.64601	5.11039e-22	7.99188e-21
CRV15_RS08825	1616.46	-1.8089	0.203487	-8.88952	6.1375e-19	8.3445e-18
CRV15_RS08830	634.403	0.219219	0.183514	1.19456	0.232258	0.337103
CRV15_RS08835	19929.4	1.4256	0.165982	8.58886	8.78361e-18	1.11037e-16
CRV15_RS08840	10869	-0.366545	0.197577	-1.8552	0.0635675	0.116897
CRV15_RS08845	439.811	-0.578445	0.201497	-2.87073	0.00409521	0.0109656
CRV15_RS08850	3294.81	-1.42455	0.175003	-8.14014	3.94808e-16	4.42796e-15
CRV15_RS08855	13.7325	-1.04707	0.62997	-1.66209	0.0964938	0.165852
CRV15_RS08860	24.0656	-0.436202	0.495736	-0.879908	0.378909	0.494281
CRV15_RS08865	121.578	0.837588	0.340166	2.4623	0.0138051	0.0318454
CRV15_RS08870	302.712	0.0290661	0.236063	0.123129	0.902005	0.934145
CRV15_RS08875	1458.58	-0.893258	0.185009	-4.82819	1.37783e-06	6.83476e-06
CRV15_RS08880	902.856	-0.422149	0.175492	-2.40552	0.0161496	0.0365078
CRV15_RS08885	266.3	-0.151895	0.258363	-0.587913	0.556591	0.657681
CRV15_RS08890	736.714	-0.481761	0.243274	-1.98032	0.0476673	0.0915157
CRV15_RS08895	591.73	0.351574	0.210474	1.6704	0.0948408	0.163559
CRV15_RS08900	195.753	0.392704	0.319094	1.23068	0.218442	0.320784
CRV15_RS08905	272.928	-0.17482	0.216407	-0.807827	0.41919	0.533457
CRV15_RS08910	417.853	-0.291594	0.203889	-1.43016	0.15267	0.241433
CRV15_RS08915	1986.04	-0.174551	0.182903	-0.954339	0.339912	0.454727
CRV15_RS08925	11.4947	-0.0802742	0.642801	-0.124882	0.900617	0.933368
CRV15_RS08930	1103.29	-0.120772	0.180238	-0.670069	0.502814	0.611826
CRV15_RS08935	731.562	-0.277193	0.19572	-1.41627	0.156696	0.245973
CRV15_RS08940	1259.3	-0.289953	0.174711	-1.65961	0.0969926	0.166576
CRV15_RS08945	592.675	3.67417	0.198755	18.4859	2.68156e-76	2.15236e-74
CRV15_RS08950	12195.4	1.96813	0.174048	11.3079	1.19899e-29	2.52775e-28
CRV15_RS08955	1332.38	3.25235	0.178703	18.1998	5.18357e-74	3.92419e-72
CRV15_RS08960	2274.13	2.84564	0.240957	11.8097	3.47689e-32	7.82536e-31
CRV15_RS08965	634.529	2.51743	0.203315	12.3819	3.27365e-35	8.38811e-34
CRV15_RS08970	273.095	3.76045	0.310607	12.1068	9.72422e-34	2.31367e-32
CRV15_RS08975	668.631	3.25235	0.256376	12.6859	7.08022e-37	1.9572e-35
CRV15_RS08980	922.984	2.97931	0.179227	16.6232	4.73648e-62	2.62954e-60
CRV15_RS08985	0.956702	0.165836	2.32648	0.0712819	0.943173
CRV15_RS08990	29.4668	2.15082	0.51349	4.18863	2.8064e-05	0.000113586
CRV15_RS08995	12.1599	-1.27823	0.747841	-1.70922	0.0874094	0.1528
CRV15_RS09000	1.27892	-1.70353	2.02066	-0.84306	0.399195
CRV15_RS09005	3.62516	0.242206	1.27415	0.190092	0.849237	0.897465
CRV15_RS09010	7.38646	-1.60019	0.846126	-1.8912	0.0585977	0.109227
CRV15_RS09015	34.9004	-0.232585	0.417036	-0.557709	0.577043	0.676261
CRV15_RS09020	10.6456	-0.845953	0.693902	-1.21913	0.222797	0.325961
CRV15_RS09035	5218.58	-3.4294	0.181168	-18.9294	6.53468e-80	5.72816e-78
CRV15_RS09040	71.4229	-0.00220376	0.292604	-0.00753155	0.993991	0.995302
CRV15_RS09045	5.75123	-1.41182	0.933594	-1.51224	0.130473	0.212573
CRV15_RS09055	1.77847	-0.722602	1.74245	-0.414704	0.678358
CRV15_RS09060	1.21562	0.62017	2.03164	0.305256	0.760171
CRV15_RS09065	1.09758	-0.613126	2.21923	-0.276278	0.782334
CRV15_RS09070	1.38037	-1.00186	1.89952	-0.527428	0.597897
CRV15_RS09075	3.6003	-2.78062	1.51379	-1.83687	0.0662294	0.120948
CRV15_RS09080	3.09556	-1.3265	1.2993	-1.02093	0.307287	0.420099
CRV15_RS09085	1.58259	0.227175	1.69673	0.13389	0.893489
CRV15_RS09090	1.16707	-1.74712	2.19825	-0.794777	0.426743
CRV15_RS09095	5.37663	-1.67574	1.12783	-1.48581	0.137329	0.220667
CRV15_RS09100	5.75944	-1.71077	0.963552	-1.77548	0.0758191	0.135417
CRV15_RS09105	24.4728	-0.12194	0.479106	-0.254516	0.799097	0.860793
CRV15_RS09110	22.7471	-1.87221	0.504497	-3.71104	0.00020641	0.000721287
CRV15_RS09115	14.1881	0.0921871	0.627664	0.146873	0.883232	0.921693
CRV15_RS09120	2932.92	-2.68937	0.180426	-14.9056	3.0289e-50	1.27712e-48
CRV15_RS09125	121.655	1.31351	0.276827	4.74488	2.08628e-06	1.01525e-05
CRV15_RS09130	12819.6	2.25032	0.187531	11.9997	3.56594e-33	8.3064e-32
CRV15_RS09135	1069.58	-0.82719	0.179522	-4.60773	4.07085e-06	1.89783e-05
CRV15_RS09140	38.2157	-0.289982	0.414159	-0.70017	0.483821	0.593554
CRV15_RS09145	158.909	0.232092	0.251161	0.924077	0.355446	0.469745
CRV15_RS09150	152.491	0.369595	0.300779	1.22879	0.219149	0.32158
CRV15_RS09155	151.921	-0.0785998	0.296833	-0.264795	0.791168	0.853841
CRV15_RS09160	25.0131	-0.398061	0.457563	-0.869959	0.384323	0.49968
CRV15_RS09165	618.169	0.347693	0.220575	1.5763	0.114957	0.191461
CRV15_RS09175	1225.4	0.179935	0.190679	0.943659	0.345344	0.459884
CRV15_RS09180	207.784	0.678706	0.262208	2.58843	0.0096415	0.0233499
CRV15_RS09185	3937.71	0.963165	0.200045	4.81474	1.47395e-06	7.28446e-06
[truncated: 5,202 more rows]
